# Supplementary material for: How social capital helps communities weather the COVID-19 pandemic
Source: PLoS One. 2021 Jan 29;16(1):e0245135. doi: 10.1371/journal.pone.0245135 (PMC7846018; doi:10.1371/journal.pone.0245135)
Supplement: S1 File — (ZIP) [file pone.0245135.s001.zip]

Archive with 37 entries (37 files):
- replication/1maincommands.do
- replication/acs2014_2018.dta
- replication/acs2014_2018.txt
- replication/acs2014_2018data.txt
- replication/acs2014_2018dic.dct
- replication/chetty_online_data_tables-8.xlsx
- replication/chetty_online_table8.csv
- replication/chetty_online_table8.dta
- replication/chetty_socialcapital_county.dta
- replication/covid_counties.dta
- replication/covid_counties.txt
- replication/covid_counties.xlsx
- replication/covid_counties_latest.dta
- replication/covid_counties_weekgrowth.dta
- replication/covid_global_aug6.dta
- replication/covid_jhu.dta
- replication/covid_march31.dta
- replication/covid_state_testing.csv
- replication/covid_state_testing.dta
- replication/daily.csv
- replication/dorn_cw_cty_czone.dta
- replication/facebook_JECsocialcapital.dta
- replication/getweek.do
- replication/Global COVID-19.xlsx
- replication/global_wvscovidaug6.dta
- replication/realgdp_counties.dta
- replication/recs2010.dta
- replication/recs2010.txt
- replication/recs2010data.txt
- replication/recs2010dic.dct
- replication/social_capital_project.dta
- replication/social_capital_project.xlsx
- replication/state_cwalk.do
- replication/state_fips_cwalk.do
- replication/WVS 2008-2014 trust.xlsx
- replication/wvs trust.dta
- replication/WVScovid_cary.do
