# Supplementary material for: How social capital helps communities weather the COVID-19 pandemic
Source: PLoS One. 2021 Jan 29;16(1):e0245135. doi: 10.1371/journal.pone.0245135 (PMC7846018; doi:10.1371/journal.pone.0245135)
Supplement: S1 File — (ZIP) [file pone.0245135.s001.zip › replication/acs2014_2018.txt]

--------------------------------------------------------------------------------
Codebook for Social Explorer report ID: R12528551
--------------------------------------------------------------------------------

Contents
    - Table Summary
    - Data Dictionary
    - Citation and Use


--------------------------------------------------------------------------------
Table Summary
--------------------------------------------------------------------------------
 
Survey:           ACS 2018 (5-Year Estimates)
Dataset:          Social Explorer Tables: ACS 2018 (5-Year Estimates)
Tables:

      1. Total Population
         Universe:  Total Population
         Name:      A00001
         Variables:
            A00001_001:   Total Population


      2. Land Area (Sq. Miles)
         Universe:  Area Total
         Name:      A00003
         Variables:
            A00003_001:   Area Total:
            A00003_002:      Area (Land)
            A00003_003:      Area (Water)


      3. Sex
         Universe:  Total Population
         Name:      A02001
         Variables:
            A02001_001:   Total Population:
            A02001_002:      Male
            A02001_003:      Female


      4. Age
         Universe:  Total Population
         Name:      A01001
         Variables:
            A01001_001:   Total Population:
            A01001_002:      Under 5 Years
            A01001_003:      5 to 9 Years
            A01001_004:      10 to 14 Years
            A01001_005:      15 to 17 Years
            A01001_006:      18 to 24 Years
            A01001_007:      25 to 34 Years
            A01001_008:      35 to 44 Years
            A01001_009:      45 to 54 Years
            A01001_010:      55 to 64 Years
            A01001_011:      65 to 74 Years
            A01001_012:      75 to 84 Years
            A01001_013:      85 Years and Over


      5. Race
         Universe:  Total Population
         Name:      A03001
         Variables:
            A03001_001:   Total Population:
            A03001_002:      White Alone
            A03001_003:      Black or African American Alone
            A03001_004:      American Indian and Alaska Native Alone
            A03001_005:      Asian Alone
            A03001_006:      Native Hawaiian and Other Pacific Islander Alone
            A03001_007:      Some Other Race Alone
            A03001_008:      Two or More Races


      6. Marital Status for the Population 15 Years and Over
         Universe:  Population 15 Years and Over
         Name:      A11001
         Variables:
            A11001_001:   Population 15 Years and Over:
            A11001_002:      Never Married
            A11001_003:      Now Married (Not Including Separated)
            A11001_004:      Separated
            A11001_005:      Widowed
            A11001_006:      Divorced


      7. Educational Attainment for Population 25 Years and Over
         Universe:  Population 25 Years and Over
         Name:      A12001
         Variables:
            A12001_001:   Population 25 Years and Over:
            A12001_002:      Less than High School
            A12001_003:      High School Graduate (Includes Equivalency)
            A12001_004:      Some College
            A12001_005:      Bachelor's Degree
            A12001_006:      Master's Degree
            A12001_007:      Professional School Degree
            A12001_008:      Doctorate Degree


      8. Unemployment Rate for Civilian Population in Labor Force 16 Years and Over
         Universe:  Civilian Population in Labor Force 16 Years and Over:
         Name:      A17005
         Variables:
            A17005_001:   Civilian Population in Labor Force 16 Years and Over:
            A17005_002:      Employed
            A17005_003:      Unemployed


      9. Median Household Income (In <DollarYear> Inflation Adjusted Dollars)
         Universe:  Households
         Name:      A14006
         Variables:
            A14006_001:   Median Household Income (In 2018 Inflation Adjusted Dollars)


      10. Per Capita Income (In <DollarYear> Inflation Adjusted Dollars)
          Universe:  Total Population
          Name:      A14024
          Variables:
             A14024_001:   Per Capita Income (In 2018 Inflation Adjusted Dollars)


      11. Gini Index of Income Inequality
          Universe:  Households
          Name:      A14028
          Variables:
             A14028_001:   Gini Index


      12. Poverty Status in for Children Under 18
          Universe:  Population Under 18 Years of Age for whom poverty status Is determined
          Name:      A13003A
          Variables:
             A13003A_001:   Population Under 18 Years of Age for Whom Poverty Status Is Determined:
             A13003A_002:      Living in Poverty
             A13003A_003:      At or Above Poverty Level


      13. Poverty Status in for Population Age 18 to 64
          Universe:  Population Age 18 to 64 for whom poverty status Is determined
          Name:      A13003B
          Variables:
             A13003B_001:   Population Age 18 to 64 for Whom Poverty Status  Is Determined:
             A13003B_002:      Living in Poverty
             A13003B_003:      At or Above Poverty Level


      14. Poverty Status in for Population Age 65 and Over
          Universe:  Population Age 65 and Over for whom poverty status Is determined
          Name:      A13003C
          Variables:
             A13003C_001:   Population Age 65 and Over for Whom Poverty  Status Is Determined:
             A13003C_002:      Living in Poverty
             A13003C_003:      At or Above Poverty Level


 
 
 
--------------------------------------------------------------------------------
Data Dictionary
--------------------------------------------------------------------------------
 
Variables 
      FIPS:           FIPS
      GEOID:          Geographic Identifier
      NAME:           Name of Area
      QName:          Qualifying Name
      STUSAB:         State/U.S.-Abbreviation (USPS)
      SUMLEV:         Summary Level
      GEOCOMP:        Geographic Component
      FILEID:         File Identification
      LOGRECNO:       Logical Record Number
      US:             US
      REGION:         Region
      DIVISION:       Division
      STATECE:        State (Census Code)
      STATE:          State (FIPS)
      COUNTY:         County
      COUSUB:         County Subdivision (FIPS)
      PLACE:          Place (FIPS Code)
      PLACESE:        Place (State FIPS + Place FIPS)
      TRACT:          Census Tract
      BLKGRP:         Block Group
      CONCIT:         Consolidated City
      AIANHH:         American Indian Area/Alaska Native Area/Hawaiian Home Land (Census)
      AIANHHFP:       American Indian Area/Alaska Native Area/Hawaiian Home Land (FIPS)
      AIHHTLI:        American Indian Trust Land/Hawaiian Home Land Indicator
      AITSCE:         American Indian Tribal Subdivision (Census)
      AITS:           American Indian Tribal Subdivision (FIPS)
      ANRC:           Alaska Native Regional Corporation (FIPS)
      CBSA:           Metropolitan and Micropolitan Statistical Area
      CSA:            Combined Statistical Area
      METDIV:         Metropolitan Division
      MACC:           Metropolitan Area Central City
      MEMI:           Metropolitan/Micropolitan Indicator Flag
      NECTA:          New England City and Town Combined Statistical Area
      CNECTA:         New England City and Town Area
      NECTADIV:       New England City and Town Area Division
      UA:             Urban Area
      UACP:           Urban Area Central Place
      CDCURR:         Current Congressional District ***
      SLDU:           State Legislative District Upper
      SLDL:           State Legislative District Lower
      VTD:            Voting District
      ZCTA3:          ZIP Code Tabulation Area (3-digit)
      ZCTA5:          ZIP Code Tabulation Area (5-digit)
      SUBMCD:         Subbarrio (FIPS)
      SDELM:          School District (Elementary)
      SDSEC:          School District (Secondary)
      SDUNI:          School District (Unified)
      UR:             Urban/Rural
      PCI:            Principal City Indicator
      TAZ:            Traffic Analysis Zone
      UGA:            Urban Growth Area
      BTTR:           Tribal Tract
      BTBG:           Tribal Block Group
      PUMA5:          Public Use Microdata Area - 5% File
      PUMA1:          Public Use Microdata Area - 1% File
      A00001_001:     Total Population
      A00003_001:     Area Total:
      A00003_002:     Area Total: Area (Land)
      A00003_003:     Area Total: Area (Water)
      A02001_001:     Total Population:
      A02001_002:     Total Population: Male
      A02001_003:     Total Population: Female
      A01001_001:     Total Population:
      A01001_002:     Total Population: Under 5 Years
      A01001_003:     Total Population: 5 to 9 Years
      A01001_004:     Total Population: 10 to 14 Years
      A01001_005:     Total Population: 15 to 17 Years
      A01001_006:     Total Population: 18 to 24 Years
      A01001_007:     Total Population: 25 to 34 Years
      A01001_008:     Total Population: 35 to 44 Years
      A01001_009:     Total Population: 45 to 54 Years
      A01001_010:     Total Population: 55 to 64 Years
      A01001_011:     Total Population: 65 to 74 Years
      A01001_012:     Total Population: 75 to 84 Years
      A01001_013:     Total Population: 85 Years and Over
      A03001_001:     Total Population:
      A03001_002:     Total Population: White Alone
      A03001_003:     Total Population: Black or African American Alone
      A03001_004:     Total Population: American Indian and Alaska Native Alone
      A03001_005:     Total Population: Asian Alone
      A03001_006:     Total Population: Native Hawaiian and Other Pacific Islander Alone
      A03001_007:     Total Population: Some Other Race Alone
      A03001_008:     Total Population: Two or More Races
      A11001_001:     Population 15 Years and Over:
      A11001_002:     Population 15 Years and Over: Never Married
      A11001_003:     Population 15 Years and Over: Now Married (Not Including Separated)
      A11001_004:     Population 15 Years and Over: Separated
      A11001_005:     Population 15 Years and Over: Widowed
      A11001_006:     Population 15 Years and Over: Divorced
      A12001_001:     Population 25 Years and Over:
      A12001_002:     Population 25 Years and Over: Less than High School
      A12001_003:     Population 25 Years and Over: High School Graduate (Includes Equivalency)
      A12001_004:     Population 25 Years and Over: Some College
      A12001_005:     Population 25 Years and Over: Bachelor's Degree
      A12001_006:     Population 25 Years and Over: Master's Degree
      A12001_007:     Population 25 Years and Over: Professional School Degree
      A12001_008:     Population 25 Years and Over: Doctorate Degree
      A17005_001:     Civilian Population in Labor Force 16 Years and Over:
      A17005_002:     Civilian Population in Labor Force 16 Years and Over: Employed
      A17005_003:     Civilian Population in Labor Force 16 Years and Over: Unemployed
      A14006_001:     Median Household Income (In 2018 Inflation Adjusted Dollars)
      A14024_001:     Per Capita Income (In 2018 Inflation Adjusted Dollars)
      A14028_001:     Gini Index
      A13003A_001:    Population Under 18 Years of Age for Whom Poverty Status Is Determined:
      A13003A_002:    Population Under 18 Years of Age for Whom Poverty Status Is Determined: Living in Poverty
      A13003A_003:    Population Under 18 Years of Age for Whom Poverty Status Is Determined: At or Above Poverty Level
      A13003B_001:    Population Age 18 to 64 for Whom Poverty Status  Is Determined:
      A13003B_002:    Population Age 18 to 64 for Whom Poverty Status  Is Determined: Living in Poverty
      A13003B_003:    Population Age 18 to 64 for Whom Poverty Status  Is Determined: At or Above Poverty Level
      A13003C_001:    Population Age 65 and Over for Whom Poverty  Status Is Determined:
      A13003C_002:    Population Age 65 and Over for Whom Poverty  Status Is Determined: Living in Poverty
      A13003C_003:    Population Age 65 and Over for Whom Poverty  Status Is Determined: At or Above Poverty Level


--------------------------------------------------------------------------------
Citation and Use of Data
--------------------------------------------------------------------------------
 
All persons are granted a limited license to use this documentation and the
accompanying data, subject to the following conditions:

* Publications and research reports employing the data
  must cite it appropriately. The citation should include the following:

	  www.socialexplorer.com
	  New York City, NY: Social Explorer 2020


* Citations should also include the URL for this report:

    http://www.socialexplorer.com/pub/reportdata/HtmlResults.aspx?reportid=R12528551

If you have any questions contact info@socialexplorer.com
