# Supplementary material for: How social capital helps communities weather the COVID-19 pandemic
Source: PLoS One. 2021 Jan 29;16(1):e0245135. doi: 10.1371/journal.pone.0245135 (PMC7846018; doi:10.1371/journal.pone.0245135)
Supplement: S1 File — (ZIP) [file pone.0245135.s001.zip › replication/acs2014_2018data.txt]

Geo_FIPS	Geo_GEOID	Geo_NAME	Geo_QName	Geo_STUSAB	Geo_SUMLEV	Geo_GEOCOMP	Geo_FILEID	Geo_LOGRECNO	Geo_US	Geo_REGION	Geo_DIVISION	Geo_STATECE	Geo_STATE	Geo_COUNTY	Geo_COUSUB	Geo_PLACE	Geo_PLACESE	Geo_TRACT	Geo_BLKGRP	Geo_CONCIT	Geo_AIANHH	Geo_AIANHHFP	Geo_AIHHTLI	Geo_AITSCE	Geo_AITS	Geo_ANRC	Geo_CBSA	Geo_CSA	Geo_METDIV	Geo_MACC	Geo_MEMI	Geo_NECTA	Geo_CNECTA	Geo_NECTADIV	Geo_UA	Geo_UACP	Geo_CDCURR	Geo_SLDU	Geo_SLDL	Geo_VTD	Geo_ZCTA3	Geo_ZCTA5	Geo_SUBMCD	Geo_SDELM	Geo_SDSEC	Geo_SDUNI	Geo_UR	Geo_PCI	Geo_TAZ
01001	05000US01001	Autauga County	Autauga County, Alabama	al	050	00	ACSSF	0000013					01	001
01003	05000US01003	Baldwin County	Baldwin County, Alabama	al	050	00	ACSSF	0000014					01	003
01005	05000US01005	Barbour County	Barbour County, Alabama	al	050	00	ACSSF	0000015					01	005
01007	05000US01007	Bibb County	Bibb County, Alabama	al	050	00	ACSSF	0000016					01	007
01009	05000US01009	Blount County	Blount County, Alabama	al	050	00	ACSSF	0000017					01	009
01011	05000US01011	Bullock County	Bullock County, Alabama	al	050	00	ACSSF	0000018					01	011
01013	05000US01013	Butler County	Butler County, Alabama	al	050	00	ACSSF	0000019					01	013
01015	05000US01015	Calhoun County	Calhoun County, Alabama	al	050	00	ACSSF	0000020					01	015
01017	05000US01017	Chambers County	Chambers County, Alabama	al	050	00	ACSSF	0000021					01	017
01019	05000US01019	Cherokee County	Cherokee County, Alabama	al	050	00	ACSSF	0000022					01	019
01021	05000US01021	Chilton County	Chilton County, Alabama	al	050	00	ACSSF	0000023					01	021
01023	05000US01023	Choctaw County	Choctaw County, Alabama	al	050	00	ACSSF	0000024					01	023
01025	05000US01025	Clarke County	Clarke County, Alabama	al	050	00	ACSSF	0000025					01	025
01027	05000US01027	Clay County	Clay County, Alabama	al	050	00	ACSSF	0000026					01	027
01029	05000US01029	Cleburne County	Cleburne County, Alabama	al	050	00	ACSSF	0000027					01	029
01031	05000US01031	Coffee County	Coffee County, Alabama	al	050	00	ACSSF	0000028					01	031
01033	05000US01033	Colbert County	Colbert County, Alabama	al	050	00	ACSSF	0000029					01	033
01035	05000US01035	Conecuh County	Conecuh County, Alabama	al	050	00	ACSSF	0000030					01	035
01037	05000US01037	Coosa County	Coosa County, Alabama	al	050	00	ACSSF	0000031					01	037
01039	05000US01039	Covington County	Covington County, Alabama	al	050	00	ACSSF	0000032					01	039
01041	05000US01041	Crenshaw County	Crenshaw County, Alabama	al	050	00	ACSSF	0000033					01	041
01043	05000US01043	Cullman County	Cullman County, Alabama	al	050	00	ACSSF	0000034					01	043
01045	05000US01045	Dale County	Dale County, Alabama	al	050	00	ACSSF	0000035					01	045
01047	05000US01047	Dallas County	Dallas County, Alabama	al	050	00	ACSSF	0000036					01	047
01049	05000US01049	DeKalb County	DeKalb County, Alabama	al	050	00	ACSSF	0000037					01	049
01051	05000US01051	Elmore County	Elmore County, Alabama	al	050	00	ACSSF	0000038					01	051
01053	05000US01053	Escambia County	Escambia County, Alabama	al	050	00	ACSSF	0000039					01	053
01055	05000US01055	Etowah County	Etowah County, Alabama	al	050	00	ACSSF	0000040					01	055
01057	05000US01057	Fayette County	Fayette County, Alabama	al	050	00	ACSSF	0000041					01	057
01059	05000US01059	Franklin County	Franklin County, Alabama	al	050	00	ACSSF	0000042					01	059
01061	05000US01061	Geneva County	Geneva County, Alabama	al	050	00	ACSSF	0000043					01	061
01063	05000US01063	Greene County	Greene County, Alabama	al	050	00	ACSSF	0000044					01	063
01065	05000US01065	Hale County	Hale County, Alabama	al	050	00	ACSSF	0000045					01	065
01067	05000US01067	Henry County	Henry County, Alabama	al	050	00	ACSSF	0000046					01	067
01069	05000US01069	Houston County	Houston County, Alabama	al	050	00	ACSSF	0000047					01	069
01071	05000US01071	Jackson County	Jackson County, Alabama	al	050	00	ACSSF	0000048					01	071
01073	05000US01073	Jefferson County	Jefferson County, Alabama	al	050	00	ACSSF	0000049					01	073
01075	05000US01075	Lamar County	Lamar County, Alabama	al	050	00	ACSSF	0000050					01	075
01077	05000US01077	Lauderdale County	Lauderdale County, Alabama	al	050	00	ACSSF	0000051					01	077
01079	05000US01079	Lawrence County	Lawrence County, Alabama	al	050	00	ACSSF	0000052					01	079
01081	05000US01081	Lee County	Lee County, Alabama	al	050	00	ACSSF	0000053					01	081
01083	05000US01083	Limestone County	Limestone County, Alabama	al	050	00	ACSSF	0000054					01	083
01085	05000US01085	Lowndes County	Lowndes County, Alabama	al	050	00	ACSSF	0000055					01	085
01087	05000US01087	Macon County	Macon County, Alabama	al	050	00	ACSSF	0000056					01	087
01089	05000US01089	Madison County	Madison County, Alabama	al	050	00	ACSSF	0000057					01	089
01091	05000US01091	Marengo County	Marengo County, Alabama	al	050	00	ACSSF	0000058					01	091
01093	05000US01093	Marion County	Marion County, Alabama	al	050	00	ACSSF	0000059					01	093
01095	05000US01095	Marshall County	Marshall County, Alabama	al	050	00	ACSSF	0000060					01	095
01097	05000US01097	Mobile County	Mobile County, Alabama	al	050	00	ACSSF	0000061					01	097
01099	05000US01099	Monroe County	Monroe County, Alabama	al	050	00	ACSSF	0000062					01	099
01101	05000US01101	Montgomery County	Montgomery County, Alabama	al	050	00	ACSSF	0000063					01	101
01103	05000US01103	Morgan County	Morgan County, Alabama	al	050	00	ACSSF	0000064					01	103
01105	05000US01105	Perry County	Perry County, Alabama	al	050	00	ACSSF	0000065					01	105
01107	05000US01107	Pickens County	Pickens County, Alabama	al	050	00	ACSSF	0000066					01	107
01109	05000US01109	Pike County	Pike County, Alabama	al	050	00	ACSSF	0000067					01	109
01111	05000US01111	Randolph County	Randolph County, Alabama	al	050	00	ACSSF	0000068					01	111
01113	05000US01113	Russell County	Russell County, Alabama	al	050	00	ACSSF	0000069					01	113
01115	05000US01115	St. Clair County	St. Clair County, Alabama	al	050	00	ACSSF	0000070					01	115
01117	05000US01117	Shelby County	Shelby County, Alabama	al	050	00	ACSSF	0000071					01	117
01119	05000US01119	Sumter County	Sumter County, Alabama	al	050	00	ACSSF	0000072					01	119
01121	05000US01121	Talladega County	Talladega County, Alabama	al	050	00	ACSSF	0000073					01	121
01123	05000US01123	Tallapoosa County	Tallapoosa County, Alabama	al	050	00	ACSSF	0000074					01	123
01125	05000US01125	Tuscaloosa County	Tuscaloosa County, Alabama	al	050	00	ACSSF	0000075					01	125
01127	05000US01127	Walker County	Walker County, Alabama	al	050	00	ACSSF	0000076					01	127
01129	05000US01129	Washington County	Washington County, Alabama	al	050	00	ACSSF	0000077					01	129
01131	05000US01131	Wilcox County	Wilcox County, Alabama	al	050	00	ACSSF	0000078					01	131
01133	05000US01133	Winston County	Winston County, Alabama	al	050	00	ACSSF	0000079					01	133
02013	05000US02013	Aleutians East Borough	Aleutians East Borough, Alaska	ak	050	00	ACSSF	0000013					02	013
02016	05000US02016	Aleutians West Census Area	Aleutians West Census Area, Alaska	ak	050	00	ACSSF	0000014					02	016
02020	05000US02020	Anchorage Municipality	Anchorage Municipality, Alaska	ak	050	00	ACSSF	0000015					02	020
02050	05000US02050	Bethel Census Area	Bethel Census Area, Alaska	ak	050	00	ACSSF	0000016					02	050
02060	05000US02060	Bristol Bay Borough	Bristol Bay Borough, Alaska	ak	050	00	ACSSF	0000017					02	060
02068	05000US02068	Denali Borough	Denali Borough, Alaska	ak	050	00	ACSSF	0000018					02	068
02070	05000US02070	Dillingham Census Area	Dillingham Census Area, Alaska	ak	050	00	ACSSF	0000019					02	070
02090	05000US02090	Fairbanks North Star Borough	Fairbanks North Star Borough, Alaska	ak	050	00	ACSSF	0000020					02	090
02100	05000US02100	Haines Borough	Haines Borough, Alaska	ak	050	00	ACSSF	0000021					02	100
02105	05000US02105	Hoonah-Angoon Census Area	Hoonah-Angoon Census Area, Alaska	ak	050	00	ACSSF	0000022					02	105
02110	05000US02110	Juneau City and Borough	Juneau City and Borough, Alaska	ak	050	00	ACSSF	0000023					02	110
02122	05000US02122	Kenai Peninsula Borough	Kenai Peninsula Borough, Alaska	ak	050	00	ACSSF	0000024					02	122
02130	05000US02130	Ketchikan Gateway Borough	Ketchikan Gateway Borough, Alaska	ak	050	00	ACSSF	0000025					02	130
02150	05000US02150	Kodiak Island Borough	Kodiak Island Borough, Alaska	ak	050	00	ACSSF	0000026					02	150
02158	05000US02158	Kusilvak Census Area	Kusilvak Census Area, Alaska	ak	050	00	ACSSF	0000027					02	158
02164	05000US02164	Lake and Peninsula Borough	Lake and Peninsula Borough, Alaska	ak	050	00	ACSSF	0000028					02	164
02170	05000US02170	Matanuska-Susitna Borough	Matanuska-Susitna Borough, Alaska	ak	050	00	ACSSF	0000029					02	170
02180	05000US02180	Nome Census Area	Nome Census Area, Alaska	ak	050	00	ACSSF	0000030					02	180
02185	05000US02185	North Slope Borough	North Slope Borough, Alaska	ak	050	00	ACSSF	0000031					02	185
02188	05000US02188	Northwest Arctic Borough	Northwest Arctic Borough, Alaska	ak	050	00	ACSSF	0000032					02	188
02195	05000US02195	Petersburg Borough	Petersburg Borough, Alaska	ak	050	00	ACSSF	0000033					02	195
02198	05000US02198	Prince of Wales-Hyder Census Area	Prince of Wales-Hyder Census Area, Alaska	ak	050	00	ACSSF	0000034					02	198
02220	05000US02220	Sitka City and Borough	Sitka City and Borough, Alaska	ak	050	00	ACSSF	0000035					02	220
02230	05000US02230	Skagway Municipality	Skagway Municipality, Alaska	ak	050	00	ACSSF	0000036					02	230
02240	05000US02240	Southeast Fairbanks Census Area	Southeast Fairbanks Census Area, Alaska	ak	050	00	ACSSF	0000037					02	240
02261	05000US02261	Valdez-Cordova Census Area	Valdez-Cordova Census Area, Alaska	ak	050	00	ACSSF	0000038					02	261
02275	05000US02275	Wrangell City and Borough	Wrangell City and Borough, Alaska	ak	050	00	ACSSF	0000039					02	275
02282	05000US02282	Yakutat City and Borough	Yakutat City and Borough, Alaska	ak	050	00	ACSSF	0000040					02	282
02290	05000US02290	Yukon-Koyukuk Census Area	Yukon-Koyukuk Census Area, Alaska	ak	050	00	ACSSF	0000041					02	290
04001	05000US04001	Apache County	Apache County, Arizona	az	050	00	ACSSF	0000013					04	001
04003	05000US04003	Cochise County	Cochise County, Arizona	az	050	00	ACSSF	0000014					04	003
04005	05000US04005	Coconino County	Coconino County, Arizona	az	050	00	ACSSF	0000015					04	005
04007	05000US04007	Gila County	Gila County, Arizona	az	050	00	ACSSF	0000016					04	007
04009	05000US04009	Graham County	Graham County, Arizona	az	050	00	ACSSF	0000017					04	009
04011	05000US04011	Greenlee County	Greenlee County, Arizona	az	050	00	ACSSF	0000018					04	011
04012	05000US04012	La Paz County	La Paz County, Arizona	az	050	00	ACSSF	0000019					04	012
04013	05000US04013	Maricopa County	Maricopa County, Arizona	az	050	00	ACSSF	0000020					04	013
04015	05000US04015	Mohave County	Mohave County, Arizona	az	050	00	ACSSF	0000021					04	015
04017	05000US04017	Navajo County	Navajo County, Arizona	az	050	00	ACSSF	0000022					04	017
04019	05000US04019	Pima County	Pima County, Arizona	az	050	00	ACSSF	0000023					04	019
04021	05000US04021	Pinal County	Pinal County, Arizona	az	050	00	ACSSF	0000024					04	021
04023	05000US04023	Santa Cruz County	Santa Cruz County, Arizona	az	050	00	ACSSF	0000025					04	023
04025	05000US04025	Yavapai County	Yavapai County, Arizona	az	050	00	ACSSF	0000026					04	025
04027	05000US04027	Yuma County	Yuma County, Arizona	az	050	00	ACSSF	0000027					04	027
05001	05000US05001	Arkansas County	Arkansas County, Arkansas	ar	050	00	ACSSF	0000013					05	001
05003	05000US05003	Ashley County	Ashley County, Arkansas	ar	050	00	ACSSF	0000014					05	003
05005	05000US05005	Baxter County	Baxter County, Arkansas	ar	050	00	ACSSF	0000015					05	005
05007	05000US05007	Benton County	Benton County, Arkansas	ar	050	00	ACSSF	0000016					05	007
05009	05000US05009	Boone County	Boone County, Arkansas	ar	050	00	ACSSF	0000017					05	009
05011	05000US05011	Bradley County	Bradley County, Arkansas	ar	050	00	ACSSF	0000018					05	011
05013	05000US05013	Calhoun County	Calhoun County, Arkansas	ar	050	00	ACSSF	0000019					05	013
05015	05000US05015	Carroll County	Carroll County, Arkansas	ar	050	00	ACSSF	0000020					05	015
05017	05000US05017	Chicot County	Chicot County, Arkansas	ar	050	00	ACSSF	0000021					05	017
05019	05000US05019	Clark County	Clark County, Arkansas	ar	050	00	ACSSF	0000022					05	019
05021	05000US05021	Clay County	Clay County, Arkansas	ar	050	00	ACSSF	0000023					05	021
05023	05000US05023	Cleburne County	Cleburne County, Arkansas	ar	050	00	ACSSF	0000024					05	023
05025	05000US05025	Cleveland County	Cleveland County, Arkansas	ar	050	00	ACSSF	0000025					05	025
05027	05000US05027	Columbia County	Columbia County, Arkansas	ar	050	00	ACSSF	0000026					05	027
05029	05000US05029	Conway County	Conway County, Arkansas	ar	050	00	ACSSF	0000027					05	029
05031	05000US05031	Craighead County	Craighead County, Arkansas	ar	050	00	ACSSF	0000028					05	031
05033	05000US05033	Crawford County	Crawford County, Arkansas	ar	050	00	ACSSF	0000029					05	033
05035	05000US05035	Crittenden County	Crittenden County, Arkansas	ar	050	00	ACSSF	0000030					05	035
05037	05000US05037	Cross County	Cross County, Arkansas	ar	050	00	ACSSF	0000031					05	037
05039	05000US05039	Dallas County	Dallas County, Arkansas	ar	050	00	ACSSF	0000032					05	039
05041	05000US05041	Desha County	Desha County, Arkansas	ar	050	00	ACSSF	0000033					05	041
05043	05000US05043	Drew County	Drew County, Arkansas	ar	050	00	ACSSF	0000034					05	043
05045	05000US05045	Faulkner County	Faulkner County, Arkansas	ar	050	00	ACSSF	0000035					05	045
05047	05000US05047	Franklin County	Franklin County, Arkansas	ar	050	00	ACSSF	0000036					05	047
05049	05000US05049	Fulton County	Fulton County, Arkansas	ar	050	00	ACSSF	0000037					05	049
05051	05000US05051	Garland County	Garland County, Arkansas	ar	050	00	ACSSF	0000038					05	051
05053	05000US05053	Grant County	Grant County, Arkansas	ar	050	00	ACSSF	0000039					05	053
05055	05000US05055	Greene County	Greene County, Arkansas	ar	050	00	ACSSF	0000040					05	055
05057	05000US05057	Hempstead County	Hempstead County, Arkansas	ar	050	00	ACSSF	0000041					05	057
05059	05000US05059	Hot Spring County	Hot Spring County, Arkansas	ar	050	00	ACSSF	0000042					05	059
05061	05000US05061	Howard County	Howard County, Arkansas	ar	050	00	ACSSF	0000043					05	061
05063	05000US05063	Independence County	Independence County, Arkansas	ar	050	00	ACSSF	0000044					05	063
05065	05000US05065	Izard County	Izard County, Arkansas	ar	050	00	ACSSF	0000045					05	065
05067	05000US05067	Jackson County	Jackson County, Arkansas	ar	050	00	ACSSF	0000046					05	067
05069	05000US05069	Jefferson County	Jefferson County, Arkansas	ar	050	00	ACSSF	0000047					05	069
05071	05000US05071	Johnson County	Johnson County, Arkansas	ar	050	00	ACSSF	0000048					05	071
05073	05000US05073	Lafayette County	Lafayette County, Arkansas	ar	050	00	ACSSF	0000049					05	073
05075	05000US05075	Lawrence County	Lawrence County, Arkansas	ar	050	00	ACSSF	0000050					05	075
05077	05000US05077	Lee County	Lee County, Arkansas	ar	050	00	ACSSF	0000051					05	077
05079	05000US05079	Lincoln County	Lincoln County, Arkansas	ar	050	00	ACSSF	0000052					05	079
05081	05000US05081	Little River County	Little River County, Arkansas	ar	050	00	ACSSF	0000053					05	081
05083	05000US05083	Logan County	Logan County, Arkansas	ar	050	00	ACSSF	0000054					05	083
05085	05000US05085	Lonoke County	Lonoke County, Arkansas	ar	050	00	ACSSF	0000055					05	085
05087	05000US05087	Madison County	Madison County, Arkansas	ar	050	00	ACSSF	0000056					05	087
05089	05000US05089	Marion County	Marion County, Arkansas	ar	050	00	ACSSF	0000057					05	089
05091	05000US05091	Miller County	Miller County, Arkansas	ar	050	00	ACSSF	0000058					05	091
05093	05000US05093	Mississippi County	Mississippi County, Arkansas	ar	050	00	ACSSF	0000059					05	093
05095	05000US05095	Monroe County	Monroe County, Arkansas	ar	050	00	ACSSF	0000060					05	095
05097	05000US05097	Montgomery County	Montgomery County, Arkansas	ar	050	00	ACSSF	0000061					05	097
05099	05000US05099	Nevada County	Nevada County, Arkansas	ar	050	00	ACSSF	0000062					05	099
05101	05000US05101	Newton County	Newton County, Arkansas	ar	050	00	ACSSF	0000063					05	101
05103	05000US05103	Ouachita County	Ouachita County, Arkansas	ar	050	00	ACSSF	0000064					05	103
05105	05000US05105	Perry County	Perry County, Arkansas	ar	050	00	ACSSF	0000065					05	105
05107	05000US05107	Phillips County	Phillips County, Arkansas	ar	050	00	ACSSF	0000066					05	107
05109	05000US05109	Pike County	Pike County, Arkansas	ar	050	00	ACSSF	0000067					05	109
05111	05000US05111	Poinsett County	Poinsett County, Arkansas	ar	050	00	ACSSF	0000068					05	111
05113	05000US05113	Polk County	Polk County, Arkansas	ar	050	00	ACSSF	0000069					05	113
05115	05000US05115	Pope County	Pope County, Arkansas	ar	050	00	ACSSF	0000070					05	115
05117	05000US05117	Prairie County	Prairie County, Arkansas	ar	050	00	ACSSF	0000071					05	117
05119	05000US05119	Pulaski County	Pulaski County, Arkansas	ar	050	00	ACSSF	0000072					05	119
05121	05000US05121	Randolph County	Randolph County, Arkansas	ar	050	00	ACSSF	0000073					05	121
05123	05000US05123	St. Francis County	St. Francis County, Arkansas	ar	050	00	ACSSF	0000074					05	123
05125	05000US05125	Saline County	Saline County, Arkansas	ar	050	00	ACSSF	0000075					05	125
05127	05000US05127	Scott County	Scott County, Arkansas	ar	050	00	ACSSF	0000076					05	127
05129	05000US05129	Searcy County	Searcy County, Arkansas	ar	050	00	ACSSF	0000077					05	129
05131	05000US05131	Sebastian County	Sebastian County, Arkansas	ar	050	00	ACSSF	0000078					05	131
05133	05000US05133	Sevier County	Sevier County, Arkansas	ar	050	00	ACSSF	0000079					05	133
05135	05000US05135	Sharp County	Sharp County, Arkansas	ar	050	00	ACSSF	0000080					05	135
05137	05000US05137	Stone County	Stone County, Arkansas	ar	050	00	ACSSF	0000081					05	137
05139	05000US05139	Union County	Union County, Arkansas	ar	050	00	ACSSF	0000082					05	139
05141	05000US05141	Van Buren County	Van Buren County, Arkansas	ar	050	00	ACSSF	0000083					05	141
05143	05000US05143	Washington County	Washington County, Arkansas	ar	050	00	ACSSF	0000084					05	143
05145	05000US05145	White County	White County, Arkansas	ar	050	00	ACSSF	0000085					05	145
05147	05000US05147	Woodruff County	Woodruff County, Arkansas	ar	050	00	ACSSF	0000086					05	147
05149	05000US05149	Yell County	Yell County, Arkansas	ar	050	00	ACSSF	0000087					05	149
06001	05000US06001	Alameda County	Alameda County, California	ca	050	00	ACSSF	0000013					06	001
06003	05000US06003	Alpine County	Alpine County, California	ca	050	00	ACSSF	0000014					06	003
06005	05000US06005	Amador County	Amador County, California	ca	050	00	ACSSF	0000015					06	005
06007	05000US06007	Butte County	Butte County, California	ca	050	00	ACSSF	0000016					06	007
06009	05000US06009	Calaveras County	Calaveras County, California	ca	050	00	ACSSF	0000017					06	009
06011	05000US06011	Colusa County	Colusa County, California	ca	050	00	ACSSF	0000018					06	011
06013	05000US06013	Contra Costa County	Contra Costa County, California	ca	050	00	ACSSF	0000019					06	013
06015	05000US06015	Del Norte County	Del Norte County, California	ca	050	00	ACSSF	0000020					06	015
06017	05000US06017	El Dorado County	El Dorado County, California	ca	050	00	ACSSF	0000021					06	017
06019	05000US06019	Fresno County	Fresno County, California	ca	050	00	ACSSF	0000022					06	019
06021	05000US06021	Glenn County	Glenn County, California	ca	050	00	ACSSF	0000023					06	021
06023	05000US06023	Humboldt County	Humboldt County, California	ca	050	00	ACSSF	0000024					06	023
06025	05000US06025	Imperial County	Imperial County, California	ca	050	00	ACSSF	0000025					06	025
06027	05000US06027	Inyo County	Inyo County, California	ca	050	00	ACSSF	0000026					06	027
06029	05000US06029	Kern County	Kern County, California	ca	050	00	ACSSF	0000027					06	029
06031	05000US06031	Kings County	Kings County, California	ca	050	00	ACSSF	0000028					06	031
06033	05000US06033	Lake County	Lake County, California	ca	050	00	ACSSF	0000029					06	033
06035	05000US06035	Lassen County	Lassen County, California	ca	050	00	ACSSF	0000030					06	035
06037	05000US06037	Los Angeles County	Los Angeles County, California	ca	050	00	ACSSF	0000031					06	037
06039	05000US06039	Madera County	Madera County, California	ca	050	00	ACSSF	0000032					06	039
06041	05000US06041	Marin County	Marin County, California	ca	050	00	ACSSF	0000033					06	041
06043	05000US06043	Mariposa County	Mariposa County, California	ca	050	00	ACSSF	0000034					06	043
06045	05000US06045	Mendocino County	Mendocino County, California	ca	050	00	ACSSF	0000035					06	045
06047	05000US06047	Merced County	Merced County, California	ca	050	00	ACSSF	0000036					06	047
06049	05000US06049	Modoc County	Modoc County, California	ca	050	00	ACSSF	0000037					06	049
06051	05000US06051	Mono County	Mono County, California	ca	050	00	ACSSF	0000038					06	051
06053	05000US06053	Monterey County	Monterey County, California	ca	050	00	ACSSF	0000039					06	053
06055	05000US06055	Napa County	Napa County, California	ca	050	00	ACSSF	0000040					06	055
06057	05000US06057	Nevada County	Nevada County, California	ca	050	00	ACSSF	0000041					06	057
06059	05000US06059	Orange County	Orange County, California	ca	050	00	ACSSF	0000042					06	059
06061	05000US06061	Placer County	Placer County, California	ca	050	00	ACSSF	0000043					06	061
06063	05000US06063	Plumas County	Plumas County, California	ca	050	00	ACSSF	0000044					06	063
06065	05000US06065	Riverside County	Riverside County, California	ca	050	00	ACSSF	0000045					06	065
06067	05000US06067	Sacramento County	Sacramento County, California	ca	050	00	ACSSF	0000046					06	067
06069	05000US06069	San Benito County	San Benito County, California	ca	050	00	ACSSF	0000047					06	069
06071	05000US06071	San Bernardino County	San Bernardino County, California	ca	050	00	ACSSF	0000048					06	071
06073	05000US06073	San Diego County	San Diego County, California	ca	050	00	ACSSF	0000049					06	073
06075	05000US06075	San Francisco County	San Francisco County, California	ca	050	00	ACSSF	0000050					06	075
06077	05000US06077	San Joaquin County	San Joaquin County, California	ca	050	00	ACSSF	0000051					06	077
06079	05000US06079	San Luis Obispo County	San Luis Obispo County, California	ca	050	00	ACSSF	0000052					06	079
06081	05000US06081	San Mateo County	San Mateo County, California	ca	050	00	ACSSF	0000053					06	081
06083	05000US06083	Santa Barbara County	Santa Barbara County, California	ca	050	00	ACSSF	0000054					06	083
06085	05000US06085	Santa Clara County	Santa Clara County, California	ca	050	00	ACSSF	0000055					06	085
06087	05000US06087	Santa Cruz County	Santa Cruz County, California	ca	050	00	ACSSF	0000056					06	087
06089	05000US06089	Shasta County	Shasta County, California	ca	050	00	ACSSF	0000057					06	089
06091	05000US06091	Sierra County	Sierra County, California	ca	050	00	ACSSF	0000058					06	091
06093	05000US06093	Siskiyou County	Siskiyou County, California	ca	050	00	ACSSF	0000059					06	093
06095	05000US06095	Solano County	Solano County, California	ca	050	00	ACSSF	0000060					06	095
06097	05000US06097	Sonoma County	Sonoma County, California	ca	050	00	ACSSF	0000061					06	097
06099	05000US06099	Stanislaus County	Stanislaus County, California	ca	050	00	ACSSF	0000062					06	099
06101	05000US06101	Sutter County	Sutter County, California	ca	050	00	ACSSF	0000063					06	101
06103	05000US06103	Tehama County	Tehama County, California	ca	050	00	ACSSF	0000064					06	103
06105	05000US06105	Trinity County	Trinity County, California	ca	050	00	ACSSF	0000065					06	105
06107	05000US06107	Tulare County	Tulare County, California	ca	050	00	ACSSF	0000066					06	107
06109	05000US06109	Tuolumne County	Tuolumne County, California	ca	050	00	ACSSF	0000067					06	109
06111	05000US06111	Ventura County	Ventura County, California	ca	050	00	ACSSF	0000068					06	111
06113	05000US06113	Yolo County	Yolo County, California	ca	050	00	ACSSF	0000069					06	113
06115	05000US06115	Yuba County	Yuba County, California	ca	050	00	ACSSF	0000070					06	115
08001	05000US08001	Adams County	Adams County, Colorado	co	050	00	ACSSF	0000013					08	001
08003	05000US08003	Alamosa County	Alamosa County, Colorado	co	050	00	ACSSF	0000014					08	003
08005	05000US08005	Arapahoe County	Arapahoe County, Colorado	co	050	00	ACSSF	0000015					08	005
08007	05000US08007	Archuleta County	Archuleta County, Colorado	co	050	00	ACSSF	0000016					08	007
08009	05000US08009	Baca County	Baca County, Colorado	co	050	00	ACSSF	0000017					08	009
08011	05000US08011	Bent County	Bent County, Colorado	co	050	00	ACSSF	0000018					08	011
08013	05000US08013	Boulder County	Boulder County, Colorado	co	050	00	ACSSF	0000019					08	013
08014	05000US08014	Broomfield County	Broomfield County, Colorado	co	050	00	ACSSF	0000020					08	014
08015	05000US08015	Chaffee County	Chaffee County, Colorado	co	050	00	ACSSF	0000021					08	015
08017	05000US08017	Cheyenne County	Cheyenne County, Colorado	co	050	00	ACSSF	0000022					08	017
08019	05000US08019	Clear Creek County	Clear Creek County, Colorado	co	050	00	ACSSF	0000023					08	019
08021	05000US08021	Conejos County	Conejos County, Colorado	co	050	00	ACSSF	0000024					08	021
08023	05000US08023	Costilla County	Costilla County, Colorado	co	050	00	ACSSF	0000025					08	023
08025	05000US08025	Crowley County	Crowley County, Colorado	co	050	00	ACSSF	0000026					08	025
08027	05000US08027	Custer County	Custer County, Colorado	co	050	00	ACSSF	0000027					08	027
08029	05000US08029	Delta County	Delta County, Colorado	co	050	00	ACSSF	0000028					08	029
08031	05000US08031	Denver County	Denver County, Colorado	co	050	00	ACSSF	0000029					08	031
08033	05000US08033	Dolores County	Dolores County, Colorado	co	050	00	ACSSF	0000030					08	033
08035	05000US08035	Douglas County	Douglas County, Colorado	co	050	00	ACSSF	0000031					08	035
08037	05000US08037	Eagle County	Eagle County, Colorado	co	050	00	ACSSF	0000032					08	037
08039	05000US08039	Elbert County	Elbert County, Colorado	co	050	00	ACSSF	0000033					08	039
08041	05000US08041	El Paso County	El Paso County, Colorado	co	050	00	ACSSF	0000034					08	041
08043	05000US08043	Fremont County	Fremont County, Colorado	co	050	00	ACSSF	0000035					08	043
08045	05000US08045	Garfield County	Garfield County, Colorado	co	050	00	ACSSF	0000036					08	045
08047	05000US08047	Gilpin County	Gilpin County, Colorado	co	050	00	ACSSF	0000037					08	047
08049	05000US08049	Grand County	Grand County, Colorado	co	050	00	ACSSF	0000038					08	049
08051	05000US08051	Gunnison County	Gunnison County, Colorado	co	050	00	ACSSF	0000039					08	051
08053	05000US08053	Hinsdale County	Hinsdale County, Colorado	co	050	00	ACSSF	0000040					08	053
08055	05000US08055	Huerfano County	Huerfano County, Colorado	co	050	00	ACSSF	0000041					08	055
08057	05000US08057	Jackson County	Jackson County, Colorado	co	050	00	ACSSF	0000042					08	057
08059	05000US08059	Jefferson County	Jefferson County, Colorado	co	050	00	ACSSF	0000043					08	059
08061	05000US08061	Kiowa County	Kiowa County, Colorado	co	050	00	ACSSF	0000044					08	061
08063	05000US08063	Kit Carson County	Kit Carson County, Colorado	co	050	00	ACSSF	0000045					08	063
08065	05000US08065	Lake County	Lake County, Colorado	co	050	00	ACSSF	0000046					08	065
08067	05000US08067	La Plata County	La Plata County, Colorado	co	050	00	ACSSF	0000047					08	067
08069	05000US08069	Larimer County	Larimer County, Colorado	co	050	00	ACSSF	0000048					08	069
08071	05000US08071	Las Animas County	Las Animas County, Colorado	co	050	00	ACSSF	0000049					08	071
08073	05000US08073	Lincoln County	Lincoln County, Colorado	co	050	00	ACSSF	0000050					08	073
08075	05000US08075	Logan County	Logan County, Colorado	co	050	00	ACSSF	0000051					08	075
08077	05000US08077	Mesa County	Mesa County, Colorado	co	050	00	ACSSF	0000052					08	077
08079	05000US08079	Mineral County	Mineral County, Colorado	co	050	00	ACSSF	0000053					08	079
08081	05000US08081	Moffat County	Moffat County, Colorado	co	050	00	ACSSF	0000054					08	081
08083	05000US08083	Montezuma County	Montezuma County, Colorado	co	050	00	ACSSF	0000055					08	083
08085	05000US08085	Montrose County	Montrose County, Colorado	co	050	00	ACSSF	0000056					08	085
08087	05000US08087	Morgan County	Morgan County, Colorado	co	050	00	ACSSF	0000057					08	087
08089	05000US08089	Otero County	Otero County, Colorado	co	050	00	ACSSF	0000058					08	089
08091	05000US08091	Ouray County	Ouray County, Colorado	co	050	00	ACSSF	0000059					08	091
08093	05000US08093	Park County	Park County, Colorado	co	050	00	ACSSF	0000060					08	093
08095	05000US08095	Phillips County	Phillips County, Colorado	co	050	00	ACSSF	0000061					08	095
08097	05000US08097	Pitkin County	Pitkin County, Colorado	co	050	00	ACSSF	0000062					08	097
08099	05000US08099	Prowers County	Prowers County, Colorado	co	050	00	ACSSF	0000063					08	099
08101	05000US08101	Pueblo County	Pueblo County, Colorado	co	050	00	ACSSF	0000064					08	101
08103	05000US08103	Rio Blanco County	Rio Blanco County, Colorado	co	050	00	ACSSF	0000065					08	103
08105	05000US08105	Rio Grande County	Rio Grande County, Colorado	co	050	00	ACSSF	0000066					08	105
08107	05000US08107	Routt County	Routt County, Colorado	co	050	00	ACSSF	0000067					08	107
08109	05000US08109	Saguache County	Saguache County, Colorado	co	050	00	ACSSF	0000068					08	109
08111	05000US08111	San Juan County	San Juan County, Colorado	co	050	00	ACSSF	0000069					08	111
08113	05000US08113	San Miguel County	San Miguel County, Colorado	co	050	00	ACSSF	0000070					08	113
08115	05000US08115	Sedgwick County	Sedgwick County, Colorado	co	050	00	ACSSF	0000071					08	115
08117	05000US08117	Summit County	Summit County, Colorado	co	050	00	ACSSF	0000072					08	117
08119	05000US08119	Teller County	Teller County, Colorado	co	050	00	ACSSF	0000073					08	119
08121	05000US08121	Washington County	Washington County, Colorado	co	050	00	ACSSF	0000074					08	121
08123	05000US08123	Weld County	Weld County, Colorado	co	050	00	ACSSF	0000075					08	123
08125	05000US08125	Yuma County	Yuma County, Colorado	co	050	00	ACSSF	0000076					08	125
09001	05000US09001	Fairfield County	Fairfield County, Connecticut	ct	050	00	ACSSF	0000012					09	001
09003	05000US09003	Hartford County	Hartford County, Connecticut	ct	050	00	ACSSF	0000013					09	003
09005	05000US09005	Litchfield County	Litchfield County, Connecticut	ct	050	00	ACSSF	0000014					09	005
09007	05000US09007	Middlesex County	Middlesex County, Connecticut	ct	050	00	ACSSF	0000015					09	007
09009	05000US09009	New Haven County	New Haven County, Connecticut	ct	050	00	ACSSF	0000016					09	009
09011	05000US09011	New London County	New London County, Connecticut	ct	050	00	ACSSF	0000017					09	011
09013	05000US09013	Tolland County	Tolland County, Connecticut	ct	050	00	ACSSF	0000018					09	013
09015	05000US09015	Windham County	Windham County, Connecticut	ct	050	00	ACSSF	0000019					09	015
10001	05000US10001	Kent County	Kent County, Delaware	de	050	00	ACSSF	0000008					10	001
10003	05000US10003	New Castle County	New Castle County, Delaware	de	050	00	ACSSF	0000009					10	003
10005	05000US10005	Sussex County	Sussex County, Delaware	de	050	00	ACSSF	0000010					10	005
11001	05000US11001	District of Columbia	District of Columbia, District of Columbia	dc	050	00	ACSSF	0000006					11	001
12001	05000US12001	Alachua County	Alachua County, Florida	fl	050	00	ACSSF	0000013					12	001
12003	05000US12003	Baker County	Baker County, Florida	fl	050	00	ACSSF	0000014					12	003
12005	05000US12005	Bay County	Bay County, Florida	fl	050	00	ACSSF	0000015					12	005
12007	05000US12007	Bradford County	Bradford County, Florida	fl	050	00	ACSSF	0000016					12	007
12009	05000US12009	Brevard County	Brevard County, Florida	fl	050	00	ACSSF	0000017					12	009
12011	05000US12011	Broward County	Broward County, Florida	fl	050	00	ACSSF	0000018					12	011
12013	05000US12013	Calhoun County	Calhoun County, Florida	fl	050	00	ACSSF	0000019					12	013
12015	05000US12015	Charlotte County	Charlotte County, Florida	fl	050	00	ACSSF	0000020					12	015
12017	05000US12017	Citrus County	Citrus County, Florida	fl	050	00	ACSSF	0000021					12	017
12019	05000US12019	Clay County	Clay County, Florida	fl	050	00	ACSSF	0000022					12	019
12021	05000US12021	Collier County	Collier County, Florida	fl	050	00	ACSSF	0000023					12	021
12023	05000US12023	Columbia County	Columbia County, Florida	fl	050	00	ACSSF	0000024					12	023
12027	05000US12027	DeSoto County	DeSoto County, Florida	fl	050	00	ACSSF	0000025					12	027
12029	05000US12029	Dixie County	Dixie County, Florida	fl	050	00	ACSSF	0000026					12	029
12031	05000US12031	Duval County	Duval County, Florida	fl	050	00	ACSSF	0000027					12	031
12033	05000US12033	Escambia County	Escambia County, Florida	fl	050	00	ACSSF	0000028					12	033
12035	05000US12035	Flagler County	Flagler County, Florida	fl	050	00	ACSSF	0000029					12	035
12037	05000US12037	Franklin County	Franklin County, Florida	fl	050	00	ACSSF	0000030					12	037
12039	05000US12039	Gadsden County	Gadsden County, Florida	fl	050	00	ACSSF	0000031					12	039
12041	05000US12041	Gilchrist County	Gilchrist County, Florida	fl	050	00	ACSSF	0000032					12	041
12043	05000US12043	Glades County	Glades County, Florida	fl	050	00	ACSSF	0000033					12	043
12045	05000US12045	Gulf County	Gulf County, Florida	fl	050	00	ACSSF	0000034					12	045
12047	05000US12047	Hamilton County	Hamilton County, Florida	fl	050	00	ACSSF	0000035					12	047
12049	05000US12049	Hardee County	Hardee County, Florida	fl	050	00	ACSSF	0000036					12	049
12051	05000US12051	Hendry County	Hendry County, Florida	fl	050	00	ACSSF	0000037					12	051
12053	05000US12053	Hernando County	Hernando County, Florida	fl	050	00	ACSSF	0000038					12	053
12055	05000US12055	Highlands County	Highlands County, Florida	fl	050	00	ACSSF	0000039					12	055
12057	05000US12057	Hillsborough County	Hillsborough County, Florida	fl	050	00	ACSSF	0000040					12	057
12059	05000US12059	Holmes County	Holmes County, Florida	fl	050	00	ACSSF	0000041					12	059
12061	05000US12061	Indian River County	Indian River County, Florida	fl	050	00	ACSSF	0000042					12	061
12063	05000US12063	Jackson County	Jackson County, Florida	fl	050	00	ACSSF	0000043					12	063
12065	05000US12065	Jefferson County	Jefferson County, Florida	fl	050	00	ACSSF	0000044					12	065
12067	05000US12067	Lafayette County	Lafayette County, Florida	fl	050	00	ACSSF	0000045					12	067
12069	05000US12069	Lake County	Lake County, Florida	fl	050	00	ACSSF	0000046					12	069
12071	05000US12071	Lee County	Lee County, Florida	fl	050	00	ACSSF	0000047					12	071
12073	05000US12073	Leon County	Leon County, Florida	fl	050	00	ACSSF	0000048					12	073
12075	05000US12075	Levy County	Levy County, Florida	fl	050	00	ACSSF	0000049					12	075
12077	05000US12077	Liberty County	Liberty County, Florida	fl	050	00	ACSSF	0000050					12	077
12079	05000US12079	Madison County	Madison County, Florida	fl	050	00	ACSSF	0000051					12	079
12081	05000US12081	Manatee County	Manatee County, Florida	fl	050	00	ACSSF	0000052					12	081
12083	05000US12083	Marion County	Marion County, Florida	fl	050	00	ACSSF	0000053					12	083
12085	05000US12085	Martin County	Martin County, Florida	fl	050	00	ACSSF	0000054					12	085
12086	05000US12086	Miami-Dade County	Miami-Dade County, Florida	fl	050	00	ACSSF	0000055					12	086
12087	05000US12087	Monroe County	Monroe County, Florida	fl	050	00	ACSSF	0000056					12	087
12089	05000US12089	Nassau County	Nassau County, Florida	fl	050	00	ACSSF	0000057					12	089
12091	05000US12091	Okaloosa County	Okaloosa County, Florida	fl	050	00	ACSSF	0000058					12	091
12093	05000US12093	Okeechobee County	Okeechobee County, Florida	fl	050	00	ACSSF	0000059					12	093
12095	05000US12095	Orange County	Orange County, Florida	fl	050	00	ACSSF	0000060					12	095
12097	05000US12097	Osceola County	Osceola County, Florida	fl	050	00	ACSSF	0000061					12	097
12099	05000US12099	Palm Beach County	Palm Beach County, Florida	fl	050	00	ACSSF	0000062					12	099
12101	05000US12101	Pasco County	Pasco County, Florida	fl	050	00	ACSSF	0000063					12	101
12103	05000US12103	Pinellas County	Pinellas County, Florida	fl	050	00	ACSSF	0000064					12	103
12105	05000US12105	Polk County	Polk County, Florida	fl	050	00	ACSSF	0000065					12	105
12107	05000US12107	Putnam County	Putnam County, Florida	fl	050	00	ACSSF	0000066					12	107
12109	05000US12109	St. Johns County	St. Johns County, Florida	fl	050	00	ACSSF	0000067					12	109
12111	05000US12111	St. Lucie County	St. Lucie County, Florida	fl	050	00	ACSSF	0000068					12	111
12113	05000US12113	Santa Rosa County	Santa Rosa County, Florida	fl	050	00	ACSSF	0000069					12	113
12115	05000US12115	Sarasota County	Sarasota County, Florida	fl	050	00	ACSSF	0000070					12	115
12117	05000US12117	Seminole County	Seminole County, Florida	fl	050	00	ACSSF	0000071					12	117
12119	05000US12119	Sumter County	Sumter County, Florida	fl	050	00	ACSSF	0000072					12	119
12121	05000US12121	Suwannee County	Suwannee County, Florida	fl	050	00	ACSSF	0000073					12	121
12123	05000US12123	Taylor County	Taylor County, Florida	fl	050	00	ACSSF	0000074					12	123
12125	05000US12125	Union County	Union County, Florida	fl	050	00	ACSSF	0000075					12	125
12127	05000US12127	Volusia County	Volusia County, Florida	fl	050	00	ACSSF	0000076					12	127
12129	05000US12129	Wakulla County	Wakulla County, Florida	fl	050	00	ACSSF	0000077					12	129
12131	05000US12131	Walton County	Walton County, Florida	fl	050	00	ACSSF	0000078					12	131
12133	05000US12133	Washington County	Washington County, Florida	fl	050	00	ACSSF	0000079					12	133
13001	05000US13001	Appling County	Appling County, Georgia	ga	050	00	ACSSF	0000013					13	001
13003	05000US13003	Atkinson County	Atkinson County, Georgia	ga	050	00	ACSSF	0000014					13	003
13005	05000US13005	Bacon County	Bacon County, Georgia	ga	050	00	ACSSF	0000015					13	005
13007	05000US13007	Baker County	Baker County, Georgia	ga	050	00	ACSSF	0000016					13	007
13009	05000US13009	Baldwin County	Baldwin County, Georgia	ga	050	00	ACSSF	0000017					13	009
13011	05000US13011	Banks County	Banks County, Georgia	ga	050	00	ACSSF	0000018					13	011
13013	05000US13013	Barrow County	Barrow County, Georgia	ga	050	00	ACSSF	0000019					13	013
13015	05000US13015	Bartow County	Bartow County, Georgia	ga	050	00	ACSSF	0000020					13	015
13017	05000US13017	Ben Hill County	Ben Hill County, Georgia	ga	050	00	ACSSF	0000021					13	017
13019	05000US13019	Berrien County	Berrien County, Georgia	ga	050	00	ACSSF	0000022					13	019
13021	05000US13021	Bibb County	Bibb County, Georgia	ga	050	00	ACSSF	0000023					13	021
13023	05000US13023	Bleckley County	Bleckley County, Georgia	ga	050	00	ACSSF	0000024					13	023
13025	05000US13025	Brantley County	Brantley County, Georgia	ga	050	00	ACSSF	0000025					13	025
13027	05000US13027	Brooks County	Brooks County, Georgia	ga	050	00	ACSSF	0000026					13	027
13029	05000US13029	Bryan County	Bryan County, Georgia	ga	050	00	ACSSF	0000027					13	029
13031	05000US13031	Bulloch County	Bulloch County, Georgia	ga	050	00	ACSSF	0000028					13	031
13033	05000US13033	Burke County	Burke County, Georgia	ga	050	00	ACSSF	0000029					13	033
13035	05000US13035	Butts County	Butts County, Georgia	ga	050	00	ACSSF	0000030					13	035
13037	05000US13037	Calhoun County	Calhoun County, Georgia	ga	050	00	ACSSF	0000031					13	037
13039	05000US13039	Camden County	Camden County, Georgia	ga	050	00	ACSSF	0000032					13	039
13043	05000US13043	Candler County	Candler County, Georgia	ga	050	00	ACSSF	0000033					13	043
13045	05000US13045	Carroll County	Carroll County, Georgia	ga	050	00	ACSSF	0000034					13	045
13047	05000US13047	Catoosa County	Catoosa County, Georgia	ga	050	00	ACSSF	0000035					13	047
13049	05000US13049	Charlton County	Charlton County, Georgia	ga	050	00	ACSSF	0000036					13	049
13051	05000US13051	Chatham County	Chatham County, Georgia	ga	050	00	ACSSF	0000037					13	051
13053	05000US13053	Chattahoochee County	Chattahoochee County, Georgia	ga	050	00	ACSSF	0000038					13	053
13055	05000US13055	Chattooga County	Chattooga County, Georgia	ga	050	00	ACSSF	0000039					13	055
13057	05000US13057	Cherokee County	Cherokee County, Georgia	ga	050	00	ACSSF	0000040					13	057
13059	05000US13059	Clarke County	Clarke County, Georgia	ga	050	00	ACSSF	0000041					13	059
13061	05000US13061	Clay County	Clay County, Georgia	ga	050	00	ACSSF	0000042					13	061
13063	05000US13063	Clayton County	Clayton County, Georgia	ga	050	00	ACSSF	0000043					13	063
13065	05000US13065	Clinch County	Clinch County, Georgia	ga	050	00	ACSSF	0000044					13	065
13067	05000US13067	Cobb County	Cobb County, Georgia	ga	050	00	ACSSF	0000045					13	067
13069	05000US13069	Coffee County	Coffee County, Georgia	ga	050	00	ACSSF	0000046					13	069
13071	05000US13071	Colquitt County	Colquitt County, Georgia	ga	050	00	ACSSF	0000047					13	071
13073	05000US13073	Columbia County	Columbia County, Georgia	ga	050	00	ACSSF	0000048					13	073
13075	05000US13075	Cook County	Cook County, Georgia	ga	050	00	ACSSF	0000049					13	075
13077	05000US13077	Coweta County	Coweta County, Georgia	ga	050	00	ACSSF	0000050					13	077
13079	05000US13079	Crawford County	Crawford County, Georgia	ga	050	00	ACSSF	0000051					13	079
13081	05000US13081	Crisp County	Crisp County, Georgia	ga	050	00	ACSSF	0000052					13	081
13083	05000US13083	Dade County	Dade County, Georgia	ga	050	00	ACSSF	0000053					13	083
13085	05000US13085	Dawson County	Dawson County, Georgia	ga	050	00	ACSSF	0000054					13	085
13087	05000US13087	Decatur County	Decatur County, Georgia	ga	050	00	ACSSF	0000055					13	087
13089	05000US13089	DeKalb County	DeKalb County, Georgia	ga	050	00	ACSSF	0000056					13	089
13091	05000US13091	Dodge County	Dodge County, Georgia	ga	050	00	ACSSF	0000057					13	091
13093	05000US13093	Dooly County	Dooly County, Georgia	ga	050	00	ACSSF	0000058					13	093
13095	05000US13095	Dougherty County	Dougherty County, Georgia	ga	050	00	ACSSF	0000059					13	095
13097	05000US13097	Douglas County	Douglas County, Georgia	ga	050	00	ACSSF	0000060					13	097
13099	05000US13099	Early County	Early County, Georgia	ga	050	00	ACSSF	0000061					13	099
13101	05000US13101	Echols County	Echols County, Georgia	ga	050	00	ACSSF	0000062					13	101
13103	05000US13103	Effingham County	Effingham County, Georgia	ga	050	00	ACSSF	0000063					13	103
13105	05000US13105	Elbert County	Elbert County, Georgia	ga	050	00	ACSSF	0000064					13	105
13107	05000US13107	Emanuel County	Emanuel County, Georgia	ga	050	00	ACSSF	0000065					13	107
13109	05000US13109	Evans County	Evans County, Georgia	ga	050	00	ACSSF	0000066					13	109
13111	05000US13111	Fannin County	Fannin County, Georgia	ga	050	00	ACSSF	0000067					13	111
13113	05000US13113	Fayette County	Fayette County, Georgia	ga	050	00	ACSSF	0000068					13	113
13115	05000US13115	Floyd County	Floyd County, Georgia	ga	050	00	ACSSF	0000069					13	115
13117	05000US13117	Forsyth County	Forsyth County, Georgia	ga	050	00	ACSSF	0000070					13	117
13119	05000US13119	Franklin County	Franklin County, Georgia	ga	050	00	ACSSF	0000071					13	119
13121	05000US13121	Fulton County	Fulton County, Georgia	ga	050	00	ACSSF	0000072					13	121
13123	05000US13123	Gilmer County	Gilmer County, Georgia	ga	050	00	ACSSF	0000073					13	123
13125	05000US13125	Glascock County	Glascock County, Georgia	ga	050	00	ACSSF	0000074					13	125
13127	05000US13127	Glynn County	Glynn County, Georgia	ga	050	00	ACSSF	0000075					13	127
13129	05000US13129	Gordon County	Gordon County, Georgia	ga	050	00	ACSSF	0000076					13	129
13131	05000US13131	Grady County	Grady County, Georgia	ga	050	00	ACSSF	0000077					13	131
13133	05000US13133	Greene County	Greene County, Georgia	ga	050	00	ACSSF	0000078					13	133
13135	05000US13135	Gwinnett County	Gwinnett County, Georgia	ga	050	00	ACSSF	0000079					13	135
13137	05000US13137	Habersham County	Habersham County, Georgia	ga	050	00	ACSSF	0000080					13	137
13139	05000US13139	Hall County	Hall County, Georgia	ga	050	00	ACSSF	0000081					13	139
13141	05000US13141	Hancock County	Hancock County, Georgia	ga	050	00	ACSSF	0000082					13	141
13143	05000US13143	Haralson County	Haralson County, Georgia	ga	050	00	ACSSF	0000083					13	143
13145	05000US13145	Harris County	Harris County, Georgia	ga	050	00	ACSSF	0000084					13	145
13147	05000US13147	Hart County	Hart County, Georgia	ga	050	00	ACSSF	0000085					13	147
13149	05000US13149	Heard County	Heard County, Georgia	ga	050	00	ACSSF	0000086					13	149
13151	05000US13151	Henry County	Henry County, Georgia	ga	050	00	ACSSF	0000087					13	151
13153	05000US13153	Houston County	Houston County, Georgia	ga	050	00	ACSSF	0000088					13	153
13155	05000US13155	Irwin County	Irwin County, Georgia	ga	050	00	ACSSF	0000089					13	155
13157	05000US13157	Jackson County	Jackson County, Georgia	ga	050	00	ACSSF	0000090					13	157
13159	05000US13159	Jasper County	Jasper County, Georgia	ga	050	00	ACSSF	0000091					13	159
13161	05000US13161	Jeff Davis County	Jeff Davis County, Georgia	ga	050	00	ACSSF	0000092					13	161
13163	05000US13163	Jefferson County	Jefferson County, Georgia	ga	050	00	ACSSF	0000093					13	163
13165	05000US13165	Jenkins County	Jenkins County, Georgia	ga	050	00	ACSSF	0000094					13	165
13167	05000US13167	Johnson County	Johnson County, Georgia	ga	050	00	ACSSF	0000095					13	167
13169	05000US13169	Jones County	Jones County, Georgia	ga	050	00	ACSSF	0000096					13	169
13171	05000US13171	Lamar County	Lamar County, Georgia	ga	050	00	ACSSF	0000097					13	171
13173	05000US13173	Lanier County	Lanier County, Georgia	ga	050	00	ACSSF	0000098					13	173
13175	05000US13175	Laurens County	Laurens County, Georgia	ga	050	00	ACSSF	0000099					13	175
13177	05000US13177	Lee County	Lee County, Georgia	ga	050	00	ACSSF	0000100					13	177
13179	05000US13179	Liberty County	Liberty County, Georgia	ga	050	00	ACSSF	0000101					13	179
13181	05000US13181	Lincoln County	Lincoln County, Georgia	ga	050	00	ACSSF	0000102					13	181
13183	05000US13183	Long County	Long County, Georgia	ga	050	00	ACSSF	0000103					13	183
13185	05000US13185	Lowndes County	Lowndes County, Georgia	ga	050	00	ACSSF	0000104					13	185
13187	05000US13187	Lumpkin County	Lumpkin County, Georgia	ga	050	00	ACSSF	0000105					13	187
13189	05000US13189	McDuffie County	McDuffie County, Georgia	ga	050	00	ACSSF	0000106					13	189
13191	05000US13191	McIntosh County	McIntosh County, Georgia	ga	050	00	ACSSF	0000107					13	191
13193	05000US13193	Macon County	Macon County, Georgia	ga	050	00	ACSSF	0000108					13	193
13195	05000US13195	Madison County	Madison County, Georgia	ga	050	00	ACSSF	0000109					13	195
13197	05000US13197	Marion County	Marion County, Georgia	ga	050	00	ACSSF	0000110					13	197
13199	05000US13199	Meriwether County	Meriwether County, Georgia	ga	050	00	ACSSF	0000111					13	199
13201	05000US13201	Miller County	Miller County, Georgia	ga	050	00	ACSSF	0000112					13	201
13205	05000US13205	Mitchell County	Mitchell County, Georgia	ga	050	00	ACSSF	0000113					13	205
13207	05000US13207	Monroe County	Monroe County, Georgia	ga	050	00	ACSSF	0000114					13	207
13209	05000US13209	Montgomery County	Montgomery County, Georgia	ga	050	00	ACSSF	0000115					13	209
13211	05000US13211	Morgan County	Morgan County, Georgia	ga	050	00	ACSSF	0000116					13	211
13213	05000US13213	Murray County	Murray County, Georgia	ga	050	00	ACSSF	0000117					13	213
13215	05000US13215	Muscogee County	Muscogee County, Georgia	ga	050	00	ACSSF	0000118					13	215
13217	05000US13217	Newton County	Newton County, Georgia	ga	050	00	ACSSF	0000119					13	217
13219	05000US13219	Oconee County	Oconee County, Georgia	ga	050	00	ACSSF	0000120					13	219
13221	05000US13221	Oglethorpe County	Oglethorpe County, Georgia	ga	050	00	ACSSF	0000121					13	221
13223	05000US13223	Paulding County	Paulding County, Georgia	ga	050	00	ACSSF	0000122					13	223
13225	05000US13225	Peach County	Peach County, Georgia	ga	050	00	ACSSF	0000123					13	225
13227	05000US13227	Pickens County	Pickens County, Georgia	ga	050	00	ACSSF	0000124					13	227
13229	05000US13229	Pierce County	Pierce County, Georgia	ga	050	00	ACSSF	0000125					13	229
13231	05000US13231	Pike County	Pike County, Georgia	ga	050	00	ACSSF	0000126					13	231
13233	05000US13233	Polk County	Polk County, Georgia	ga	050	00	ACSSF	0000127					13	233
13235	05000US13235	Pulaski County	Pulaski County, Georgia	ga	050	00	ACSSF	0000128					13	235
13237	05000US13237	Putnam County	Putnam County, Georgia	ga	050	00	ACSSF	0000129					13	237
13239	05000US13239	Quitman County	Quitman County, Georgia	ga	050	00	ACSSF	0000130					13	239
13241	05000US13241	Rabun County	Rabun County, Georgia	ga	050	00	ACSSF	0000131					13	241
13243	05000US13243	Randolph County	Randolph County, Georgia	ga	050	00	ACSSF	0000132					13	243
13245	05000US13245	Richmond County	Richmond County, Georgia	ga	050	00	ACSSF	0000133					13	245
13247	05000US13247	Rockdale County	Rockdale County, Georgia	ga	050	00	ACSSF	0000134					13	247
13249	05000US13249	Schley County	Schley County, Georgia	ga	050	00	ACSSF	0000135					13	249
13251	05000US13251	Screven County	Screven County, Georgia	ga	050	00	ACSSF	0000136					13	251
13253	05000US13253	Seminole County	Seminole County, Georgia	ga	050	00	ACSSF	0000137					13	253
13255	05000US13255	Spalding County	Spalding County, Georgia	ga	050	00	ACSSF	0000138					13	255
13257	05000US13257	Stephens County	Stephens County, Georgia	ga	050	00	ACSSF	0000139					13	257
13259	05000US13259	Stewart County	Stewart County, Georgia	ga	050	00	ACSSF	0000140					13	259
13261	05000US13261	Sumter County	Sumter County, Georgia	ga	050	00	ACSSF	0000141					13	261
13263	05000US13263	Talbot County	Talbot County, Georgia	ga	050	00	ACSSF	0000142					13	263
13265	05000US13265	Taliaferro County	Taliaferro County, Georgia	ga	050	00	ACSSF	0000143					13	265
13267	05000US13267	Tattnall County	Tattnall County, Georgia	ga	050	00	ACSSF	0000144					13	267
13269	05000US13269	Taylor County	Taylor County, Georgia	ga	050	00	ACSSF	0000145					13	269
13271	05000US13271	Telfair County	Telfair County, Georgia	ga	050	00	ACSSF	0000146					13	271
13273	05000US13273	Terrell County	Terrell County, Georgia	ga	050	00	ACSSF	0000147					13	273
13275	05000US13275	Thomas County	Thomas County, Georgia	ga	050	00	ACSSF	0000148					13	275
13277	05000US13277	Tift County	Tift County, Georgia	ga	050	00	ACSSF	0000149					13	277
13279	05000US13279	Toombs County	Toombs County, Georgia	ga	050	00	ACSSF	0000150					13	279
13281	05000US13281	Towns County	Towns County, Georgia	ga	050	00	ACSSF	0000151					13	281
13283	05000US13283	Treutlen County	Treutlen County, Georgia	ga	050	00	ACSSF	0000152					13	283
13285	05000US13285	Troup County	Troup County, Georgia	ga	050	00	ACSSF	0000153					13	285
13287	05000US13287	Turner County	Turner County, Georgia	ga	050	00	ACSSF	0000154					13	287
13289	05000US13289	Twiggs County	Twiggs County, Georgia	ga	050	00	ACSSF	0000155					13	289
13291	05000US13291	Union County	Union County, Georgia	ga	050	00	ACSSF	0000156					13	291
13293	05000US13293	Upson County	Upson County, Georgia	ga	050	00	ACSSF	0000157					13	293
13295	05000US13295	Walker County	Walker County, Georgia	ga	050	00	ACSSF	0000158					13	295
13297	05000US13297	Walton County	Walton County, Georgia	ga	050	00	ACSSF	0000159					13	297
13299	05000US13299	Ware County	Ware County, Georgia	ga	050	00	ACSSF	0000160					13	299
13301	05000US13301	Warren County	Warren County, Georgia	ga	050	00	ACSSF	0000161					13	301
13303	05000US13303	Washington County	Washington County, Georgia	ga	050	00	ACSSF	0000162					13	303
13305	05000US13305	Wayne County	Wayne County, Georgia	ga	050	00	ACSSF	0000163					13	305
13307	05000US13307	Webster County	Webster County, Georgia	ga	050	00	ACSSF	0000164					13	307
13309	05000US13309	Wheeler County	Wheeler County, Georgia	ga	050	00	ACSSF	0000165					13	309
13311	05000US13311	White County	White County, Georgia	ga	050	00	ACSSF	0000166					13	311
13313	05000US13313	Whitfield County	Whitfield County, Georgia	ga	050	00	ACSSF	0000167					13	313
13315	05000US13315	Wilcox County	Wilcox County, Georgia	ga	050	00	ACSSF	0000168					13	315
13317	05000US13317	Wilkes County	Wilkes County, Georgia	ga	050	00	ACSSF	0000169					13	317
13319	05000US13319	Wilkinson County	Wilkinson County, Georgia	ga	050	00	ACSSF	0000170					13	319
13321	05000US13321	Worth County	Worth County, Georgia	ga	050	00	ACSSF	0000171					13	321
15001	05000US15001	Hawaii County	Hawaii County, Hawaii	hi	050	00	ACSSF	0000012					15	001
15003	05000US15003	Honolulu County	Honolulu County, Hawaii	hi	050	00	ACSSF	0000013					15	003
15005	05000US15005	Kalawao County	Kalawao County, Hawaii	hi	050	00	ACSSF	0000014					15	005
15007	05000US15007	Kauai County	Kauai County, Hawaii	hi	050	00	ACSSF	0000015					15	007
15009	05000US15009	Maui County	Maui County, Hawaii	hi	050	00	ACSSF	0000016					15	009
16001	05000US16001	Ada County	Ada County, Idaho	id	050	00	ACSSF	0000013					16	001
16003	05000US16003	Adams County	Adams County, Idaho	id	050	00	ACSSF	0000014					16	003
16005	05000US16005	Bannock County	Bannock County, Idaho	id	050	00	ACSSF	0000015					16	005
16007	05000US16007	Bear Lake County	Bear Lake County, Idaho	id	050	00	ACSSF	0000016					16	007
16009	05000US16009	Benewah County	Benewah County, Idaho	id	050	00	ACSSF	0000017					16	009
16011	05000US16011	Bingham County	Bingham County, Idaho	id	050	00	ACSSF	0000018					16	011
16013	05000US16013	Blaine County	Blaine County, Idaho	id	050	00	ACSSF	0000019					16	013
16015	05000US16015	Boise County	Boise County, Idaho	id	050	00	ACSSF	0000020					16	015
16017	05000US16017	Bonner County	Bonner County, Idaho	id	050	00	ACSSF	0000021					16	017
16019	05000US16019	Bonneville County	Bonneville County, Idaho	id	050	00	ACSSF	0000022					16	019
16021	05000US16021	Boundary County	Boundary County, Idaho	id	050	00	ACSSF	0000023					16	021
16023	05000US16023	Butte County	Butte County, Idaho	id	050	00	ACSSF	0000024					16	023
16025	05000US16025	Camas County	Camas County, Idaho	id	050	00	ACSSF	0000025					16	025
16027	05000US16027	Canyon County	Canyon County, Idaho	id	050	00	ACSSF	0000026					16	027
16029	05000US16029	Caribou County	Caribou County, Idaho	id	050	00	ACSSF	0000027					16	029
16031	05000US16031	Cassia County	Cassia County, Idaho	id	050	00	ACSSF	0000028					16	031
16033	05000US16033	Clark County	Clark County, Idaho	id	050	00	ACSSF	0000029					16	033
16035	05000US16035	Clearwater County	Clearwater County, Idaho	id	050	00	ACSSF	0000030					16	035
16037	05000US16037	Custer County	Custer County, Idaho	id	050	00	ACSSF	0000031					16	037
16039	05000US16039	Elmore County	Elmore County, Idaho	id	050	00	ACSSF	0000032					16	039
16041	05000US16041	Franklin County	Franklin County, Idaho	id	050	00	ACSSF	0000033					16	041
16043	05000US16043	Fremont County	Fremont County, Idaho	id	050	00	ACSSF	0000034					16	043
16045	05000US16045	Gem County	Gem County, Idaho	id	050	00	ACSSF	0000035					16	045
16047	05000US16047	Gooding County	Gooding County, Idaho	id	050	00	ACSSF	0000036					16	047
16049	05000US16049	Idaho County	Idaho County, Idaho	id	050	00	ACSSF	0000037					16	049
16051	05000US16051	Jefferson County	Jefferson County, Idaho	id	050	00	ACSSF	0000038					16	051
16053	05000US16053	Jerome County	Jerome County, Idaho	id	050	00	ACSSF	0000039					16	053
16055	05000US16055	Kootenai County	Kootenai County, Idaho	id	050	00	ACSSF	0000040					16	055
16057	05000US16057	Latah County	Latah County, Idaho	id	050	00	ACSSF	0000041					16	057
16059	05000US16059	Lemhi County	Lemhi County, Idaho	id	050	00	ACSSF	0000042					16	059
16061	05000US16061	Lewis County	Lewis County, Idaho	id	050	00	ACSSF	0000043					16	061
16063	05000US16063	Lincoln County	Lincoln County, Idaho	id	050	00	ACSSF	0000044					16	063
16065	05000US16065	Madison County	Madison County, Idaho	id	050	00	ACSSF	0000045					16	065
16067	05000US16067	Minidoka County	Minidoka County, Idaho	id	050	00	ACSSF	0000046					16	067
16069	05000US16069	Nez Perce County	Nez Perce County, Idaho	id	050	00	ACSSF	0000047					16	069
16071	05000US16071	Oneida County	Oneida County, Idaho	id	050	00	ACSSF	0000048					16	071
16073	05000US16073	Owyhee County	Owyhee County, Idaho	id	050	00	ACSSF	0000049					16	073
16075	05000US16075	Payette County	Payette County, Idaho	id	050	00	ACSSF	0000050					16	075
16077	05000US16077	Power County	Power County, Idaho	id	050	00	ACSSF	0000051					16	077
16079	05000US16079	Shoshone County	Shoshone County, Idaho	id	050	00	ACSSF	0000052					16	079
16081	05000US16081	Teton County	Teton County, Idaho	id	050	00	ACSSF	0000053					16	081
16083	05000US16083	Twin Falls County	Twin Falls County, Idaho	id	050	00	ACSSF	0000054					16	083
16085	05000US16085	Valley County	Valley County, Idaho	id	050	00	ACSSF	0000055					16	085
16087	05000US16087	Washington County	Washington County, Idaho	id	050	00	ACSSF	0000056					16	087
17001	05000US17001	Adams County	Adams County, Illinois	il	050	00	ACSSF	0000013					17	001
17003	05000US17003	Alexander County	Alexander County, Illinois	il	050	00	ACSSF	0000014					17	003
17005	05000US17005	Bond County	Bond County, Illinois	il	050	00	ACSSF	0000015					17	005
17007	05000US17007	Boone County	Boone County, Illinois	il	050	00	ACSSF	0000016					17	007
17009	05000US17009	Brown County	Brown County, Illinois	il	050	00	ACSSF	0000017					17	009
17011	05000US17011	Bureau County	Bureau County, Illinois	il	050	00	ACSSF	0000018					17	011
17013	05000US17013	Calhoun County	Calhoun County, Illinois	il	050	00	ACSSF	0000019					17	013
17015	05000US17015	Carroll County	Carroll County, Illinois	il	050	00	ACSSF	0000020					17	015
17017	05000US17017	Cass County	Cass County, Illinois	il	050	00	ACSSF	0000021					17	017
17019	05000US17019	Champaign County	Champaign County, Illinois	il	050	00	ACSSF	0000022					17	019
17021	05000US17021	Christian County	Christian County, Illinois	il	050	00	ACSSF	0000023					17	021
17023	05000US17023	Clark County	Clark County, Illinois	il	050	00	ACSSF	0000024					17	023
17025	05000US17025	Clay County	Clay County, Illinois	il	050	00	ACSSF	0000025					17	025
17027	05000US17027	Clinton County	Clinton County, Illinois	il	050	00	ACSSF	0000026					17	027
17029	05000US17029	Coles County	Coles County, Illinois	il	050	00	ACSSF	0000027					17	029
17031	05000US17031	Cook County	Cook County, Illinois	il	050	00	ACSSF	0000028					17	031
17033	05000US17033	Crawford County	Crawford County, Illinois	il	050	00	ACSSF	0000029					17	033
17035	05000US17035	Cumberland County	Cumberland County, Illinois	il	050	00	ACSSF	0000030					17	035
17037	05000US17037	DeKalb County	DeKalb County, Illinois	il	050	00	ACSSF	0000031					17	037
17039	05000US17039	De Witt County	De Witt County, Illinois	il	050	00	ACSSF	0000032					17	039
17041	05000US17041	Douglas County	Douglas County, Illinois	il	050	00	ACSSF	0000033					17	041
17043	05000US17043	DuPage County	DuPage County, Illinois	il	050	00	ACSSF	0000034					17	043
17045	05000US17045	Edgar County	Edgar County, Illinois	il	050	00	ACSSF	0000035					17	045
17047	05000US17047	Edwards County	Edwards County, Illinois	il	050	00	ACSSF	0000036					17	047
17049	05000US17049	Effingham County	Effingham County, Illinois	il	050	00	ACSSF	0000037					17	049
17051	05000US17051	Fayette County	Fayette County, Illinois	il	050	00	ACSSF	0000038					17	051
17053	05000US17053	Ford County	Ford County, Illinois	il	050	00	ACSSF	0000039					17	053
17055	05000US17055	Franklin County	Franklin County, Illinois	il	050	00	ACSSF	0000040					17	055
17057	05000US17057	Fulton County	Fulton County, Illinois	il	050	00	ACSSF	0000041					17	057
17059	05000US17059	Gallatin County	Gallatin County, Illinois	il	050	00	ACSSF	0000042					17	059
17061	05000US17061	Greene County	Greene County, Illinois	il	050	00	ACSSF	0000043					17	061
17063	05000US17063	Grundy County	Grundy County, Illinois	il	050	00	ACSSF	0000044					17	063
17065	05000US17065	Hamilton County	Hamilton County, Illinois	il	050	00	ACSSF	0000045					17	065
17067	05000US17067	Hancock County	Hancock County, Illinois	il	050	00	ACSSF	0000046					17	067
17069	05000US17069	Hardin County	Hardin County, Illinois	il	050	00	ACSSF	0000047					17	069
17071	05000US17071	Henderson County	Henderson County, Illinois	il	050	00	ACSSF	0000048					17	071
17073	05000US17073	Henry County	Henry County, Illinois	il	050	00	ACSSF	0000049					17	073
17075	05000US17075	Iroquois County	Iroquois County, Illinois	il	050	00	ACSSF	0000050					17	075
17077	05000US17077	Jackson County	Jackson County, Illinois	il	050	00	ACSSF	0000051					17	077
17079	05000US17079	Jasper County	Jasper County, Illinois	il	050	00	ACSSF	0000052					17	079
17081	05000US17081	Jefferson County	Jefferson County, Illinois	il	050	00	ACSSF	0000053					17	081
17083	05000US17083	Jersey County	Jersey County, Illinois	il	050	00	ACSSF	0000054					17	083
17085	05000US17085	Jo Daviess County	Jo Daviess County, Illinois	il	050	00	ACSSF	0000055					17	085
17087	05000US17087	Johnson County	Johnson County, Illinois	il	050	00	ACSSF	0000056					17	087
17089	05000US17089	Kane County	Kane County, Illinois	il	050	00	ACSSF	0000057					17	089
17091	05000US17091	Kankakee County	Kankakee County, Illinois	il	050	00	ACSSF	0000058					17	091
17093	05000US17093	Kendall County	Kendall County, Illinois	il	050	00	ACSSF	0000059					17	093
17095	05000US17095	Knox County	Knox County, Illinois	il	050	00	ACSSF	0000060					17	095
17097	05000US17097	Lake County	Lake County, Illinois	il	050	00	ACSSF	0000061					17	097
17099	05000US17099	LaSalle County	LaSalle County, Illinois	il	050	00	ACSSF	0000062					17	099
17101	05000US17101	Lawrence County	Lawrence County, Illinois	il	050	00	ACSSF	0000063					17	101
17103	05000US17103	Lee County	Lee County, Illinois	il	050	00	ACSSF	0000064					17	103
17105	05000US17105	Livingston County	Livingston County, Illinois	il	050	00	ACSSF	0000065					17	105
17107	05000US17107	Logan County	Logan County, Illinois	il	050	00	ACSSF	0000066					17	107
17109	05000US17109	McDonough County	McDonough County, Illinois	il	050	00	ACSSF	0000067					17	109
17111	05000US17111	McHenry County	McHenry County, Illinois	il	050	00	ACSSF	0000068					17	111
17113	05000US17113	McLean County	McLean County, Illinois	il	050	00	ACSSF	0000069					17	113
17115	05000US17115	Macon County	Macon County, Illinois	il	050	00	ACSSF	0000070					17	115
17117	05000US17117	Macoupin County	Macoupin County, Illinois	il	050	00	ACSSF	0000071					17	117
17119	05000US17119	Madison County	Madison County, Illinois	il	050	00	ACSSF	0000072					17	119
17121	05000US17121	Marion County	Marion County, Illinois	il	050	00	ACSSF	0000073					17	121
17123	05000US17123	Marshall County	Marshall County, Illinois	il	050	00	ACSSF	0000074					17	123
17125	05000US17125	Mason County	Mason County, Illinois	il	050	00	ACSSF	0000075					17	125
17127	05000US17127	Massac County	Massac County, Illinois	il	050	00	ACSSF	0000076					17	127
17129	05000US17129	Menard County	Menard County, Illinois	il	050	00	ACSSF	0000077					17	129
17131	05000US17131	Mercer County	Mercer County, Illinois	il	050	00	ACSSF	0000078					17	131
17133	05000US17133	Monroe County	Monroe County, Illinois	il	050	00	ACSSF	0000079					17	133
17135	05000US17135	Montgomery County	Montgomery County, Illinois	il	050	00	ACSSF	0000080					17	135
17137	05000US17137	Morgan County	Morgan County, Illinois	il	050	00	ACSSF	0000081					17	137
17139	05000US17139	Moultrie County	Moultrie County, Illinois	il	050	00	ACSSF	0000082					17	139
17141	05000US17141	Ogle County	Ogle County, Illinois	il	050	00	ACSSF	0000083					17	141
17143	05000US17143	Peoria County	Peoria County, Illinois	il	050	00	ACSSF	0000084					17	143
17145	05000US17145	Perry County	Perry County, Illinois	il	050	00	ACSSF	0000085					17	145
17147	05000US17147	Piatt County	Piatt County, Illinois	il	050	00	ACSSF	0000086					17	147
17149	05000US17149	Pike County	Pike County, Illinois	il	050	00	ACSSF	0000087					17	149
17151	05000US17151	Pope County	Pope County, Illinois	il	050	00	ACSSF	0000088					17	151
17153	05000US17153	Pulaski County	Pulaski County, Illinois	il	050	00	ACSSF	0000089					17	153
17155	05000US17155	Putnam County	Putnam County, Illinois	il	050	00	ACSSF	0000090					17	155
17157	05000US17157	Randolph County	Randolph County, Illinois	il	050	00	ACSSF	0000091					17	157
17159	05000US17159	Richland County	Richland County, Illinois	il	050	00	ACSSF	0000092					17	159
17161	05000US17161	Rock Island County	Rock Island County, Illinois	il	050	00	ACSSF	0000093					17	161
17163	05000US17163	St. Clair County	St. Clair County, Illinois	il	050	00	ACSSF	0000094					17	163
17165	05000US17165	Saline County	Saline County, Illinois	il	050	00	ACSSF	0000095					17	165
17167	05000US17167	Sangamon County	Sangamon County, Illinois	il	050	00	ACSSF	0000096					17	167
17169	05000US17169	Schuyler County	Schuyler County, Illinois	il	050	00	ACSSF	0000097					17	169
17171	05000US17171	Scott County	Scott County, Illinois	il	050	00	ACSSF	0000098					17	171
17173	05000US17173	Shelby County	Shelby County, Illinois	il	050	00	ACSSF	0000099					17	173
17175	05000US17175	Stark County	Stark County, Illinois	il	050	00	ACSSF	0000100					17	175
17177	05000US17177	Stephenson County	Stephenson County, Illinois	il	050	00	ACSSF	0000101					17	177
17179	05000US17179	Tazewell County	Tazewell County, Illinois	il	050	00	ACSSF	0000102					17	179
17181	05000US17181	Union County	Union County, Illinois	il	050	00	ACSSF	0000103					17	181
17183	05000US17183	Vermilion County	Vermilion County, Illinois	il	050	00	ACSSF	0000104					17	183
17185	05000US17185	Wabash County	Wabash County, Illinois	il	050	00	ACSSF	0000105					17	185
17187	05000US17187	Warren County	Warren County, Illinois	il	050	00	ACSSF	0000106					17	187
17189	05000US17189	Washington County	Washington County, Illinois	il	050	00	ACSSF	0000107					17	189
17191	05000US17191	Wayne County	Wayne County, Illinois	il	050	00	ACSSF	0000108					17	191
17193	05000US17193	White County	White County, Illinois	il	050	00	ACSSF	0000109					17	193
17195	05000US17195	Whiteside County	Whiteside County, Illinois	il	050	00	ACSSF	0000110					17	195
17197	05000US17197	Will County	Will County, Illinois	il	050	00	ACSSF	0000111					17	197
17199	05000US17199	Williamson County	Williamson County, Illinois	il	050	00	ACSSF	0000112					17	199
17201	05000US17201	Winnebago County	Winnebago County, Illinois	il	050	00	ACSSF	0000113					17	201
17203	05000US17203	Woodford County	Woodford County, Illinois	il	050	00	ACSSF	0000114					17	203
18001	05000US18001	Adams County	Adams County, Indiana	in	050	00	ACSSF	0000013					18	001
18003	05000US18003	Allen County	Allen County, Indiana	in	050	00	ACSSF	0000014					18	003
18005	05000US18005	Bartholomew County	Bartholomew County, Indiana	in	050	00	ACSSF	0000015					18	005
18007	05000US18007	Benton County	Benton County, Indiana	in	050	00	ACSSF	0000016					18	007
18009	05000US18009	Blackford County	Blackford County, Indiana	in	050	00	ACSSF	0000017					18	009
18011	05000US18011	Boone County	Boone County, Indiana	in	050	00	ACSSF	0000018					18	011
18013	05000US18013	Brown County	Brown County, Indiana	in	050	00	ACSSF	0000019					18	013
18015	05000US18015	Carroll County	Carroll County, Indiana	in	050	00	ACSSF	0000020					18	015
18017	05000US18017	Cass County	Cass County, Indiana	in	050	00	ACSSF	0000021					18	017
18019	05000US18019	Clark County	Clark County, Indiana	in	050	00	ACSSF	0000022					18	019
18021	05000US18021	Clay County	Clay County, Indiana	in	050	00	ACSSF	0000023					18	021
18023	05000US18023	Clinton County	Clinton County, Indiana	in	050	00	ACSSF	0000024					18	023
18025	05000US18025	Crawford County	Crawford County, Indiana	in	050	00	ACSSF	0000025					18	025
18027	05000US18027	Daviess County	Daviess County, Indiana	in	050	00	ACSSF	0000026					18	027
18029	05000US18029	Dearborn County	Dearborn County, Indiana	in	050	00	ACSSF	0000027					18	029
18031	05000US18031	Decatur County	Decatur County, Indiana	in	050	00	ACSSF	0000028					18	031
18033	05000US18033	DeKalb County	DeKalb County, Indiana	in	050	00	ACSSF	0000029					18	033
18035	05000US18035	Delaware County	Delaware County, Indiana	in	050	00	ACSSF	0000030					18	035
18037	05000US18037	Dubois County	Dubois County, Indiana	in	050	00	ACSSF	0000031					18	037
18039	05000US18039	Elkhart County	Elkhart County, Indiana	in	050	00	ACSSF	0000032					18	039
18041	05000US18041	Fayette County	Fayette County, Indiana	in	050	00	ACSSF	0000033					18	041
18043	05000US18043	Floyd County	Floyd County, Indiana	in	050	00	ACSSF	0000034					18	043
18045	05000US18045	Fountain County	Fountain County, Indiana	in	050	00	ACSSF	0000035					18	045
18047	05000US18047	Franklin County	Franklin County, Indiana	in	050	00	ACSSF	0000036					18	047
18049	05000US18049	Fulton County	Fulton County, Indiana	in	050	00	ACSSF	0000037					18	049
18051	05000US18051	Gibson County	Gibson County, Indiana	in	050	00	ACSSF	0000038					18	051
18053	05000US18053	Grant County	Grant County, Indiana	in	050	00	ACSSF	0000039					18	053
18055	05000US18055	Greene County	Greene County, Indiana	in	050	00	ACSSF	0000040					18	055
18057	05000US18057	Hamilton County	Hamilton County, Indiana	in	050	00	ACSSF	0000041					18	057
18059	05000US18059	Hancock County	Hancock County, Indiana	in	050	00	ACSSF	0000042					18	059
18061	05000US18061	Harrison County	Harrison County, Indiana	in	050	00	ACSSF	0000043					18	061
18063	05000US18063	Hendricks County	Hendricks County, Indiana	in	050	00	ACSSF	0000044					18	063
18065	05000US18065	Henry County	Henry County, Indiana	in	050	00	ACSSF	0000045					18	065
18067	05000US18067	Howard County	Howard County, Indiana	in	050	00	ACSSF	0000046					18	067
18069	05000US18069	Huntington County	Huntington County, Indiana	in	050	00	ACSSF	0000047					18	069
18071	05000US18071	Jackson County	Jackson County, Indiana	in	050	00	ACSSF	0000048					18	071
18073	05000US18073	Jasper County	Jasper County, Indiana	in	050	00	ACSSF	0000049					18	073
18075	05000US18075	Jay County	Jay County, Indiana	in	050	00	ACSSF	0000050					18	075
18077	05000US18077	Jefferson County	Jefferson County, Indiana	in	050	00	ACSSF	0000051					18	077
18079	05000US18079	Jennings County	Jennings County, Indiana	in	050	00	ACSSF	0000052					18	079
18081	05000US18081	Johnson County	Johnson County, Indiana	in	050	00	ACSSF	0000053					18	081
18083	05000US18083	Knox County	Knox County, Indiana	in	050	00	ACSSF	0000054					18	083
18085	05000US18085	Kosciusko County	Kosciusko County, Indiana	in	050	00	ACSSF	0000055					18	085
18087	05000US18087	LaGrange County	LaGrange County, Indiana	in	050	00	ACSSF	0000056					18	087
18089	05000US18089	Lake County	Lake County, Indiana	in	050	00	ACSSF	0000057					18	089
18091	05000US18091	LaPorte County	LaPorte County, Indiana	in	050	00	ACSSF	0000058					18	091
18093	05000US18093	Lawrence County	Lawrence County, Indiana	in	050	00	ACSSF	0000059					18	093
18095	05000US18095	Madison County	Madison County, Indiana	in	050	00	ACSSF	0000060					18	095
18097	05000US18097	Marion County	Marion County, Indiana	in	050	00	ACSSF	0000061					18	097
18099	05000US18099	Marshall County	Marshall County, Indiana	in	050	00	ACSSF	0000062					18	099
18101	05000US18101	Martin County	Martin County, Indiana	in	050	00	ACSSF	0000063					18	101
18103	05000US18103	Miami County	Miami County, Indiana	in	050	00	ACSSF	0000064					18	103
18105	05000US18105	Monroe County	Monroe County, Indiana	in	050	00	ACSSF	0000065					18	105
18107	05000US18107	Montgomery County	Montgomery County, Indiana	in	050	00	ACSSF	0000066					18	107
18109	05000US18109	Morgan County	Morgan County, Indiana	in	050	00	ACSSF	0000067					18	109
18111	05000US18111	Newton County	Newton County, Indiana	in	050	00	ACSSF	0000068					18	111
18113	05000US18113	Noble County	Noble County, Indiana	in	050	00	ACSSF	0000069					18	113
18115	05000US18115	Ohio County	Ohio County, Indiana	in	050	00	ACSSF	0000070					18	115
18117	05000US18117	Orange County	Orange County, Indiana	in	050	00	ACSSF	0000071					18	117
18119	05000US18119	Owen County	Owen County, Indiana	in	050	00	ACSSF	0000072					18	119
18121	05000US18121	Parke County	Parke County, Indiana	in	050	00	ACSSF	0000073					18	121
18123	05000US18123	Perry County	Perry County, Indiana	in	050	00	ACSSF	0000074					18	123
18125	05000US18125	Pike County	Pike County, Indiana	in	050	00	ACSSF	0000075					18	125
18127	05000US18127	Porter County	Porter County, Indiana	in	050	00	ACSSF	0000076					18	127
18129	05000US18129	Posey County	Posey County, Indiana	in	050	00	ACSSF	0000077					18	129
18131	05000US18131	Pulaski County	Pulaski County, Indiana	in	050	00	ACSSF	0000078					18	131
18133	05000US18133	Putnam County	Putnam County, Indiana	in	050	00	ACSSF	0000079					18	133
18135	05000US18135	Randolph County	Randolph County, Indiana	in	050	00	ACSSF	0000080					18	135
18137	05000US18137	Ripley County	Ripley County, Indiana	in	050	00	ACSSF	0000081					18	137
18139	05000US18139	Rush County	Rush County, Indiana	in	050	00	ACSSF	0000082					18	139
18141	05000US18141	St. Joseph County	St. Joseph County, Indiana	in	050	00	ACSSF	0000083					18	141
18143	05000US18143	Scott County	Scott County, Indiana	in	050	00	ACSSF	0000084					18	143
18145	05000US18145	Shelby County	Shelby County, Indiana	in	050	00	ACSSF	0000085					18	145
18147	05000US18147	Spencer County	Spencer County, Indiana	in	050	00	ACSSF	0000086					18	147
18149	05000US18149	Starke County	Starke County, Indiana	in	050	00	ACSSF	0000087					18	149
18151	05000US18151	Steuben County	Steuben County, Indiana	in	050	00	ACSSF	0000088					18	151
18153	05000US18153	Sullivan County	Sullivan County, Indiana	in	050	00	ACSSF	0000089					18	153
18155	05000US18155	Switzerland County	Switzerland County, Indiana	in	050	00	ACSSF	0000090					18	155
18157	05000US18157	Tippecanoe County	Tippecanoe County, Indiana	in	050	00	ACSSF	0000091					18	157
18159	05000US18159	Tipton County	Tipton County, Indiana	in	050	00	ACSSF	0000092					18	159
18161	05000US18161	Union County	Union County, Indiana	in	050	00	ACSSF	0000093					18	161
18163	05000US18163	Vanderburgh County	Vanderburgh County, Indiana	in	050	00	ACSSF	0000094					18	163
18165	05000US18165	Vermillion County	Vermillion County, Indiana	in	050	00	ACSSF	0000095					18	165
18167	05000US18167	Vigo County	Vigo County, Indiana	in	050	00	ACSSF	0000096					18	167
18169	05000US18169	Wabash County	Wabash County, Indiana	in	050	00	ACSSF	0000097					18	169
18171	05000US18171	Warren County	Warren County, Indiana	in	050	00	ACSSF	0000098					18	171
18173	05000US18173	Warrick County	Warrick County, Indiana	in	050	00	ACSSF	0000099					18	173
18175	05000US18175	Washington County	Washington County, Indiana	in	050	00	ACSSF	0000100					18	175
18177	05000US18177	Wayne County	Wayne County, Indiana	in	050	00	ACSSF	0000101					18	177
18179	05000US18179	Wells County	Wells County, Indiana	in	050	00	ACSSF	0000102					18	179
18181	05000US18181	White County	White County, Indiana	in	050	00	ACSSF	0000103					18	181
18183	05000US18183	Whitley County	Whitley County, Indiana	in	050	00	ACSSF	0000104					18	183
19001	05000US19001	Adair County	Adair County, Iowa	ia	050	00	ACSSF	0000013					19	001
19003	05000US19003	Adams County	Adams County, Iowa	ia	050	00	ACSSF	0000014					19	003
19005	05000US19005	Allamakee County	Allamakee County, Iowa	ia	050	00	ACSSF	0000015					19	005
19007	05000US19007	Appanoose County	Appanoose County, Iowa	ia	050	00	ACSSF	0000016					19	007
19009	05000US19009	Audubon County	Audubon County, Iowa	ia	050	00	ACSSF	0000017					19	009
19011	05000US19011	Benton County	Benton County, Iowa	ia	050	00	ACSSF	0000018					19	011
19013	05000US19013	Black Hawk County	Black Hawk County, Iowa	ia	050	00	ACSSF	0000019					19	013
19015	05000US19015	Boone County	Boone County, Iowa	ia	050	00	ACSSF	0000020					19	015
19017	05000US19017	Bremer County	Bremer County, Iowa	ia	050	00	ACSSF	0000021					19	017
19019	05000US19019	Buchanan County	Buchanan County, Iowa	ia	050	00	ACSSF	0000022					19	019
19021	05000US19021	Buena Vista County	Buena Vista County, Iowa	ia	050	00	ACSSF	0000023					19	021
19023	05000US19023	Butler County	Butler County, Iowa	ia	050	00	ACSSF	0000024					19	023
19025	05000US19025	Calhoun County	Calhoun County, Iowa	ia	050	00	ACSSF	0000025					19	025
19027	05000US19027	Carroll County	Carroll County, Iowa	ia	050	00	ACSSF	0000026					19	027
19029	05000US19029	Cass County	Cass County, Iowa	ia	050	00	ACSSF	0000027					19	029
19031	05000US19031	Cedar County	Cedar County, Iowa	ia	050	00	ACSSF	0000028					19	031
19033	05000US19033	Cerro Gordo County	Cerro Gordo County, Iowa	ia	050	00	ACSSF	0000029					19	033
19035	05000US19035	Cherokee County	Cherokee County, Iowa	ia	050	00	ACSSF	0000030					19	035
19037	05000US19037	Chickasaw County	Chickasaw County, Iowa	ia	050	00	ACSSF	0000031					19	037
19039	05000US19039	Clarke County	Clarke County, Iowa	ia	050	00	ACSSF	0000032					19	039
19041	05000US19041	Clay County	Clay County, Iowa	ia	050	00	ACSSF	0000033					19	041
19043	05000US19043	Clayton County	Clayton County, Iowa	ia	050	00	ACSSF	0000034					19	043
19045	05000US19045	Clinton County	Clinton County, Iowa	ia	050	00	ACSSF	0000035					19	045
19047	05000US19047	Crawford County	Crawford County, Iowa	ia	050	00	ACSSF	0000036					19	047
19049	05000US19049	Dallas County	Dallas County, Iowa	ia	050	00	ACSSF	0000037					19	049
19051	05000US19051	Davis County	Davis County, Iowa	ia	050	00	ACSSF	0000038					19	051
19053	05000US19053	Decatur County	Decatur County, Iowa	ia	050	00	ACSSF	0000039					19	053
19055	05000US19055	Delaware County	Delaware County, Iowa	ia	050	00	ACSSF	0000040					19	055
19057	05000US19057	Des Moines County	Des Moines County, Iowa	ia	050	00	ACSSF	0000041					19	057
19059	05000US19059	Dickinson County	Dickinson County, Iowa	ia	050	00	ACSSF	0000042					19	059
19061	05000US19061	Dubuque County	Dubuque County, Iowa	ia	050	00	ACSSF	0000043					19	061
19063	05000US19063	Emmet County	Emmet County, Iowa	ia	050	00	ACSSF	0000044					19	063
19065	05000US19065	Fayette County	Fayette County, Iowa	ia	050	00	ACSSF	0000045					19	065
19067	05000US19067	Floyd County	Floyd County, Iowa	ia	050	00	ACSSF	0000046					19	067
19069	05000US19069	Franklin County	Franklin County, Iowa	ia	050	00	ACSSF	0000047					19	069
19071	05000US19071	Fremont County	Fremont County, Iowa	ia	050	00	ACSSF	0000048					19	071
19073	05000US19073	Greene County	Greene County, Iowa	ia	050	00	ACSSF	0000049					19	073
19075	05000US19075	Grundy County	Grundy County, Iowa	ia	050	00	ACSSF	0000050					19	075
19077	05000US19077	Guthrie County	Guthrie County, Iowa	ia	050	00	ACSSF	0000051					19	077
19079	05000US19079	Hamilton County	Hamilton County, Iowa	ia	050	00	ACSSF	0000052					19	079
19081	05000US19081	Hancock County	Hancock County, Iowa	ia	050	00	ACSSF	0000053					19	081
19083	05000US19083	Hardin County	Hardin County, Iowa	ia	050	00	ACSSF	0000054					19	083
19085	05000US19085	Harrison County	Harrison County, Iowa	ia	050	00	ACSSF	0000055					19	085
19087	05000US19087	Henry County	Henry County, Iowa	ia	050	00	ACSSF	0000056					19	087
19089	05000US19089	Howard County	Howard County, Iowa	ia	050	00	ACSSF	0000057					19	089
19091	05000US19091	Humboldt County	Humboldt County, Iowa	ia	050	00	ACSSF	0000058					19	091
19093	05000US19093	Ida County	Ida County, Iowa	ia	050	00	ACSSF	0000059					19	093
19095	05000US19095	Iowa County	Iowa County, Iowa	ia	050	00	ACSSF	0000060					19	095
19097	05000US19097	Jackson County	Jackson County, Iowa	ia	050	00	ACSSF	0000061					19	097
19099	05000US19099	Jasper County	Jasper County, Iowa	ia	050	00	ACSSF	0000062					19	099
19101	05000US19101	Jefferson County	Jefferson County, Iowa	ia	050	00	ACSSF	0000063					19	101
19103	05000US19103	Johnson County	Johnson County, Iowa	ia	050	00	ACSSF	0000064					19	103
19105	05000US19105	Jones County	Jones County, Iowa	ia	050	00	ACSSF	0000065					19	105
19107	05000US19107	Keokuk County	Keokuk County, Iowa	ia	050	00	ACSSF	0000066					19	107
19109	05000US19109	Kossuth County	Kossuth County, Iowa	ia	050	00	ACSSF	0000067					19	109
19111	05000US19111	Lee County	Lee County, Iowa	ia	050	00	ACSSF	0000068					19	111
19113	05000US19113	Linn County	Linn County, Iowa	ia	050	00	ACSSF	0000069					19	113
19115	05000US19115	Louisa County	Louisa County, Iowa	ia	050	00	ACSSF	0000070					19	115
19117	05000US19117	Lucas County	Lucas County, Iowa	ia	050	00	ACSSF	0000071					19	117
19119	05000US19119	Lyon County	Lyon County, Iowa	ia	050	00	ACSSF	0000072					19	119
19121	05000US19121	Madison County	Madison County, Iowa	ia	050	00	ACSSF	0000073					19	121
19123	05000US19123	Mahaska County	Mahaska County, Iowa	ia	050	00	ACSSF	0000074					19	123
19125	05000US19125	Marion County	Marion County, Iowa	ia	050	00	ACSSF	0000075					19	125
19127	05000US19127	Marshall County	Marshall County, Iowa	ia	050	00	ACSSF	0000076					19	127
19129	05000US19129	Mills County	Mills County, Iowa	ia	050	00	ACSSF	0000077					19	129
19131	05000US19131	Mitchell County	Mitchell County, Iowa	ia	050	00	ACSSF	0000078					19	131
19133	05000US19133	Monona County	Monona County, Iowa	ia	050	00	ACSSF	0000079					19	133
19135	05000US19135	Monroe County	Monroe County, Iowa	ia	050	00	ACSSF	0000080					19	135
19137	05000US19137	Montgomery County	Montgomery County, Iowa	ia	050	00	ACSSF	0000081					19	137
19139	05000US19139	Muscatine County	Muscatine County, Iowa	ia	050	00	ACSSF	0000082					19	139
19141	05000US19141	O'Brien County	O'Brien County, Iowa	ia	050	00	ACSSF	0000083					19	141
19143	05000US19143	Osceola County	Osceola County, Iowa	ia	050	00	ACSSF	0000084					19	143
19145	05000US19145	Page County	Page County, Iowa	ia	050	00	ACSSF	0000085					19	145
19147	05000US19147	Palo Alto County	Palo Alto County, Iowa	ia	050	00	ACSSF	0000086					19	147
19149	05000US19149	Plymouth County	Plymouth County, Iowa	ia	050	00	ACSSF	0000087					19	149
19151	05000US19151	Pocahontas County	Pocahontas County, Iowa	ia	050	00	ACSSF	0000088					19	151
19153	05000US19153	Polk County	Polk County, Iowa	ia	050	00	ACSSF	0000089					19	153
19155	05000US19155	Pottawattamie County	Pottawattamie County, Iowa	ia	050	00	ACSSF	0000090					19	155
19157	05000US19157	Poweshiek County	Poweshiek County, Iowa	ia	050	00	ACSSF	0000091					19	157
19159	05000US19159	Ringgold County	Ringgold County, Iowa	ia	050	00	ACSSF	0000092					19	159
19161	05000US19161	Sac County	Sac County, Iowa	ia	050	00	ACSSF	0000093					19	161
19163	05000US19163	Scott County	Scott County, Iowa	ia	050	00	ACSSF	0000094					19	163
19165	05000US19165	Shelby County	Shelby County, Iowa	ia	050	00	ACSSF	0000095					19	165
19167	05000US19167	Sioux County	Sioux County, Iowa	ia	050	00	ACSSF	0000096					19	167
19169	05000US19169	Story County	Story County, Iowa	ia	050	00	ACSSF	0000097					19	169
19171	05000US19171	Tama County	Tama County, Iowa	ia	050	00	ACSSF	0000098					19	171
19173	05000US19173	Taylor County	Taylor County, Iowa	ia	050	00	ACSSF	0000099					19	173
19175	05000US19175	Union County	Union County, Iowa	ia	050	00	ACSSF	0000100					19	175
19177	05000US19177	Van Buren County	Van Buren County, Iowa	ia	050	00	ACSSF	0000101					19	177
19179	05000US19179	Wapello County	Wapello County, Iowa	ia	050	00	ACSSF	0000102					19	179
19181	05000US19181	Warren County	Warren County, Iowa	ia	050	00	ACSSF	0000103					19	181
19183	05000US19183	Washington County	Washington County, Iowa	ia	050	00	ACSSF	0000104					19	183
19185	05000US19185	Wayne County	Wayne County, Iowa	ia	050	00	ACSSF	0000105					19	185
19187	05000US19187	Webster County	Webster County, Iowa	ia	050	00	ACSSF	0000106					19	187
19189	05000US19189	Winnebago County	Winnebago County, Iowa	ia	050	00	ACSSF	0000107					19	189
19191	05000US19191	Winneshiek County	Winneshiek County, Iowa	ia	050	00	ACSSF	0000108					19	191
19193	05000US19193	Woodbury County	Woodbury County, Iowa	ia	050	00	ACSSF	0000109					19	193
19195	05000US19195	Worth County	Worth County, Iowa	ia	050	00	ACSSF	0000110					19	195
19197	05000US19197	Wright County	Wright County, Iowa	ia	050	00	ACSSF	0000111					19	197
20001	05000US20001	Allen County	Allen County, Kansas	ks	050	00	ACSSF	0000013					20	001
20003	05000US20003	Anderson County	Anderson County, Kansas	ks	050	00	ACSSF	0000014					20	003
20005	05000US20005	Atchison County	Atchison County, Kansas	ks	050	00	ACSSF	0000015					20	005
20007	05000US20007	Barber County	Barber County, Kansas	ks	050	00	ACSSF	0000016					20	007
20009	05000US20009	Barton County	Barton County, Kansas	ks	050	00	ACSSF	0000017					20	009
20011	05000US20011	Bourbon County	Bourbon County, Kansas	ks	050	00	ACSSF	0000018					20	011
20013	05000US20013	Brown County	Brown County, Kansas	ks	050	00	ACSSF	0000019					20	013
20015	05000US20015	Butler County	Butler County, Kansas	ks	050	00	ACSSF	0000020					20	015
20017	05000US20017	Chase County	Chase County, Kansas	ks	050	00	ACSSF	0000021					20	017
20019	05000US20019	Chautauqua County	Chautauqua County, Kansas	ks	050	00	ACSSF	0000022					20	019
20021	05000US20021	Cherokee County	Cherokee County, Kansas	ks	050	00	ACSSF	0000023					20	021
20023	05000US20023	Cheyenne County	Cheyenne County, Kansas	ks	050	00	ACSSF	0000024					20	023
20025	05000US20025	Clark County	Clark County, Kansas	ks	050	00	ACSSF	0000025					20	025
20027	05000US20027	Clay County	Clay County, Kansas	ks	050	00	ACSSF	0000026					20	027
20029	05000US20029	Cloud County	Cloud County, Kansas	ks	050	00	ACSSF	0000027					20	029
20031	05000US20031	Coffey County	Coffey County, Kansas	ks	050	00	ACSSF	0000028					20	031
20033	05000US20033	Comanche County	Comanche County, Kansas	ks	050	00	ACSSF	0000029					20	033
20035	05000US20035	Cowley County	Cowley County, Kansas	ks	050	00	ACSSF	0000030					20	035
20037	05000US20037	Crawford County	Crawford County, Kansas	ks	050	00	ACSSF	0000031					20	037
20039	05000US20039	Decatur County	Decatur County, Kansas	ks	050	00	ACSSF	0000032					20	039
20041	05000US20041	Dickinson County	Dickinson County, Kansas	ks	050	00	ACSSF	0000033					20	041
20043	05000US20043	Doniphan County	Doniphan County, Kansas	ks	050	00	ACSSF	0000034					20	043
20045	05000US20045	Douglas County	Douglas County, Kansas	ks	050	00	ACSSF	0000035					20	045
20047	05000US20047	Edwards County	Edwards County, Kansas	ks	050	00	ACSSF	0000036					20	047
20049	05000US20049	Elk County	Elk County, Kansas	ks	050	00	ACSSF	0000037					20	049
20051	05000US20051	Ellis County	Ellis County, Kansas	ks	050	00	ACSSF	0000038					20	051
20053	05000US20053	Ellsworth County	Ellsworth County, Kansas	ks	050	00	ACSSF	0000039					20	053
20055	05000US20055	Finney County	Finney County, Kansas	ks	050	00	ACSSF	0000040					20	055
20057	05000US20057	Ford County	Ford County, Kansas	ks	050	00	ACSSF	0000041					20	057
20059	05000US20059	Franklin County	Franklin County, Kansas	ks	050	00	ACSSF	0000042					20	059
20061	05000US20061	Geary County	Geary County, Kansas	ks	050	00	ACSSF	0000043					20	061
20063	05000US20063	Gove County	Gove County, Kansas	ks	050	00	ACSSF	0000044					20	063
20065	05000US20065	Graham County	Graham County, Kansas	ks	050	00	ACSSF	0000045					20	065
20067	05000US20067	Grant County	Grant County, Kansas	ks	050	00	ACSSF	0000046					20	067
20069	05000US20069	Gray County	Gray County, Kansas	ks	050	00	ACSSF	0000047					20	069
20071	05000US20071	Greeley County	Greeley County, Kansas	ks	050	00	ACSSF	0000048					20	071
20073	05000US20073	Greenwood County	Greenwood County, Kansas	ks	050	00	ACSSF	0000049					20	073
20075	05000US20075	Hamilton County	Hamilton County, Kansas	ks	050	00	ACSSF	0000050					20	075
20077	05000US20077	Harper County	Harper County, Kansas	ks	050	00	ACSSF	0000051					20	077
20079	05000US20079	Harvey County	Harvey County, Kansas	ks	050	00	ACSSF	0000052					20	079
20081	05000US20081	Haskell County	Haskell County, Kansas	ks	050	00	ACSSF	0000053					20	081
20083	05000US20083	Hodgeman County	Hodgeman County, Kansas	ks	050	00	ACSSF	0000054					20	083
20085	05000US20085	Jackson County	Jackson County, Kansas	ks	050	00	ACSSF	0000055					20	085
20087	05000US20087	Jefferson County	Jefferson County, Kansas	ks	050	00	ACSSF	0000056					20	087
20089	05000US20089	Jewell County	Jewell County, Kansas	ks	050	00	ACSSF	0000057					20	089
20091	05000US20091	Johnson County	Johnson County, Kansas	ks	050	00	ACSSF	0000058					20	091
20093	05000US20093	Kearny County	Kearny County, Kansas	ks	050	00	ACSSF	0000059					20	093
20095	05000US20095	Kingman County	Kingman County, Kansas	ks	050	00	ACSSF	0000060					20	095
20097	05000US20097	Kiowa County	Kiowa County, Kansas	ks	050	00	ACSSF	0000061					20	097
20099	05000US20099	Labette County	Labette County, Kansas	ks	050	00	ACSSF	0000062					20	099
20101	05000US20101	Lane County	Lane County, Kansas	ks	050	00	ACSSF	0000063					20	101
20103	05000US20103	Leavenworth County	Leavenworth County, Kansas	ks	050	00	ACSSF	0000064					20	103
20105	05000US20105	Lincoln County	Lincoln County, Kansas	ks	050	00	ACSSF	0000065					20	105
20107	05000US20107	Linn County	Linn County, Kansas	ks	050	00	ACSSF	0000066					20	107
20109	05000US20109	Logan County	Logan County, Kansas	ks	050	00	ACSSF	0000067					20	109
20111	05000US20111	Lyon County	Lyon County, Kansas	ks	050	00	ACSSF	0000068					20	111
20113	05000US20113	McPherson County	McPherson County, Kansas	ks	050	00	ACSSF	0000069					20	113
20115	05000US20115	Marion County	Marion County, Kansas	ks	050	00	ACSSF	0000070					20	115
20117	05000US20117	Marshall County	Marshall County, Kansas	ks	050	00	ACSSF	0000071					20	117
20119	05000US20119	Meade County	Meade County, Kansas	ks	050	00	ACSSF	0000072					20	119
20121	05000US20121	Miami County	Miami County, Kansas	ks	050	00	ACSSF	0000073					20	121
20123	05000US20123	Mitchell County	Mitchell County, Kansas	ks	050	00	ACSSF	0000074					20	123
20125	05000US20125	Montgomery County	Montgomery County, Kansas	ks	050	00	ACSSF	0000075					20	125
20127	05000US20127	Morris County	Morris County, Kansas	ks	050	00	ACSSF	0000076					20	127
20129	05000US20129	Morton County	Morton County, Kansas	ks	050	00	ACSSF	0000077					20	129
20131	05000US20131	Nemaha County	Nemaha County, Kansas	ks	050	00	ACSSF	0000078					20	131
20133	05000US20133	Neosho County	Neosho County, Kansas	ks	050	00	ACSSF	0000079					20	133
20135	05000US20135	Ness County	Ness County, Kansas	ks	050	00	ACSSF	0000080					20	135
20137	05000US20137	Norton County	Norton County, Kansas	ks	050	00	ACSSF	0000081					20	137
20139	05000US20139	Osage County	Osage County, Kansas	ks	050	00	ACSSF	0000082					20	139
20141	05000US20141	Osborne County	Osborne County, Kansas	ks	050	00	ACSSF	0000083					20	141
20143	05000US20143	Ottawa County	Ottawa County, Kansas	ks	050	00	ACSSF	0000084					20	143
20145	05000US20145	Pawnee County	Pawnee County, Kansas	ks	050	00	ACSSF	0000085					20	145
20147	05000US20147	Phillips County	Phillips County, Kansas	ks	050	00	ACSSF	0000086					20	147
20149	05000US20149	Pottawatomie County	Pottawatomie County, Kansas	ks	050	00	ACSSF	0000087					20	149
20151	05000US20151	Pratt County	Pratt County, Kansas	ks	050	00	ACSSF	0000088					20	151
20153	05000US20153	Rawlins County	Rawlins County, Kansas	ks	050	00	ACSSF	0000089					20	153
20155	05000US20155	Reno County	Reno County, Kansas	ks	050	00	ACSSF	0000090					20	155
20157	05000US20157	Republic County	Republic County, Kansas	ks	050	00	ACSSF	0000091					20	157
20159	05000US20159	Rice County	Rice County, Kansas	ks	050	00	ACSSF	0000092					20	159
20161	05000US20161	Riley County	Riley County, Kansas	ks	050	00	ACSSF	0000093					20	161
20163	05000US20163	Rooks County	Rooks County, Kansas	ks	050	00	ACSSF	0000094					20	163
20165	05000US20165	Rush County	Rush County, Kansas	ks	050	00	ACSSF	0000095					20	165
20167	05000US20167	Russell County	Russell County, Kansas	ks	050	00	ACSSF	0000096					20	167
20169	05000US20169	Saline County	Saline County, Kansas	ks	050	00	ACSSF	0000097					20	169
20171	05000US20171	Scott County	Scott County, Kansas	ks	050	00	ACSSF	0000098					20	171
20173	05000US20173	Sedgwick County	Sedgwick County, Kansas	ks	050	00	ACSSF	0000099					20	173
20175	05000US20175	Seward County	Seward County, Kansas	ks	050	00	ACSSF	0000100					20	175
20177	05000US20177	Shawnee County	Shawnee County, Kansas	ks	050	00	ACSSF	0000101					20	177
20179	05000US20179	Sheridan County	Sheridan County, Kansas	ks	050	00	ACSSF	0000102					20	179
20181	05000US20181	Sherman County	Sherman County, Kansas	ks	050	00	ACSSF	0000103					20	181
20183	05000US20183	Smith County	Smith County, Kansas	ks	050	00	ACSSF	0000104					20	183
20185	05000US20185	Stafford County	Stafford County, Kansas	ks	050	00	ACSSF	0000105					20	185
20187	05000US20187	Stanton County	Stanton County, Kansas	ks	050	00	ACSSF	0000106					20	187
20189	05000US20189	Stevens County	Stevens County, Kansas	ks	050	00	ACSSF	0000107					20	189
20191	05000US20191	Sumner County	Sumner County, Kansas	ks	050	00	ACSSF	0000108					20	191
20193	05000US20193	Thomas County	Thomas County, Kansas	ks	050	00	ACSSF	0000109					20	193
20195	05000US20195	Trego County	Trego County, Kansas	ks	050	00	ACSSF	0000110					20	195
20197	05000US20197	Wabaunsee County	Wabaunsee County, Kansas	ks	050	00	ACSSF	0000111					20	197
20199	05000US20199	Wallace County	Wallace County, Kansas	ks	050	00	ACSSF	0000112					20	199
20201	05000US20201	Washington County	Washington County, Kansas	ks	050	00	ACSSF	0000113					20	201
20203	05000US20203	Wichita County	Wichita County, Kansas	ks	050	00	ACSSF	0000114					20	203
20205	05000US20205	Wilson County	Wilson County, Kansas	ks	050	00	ACSSF	0000115					20	205
20207	05000US20207	Woodson County	Woodson County, Kansas	ks	050	00	ACSSF	0000116					20	207
20209	05000US20209	Wyandotte County	Wyandotte County, Kansas	ks	050	00	ACSSF	0000117					20	209
21001	05000US21001	Adair County	Adair County, Kentucky	ky	050	00	ACSSF	0000013					21	001
21003	05000US21003	Allen County	Allen County, Kentucky	ky	050	00	ACSSF	0000014					21	003
21005	05000US21005	Anderson County	Anderson County, Kentucky	ky	050	00	ACSSF	0000015					21	005
21007	05000US21007	Ballard County	Ballard County, Kentucky	ky	050	00	ACSSF	0000016					21	007
21009	05000US21009	Barren County	Barren County, Kentucky	ky	050	00	ACSSF	0000017					21	009
21011	05000US21011	Bath County	Bath County, Kentucky	ky	050	00	ACSSF	0000018					21	011
21013	05000US21013	Bell County	Bell County, Kentucky	ky	050	00	ACSSF	0000019					21	013
21015	05000US21015	Boone County	Boone County, Kentucky	ky	050	00	ACSSF	0000020					21	015
21017	05000US21017	Bourbon County	Bourbon County, Kentucky	ky	050	00	ACSSF	0000021					21	017
21019	05000US21019	Boyd County	Boyd County, Kentucky	ky	050	00	ACSSF	0000022					21	019
21021	05000US21021	Boyle County	Boyle County, Kentucky	ky	050	00	ACSSF	0000023					21	021
21023	05000US21023	Bracken County	Bracken County, Kentucky	ky	050	00	ACSSF	0000024					21	023
21025	05000US21025	Breathitt County	Breathitt County, Kentucky	ky	050	00	ACSSF	0000025					21	025
21027	05000US21027	Breckinridge County	Breckinridge County, Kentucky	ky	050	00	ACSSF	0000026					21	027
21029	05000US21029	Bullitt County	Bullitt County, Kentucky	ky	050	00	ACSSF	0000027					21	029
21031	05000US21031	Butler County	Butler County, Kentucky	ky	050	00	ACSSF	0000028					21	031
21033	05000US21033	Caldwell County	Caldwell County, Kentucky	ky	050	00	ACSSF	0000029					21	033
21035	05000US21035	Calloway County	Calloway County, Kentucky	ky	050	00	ACSSF	0000030					21	035
21037	05000US21037	Campbell County	Campbell County, Kentucky	ky	050	00	ACSSF	0000031					21	037
21039	05000US21039	Carlisle County	Carlisle County, Kentucky	ky	050	00	ACSSF	0000032					21	039
21041	05000US21041	Carroll County	Carroll County, Kentucky	ky	050	00	ACSSF	0000033					21	041
21043	05000US21043	Carter County	Carter County, Kentucky	ky	050	00	ACSSF	0000034					21	043
21045	05000US21045	Casey County	Casey County, Kentucky	ky	050	00	ACSSF	0000035					21	045
21047	05000US21047	Christian County	Christian County, Kentucky	ky	050	00	ACSSF	0000036					21	047
21049	05000US21049	Clark County	Clark County, Kentucky	ky	050	00	ACSSF	0000037					21	049
21051	05000US21051	Clay County	Clay County, Kentucky	ky	050	00	ACSSF	0000038					21	051
21053	05000US21053	Clinton County	Clinton County, Kentucky	ky	050	00	ACSSF	0000039					21	053
21055	05000US21055	Crittenden County	Crittenden County, Kentucky	ky	050	00	ACSSF	0000040					21	055
21057	05000US21057	Cumberland County	Cumberland County, Kentucky	ky	050	00	ACSSF	0000041					21	057
21059	05000US21059	Daviess County	Daviess County, Kentucky	ky	050	00	ACSSF	0000042					21	059
21061	05000US21061	Edmonson County	Edmonson County, Kentucky	ky	050	00	ACSSF	0000043					21	061
21063	05000US21063	Elliott County	Elliott County, Kentucky	ky	050	00	ACSSF	0000044					21	063
21065	05000US21065	Estill County	Estill County, Kentucky	ky	050	00	ACSSF	0000045					21	065
21067	05000US21067	Fayette County	Fayette County, Kentucky	ky	050	00	ACSSF	0000046					21	067
21069	05000US21069	Fleming County	Fleming County, Kentucky	ky	050	00	ACSSF	0000047					21	069
21071	05000US21071	Floyd County	Floyd County, Kentucky	ky	050	00	ACSSF	0000048					21	071
21073	05000US21073	Franklin County	Franklin County, Kentucky	ky	050	00	ACSSF	0000049					21	073
21075	05000US21075	Fulton County	Fulton County, Kentucky	ky	050	00	ACSSF	0000050					21	075
21077	05000US21077	Gallatin County	Gallatin County, Kentucky	ky	050	00	ACSSF	0000051					21	077
21079	05000US21079	Garrard County	Garrard County, Kentucky	ky	050	00	ACSSF	0000052					21	079
21081	05000US21081	Grant County	Grant County, Kentucky	ky	050	00	ACSSF	0000053					21	081
21083	05000US21083	Graves County	Graves County, Kentucky	ky	050	00	ACSSF	0000054					21	083
21085	05000US21085	Grayson County	Grayson County, Kentucky	ky	050	00	ACSSF	0000055					21	085
21087	05000US21087	Green County	Green County, Kentucky	ky	050	00	ACSSF	0000056					21	087
21089	05000US21089	Greenup County	Greenup County, Kentucky	ky	050	00	ACSSF	0000057					21	089
21091	05000US21091	Hancock County	Hancock County, Kentucky	ky	050	00	ACSSF	0000058					21	091
21093	05000US21093	Hardin County	Hardin County, Kentucky	ky	050	00	ACSSF	0000059					21	093
21095	05000US21095	Harlan County	Harlan County, Kentucky	ky	050	00	ACSSF	0000060					21	095
21097	05000US21097	Harrison County	Harrison County, Kentucky	ky	050	00	ACSSF	0000061					21	097
21099	05000US21099	Hart County	Hart County, Kentucky	ky	050	00	ACSSF	0000062					21	099
21101	05000US21101	Henderson County	Henderson County, Kentucky	ky	050	00	ACSSF	0000063					21	101
21103	05000US21103	Henry County	Henry County, Kentucky	ky	050	00	ACSSF	0000064					21	103
21105	05000US21105	Hickman County	Hickman County, Kentucky	ky	050	00	ACSSF	0000065					21	105
21107	05000US21107	Hopkins County	Hopkins County, Kentucky	ky	050	00	ACSSF	0000066					21	107
21109	05000US21109	Jackson County	Jackson County, Kentucky	ky	050	00	ACSSF	0000067					21	109
21111	05000US21111	Jefferson County	Jefferson County, Kentucky	ky	050	00	ACSSF	0000068					21	111
21113	05000US21113	Jessamine County	Jessamine County, Kentucky	ky	050	00	ACSSF	0000069					21	113
21115	05000US21115	Johnson County	Johnson County, Kentucky	ky	050	00	ACSSF	0000070					21	115
21117	05000US21117	Kenton County	Kenton County, Kentucky	ky	050	00	ACSSF	0000071					21	117
21119	05000US21119	Knott County	Knott County, Kentucky	ky	050	00	ACSSF	0000072					21	119
21121	05000US21121	Knox County	Knox County, Kentucky	ky	050	00	ACSSF	0000073					21	121
21123	05000US21123	Larue County	Larue County, Kentucky	ky	050	00	ACSSF	0000074					21	123
21125	05000US21125	Laurel County	Laurel County, Kentucky	ky	050	00	ACSSF	0000075					21	125
21127	05000US21127	Lawrence County	Lawrence County, Kentucky	ky	050	00	ACSSF	0000076					21	127
21129	05000US21129	Lee County	Lee County, Kentucky	ky	050	00	ACSSF	0000077					21	129
21131	05000US21131	Leslie County	Leslie County, Kentucky	ky	050	00	ACSSF	0000078					21	131
21133	05000US21133	Letcher County	Letcher County, Kentucky	ky	050	00	ACSSF	0000079					21	133
21135	05000US21135	Lewis County	Lewis County, Kentucky	ky	050	00	ACSSF	0000080					21	135
21137	05000US21137	Lincoln County	Lincoln County, Kentucky	ky	050	00	ACSSF	0000081					21	137
21139	05000US21139	Livingston County	Livingston County, Kentucky	ky	050	00	ACSSF	0000082					21	139
21141	05000US21141	Logan County	Logan County, Kentucky	ky	050	00	ACSSF	0000083					21	141
21143	05000US21143	Lyon County	Lyon County, Kentucky	ky	050	00	ACSSF	0000084					21	143
21145	05000US21145	McCracken County	McCracken County, Kentucky	ky	050	00	ACSSF	0000085					21	145
21147	05000US21147	McCreary County	McCreary County, Kentucky	ky	050	00	ACSSF	0000086					21	147
21149	05000US21149	McLean County	McLean County, Kentucky	ky	050	00	ACSSF	0000087					21	149
21151	05000US21151	Madison County	Madison County, Kentucky	ky	050	00	ACSSF	0000088					21	151
21153	05000US21153	Magoffin County	Magoffin County, Kentucky	ky	050	00	ACSSF	0000089					21	153
21155	05000US21155	Marion County	Marion County, Kentucky	ky	050	00	ACSSF	0000090					21	155
21157	05000US21157	Marshall County	Marshall County, Kentucky	ky	050	00	ACSSF	0000091					21	157
21159	05000US21159	Martin County	Martin County, Kentucky	ky	050	00	ACSSF	0000092					21	159
21161	05000US21161	Mason County	Mason County, Kentucky	ky	050	00	ACSSF	0000093					21	161
21163	05000US21163	Meade County	Meade County, Kentucky	ky	050	00	ACSSF	0000094					21	163
21165	05000US21165	Menifee County	Menifee County, Kentucky	ky	050	00	ACSSF	0000095					21	165
21167	05000US21167	Mercer County	Mercer County, Kentucky	ky	050	00	ACSSF	0000096					21	167
21169	05000US21169	Metcalfe County	Metcalfe County, Kentucky	ky	050	00	ACSSF	0000097					21	169
21171	05000US21171	Monroe County	Monroe County, Kentucky	ky	050	00	ACSSF	0000098					21	171
21173	05000US21173	Montgomery County	Montgomery County, Kentucky	ky	050	00	ACSSF	0000099					21	173
21175	05000US21175	Morgan County	Morgan County, Kentucky	ky	050	00	ACSSF	0000100					21	175
21177	05000US21177	Muhlenberg County	Muhlenberg County, Kentucky	ky	050	00	ACSSF	0000101					21	177
21179	05000US21179	Nelson County	Nelson County, Kentucky	ky	050	00	ACSSF	0000102					21	179
21181	05000US21181	Nicholas County	Nicholas County, Kentucky	ky	050	00	ACSSF	0000103					21	181
21183	05000US21183	Ohio County	Ohio County, Kentucky	ky	050	00	ACSSF	0000104					21	183
21185	05000US21185	Oldham County	Oldham County, Kentucky	ky	050	00	ACSSF	0000105					21	185
21187	05000US21187	Owen County	Owen County, Kentucky	ky	050	00	ACSSF	0000106					21	187
21189	05000US21189	Owsley County	Owsley County, Kentucky	ky	050	00	ACSSF	0000107					21	189
21191	05000US21191	Pendleton County	Pendleton County, Kentucky	ky	050	00	ACSSF	0000108					21	191
21193	05000US21193	Perry County	Perry County, Kentucky	ky	050	00	ACSSF	0000109					21	193
21195	05000US21195	Pike County	Pike County, Kentucky	ky	050	00	ACSSF	0000110					21	195
21197	05000US21197	Powell County	Powell County, Kentucky	ky	050	00	ACSSF	0000111					21	197
21199	05000US21199	Pulaski County	Pulaski County, Kentucky	ky	050	00	ACSSF	0000112					21	199
21201	05000US21201	Robertson County	Robertson County, Kentucky	ky	050	00	ACSSF	0000113					21	201
21203	05000US21203	Rockcastle County	Rockcastle County, Kentucky	ky	050	00	ACSSF	0000114					21	203
21205	05000US21205	Rowan County	Rowan County, Kentucky	ky	050	00	ACSSF	0000115					21	205
21207	05000US21207	Russell County	Russell County, Kentucky	ky	050	00	ACSSF	0000116					21	207
21209	05000US21209	Scott County	Scott County, Kentucky	ky	050	00	ACSSF	0000117					21	209
21211	05000US21211	Shelby County	Shelby County, Kentucky	ky	050	00	ACSSF	0000118					21	211
21213	05000US21213	Simpson County	Simpson County, Kentucky	ky	050	00	ACSSF	0000119					21	213
21215	05000US21215	Spencer County	Spencer County, Kentucky	ky	050	00	ACSSF	0000120					21	215
21217	05000US21217	Taylor County	Taylor County, Kentucky	ky	050	00	ACSSF	0000121					21	217
21219	05000US21219	Todd County	Todd County, Kentucky	ky	050	00	ACSSF	0000122					21	219
21221	05000US21221	Trigg County	Trigg County, Kentucky	ky	050	00	ACSSF	0000123					21	221
21223	05000US21223	Trimble County	Trimble County, Kentucky	ky	050	00	ACSSF	0000124					21	223
21225	05000US21225	Union County	Union County, Kentucky	ky	050	00	ACSSF	0000125					21	225
21227	05000US21227	Warren County	Warren County, Kentucky	ky	050	00	ACSSF	0000126					21	227
21229	05000US21229	Washington County	Washington County, Kentucky	ky	050	00	ACSSF	0000127					21	229
21231	05000US21231	Wayne County	Wayne County, Kentucky	ky	050	00	ACSSF	0000128					21	231
21233	05000US21233	Webster County	Webster County, Kentucky	ky	050	00	ACSSF	0000129					21	233
21235	05000US21235	Whitley County	Whitley County, Kentucky	ky	050	00	ACSSF	0000130					21	235
21237	05000US21237	Wolfe County	Wolfe County, Kentucky	ky	050	00	ACSSF	0000131					21	237
21239	05000US21239	Woodford County	Woodford County, Kentucky	ky	050	00	ACSSF	0000132					21	239
22001	05000US22001	Acadia Parish	Acadia Parish, Louisiana	la	050	00	ACSSF	0000013					22	001
22003	05000US22003	Allen Parish	Allen Parish, Louisiana	la	050	00	ACSSF	0000014					22	003
22005	05000US22005	Ascension Parish	Ascension Parish, Louisiana	la	050	00	ACSSF	0000015					22	005
22007	05000US22007	Assumption Parish	Assumption Parish, Louisiana	la	050	00	ACSSF	0000016					22	007
22009	05000US22009	Avoyelles Parish	Avoyelles Parish, Louisiana	la	050	00	ACSSF	0000017					22	009
22011	05000US22011	Beauregard Parish	Beauregard Parish, Louisiana	la	050	00	ACSSF	0000018					22	011
22013	05000US22013	Bienville Parish	Bienville Parish, Louisiana	la	050	00	ACSSF	0000019					22	013
22015	05000US22015	Bossier Parish	Bossier Parish, Louisiana	la	050	00	ACSSF	0000020					22	015
22017	05000US22017	Caddo Parish	Caddo Parish, Louisiana	la	050	00	ACSSF	0000021					22	017
22019	05000US22019	Calcasieu Parish	Calcasieu Parish, Louisiana	la	050	00	ACSSF	0000022					22	019
22021	05000US22021	Caldwell Parish	Caldwell Parish, Louisiana	la	050	00	ACSSF	0000023					22	021
22023	05000US22023	Cameron Parish	Cameron Parish, Louisiana	la	050	00	ACSSF	0000024					22	023
22025	05000US22025	Catahoula Parish	Catahoula Parish, Louisiana	la	050	00	ACSSF	0000025					22	025
22027	05000US22027	Claiborne Parish	Claiborne Parish, Louisiana	la	050	00	ACSSF	0000026					22	027
22029	05000US22029	Concordia Parish	Concordia Parish, Louisiana	la	050	00	ACSSF	0000027					22	029
22031	05000US22031	De Soto Parish	De Soto Parish, Louisiana	la	050	00	ACSSF	0000028					22	031
22033	05000US22033	East Baton Rouge Parish	East Baton Rouge Parish, Louisiana	la	050	00	ACSSF	0000029					22	033
22035	05000US22035	East Carroll Parish	East Carroll Parish, Louisiana	la	050	00	ACSSF	0000030					22	035
22037	05000US22037	East Feliciana Parish	East Feliciana Parish, Louisiana	la	050	00	ACSSF	0000031					22	037
22039	05000US22039	Evangeline Parish	Evangeline Parish, Louisiana	la	050	00	ACSSF	0000032					22	039
22041	05000US22041	Franklin Parish	Franklin Parish, Louisiana	la	050	00	ACSSF	0000033					22	041
22043	05000US22043	Grant Parish	Grant Parish, Louisiana	la	050	00	ACSSF	0000034					22	043
22045	05000US22045	Iberia Parish	Iberia Parish, Louisiana	la	050	00	ACSSF	0000035					22	045
22047	05000US22047	Iberville Parish	Iberville Parish, Louisiana	la	050	00	ACSSF	0000036					22	047
22049	05000US22049	Jackson Parish	Jackson Parish, Louisiana	la	050	00	ACSSF	0000037					22	049
22051	05000US22051	Jefferson Parish	Jefferson Parish, Louisiana	la	050	00	ACSSF	0000038					22	051
22053	05000US22053	Jefferson Davis Parish	Jefferson Davis Parish, Louisiana	la	050	00	ACSSF	0000039					22	053
22055	05000US22055	Lafayette Parish	Lafayette Parish, Louisiana	la	050	00	ACSSF	0000040					22	055
22057	05000US22057	Lafourche Parish	Lafourche Parish, Louisiana	la	050	00	ACSSF	0000041					22	057
22059	05000US22059	LaSalle Parish	LaSalle Parish, Louisiana	la	050	00	ACSSF	0000042					22	059
22061	05000US22061	Lincoln Parish	Lincoln Parish, Louisiana	la	050	00	ACSSF	0000043					22	061
22063	05000US22063	Livingston Parish	Livingston Parish, Louisiana	la	050	00	ACSSF	0000044					22	063
22065	05000US22065	Madison Parish	Madison Parish, Louisiana	la	050	00	ACSSF	0000045					22	065
22067	05000US22067	Morehouse Parish	Morehouse Parish, Louisiana	la	050	00	ACSSF	0000046					22	067
22069	05000US22069	Natchitoches Parish	Natchitoches Parish, Louisiana	la	050	00	ACSSF	0000047					22	069
22071	05000US22071	Orleans Parish	Orleans Parish, Louisiana	la	050	00	ACSSF	0000048					22	071
22073	05000US22073	Ouachita Parish	Ouachita Parish, Louisiana	la	050	00	ACSSF	0000049					22	073
22075	05000US22075	Plaquemines Parish	Plaquemines Parish, Louisiana	la	050	00	ACSSF	0000050					22	075
22077	05000US22077	Pointe Coupee Parish	Pointe Coupee Parish, Louisiana	la	050	00	ACSSF	0000051					22	077
22079	05000US22079	Rapides Parish	Rapides Parish, Louisiana	la	050	00	ACSSF	0000052					22	079
22081	05000US22081	Red River Parish	Red River Parish, Louisiana	la	050	00	ACSSF	0000053					22	081
22083	05000US22083	Richland Parish	Richland Parish, Louisiana	la	050	00	ACSSF	0000054					22	083
22085	05000US22085	Sabine Parish	Sabine Parish, Louisiana	la	050	00	ACSSF	0000055					22	085
22087	05000US22087	St. Bernard Parish	St. Bernard Parish, Louisiana	la	050	00	ACSSF	0000056					22	087
22089	05000US22089	St. Charles Parish	St. Charles Parish, Louisiana	la	050	00	ACSSF	0000057					22	089
22091	05000US22091	St. Helena Parish	St. Helena Parish, Louisiana	la	050	00	ACSSF	0000058					22	091
22093	05000US22093	St. James Parish	St. James Parish, Louisiana	la	050	00	ACSSF	0000059					22	093
22095	05000US22095	St. John the Baptist Parish	St. John the Baptist Parish, Louisiana	la	050	00	ACSSF	0000060					22	095
22097	05000US22097	St. Landry Parish	St. Landry Parish, Louisiana	la	050	00	ACSSF	0000061					22	097
22099	05000US22099	St. Martin Parish	St. Martin Parish, Louisiana	la	050	00	ACSSF	0000062					22	099
22101	05000US22101	St. Mary Parish	St. Mary Parish, Louisiana	la	050	00	ACSSF	0000063					22	101
22103	05000US22103	St. Tammany Parish	St. Tammany Parish, Louisiana	la	050	00	ACSSF	0000064					22	103
22105	05000US22105	Tangipahoa Parish	Tangipahoa Parish, Louisiana	la	050	00	ACSSF	0000065					22	105
22107	05000US22107	Tensas Parish	Tensas Parish, Louisiana	la	050	00	ACSSF	0000066					22	107
22109	05000US22109	Terrebonne Parish	Terrebonne Parish, Louisiana	la	050	00	ACSSF	0000067					22	109
22111	05000US22111	Union Parish	Union Parish, Louisiana	la	050	00	ACSSF	0000068					22	111
22113	05000US22113	Vermilion Parish	Vermilion Parish, Louisiana	la	050	00	ACSSF	0000069					22	113
22115	05000US22115	Vernon Parish	Vernon Parish, Louisiana	la	050	00	ACSSF	0000070					22	115
22117	05000US22117	Washington Parish	Washington Parish, Louisiana	la	050	00	ACSSF	0000071					22	117
22119	05000US22119	Webster Parish	Webster Parish, Louisiana	la	050	00	ACSSF	0000072					22	119
22121	05000US22121	West Baton Rouge Parish	West Baton Rouge Parish, Louisiana	la	050	00	ACSSF	0000073					22	121
22123	05000US22123	West Carroll Parish	West Carroll Parish, Louisiana	la	050	00	ACSSF	0000074					22	123
22125	05000US22125	West Feliciana Parish	West Feliciana Parish, Louisiana	la	050	00	ACSSF	0000075					22	125
22127	05000US22127	Winn Parish	Winn Parish, Louisiana	la	050	00	ACSSF	0000076					22	127
23001	05000US23001	Androscoggin County	Androscoggin County, Maine	me	050	00	ACSSF	0000013					23	001
23003	05000US23003	Aroostook County	Aroostook County, Maine	me	050	00	ACSSF	0000014					23	003
23005	05000US23005	Cumberland County	Cumberland County, Maine	me	050	00	ACSSF	0000015					23	005
23007	05000US23007	Franklin County	Franklin County, Maine	me	050	00	ACSSF	0000016					23	007
23009	05000US23009	Hancock County	Hancock County, Maine	me	050	00	ACSSF	0000017					23	009
23011	05000US23011	Kennebec County	Kennebec County, Maine	me	050	00	ACSSF	0000018					23	011
23013	05000US23013	Knox County	Knox County, Maine	me	050	00	ACSSF	0000019					23	013
23015	05000US23015	Lincoln County	Lincoln County, Maine	me	050	00	ACSSF	0000020					23	015
23017	05000US23017	Oxford County	Oxford County, Maine	me	050	00	ACSSF	0000021					23	017
23019	05000US23019	Penobscot County	Penobscot County, Maine	me	050	00	ACSSF	0000022					23	019
23021	05000US23021	Piscataquis County	Piscataquis County, Maine	me	050	00	ACSSF	0000023					23	021
23023	05000US23023	Sagadahoc County	Sagadahoc County, Maine	me	050	00	ACSSF	0000024					23	023
23025	05000US23025	Somerset County	Somerset County, Maine	me	050	00	ACSSF	0000025					23	025
23027	05000US23027	Waldo County	Waldo County, Maine	me	050	00	ACSSF	0000026					23	027
23029	05000US23029	Washington County	Washington County, Maine	me	050	00	ACSSF	0000027					23	029
23031	05000US23031	York County	York County, Maine	me	050	00	ACSSF	0000028					23	031
24001	05000US24001	Allegany County	Allegany County, Maryland	md	050	00	ACSSF	0000013					24	001
24003	05000US24003	Anne Arundel County	Anne Arundel County, Maryland	md	050	00	ACSSF	0000014					24	003
24005	05000US24005	Baltimore County	Baltimore County, Maryland	md	050	00	ACSSF	0000015					24	005
24009	05000US24009	Calvert County	Calvert County, Maryland	md	050	00	ACSSF	0000016					24	009
24011	05000US24011	Caroline County	Caroline County, Maryland	md	050	00	ACSSF	0000017					24	011
24013	05000US24013	Carroll County	Carroll County, Maryland	md	050	00	ACSSF	0000018					24	013
24015	05000US24015	Cecil County	Cecil County, Maryland	md	050	00	ACSSF	0000019					24	015
24017	05000US24017	Charles County	Charles County, Maryland	md	050	00	ACSSF	0000020					24	017
24019	05000US24019	Dorchester County	Dorchester County, Maryland	md	050	00	ACSSF	0000021					24	019
24021	05000US24021	Frederick County	Frederick County, Maryland	md	050	00	ACSSF	0000022					24	021
24023	05000US24023	Garrett County	Garrett County, Maryland	md	050	00	ACSSF	0000023					24	023
24025	05000US24025	Harford County	Harford County, Maryland	md	050	00	ACSSF	0000024					24	025
24027	05000US24027	Howard County	Howard County, Maryland	md	050	00	ACSSF	0000025					24	027
24029	05000US24029	Kent County	Kent County, Maryland	md	050	00	ACSSF	0000026					24	029
24031	05000US24031	Montgomery County	Montgomery County, Maryland	md	050	00	ACSSF	0000027					24	031
24033	05000US24033	Prince George's County	Prince George's County, Maryland	md	050	00	ACSSF	0000028					24	033
24035	05000US24035	Queen Anne's County	Queen Anne's County, Maryland	md	050	00	ACSSF	0000029					24	035
24037	05000US24037	St. Mary's County	St. Mary's County, Maryland	md	050	00	ACSSF	0000030					24	037
24039	05000US24039	Somerset County	Somerset County, Maryland	md	050	00	ACSSF	0000031					24	039
24041	05000US24041	Talbot County	Talbot County, Maryland	md	050	00	ACSSF	0000032					24	041
24043	05000US24043	Washington County	Washington County, Maryland	md	050	00	ACSSF	0000033					24	043
24045	05000US24045	Wicomico County	Wicomico County, Maryland	md	050	00	ACSSF	0000034					24	045
24047	05000US24047	Worcester County	Worcester County, Maryland	md	050	00	ACSSF	0000035					24	047
24510	05000US24510	Baltimore city	Baltimore city, Maryland	md	050	00	ACSSF	0000036					24	510
25001	05000US25001	Barnstable County	Barnstable County, Massachusetts	ma	050	00	ACSSF	0000013					25	001
25003	05000US25003	Berkshire County	Berkshire County, Massachusetts	ma	050	00	ACSSF	0000014					25	003
25005	05000US25005	Bristol County	Bristol County, Massachusetts	ma	050	00	ACSSF	0000015					25	005
25007	05000US25007	Dukes County	Dukes County, Massachusetts	ma	050	00	ACSSF	0000016					25	007
25009	05000US25009	Essex County	Essex County, Massachusetts	ma	050	00	ACSSF	0000017					25	009
25011	05000US25011	Franklin County	Franklin County, Massachusetts	ma	050	00	ACSSF	0000018					25	011
25013	05000US25013	Hampden County	Hampden County, Massachusetts	ma	050	00	ACSSF	0000019					25	013
25015	05000US25015	Hampshire County	Hampshire County, Massachusetts	ma	050	00	ACSSF	0000020					25	015
25017	05000US25017	Middlesex County	Middlesex County, Massachusetts	ma	050	00	ACSSF	0000021					25	017
25019	05000US25019	Nantucket County	Nantucket County, Massachusetts	ma	050	00	ACSSF	0000022					25	019
25021	05000US25021	Norfolk County	Norfolk County, Massachusetts	ma	050	00	ACSSF	0000023					25	021
25023	05000US25023	Plymouth County	Plymouth County, Massachusetts	ma	050	00	ACSSF	0000024					25	023
25025	05000US25025	Suffolk County	Suffolk County, Massachusetts	ma	050	00	ACSSF	0000025					25	025
25027	05000US25027	Worcester County	Worcester County, Massachusetts	ma	050	00	ACSSF	0000026					25	027
26001	05000US26001	Alcona County	Alcona County, Michigan	mi	050	00	ACSSF	0000013					26	001
26003	05000US26003	Alger County	Alger County, Michigan	mi	050	00	ACSSF	0000014					26	003
26005	05000US26005	Allegan County	Allegan County, Michigan	mi	050	00	ACSSF	0000015					26	005
26007	05000US26007	Alpena County	Alpena County, Michigan	mi	050	00	ACSSF	0000016					26	007
26009	05000US26009	Antrim County	Antrim County, Michigan	mi	050	00	ACSSF	0000017					26	009
26011	05000US26011	Arenac County	Arenac County, Michigan	mi	050	00	ACSSF	0000018					26	011
26013	05000US26013	Baraga County	Baraga County, Michigan	mi	050	00	ACSSF	0000019					26	013
26015	05000US26015	Barry County	Barry County, Michigan	mi	050	00	ACSSF	0000020					26	015
26017	05000US26017	Bay County	Bay County, Michigan	mi	050	00	ACSSF	0000021					26	017
26019	05000US26019	Benzie County	Benzie County, Michigan	mi	050	00	ACSSF	0000022					26	019
26021	05000US26021	Berrien County	Berrien County, Michigan	mi	050	00	ACSSF	0000023					26	021
26023	05000US26023	Branch County	Branch County, Michigan	mi	050	00	ACSSF	0000024					26	023
26025	05000US26025	Calhoun County	Calhoun County, Michigan	mi	050	00	ACSSF	0000025					26	025
26027	05000US26027	Cass County	Cass County, Michigan	mi	050	00	ACSSF	0000026					26	027
26029	05000US26029	Charlevoix County	Charlevoix County, Michigan	mi	050	00	ACSSF	0000027					26	029
26031	05000US26031	Cheboygan County	Cheboygan County, Michigan	mi	050	00	ACSSF	0000028					26	031
26033	05000US26033	Chippewa County	Chippewa County, Michigan	mi	050	00	ACSSF	0000029					26	033
26035	05000US26035	Clare County	Clare County, Michigan	mi	050	00	ACSSF	0000030					26	035
26037	05000US26037	Clinton County	Clinton County, Michigan	mi	050	00	ACSSF	0000031					26	037
26039	05000US26039	Crawford County	Crawford County, Michigan	mi	050	00	ACSSF	0000032					26	039
26041	05000US26041	Delta County	Delta County, Michigan	mi	050	00	ACSSF	0000033					26	041
26043	05000US26043	Dickinson County	Dickinson County, Michigan	mi	050	00	ACSSF	0000034					26	043
26045	05000US26045	Eaton County	Eaton County, Michigan	mi	050	00	ACSSF	0000035					26	045
26047	05000US26047	Emmet County	Emmet County, Michigan	mi	050	00	ACSSF	0000036					26	047
26049	05000US26049	Genesee County	Genesee County, Michigan	mi	050	00	ACSSF	0000037					26	049
26051	05000US26051	Gladwin County	Gladwin County, Michigan	mi	050	00	ACSSF	0000038					26	051
26053	05000US26053	Gogebic County	Gogebic County, Michigan	mi	050	00	ACSSF	0000039					26	053
26055	05000US26055	Grand Traverse County	Grand Traverse County, Michigan	mi	050	00	ACSSF	0000040					26	055
26057	05000US26057	Gratiot County	Gratiot County, Michigan	mi	050	00	ACSSF	0000041					26	057
26059	05000US26059	Hillsdale County	Hillsdale County, Michigan	mi	050	00	ACSSF	0000042					26	059
26061	05000US26061	Houghton County	Houghton County, Michigan	mi	050	00	ACSSF	0000043					26	061
26063	05000US26063	Huron County	Huron County, Michigan	mi	050	00	ACSSF	0000044					26	063
26065	05000US26065	Ingham County	Ingham County, Michigan	mi	050	00	ACSSF	0000045					26	065
26067	05000US26067	Ionia County	Ionia County, Michigan	mi	050	00	ACSSF	0000046					26	067
26069	05000US26069	Iosco County	Iosco County, Michigan	mi	050	00	ACSSF	0000047					26	069
26071	05000US26071	Iron County	Iron County, Michigan	mi	050	00	ACSSF	0000048					26	071
26073	05000US26073	Isabella County	Isabella County, Michigan	mi	050	00	ACSSF	0000049					26	073
26075	05000US26075	Jackson County	Jackson County, Michigan	mi	050	00	ACSSF	0000050					26	075
26077	05000US26077	Kalamazoo County	Kalamazoo County, Michigan	mi	050	00	ACSSF	0000051					26	077
26079	05000US26079	Kalkaska County	Kalkaska County, Michigan	mi	050	00	ACSSF	0000052					26	079
26081	05000US26081	Kent County	Kent County, Michigan	mi	050	00	ACSSF	0000053					26	081
26083	05000US26083	Keweenaw County	Keweenaw County, Michigan	mi	050	00	ACSSF	0000054					26	083
26085	05000US26085	Lake County	Lake County, Michigan	mi	050	00	ACSSF	0000055					26	085
26087	05000US26087	Lapeer County	Lapeer County, Michigan	mi	050	00	ACSSF	0000056					26	087
26089	05000US26089	Leelanau County	Leelanau County, Michigan	mi	050	00	ACSSF	0000057					26	089
26091	05000US26091	Lenawee County	Lenawee County, Michigan	mi	050	00	ACSSF	0000058					26	091
26093	05000US26093	Livingston County	Livingston County, Michigan	mi	050	00	ACSSF	0000059					26	093
26095	05000US26095	Luce County	Luce County, Michigan	mi	050	00	ACSSF	0000060					26	095
26097	05000US26097	Mackinac County	Mackinac County, Michigan	mi	050	00	ACSSF	0000061					26	097
26099	05000US26099	Macomb County	Macomb County, Michigan	mi	050	00	ACSSF	0000062					26	099
26101	05000US26101	Manistee County	Manistee County, Michigan	mi	050	00	ACSSF	0000063					26	101
26103	05000US26103	Marquette County	Marquette County, Michigan	mi	050	00	ACSSF	0000064					26	103
26105	05000US26105	Mason County	Mason County, Michigan	mi	050	00	ACSSF	0000065					26	105
26107	05000US26107	Mecosta County	Mecosta County, Michigan	mi	050	00	ACSSF	0000066					26	107
26109	05000US26109	Menominee County	Menominee County, Michigan	mi	050	00	ACSSF	0000067					26	109
26111	05000US26111	Midland County	Midland County, Michigan	mi	050	00	ACSSF	0000068					26	111
26113	05000US26113	Missaukee County	Missaukee County, Michigan	mi	050	00	ACSSF	0000069					26	113
26115	05000US26115	Monroe County	Monroe County, Michigan	mi	050	00	ACSSF	0000070					26	115
26117	05000US26117	Montcalm County	Montcalm County, Michigan	mi	050	00	ACSSF	0000071					26	117
26119	05000US26119	Montmorency County	Montmorency County, Michigan	mi	050	00	ACSSF	0000072					26	119
26121	05000US26121	Muskegon County	Muskegon County, Michigan	mi	050	00	ACSSF	0000073					26	121
26123	05000US26123	Newaygo County	Newaygo County, Michigan	mi	050	00	ACSSF	0000074					26	123
26125	05000US26125	Oakland County	Oakland County, Michigan	mi	050	00	ACSSF	0000075					26	125
26127	05000US26127	Oceana County	Oceana County, Michigan	mi	050	00	ACSSF	0000076					26	127
26129	05000US26129	Ogemaw County	Ogemaw County, Michigan	mi	050	00	ACSSF	0000077					26	129
26131	05000US26131	Ontonagon County	Ontonagon County, Michigan	mi	050	00	ACSSF	0000078					26	131
26133	05000US26133	Osceola County	Osceola County, Michigan	mi	050	00	ACSSF	0000079					26	133
26135	05000US26135	Oscoda County	Oscoda County, Michigan	mi	050	00	ACSSF	0000080					26	135
26137	05000US26137	Otsego County	Otsego County, Michigan	mi	050	00	ACSSF	0000081					26	137
26139	05000US26139	Ottawa County	Ottawa County, Michigan	mi	050	00	ACSSF	0000082					26	139
26141	05000US26141	Presque Isle County	Presque Isle County, Michigan	mi	050	00	ACSSF	0000083					26	141
26143	05000US26143	Roscommon County	Roscommon County, Michigan	mi	050	00	ACSSF	0000084					26	143
26145	05000US26145	Saginaw County	Saginaw County, Michigan	mi	050	00	ACSSF	0000085					26	145
26147	05000US26147	St. Clair County	St. Clair County, Michigan	mi	050	00	ACSSF	0000086					26	147
26149	05000US26149	St. Joseph County	St. Joseph County, Michigan	mi	050	00	ACSSF	0000087					26	149
26151	05000US26151	Sanilac County	Sanilac County, Michigan	mi	050	00	ACSSF	0000088					26	151
26153	05000US26153	Schoolcraft County	Schoolcraft County, Michigan	mi	050	00	ACSSF	0000089					26	153
26155	05000US26155	Shiawassee County	Shiawassee County, Michigan	mi	050	00	ACSSF	0000090					26	155
26157	05000US26157	Tuscola County	Tuscola County, Michigan	mi	050	00	ACSSF	0000091					26	157
26159	05000US26159	Van Buren County	Van Buren County, Michigan	mi	050	00	ACSSF	0000092					26	159
26161	05000US26161	Washtenaw County	Washtenaw County, Michigan	mi	050	00	ACSSF	0000093					26	161
26163	05000US26163	Wayne County	Wayne County, Michigan	mi	050	00	ACSSF	0000094					26	163
26165	05000US26165	Wexford County	Wexford County, Michigan	mi	050	00	ACSSF	0000095					26	165
27001	05000US27001	Aitkin County	Aitkin County, Minnesota	mn	050	00	ACSSF	0000013					27	001
27003	05000US27003	Anoka County	Anoka County, Minnesota	mn	050	00	ACSSF	0000014					27	003
27005	05000US27005	Becker County	Becker County, Minnesota	mn	050	00	ACSSF	0000015					27	005
27007	05000US27007	Beltrami County	Beltrami County, Minnesota	mn	050	00	ACSSF	0000016					27	007
27009	05000US27009	Benton County	Benton County, Minnesota	mn	050	00	ACSSF	0000017					27	009
27011	05000US27011	Big Stone County	Big Stone County, Minnesota	mn	050	00	ACSSF	0000018					27	011
27013	05000US27013	Blue Earth County	Blue Earth County, Minnesota	mn	050	00	ACSSF	0000019					27	013
27015	05000US27015	Brown County	Brown County, Minnesota	mn	050	00	ACSSF	0000020					27	015
27017	05000US27017	Carlton County	Carlton County, Minnesota	mn	050	00	ACSSF	0000021					27	017
27019	05000US27019	Carver County	Carver County, Minnesota	mn	050	00	ACSSF	0000022					27	019
27021	05000US27021	Cass County	Cass County, Minnesota	mn	050	00	ACSSF	0000023					27	021
27023	05000US27023	Chippewa County	Chippewa County, Minnesota	mn	050	00	ACSSF	0000024					27	023
27025	05000US27025	Chisago County	Chisago County, Minnesota	mn	050	00	ACSSF	0000025					27	025
27027	05000US27027	Clay County	Clay County, Minnesota	mn	050	00	ACSSF	0000026					27	027
27029	05000US27029	Clearwater County	Clearwater County, Minnesota	mn	050	00	ACSSF	0000027					27	029
27031	05000US27031	Cook County	Cook County, Minnesota	mn	050	00	ACSSF	0000028					27	031
27033	05000US27033	Cottonwood County	Cottonwood County, Minnesota	mn	050	00	ACSSF	0000029					27	033
27035	05000US27035	Crow Wing County	Crow Wing County, Minnesota	mn	050	00	ACSSF	0000030					27	035
27037	05000US27037	Dakota County	Dakota County, Minnesota	mn	050	00	ACSSF	0000031					27	037
27039	05000US27039	Dodge County	Dodge County, Minnesota	mn	050	00	ACSSF	0000032					27	039
27041	05000US27041	Douglas County	Douglas County, Minnesota	mn	050	00	ACSSF	0000033					27	041
27043	05000US27043	Faribault County	Faribault County, Minnesota	mn	050	00	ACSSF	0000034					27	043
27045	05000US27045	Fillmore County	Fillmore County, Minnesota	mn	050	00	ACSSF	0000035					27	045
27047	05000US27047	Freeborn County	Freeborn County, Minnesota	mn	050	00	ACSSF	0000036					27	047
27049	05000US27049	Goodhue County	Goodhue County, Minnesota	mn	050	00	ACSSF	0000037					27	049
27051	05000US27051	Grant County	Grant County, Minnesota	mn	050	00	ACSSF	0000038					27	051
27053	05000US27053	Hennepin County	Hennepin County, Minnesota	mn	050	00	ACSSF	0000039					27	053
27055	05000US27055	Houston County	Houston County, Minnesota	mn	050	00	ACSSF	0000040					27	055
27057	05000US27057	Hubbard County	Hubbard County, Minnesota	mn	050	00	ACSSF	0000041					27	057
27059	05000US27059	Isanti County	Isanti County, Minnesota	mn	050	00	ACSSF	0000042					27	059
27061	05000US27061	Itasca County	Itasca County, Minnesota	mn	050	00	ACSSF	0000043					27	061
27063	05000US27063	Jackson County	Jackson County, Minnesota	mn	050	00	ACSSF	0000044					27	063
27065	05000US27065	Kanabec County	Kanabec County, Minnesota	mn	050	00	ACSSF	0000045					27	065
27067	05000US27067	Kandiyohi County	Kandiyohi County, Minnesota	mn	050	00	ACSSF	0000046					27	067
27069	05000US27069	Kittson County	Kittson County, Minnesota	mn	050	00	ACSSF	0000047					27	069
27071	05000US27071	Koochiching County	Koochiching County, Minnesota	mn	050	00	ACSSF	0000048					27	071
27073	05000US27073	Lac qui Parle County	Lac qui Parle County, Minnesota	mn	050	00	ACSSF	0000049					27	073
27075	05000US27075	Lake County	Lake County, Minnesota	mn	050	00	ACSSF	0000050					27	075
27077	05000US27077	Lake of the Woods County	Lake of the Woods County, Minnesota	mn	050	00	ACSSF	0000051					27	077
27079	05000US27079	Le Sueur County	Le Sueur County, Minnesota	mn	050	00	ACSSF	0000052					27	079
27081	05000US27081	Lincoln County	Lincoln County, Minnesota	mn	050	00	ACSSF	0000053					27	081
27083	05000US27083	Lyon County	Lyon County, Minnesota	mn	050	00	ACSSF	0000054					27	083
27085	05000US27085	McLeod County	McLeod County, Minnesota	mn	050	00	ACSSF	0000055					27	085
27087	05000US27087	Mahnomen County	Mahnomen County, Minnesota	mn	050	00	ACSSF	0000056					27	087
27089	05000US27089	Marshall County	Marshall County, Minnesota	mn	050	00	ACSSF	0000057					27	089
27091	05000US27091	Martin County	Martin County, Minnesota	mn	050	00	ACSSF	0000058					27	091
27093	05000US27093	Meeker County	Meeker County, Minnesota	mn	050	00	ACSSF	0000059					27	093
27095	05000US27095	Mille Lacs County	Mille Lacs County, Minnesota	mn	050	00	ACSSF	0000060					27	095
27097	05000US27097	Morrison County	Morrison County, Minnesota	mn	050	00	ACSSF	0000061					27	097
27099	05000US27099	Mower County	Mower County, Minnesota	mn	050	00	ACSSF	0000062					27	099
27101	05000US27101	Murray County	Murray County, Minnesota	mn	050	00	ACSSF	0000063					27	101
27103	05000US27103	Nicollet County	Nicollet County, Minnesota	mn	050	00	ACSSF	0000064					27	103
27105	05000US27105	Nobles County	Nobles County, Minnesota	mn	050	00	ACSSF	0000065					27	105
27107	05000US27107	Norman County	Norman County, Minnesota	mn	050	00	ACSSF	0000066					27	107
27109	05000US27109	Olmsted County	Olmsted County, Minnesota	mn	050	00	ACSSF	0000067					27	109
27111	05000US27111	Otter Tail County	Otter Tail County, Minnesota	mn	050	00	ACSSF	0000068					27	111
27113	05000US27113	Pennington County	Pennington County, Minnesota	mn	050	00	ACSSF	0000069					27	113
27115	05000US27115	Pine County	Pine County, Minnesota	mn	050	00	ACSSF	0000070					27	115
27117	05000US27117	Pipestone County	Pipestone County, Minnesota	mn	050	00	ACSSF	0000071					27	117
27119	05000US27119	Polk County	Polk County, Minnesota	mn	050	00	ACSSF	0000072					27	119
27121	05000US27121	Pope County	Pope County, Minnesota	mn	050	00	ACSSF	0000073					27	121
27123	05000US27123	Ramsey County	Ramsey County, Minnesota	mn	050	00	ACSSF	0000074					27	123
27125	05000US27125	Red Lake County	Red Lake County, Minnesota	mn	050	00	ACSSF	0000075					27	125
27127	05000US27127	Redwood County	Redwood County, Minnesota	mn	050	00	ACSSF	0000076					27	127
27129	05000US27129	Renville County	Renville County, Minnesota	mn	050	00	ACSSF	0000077					27	129
27131	05000US27131	Rice County	Rice County, Minnesota	mn	050	00	ACSSF	0000078					27	131
27133	05000US27133	Rock County	Rock County, Minnesota	mn	050	00	ACSSF	0000079					27	133
27135	05000US27135	Roseau County	Roseau County, Minnesota	mn	050	00	ACSSF	0000080					27	135
27137	05000US27137	St. Louis County	St. Louis County, Minnesota	mn	050	00	ACSSF	0000081					27	137
27139	05000US27139	Scott County	Scott County, Minnesota	mn	050	00	ACSSF	0000082					27	139
27141	05000US27141	Sherburne County	Sherburne County, Minnesota	mn	050	00	ACSSF	0000083					27	141
27143	05000US27143	Sibley County	Sibley County, Minnesota	mn	050	00	ACSSF	0000084					27	143
27145	05000US27145	Stearns County	Stearns County, Minnesota	mn	050	00	ACSSF	0000085					27	145
27147	05000US27147	Steele County	Steele County, Minnesota	mn	050	00	ACSSF	0000086					27	147
27149	05000US27149	Stevens County	Stevens County, Minnesota	mn	050	00	ACSSF	0000087					27	149
27151	05000US27151	Swift County	Swift County, Minnesota	mn	050	00	ACSSF	0000088					27	151
27153	05000US27153	Todd County	Todd County, Minnesota	mn	050	00	ACSSF	0000089					27	153
27155	05000US27155	Traverse County	Traverse County, Minnesota	mn	050	00	ACSSF	0000090					27	155
27157	05000US27157	Wabasha County	Wabasha County, Minnesota	mn	050	00	ACSSF	0000091					27	157
27159	05000US27159	Wadena County	Wadena County, Minnesota	mn	050	00	ACSSF	0000092					27	159
27161	05000US27161	Waseca County	Waseca County, Minnesota	mn	050	00	ACSSF	0000093					27	161
27163	05000US27163	Washington County	Washington County, Minnesota	mn	050	00	ACSSF	0000094					27	163
27165	05000US27165	Watonwan County	Watonwan County, Minnesota	mn	050	00	ACSSF	0000095					27	165
27167	05000US27167	Wilkin County	Wilkin County, Minnesota	mn	050	00	ACSSF	0000096					27	167
27169	05000US27169	Winona County	Winona County, Minnesota	mn	050	00	ACSSF	0000097					27	169
27171	05000US27171	Wright County	Wright County, Minnesota	mn	050	00	ACSSF	0000098					27	171
27173	05000US27173	Yellow Medicine County	Yellow Medicine County, Minnesota	mn	050	00	ACSSF	0000099					27	173
28001	05000US28001	Adams County	Adams County, Mississippi	ms	050	00	ACSSF	0000013					28	001
28003	05000US28003	Alcorn County	Alcorn County, Mississippi	ms	050	00	ACSSF	0000014					28	003
28005	05000US28005	Amite County	Amite County, Mississippi	ms	050	00	ACSSF	0000015					28	005
28007	05000US28007	Attala County	Attala County, Mississippi	ms	050	00	ACSSF	0000016					28	007
28009	05000US28009	Benton County	Benton County, Mississippi	ms	050	00	ACSSF	0000017					28	009
28011	05000US28011	Bolivar County	Bolivar County, Mississippi	ms	050	00	ACSSF	0000018					28	011
28013	05000US28013	Calhoun County	Calhoun County, Mississippi	ms	050	00	ACSSF	0000019					28	013
28015	05000US28015	Carroll County	Carroll County, Mississippi	ms	050	00	ACSSF	0000020					28	015
28017	05000US28017	Chickasaw County	Chickasaw County, Mississippi	ms	050	00	ACSSF	0000021					28	017
28019	05000US28019	Choctaw County	Choctaw County, Mississippi	ms	050	00	ACSSF	0000022					28	019
28021	05000US28021	Claiborne County	Claiborne County, Mississippi	ms	050	00	ACSSF	0000023					28	021
28023	05000US28023	Clarke County	Clarke County, Mississippi	ms	050	00	ACSSF	0000024					28	023
28025	05000US28025	Clay County	Clay County, Mississippi	ms	050	00	ACSSF	0000025					28	025
28027	05000US28027	Coahoma County	Coahoma County, Mississippi	ms	050	00	ACSSF	0000026					28	027
28029	05000US28029	Copiah County	Copiah County, Mississippi	ms	050	00	ACSSF	0000027					28	029
28031	05000US28031	Covington County	Covington County, Mississippi	ms	050	00	ACSSF	0000028					28	031
28033	05000US28033	DeSoto County	DeSoto County, Mississippi	ms	050	00	ACSSF	0000029					28	033
28035	05000US28035	Forrest County	Forrest County, Mississippi	ms	050	00	ACSSF	0000030					28	035
28037	05000US28037	Franklin County	Franklin County, Mississippi	ms	050	00	ACSSF	0000031					28	037
28039	05000US28039	George County	George County, Mississippi	ms	050	00	ACSSF	0000032					28	039
28041	05000US28041	Greene County	Greene County, Mississippi	ms	050	00	ACSSF	0000033					28	041
28043	05000US28043	Grenada County	Grenada County, Mississippi	ms	050	00	ACSSF	0000034					28	043
28045	05000US28045	Hancock County	Hancock County, Mississippi	ms	050	00	ACSSF	0000035					28	045
28047	05000US28047	Harrison County	Harrison County, Mississippi	ms	050	00	ACSSF	0000036					28	047
28049	05000US28049	Hinds County	Hinds County, Mississippi	ms	050	00	ACSSF	0000037					28	049
28051	05000US28051	Holmes County	Holmes County, Mississippi	ms	050	00	ACSSF	0000038					28	051
28053	05000US28053	Humphreys County	Humphreys County, Mississippi	ms	050	00	ACSSF	0000039					28	053
28055	05000US28055	Issaquena County	Issaquena County, Mississippi	ms	050	00	ACSSF	0000040					28	055
28057	05000US28057	Itawamba County	Itawamba County, Mississippi	ms	050	00	ACSSF	0000041					28	057
28059	05000US28059	Jackson County	Jackson County, Mississippi	ms	050	00	ACSSF	0000042					28	059
28061	05000US28061	Jasper County	Jasper County, Mississippi	ms	050	00	ACSSF	0000043					28	061
28063	05000US28063	Jefferson County	Jefferson County, Mississippi	ms	050	00	ACSSF	0000044					28	063
28065	05000US28065	Jefferson Davis County	Jefferson Davis County, Mississippi	ms	050	00	ACSSF	0000045					28	065
28067	05000US28067	Jones County	Jones County, Mississippi	ms	050	00	ACSSF	0000046					28	067
28069	05000US28069	Kemper County	Kemper County, Mississippi	ms	050	00	ACSSF	0000047					28	069
28071	05000US28071	Lafayette County	Lafayette County, Mississippi	ms	050	00	ACSSF	0000048					28	071
28073	05000US28073	Lamar County	Lamar County, Mississippi	ms	050	00	ACSSF	0000049					28	073
28075	05000US28075	Lauderdale County	Lauderdale County, Mississippi	ms	050	00	ACSSF	0000050					28	075
28077	05000US28077	Lawrence County	Lawrence County, Mississippi	ms	050	00	ACSSF	0000051					28	077
28079	05000US28079	Leake County	Leake County, Mississippi	ms	050	00	ACSSF	0000052					28	079
28081	05000US28081	Lee County	Lee County, Mississippi	ms	050	00	ACSSF	0000053					28	081
28083	05000US28083	Leflore County	Leflore County, Mississippi	ms	050	00	ACSSF	0000054					28	083
28085	05000US28085	Lincoln County	Lincoln County, Mississippi	ms	050	00	ACSSF	0000055					28	085
28087	05000US28087	Lowndes County	Lowndes County, Mississippi	ms	050	00	ACSSF	0000056					28	087
28089	05000US28089	Madison County	Madison County, Mississippi	ms	050	00	ACSSF	0000057					28	089
28091	05000US28091	Marion County	Marion County, Mississippi	ms	050	00	ACSSF	0000058					28	091
28093	05000US28093	Marshall County	Marshall County, Mississippi	ms	050	00	ACSSF	0000059					28	093
28095	05000US28095	Monroe County	Monroe County, Mississippi	ms	050	00	ACSSF	0000060					28	095
28097	05000US28097	Montgomery County	Montgomery County, Mississippi	ms	050	00	ACSSF	0000061					28	097
28099	05000US28099	Neshoba County	Neshoba County, Mississippi	ms	050	00	ACSSF	0000062					28	099
28101	05000US28101	Newton County	Newton County, Mississippi	ms	050	00	ACSSF	0000063					28	101
28103	05000US28103	Noxubee County	Noxubee County, Mississippi	ms	050	00	ACSSF	0000064					28	103
28105	05000US28105	Oktibbeha County	Oktibbeha County, Mississippi	ms	050	00	ACSSF	0000065					28	105
28107	05000US28107	Panola County	Panola County, Mississippi	ms	050	00	ACSSF	0000066					28	107
28109	05000US28109	Pearl River County	Pearl River County, Mississippi	ms	050	00	ACSSF	0000067					28	109
28111	05000US28111	Perry County	Perry County, Mississippi	ms	050	00	ACSSF	0000068					28	111
28113	05000US28113	Pike County	Pike County, Mississippi	ms	050	00	ACSSF	0000069					28	113
28115	05000US28115	Pontotoc County	Pontotoc County, Mississippi	ms	050	00	ACSSF	0000070					28	115
28117	05000US28117	Prentiss County	Prentiss County, Mississippi	ms	050	00	ACSSF	0000071					28	117
28119	05000US28119	Quitman County	Quitman County, Mississippi	ms	050	00	ACSSF	0000072					28	119
28121	05000US28121	Rankin County	Rankin County, Mississippi	ms	050	00	ACSSF	0000073					28	121
28123	05000US28123	Scott County	Scott County, Mississippi	ms	050	00	ACSSF	0000074					28	123
28125	05000US28125	Sharkey County	Sharkey County, Mississippi	ms	050	00	ACSSF	0000075					28	125
28127	05000US28127	Simpson County	Simpson County, Mississippi	ms	050	00	ACSSF	0000076					28	127
28129	05000US28129	Smith County	Smith County, Mississippi	ms	050	00	ACSSF	0000077					28	129
28131	05000US28131	Stone County	Stone County, Mississippi	ms	050	00	ACSSF	0000078					28	131
28133	05000US28133	Sunflower County	Sunflower County, Mississippi	ms	050	00	ACSSF	0000079					28	133
28135	05000US28135	Tallahatchie County	Tallahatchie County, Mississippi	ms	050	00	ACSSF	0000080					28	135
28137	05000US28137	Tate County	Tate County, Mississippi	ms	050	00	ACSSF	0000081					28	137
28139	05000US28139	Tippah County	Tippah County, Mississippi	ms	050	00	ACSSF	0000082					28	139
28141	05000US28141	Tishomingo County	Tishomingo County, Mississippi	ms	050	00	ACSSF	0000083					28	141
28143	05000US28143	Tunica County	Tunica County, Mississippi	ms	050	00	ACSSF	0000084					28	143
28145	05000US28145	Union County	Union County, Mississippi	ms	050	00	ACSSF	0000085					28	145
28147	05000US28147	Walthall County	Walthall County, Mississippi	ms	050	00	ACSSF	0000086					28	147
28149	05000US28149	Warren County	Warren County, Mississippi	ms	050	00	ACSSF	0000087					28	149
28151	05000US28151	Washington County	Washington County, Mississippi	ms	050	00	ACSSF	0000088					28	151
28153	05000US28153	Wayne County	Wayne County, Mississippi	ms	050	00	ACSSF	0000089					28	153
28155	05000US28155	Webster County	Webster County, Mississippi	ms	050	00	ACSSF	0000090					28	155
28157	05000US28157	Wilkinson County	Wilkinson County, Mississippi	ms	050	00	ACSSF	0000091					28	157
28159	05000US28159	Winston County	Winston County, Mississippi	ms	050	00	ACSSF	0000092					28	159
28161	05000US28161	Yalobusha County	Yalobusha County, Mississippi	ms	050	00	ACSSF	0000093					28	161
28163	05000US28163	Yazoo County	Yazoo County, Mississippi	ms	050	00	ACSSF	0000094					28	163
29001	05000US29001	Adair County	Adair County, Missouri	mo	050	00	ACSSF	0000013					29	001
29003	05000US29003	Andrew County	Andrew County, Missouri	mo	050	00	ACSSF	0000014					29	003
29005	05000US29005	Atchison County	Atchison County, Missouri	mo	050	00	ACSSF	0000015					29	005
29007	05000US29007	Audrain County	Audrain County, Missouri	mo	050	00	ACSSF	0000016					29	007
29009	05000US29009	Barry County	Barry County, Missouri	mo	050	00	ACSSF	0000017					29	009
29011	05000US29011	Barton County	Barton County, Missouri	mo	050	00	ACSSF	0000018					29	011
29013	05000US29013	Bates County	Bates County, Missouri	mo	050	00	ACSSF	0000019					29	013
29015	05000US29015	Benton County	Benton County, Missouri	mo	050	00	ACSSF	0000020					29	015
29017	05000US29017	Bollinger County	Bollinger County, Missouri	mo	050	00	ACSSF	0000021					29	017
29019	05000US29019	Boone County	Boone County, Missouri	mo	050	00	ACSSF	0000022					29	019
29021	05000US29021	Buchanan County	Buchanan County, Missouri	mo	050	00	ACSSF	0000023					29	021
29023	05000US29023	Butler County	Butler County, Missouri	mo	050	00	ACSSF	0000024					29	023
29025	05000US29025	Caldwell County	Caldwell County, Missouri	mo	050	00	ACSSF	0000025					29	025
29027	05000US29027	Callaway County	Callaway County, Missouri	mo	050	00	ACSSF	0000026					29	027
29029	05000US29029	Camden County	Camden County, Missouri	mo	050	00	ACSSF	0000027					29	029
29031	05000US29031	Cape Girardeau County	Cape Girardeau County, Missouri	mo	050	00	ACSSF	0000028					29	031
29033	05000US29033	Carroll County	Carroll County, Missouri	mo	050	00	ACSSF	0000029					29	033
29035	05000US29035	Carter County	Carter County, Missouri	mo	050	00	ACSSF	0000030					29	035
29037	05000US29037	Cass County	Cass County, Missouri	mo	050	00	ACSSF	0000031					29	037
29039	05000US29039	Cedar County	Cedar County, Missouri	mo	050	00	ACSSF	0000032					29	039
29041	05000US29041	Chariton County	Chariton County, Missouri	mo	050	00	ACSSF	0000033					29	041
29043	05000US29043	Christian County	Christian County, Missouri	mo	050	00	ACSSF	0000034					29	043
29045	05000US29045	Clark County	Clark County, Missouri	mo	050	00	ACSSF	0000035					29	045
29047	05000US29047	Clay County	Clay County, Missouri	mo	050	00	ACSSF	0000036					29	047
29049	05000US29049	Clinton County	Clinton County, Missouri	mo	050	00	ACSSF	0000037					29	049
29051	05000US29051	Cole County	Cole County, Missouri	mo	050	00	ACSSF	0000038					29	051
29053	05000US29053	Cooper County	Cooper County, Missouri	mo	050	00	ACSSF	0000039					29	053
29055	05000US29055	Crawford County	Crawford County, Missouri	mo	050	00	ACSSF	0000040					29	055
29057	05000US29057	Dade County	Dade County, Missouri	mo	050	00	ACSSF	0000041					29	057
29059	05000US29059	Dallas County	Dallas County, Missouri	mo	050	00	ACSSF	0000042					29	059
29061	05000US29061	Daviess County	Daviess County, Missouri	mo	050	00	ACSSF	0000043					29	061
29063	05000US29063	DeKalb County	DeKalb County, Missouri	mo	050	00	ACSSF	0000044					29	063
29065	05000US29065	Dent County	Dent County, Missouri	mo	050	00	ACSSF	0000045					29	065
29067	05000US29067	Douglas County	Douglas County, Missouri	mo	050	00	ACSSF	0000046					29	067
29069	05000US29069	Dunklin County	Dunklin County, Missouri	mo	050	00	ACSSF	0000047					29	069
29071	05000US29071	Franklin County	Franklin County, Missouri	mo	050	00	ACSSF	0000048					29	071
29073	05000US29073	Gasconade County	Gasconade County, Missouri	mo	050	00	ACSSF	0000049					29	073
29075	05000US29075	Gentry County	Gentry County, Missouri	mo	050	00	ACSSF	0000050					29	075
29077	05000US29077	Greene County	Greene County, Missouri	mo	050	00	ACSSF	0000051					29	077
29079	05000US29079	Grundy County	Grundy County, Missouri	mo	050	00	ACSSF	0000052					29	079
29081	05000US29081	Harrison County	Harrison County, Missouri	mo	050	00	ACSSF	0000053					29	081
29083	05000US29083	Henry County	Henry County, Missouri	mo	050	00	ACSSF	0000054					29	083
29085	05000US29085	Hickory County	Hickory County, Missouri	mo	050	00	ACSSF	0000055					29	085
29087	05000US29087	Holt County	Holt County, Missouri	mo	050	00	ACSSF	0000056					29	087
29089	05000US29089	Howard County	Howard County, Missouri	mo	050	00	ACSSF	0000057					29	089
29091	05000US29091	Howell County	Howell County, Missouri	mo	050	00	ACSSF	0000058					29	091
29093	05000US29093	Iron County	Iron County, Missouri	mo	050	00	ACSSF	0000059					29	093
29095	05000US29095	Jackson County	Jackson County, Missouri	mo	050	00	ACSSF	0000060					29	095
29097	05000US29097	Jasper County	Jasper County, Missouri	mo	050	00	ACSSF	0000061					29	097
29099	05000US29099	Jefferson County	Jefferson County, Missouri	mo	050	00	ACSSF	0000062					29	099
29101	05000US29101	Johnson County	Johnson County, Missouri	mo	050	00	ACSSF	0000063					29	101
29103	05000US29103	Knox County	Knox County, Missouri	mo	050	00	ACSSF	0000064					29	103
29105	05000US29105	Laclede County	Laclede County, Missouri	mo	050	00	ACSSF	0000065					29	105
29107	05000US29107	Lafayette County	Lafayette County, Missouri	mo	050	00	ACSSF	0000066					29	107
29109	05000US29109	Lawrence County	Lawrence County, Missouri	mo	050	00	ACSSF	0000067					29	109
29111	05000US29111	Lewis County	Lewis County, Missouri	mo	050	00	ACSSF	0000068					29	111
29113	05000US29113	Lincoln County	Lincoln County, Missouri	mo	050	00	ACSSF	0000069					29	113
29115	05000US29115	Linn County	Linn County, Missouri	mo	050	00	ACSSF	0000070					29	115
29117	05000US29117	Livingston County	Livingston County, Missouri	mo	050	00	ACSSF	0000071					29	117
29119	05000US29119	McDonald County	McDonald County, Missouri	mo	050	00	ACSSF	0000072					29	119
29121	05000US29121	Macon County	Macon County, Missouri	mo	050	00	ACSSF	0000073					29	121
29123	05000US29123	Madison County	Madison County, Missouri	mo	050	00	ACSSF	0000074					29	123
29125	05000US29125	Maries County	Maries County, Missouri	mo	050	00	ACSSF	0000075					29	125
29127	05000US29127	Marion County	Marion County, Missouri	mo	050	00	ACSSF	0000076					29	127
29129	05000US29129	Mercer County	Mercer County, Missouri	mo	050	00	ACSSF	0000077					29	129
29131	05000US29131	Miller County	Miller County, Missouri	mo	050	00	ACSSF	0000078					29	131
29133	05000US29133	Mississippi County	Mississippi County, Missouri	mo	050	00	ACSSF	0000079					29	133
29135	05000US29135	Moniteau County	Moniteau County, Missouri	mo	050	00	ACSSF	0000080					29	135
29137	05000US29137	Monroe County	Monroe County, Missouri	mo	050	00	ACSSF	0000081					29	137
29139	05000US29139	Montgomery County	Montgomery County, Missouri	mo	050	00	ACSSF	0000082					29	139
29141	05000US29141	Morgan County	Morgan County, Missouri	mo	050	00	ACSSF	0000083					29	141
29143	05000US29143	New Madrid County	New Madrid County, Missouri	mo	050	00	ACSSF	0000084					29	143
29145	05000US29145	Newton County	Newton County, Missouri	mo	050	00	ACSSF	0000085					29	145
29147	05000US29147	Nodaway County	Nodaway County, Missouri	mo	050	00	ACSSF	0000086					29	147
29149	05000US29149	Oregon County	Oregon County, Missouri	mo	050	00	ACSSF	0000087					29	149
29151	05000US29151	Osage County	Osage County, Missouri	mo	050	00	ACSSF	0000088					29	151
29153	05000US29153	Ozark County	Ozark County, Missouri	mo	050	00	ACSSF	0000089					29	153
29155	05000US29155	Pemiscot County	Pemiscot County, Missouri	mo	050	00	ACSSF	0000090					29	155
29157	05000US29157	Perry County	Perry County, Missouri	mo	050	00	ACSSF	0000091					29	157
29159	05000US29159	Pettis County	Pettis County, Missouri	mo	050	00	ACSSF	0000092					29	159
29161	05000US29161	Phelps County	Phelps County, Missouri	mo	050	00	ACSSF	0000093					29	161
29163	05000US29163	Pike County	Pike County, Missouri	mo	050	00	ACSSF	0000094					29	163
29165	05000US29165	Platte County	Platte County, Missouri	mo	050	00	ACSSF	0000095					29	165
29167	05000US29167	Polk County	Polk County, Missouri	mo	050	00	ACSSF	0000096					29	167
29169	05000US29169	Pulaski County	Pulaski County, Missouri	mo	050	00	ACSSF	0000097					29	169
29171	05000US29171	Putnam County	Putnam County, Missouri	mo	050	00	ACSSF	0000098					29	171
29173	05000US29173	Ralls County	Ralls County, Missouri	mo	050	00	ACSSF	0000099					29	173
29175	05000US29175	Randolph County	Randolph County, Missouri	mo	050	00	ACSSF	0000100					29	175
29177	05000US29177	Ray County	Ray County, Missouri	mo	050	00	ACSSF	0000101					29	177
29179	05000US29179	Reynolds County	Reynolds County, Missouri	mo	050	00	ACSSF	0000102					29	179
29181	05000US29181	Ripley County	Ripley County, Missouri	mo	050	00	ACSSF	0000103					29	181
29183	05000US29183	St. Charles County	St. Charles County, Missouri	mo	050	00	ACSSF	0000104					29	183
29185	05000US29185	St. Clair County	St. Clair County, Missouri	mo	050	00	ACSSF	0000105					29	185
29186	05000US29186	Ste. Genevieve County	Ste. Genevieve County, Missouri	mo	050	00	ACSSF	0000106					29	186
29187	05000US29187	St. Francois County	St. Francois County, Missouri	mo	050	00	ACSSF	0000107					29	187
29189	05000US29189	St. Louis County	St. Louis County, Missouri	mo	050	00	ACSSF	0000108					29	189
29195	05000US29195	Saline County	Saline County, Missouri	mo	050	00	ACSSF	0000109					29	195
29197	05000US29197	Schuyler County	Schuyler County, Missouri	mo	050	00	ACSSF	0000110					29	197
29199	05000US29199	Scotland County	Scotland County, Missouri	mo	050	00	ACSSF	0000111					29	199
29201	05000US29201	Scott County	Scott County, Missouri	mo	050	00	ACSSF	0000112					29	201
29203	05000US29203	Shannon County	Shannon County, Missouri	mo	050	00	ACSSF	0000113					29	203
29205	05000US29205	Shelby County	Shelby County, Missouri	mo	050	00	ACSSF	0000114					29	205
29207	05000US29207	Stoddard County	Stoddard County, Missouri	mo	050	00	ACSSF	0000115					29	207
29209	05000US29209	Stone County	Stone County, Missouri	mo	050	00	ACSSF	0000116					29	209
29211	05000US29211	Sullivan County	Sullivan County, Missouri	mo	050	00	ACSSF	0000117					29	211
29213	05000US29213	Taney County	Taney County, Missouri	mo	050	00	ACSSF	0000118					29	213
29215	05000US29215	Texas County	Texas County, Missouri	mo	050	00	ACSSF	0000119					29	215
29217	05000US29217	Vernon County	Vernon County, Missouri	mo	050	00	ACSSF	0000120					29	217
29219	05000US29219	Warren County	Warren County, Missouri	mo	050	00	ACSSF	0000121					29	219
29221	05000US29221	Washington County	Washington County, Missouri	mo	050	00	ACSSF	0000122					29	221
29223	05000US29223	Wayne County	Wayne County, Missouri	mo	050	00	ACSSF	0000123					29	223
29225	05000US29225	Webster County	Webster County, Missouri	mo	050	00	ACSSF	0000124					29	225
29227	05000US29227	Worth County	Worth County, Missouri	mo	050	00	ACSSF	0000125					29	227
29229	05000US29229	Wright County	Wright County, Missouri	mo	050	00	ACSSF	0000126					29	229
29510	05000US29510	St. Louis city	St. Louis city, Missouri	mo	050	00	ACSSF	0000127					29	510
30001	05000US30001	Beaverhead County	Beaverhead County, Montana	mt	050	00	ACSSF	0000013					30	001
30003	05000US30003	Big Horn County	Big Horn County, Montana	mt	050	00	ACSSF	0000014					30	003
30005	05000US30005	Blaine County	Blaine County, Montana	mt	050	00	ACSSF	0000015					30	005
30007	05000US30007	Broadwater County	Broadwater County, Montana	mt	050	00	ACSSF	0000016					30	007
30009	05000US30009	Carbon County	Carbon County, Montana	mt	050	00	ACSSF	0000017					30	009
30011	05000US30011	Carter County	Carter County, Montana	mt	050	00	ACSSF	0000018					30	011
30013	05000US30013	Cascade County	Cascade County, Montana	mt	050	00	ACSSF	0000019					30	013
30015	05000US30015	Chouteau County	Chouteau County, Montana	mt	050	00	ACSSF	0000020					30	015
30017	05000US30017	Custer County	Custer County, Montana	mt	050	00	ACSSF	0000021					30	017
30019	05000US30019	Daniels County	Daniels County, Montana	mt	050	00	ACSSF	0000022					30	019
30021	05000US30021	Dawson County	Dawson County, Montana	mt	050	00	ACSSF	0000023					30	021
30023	05000US30023	Deer Lodge County	Deer Lodge County, Montana	mt	050	00	ACSSF	0000024					30	023
30025	05000US30025	Fallon County	Fallon County, Montana	mt	050	00	ACSSF	0000025					30	025
30027	05000US30027	Fergus County	Fergus County, Montana	mt	050	00	ACSSF	0000026					30	027
30029	05000US30029	Flathead County	Flathead County, Montana	mt	050	00	ACSSF	0000027					30	029
30031	05000US30031	Gallatin County	Gallatin County, Montana	mt	050	00	ACSSF	0000028					30	031
30033	05000US30033	Garfield County	Garfield County, Montana	mt	050	00	ACSSF	0000029					30	033
30035	05000US30035	Glacier County	Glacier County, Montana	mt	050	00	ACSSF	0000030					30	035
30037	05000US30037	Golden Valley County	Golden Valley County, Montana	mt	050	00	ACSSF	0000031					30	037
30039	05000US30039	Granite County	Granite County, Montana	mt	050	00	ACSSF	0000032					30	039
30041	05000US30041	Hill County	Hill County, Montana	mt	050	00	ACSSF	0000033					30	041
30043	05000US30043	Jefferson County	Jefferson County, Montana	mt	050	00	ACSSF	0000034					30	043
30045	05000US30045	Judith Basin County	Judith Basin County, Montana	mt	050	00	ACSSF	0000035					30	045
30047	05000US30047	Lake County	Lake County, Montana	mt	050	00	ACSSF	0000036					30	047
30049	05000US30049	Lewis and Clark County	Lewis and Clark County, Montana	mt	050	00	ACSSF	0000037					30	049
30051	05000US30051	Liberty County	Liberty County, Montana	mt	050	00	ACSSF	0000038					30	051
30053	05000US30053	Lincoln County	Lincoln County, Montana	mt	050	00	ACSSF	0000039					30	053
30055	05000US30055	McCone County	McCone County, Montana	mt	050	00	ACSSF	0000040					30	055
30057	05000US30057	Madison County	Madison County, Montana	mt	050	00	ACSSF	0000041					30	057
30059	05000US30059	Meagher County	Meagher County, Montana	mt	050	00	ACSSF	0000042					30	059
30061	05000US30061	Mineral County	Mineral County, Montana	mt	050	00	ACSSF	0000043					30	061
30063	05000US30063	Missoula County	Missoula County, Montana	mt	050	00	ACSSF	0000044					30	063
30065	05000US30065	Musselshell County	Musselshell County, Montana	mt	050	00	ACSSF	0000045					30	065
30067	05000US30067	Park County	Park County, Montana	mt	050	00	ACSSF	0000046					30	067
30069	05000US30069	Petroleum County	Petroleum County, Montana	mt	050	00	ACSSF	0000047					30	069
30071	05000US30071	Phillips County	Phillips County, Montana	mt	050	00	ACSSF	0000048					30	071
30073	05000US30073	Pondera County	Pondera County, Montana	mt	050	00	ACSSF	0000049					30	073
30075	05000US30075	Powder River County	Powder River County, Montana	mt	050	00	ACSSF	0000050					30	075
30077	05000US30077	Powell County	Powell County, Montana	mt	050	00	ACSSF	0000051					30	077
30079	05000US30079	Prairie County	Prairie County, Montana	mt	050	00	ACSSF	0000052					30	079
30081	05000US30081	Ravalli County	Ravalli County, Montana	mt	050	00	ACSSF	0000053					30	081
30083	05000US30083	Richland County	Richland County, Montana	mt	050	00	ACSSF	0000054					30	083
30085	05000US30085	Roosevelt County	Roosevelt County, Montana	mt	050	00	ACSSF	0000055					30	085
30087	05000US30087	Rosebud County	Rosebud County, Montana	mt	050	00	ACSSF	0000056					30	087
30089	05000US30089	Sanders County	Sanders County, Montana	mt	050	00	ACSSF	0000057					30	089
30091	05000US30091	Sheridan County	Sheridan County, Montana	mt	050	00	ACSSF	0000058					30	091
30093	05000US30093	Silver Bow County	Silver Bow County, Montana	mt	050	00	ACSSF	0000059					30	093
30095	05000US30095	Stillwater County	Stillwater County, Montana	mt	050	00	ACSSF	0000060					30	095
30097	05000US30097	Sweet Grass County	Sweet Grass County, Montana	mt	050	00	ACSSF	0000061					30	097
30099	05000US30099	Teton County	Teton County, Montana	mt	050	00	ACSSF	0000062					30	099
30101	05000US30101	Toole County	Toole County, Montana	mt	050	00	ACSSF	0000063					30	101
30103	05000US30103	Treasure County	Treasure County, Montana	mt	050	00	ACSSF	0000064					30	103
30105	05000US30105	Valley County	Valley County, Montana	mt	050	00	ACSSF	0000065					30	105
30107	05000US30107	Wheatland County	Wheatland County, Montana	mt	050	00	ACSSF	0000066					30	107
30109	05000US30109	Wibaux County	Wibaux County, Montana	mt	050	00	ACSSF	0000067					30	109
30111	05000US30111	Yellowstone County	Yellowstone County, Montana	mt	050	00	ACSSF	0000068					30	111
31001	05000US31001	Adams County	Adams County, Nebraska	ne	050	00	ACSSF	0000013					31	001
31003	05000US31003	Antelope County	Antelope County, Nebraska	ne	050	00	ACSSF	0000014					31	003
31005	05000US31005	Arthur County	Arthur County, Nebraska	ne	050	00	ACSSF	0000015					31	005
31007	05000US31007	Banner County	Banner County, Nebraska	ne	050	00	ACSSF	0000016					31	007
31009	05000US31009	Blaine County	Blaine County, Nebraska	ne	050	00	ACSSF	0000017					31	009
31011	05000US31011	Boone County	Boone County, Nebraska	ne	050	00	ACSSF	0000018					31	011
31013	05000US31013	Box Butte County	Box Butte County, Nebraska	ne	050	00	ACSSF	0000019					31	013
31015	05000US31015	Boyd County	Boyd County, Nebraska	ne	050	00	ACSSF	0000020					31	015
31017	05000US31017	Brown County	Brown County, Nebraska	ne	050	00	ACSSF	0000021					31	017
31019	05000US31019	Buffalo County	Buffalo County, Nebraska	ne	050	00	ACSSF	0000022					31	019
31021	05000US31021	Burt County	Burt County, Nebraska	ne	050	00	ACSSF	0000023					31	021
31023	05000US31023	Butler County	Butler County, Nebraska	ne	050	00	ACSSF	0000024					31	023
31025	05000US31025	Cass County	Cass County, Nebraska	ne	050	00	ACSSF	0000025					31	025
31027	05000US31027	Cedar County	Cedar County, Nebraska	ne	050	00	ACSSF	0000026					31	027
31029	05000US31029	Chase County	Chase County, Nebraska	ne	050	00	ACSSF	0000027					31	029
31031	05000US31031	Cherry County	Cherry County, Nebraska	ne	050	00	ACSSF	0000028					31	031
31033	05000US31033	Cheyenne County	Cheyenne County, Nebraska	ne	050	00	ACSSF	0000029					31	033
31035	05000US31035	Clay County	Clay County, Nebraska	ne	050	00	ACSSF	0000030					31	035
31037	05000US31037	Colfax County	Colfax County, Nebraska	ne	050	00	ACSSF	0000031					31	037
31039	05000US31039	Cuming County	Cuming County, Nebraska	ne	050	00	ACSSF	0000032					31	039
31041	05000US31041	Custer County	Custer County, Nebraska	ne	050	00	ACSSF	0000033					31	041
31043	05000US31043	Dakota County	Dakota County, Nebraska	ne	050	00	ACSSF	0000034					31	043
31045	05000US31045	Dawes County	Dawes County, Nebraska	ne	050	00	ACSSF	0000035					31	045
31047	05000US31047	Dawson County	Dawson County, Nebraska	ne	050	00	ACSSF	0000036					31	047
31049	05000US31049	Deuel County	Deuel County, Nebraska	ne	050	00	ACSSF	0000037					31	049
31051	05000US31051	Dixon County	Dixon County, Nebraska	ne	050	00	ACSSF	0000038					31	051
31053	05000US31053	Dodge County	Dodge County, Nebraska	ne	050	00	ACSSF	0000039					31	053
31055	05000US31055	Douglas County	Douglas County, Nebraska	ne	050	00	ACSSF	0000040					31	055
31057	05000US31057	Dundy County	Dundy County, Nebraska	ne	050	00	ACSSF	0000041					31	057
31059	05000US31059	Fillmore County	Fillmore County, Nebraska	ne	050	00	ACSSF	0000042					31	059
31061	05000US31061	Franklin County	Franklin County, Nebraska	ne	050	00	ACSSF	0000043					31	061
31063	05000US31063	Frontier County	Frontier County, Nebraska	ne	050	00	ACSSF	0000044					31	063
31065	05000US31065	Furnas County	Furnas County, Nebraska	ne	050	00	ACSSF	0000045					31	065
31067	05000US31067	Gage County	Gage County, Nebraska	ne	050	00	ACSSF	0000046					31	067
31069	05000US31069	Garden County	Garden County, Nebraska	ne	050	00	ACSSF	0000047					31	069
31071	05000US31071	Garfield County	Garfield County, Nebraska	ne	050	00	ACSSF	0000048					31	071
31073	05000US31073	Gosper County	Gosper County, Nebraska	ne	050	00	ACSSF	0000049					31	073
31075	05000US31075	Grant County	Grant County, Nebraska	ne	050	00	ACSSF	0000050					31	075
31077	05000US31077	Greeley County	Greeley County, Nebraska	ne	050	00	ACSSF	0000051					31	077
31079	05000US31079	Hall County	Hall County, Nebraska	ne	050	00	ACSSF	0000052					31	079
31081	05000US31081	Hamilton County	Hamilton County, Nebraska	ne	050	00	ACSSF	0000053					31	081
31083	05000US31083	Harlan County	Harlan County, Nebraska	ne	050	00	ACSSF	0000054					31	083
31085	05000US31085	Hayes County	Hayes County, Nebraska	ne	050	00	ACSSF	0000055					31	085
31087	05000US31087	Hitchcock County	Hitchcock County, Nebraska	ne	050	00	ACSSF	0000056					31	087
31089	05000US31089	Holt County	Holt County, Nebraska	ne	050	00	ACSSF	0000057					31	089
31091	05000US31091	Hooker County	Hooker County, Nebraska	ne	050	00	ACSSF	0000058					31	091
31093	05000US31093	Howard County	Howard County, Nebraska	ne	050	00	ACSSF	0000059					31	093
31095	05000US31095	Jefferson County	Jefferson County, Nebraska	ne	050	00	ACSSF	0000060					31	095
31097	05000US31097	Johnson County	Johnson County, Nebraska	ne	050	00	ACSSF	0000061					31	097
31099	05000US31099	Kearney County	Kearney County, Nebraska	ne	050	00	ACSSF	0000062					31	099
31101	05000US31101	Keith County	Keith County, Nebraska	ne	050	00	ACSSF	0000063					31	101
31103	05000US31103	Keya Paha County	Keya Paha County, Nebraska	ne	050	00	ACSSF	0000064					31	103
31105	05000US31105	Kimball County	Kimball County, Nebraska	ne	050	00	ACSSF	0000065					31	105
31107	05000US31107	Knox County	Knox County, Nebraska	ne	050	00	ACSSF	0000066					31	107
31109	05000US31109	Lancaster County	Lancaster County, Nebraska	ne	050	00	ACSSF	0000067					31	109
31111	05000US31111	Lincoln County	Lincoln County, Nebraska	ne	050	00	ACSSF	0000068					31	111
31113	05000US31113	Logan County	Logan County, Nebraska	ne	050	00	ACSSF	0000069					31	113
31115	05000US31115	Loup County	Loup County, Nebraska	ne	050	00	ACSSF	0000070					31	115
31117	05000US31117	McPherson County	McPherson County, Nebraska	ne	050	00	ACSSF	0000071					31	117
31119	05000US31119	Madison County	Madison County, Nebraska	ne	050	00	ACSSF	0000072					31	119
31121	05000US31121	Merrick County	Merrick County, Nebraska	ne	050	00	ACSSF	0000073					31	121
31123	05000US31123	Morrill County	Morrill County, Nebraska	ne	050	00	ACSSF	0000074					31	123
31125	05000US31125	Nance County	Nance County, Nebraska	ne	050	00	ACSSF	0000075					31	125
31127	05000US31127	Nemaha County	Nemaha County, Nebraska	ne	050	00	ACSSF	0000076					31	127
31129	05000US31129	Nuckolls County	Nuckolls County, Nebraska	ne	050	00	ACSSF	0000077					31	129
31131	05000US31131	Otoe County	Otoe County, Nebraska	ne	050	00	ACSSF	0000078					31	131
31133	05000US31133	Pawnee County	Pawnee County, Nebraska	ne	050	00	ACSSF	0000079					31	133
31135	05000US31135	Perkins County	Perkins County, Nebraska	ne	050	00	ACSSF	0000080					31	135
31137	05000US31137	Phelps County	Phelps County, Nebraska	ne	050	00	ACSSF	0000081					31	137
31139	05000US31139	Pierce County	Pierce County, Nebraska	ne	050	00	ACSSF	0000082					31	139
31141	05000US31141	Platte County	Platte County, Nebraska	ne	050	00	ACSSF	0000083					31	141
31143	05000US31143	Polk County	Polk County, Nebraska	ne	050	00	ACSSF	0000084					31	143
31145	05000US31145	Red Willow County	Red Willow County, Nebraska	ne	050	00	ACSSF	0000085					31	145
31147	05000US31147	Richardson County	Richardson County, Nebraska	ne	050	00	ACSSF	0000086					31	147
31149	05000US31149	Rock County	Rock County, Nebraska	ne	050	00	ACSSF	0000087					31	149
31151	05000US31151	Saline County	Saline County, Nebraska	ne	050	00	ACSSF	0000088					31	151
31153	05000US31153	Sarpy County	Sarpy County, Nebraska	ne	050	00	ACSSF	0000089					31	153
31155	05000US31155	Saunders County	Saunders County, Nebraska	ne	050	00	ACSSF	0000090					31	155
31157	05000US31157	Scotts Bluff County	Scotts Bluff County, Nebraska	ne	050	00	ACSSF	0000091					31	157
31159	05000US31159	Seward County	Seward County, Nebraska	ne	050	00	ACSSF	0000092					31	159
31161	05000US31161	Sheridan County	Sheridan County, Nebraska	ne	050	00	ACSSF	0000093					31	161
31163	05000US31163	Sherman County	Sherman County, Nebraska	ne	050	00	ACSSF	0000094					31	163
31165	05000US31165	Sioux County	Sioux County, Nebraska	ne	050	00	ACSSF	0000095					31	165
31167	05000US31167	Stanton County	Stanton County, Nebraska	ne	050	00	ACSSF	0000096					31	167
31169	05000US31169	Thayer County	Thayer County, Nebraska	ne	050	00	ACSSF	0000097					31	169
31171	05000US31171	Thomas County	Thomas County, Nebraska	ne	050	00	ACSSF	0000098					31	171
31173	05000US31173	Thurston County	Thurston County, Nebraska	ne	050	00	ACSSF	0000099					31	173
31175	05000US31175	Valley County	Valley County, Nebraska	ne	050	00	ACSSF	0000100					31	175
31177	05000US31177	Washington County	Washington County, Nebraska	ne	050	00	ACSSF	0000101					31	177
31179	05000US31179	Wayne County	Wayne County, Nebraska	ne	050	00	ACSSF	0000102					31	179
31181	05000US31181	Webster County	Webster County, Nebraska	ne	050	00	ACSSF	0000103					31	181
31183	05000US31183	Wheeler County	Wheeler County, Nebraska	ne	050	00	ACSSF	0000104					31	183
31185	05000US31185	York County	York County, Nebraska	ne	050	00	ACSSF	0000105					31	185
32001	05000US32001	Churchill County	Churchill County, Nevada	nv	050	00	ACSSF	0000013					32	001
32003	05000US32003	Clark County	Clark County, Nevada	nv	050	00	ACSSF	0000014					32	003
32005	05000US32005	Douglas County	Douglas County, Nevada	nv	050	00	ACSSF	0000015					32	005
32007	05000US32007	Elko County	Elko County, Nevada	nv	050	00	ACSSF	0000016					32	007
32009	05000US32009	Esmeralda County	Esmeralda County, Nevada	nv	050	00	ACSSF	0000017					32	009
32011	05000US32011	Eureka County	Eureka County, Nevada	nv	050	00	ACSSF	0000018					32	011
32013	05000US32013	Humboldt County	Humboldt County, Nevada	nv	050	00	ACSSF	0000019					32	013
32015	05000US32015	Lander County	Lander County, Nevada	nv	050	00	ACSSF	0000020					32	015
32017	05000US32017	Lincoln County	Lincoln County, Nevada	nv	050	00	ACSSF	0000021					32	017
32019	05000US32019	Lyon County	Lyon County, Nevada	nv	050	00	ACSSF	0000022					32	019
32021	05000US32021	Mineral County	Mineral County, Nevada	nv	050	00	ACSSF	0000023					32	021
32023	05000US32023	Nye County	Nye County, Nevada	nv	050	00	ACSSF	0000024					32	023
32027	05000US32027	Pershing County	Pershing County, Nevada	nv	050	00	ACSSF	0000025					32	027
32029	05000US32029	Storey County	Storey County, Nevada	nv	050	00	ACSSF	0000026					32	029
32031	05000US32031	Washoe County	Washoe County, Nevada	nv	050	00	ACSSF	0000027					32	031
32033	05000US32033	White Pine County	White Pine County, Nevada	nv	050	00	ACSSF	0000028					32	033
32510	05000US32510	Carson City	Carson City, Nevada	nv	050	00	ACSSF	0000029					32	510
33001	05000US33001	Belknap County	Belknap County, New Hampshire	nh	050	00	ACSSF	0000013					33	001
33003	05000US33003	Carroll County	Carroll County, New Hampshire	nh	050	00	ACSSF	0000014					33	003
33005	05000US33005	Cheshire County	Cheshire County, New Hampshire	nh	050	00	ACSSF	0000015					33	005
33007	05000US33007	Coos County	Coos County, New Hampshire	nh	050	00	ACSSF	0000016					33	007
33009	05000US33009	Grafton County	Grafton County, New Hampshire	nh	050	00	ACSSF	0000017					33	009
33011	05000US33011	Hillsborough County	Hillsborough County, New Hampshire	nh	050	00	ACSSF	0000018					33	011
33013	05000US33013	Merrimack County	Merrimack County, New Hampshire	nh	050	00	ACSSF	0000019					33	013
33015	05000US33015	Rockingham County	Rockingham County, New Hampshire	nh	050	00	ACSSF	0000020					33	015
33017	05000US33017	Strafford County	Strafford County, New Hampshire	nh	050	00	ACSSF	0000021					33	017
33019	05000US33019	Sullivan County	Sullivan County, New Hampshire	nh	050	00	ACSSF	0000022					33	019
34001	05000US34001	Atlantic County	Atlantic County, New Jersey	nj	050	00	ACSSF	0000008					34	001
34003	05000US34003	Bergen County	Bergen County, New Jersey	nj	050	00	ACSSF	0000009					34	003
34005	05000US34005	Burlington County	Burlington County, New Jersey	nj	050	00	ACSSF	0000010					34	005
34007	05000US34007	Camden County	Camden County, New Jersey	nj	050	00	ACSSF	0000011					34	007
34009	05000US34009	Cape May County	Cape May County, New Jersey	nj	050	00	ACSSF	0000012					34	009
34011	05000US34011	Cumberland County	Cumberland County, New Jersey	nj	050	00	ACSSF	0000013					34	011
34013	05000US34013	Essex County	Essex County, New Jersey	nj	050	00	ACSSF	0000014					34	013
34015	05000US34015	Gloucester County	Gloucester County, New Jersey	nj	050	00	ACSSF	0000015					34	015
34017	05000US34017	Hudson County	Hudson County, New Jersey	nj	050	00	ACSSF	0000016					34	017
34019	05000US34019	Hunterdon County	Hunterdon County, New Jersey	nj	050	00	ACSSF	0000017					34	019
34021	05000US34021	Mercer County	Mercer County, New Jersey	nj	050	00	ACSSF	0000018					34	021
34023	05000US34023	Middlesex County	Middlesex County, New Jersey	nj	050	00	ACSSF	0000019					34	023
34025	05000US34025	Monmouth County	Monmouth County, New Jersey	nj	050	00	ACSSF	0000020					34	025
34027	05000US34027	Morris County	Morris County, New Jersey	nj	050	00	ACSSF	0000021					34	027
34029	05000US34029	Ocean County	Ocean County, New Jersey	nj	050	00	ACSSF	0000022					34	029
34031	05000US34031	Passaic County	Passaic County, New Jersey	nj	050	00	ACSSF	0000023					34	031
34033	05000US34033	Salem County	Salem County, New Jersey	nj	050	00	ACSSF	0000024					34	033
34035	05000US34035	Somerset County	Somerset County, New Jersey	nj	050	00	ACSSF	0000025					34	035
34037	05000US34037	Sussex County	Sussex County, New Jersey	nj	050	00	ACSSF	0000026					34	037
34039	05000US34039	Union County	Union County, New Jersey	nj	050	00	ACSSF	0000027					34	039
34041	05000US34041	Warren County	Warren County, New Jersey	nj	050	00	ACSSF	0000028					34	041
35001	05000US35001	Bernalillo County	Bernalillo County, New Mexico	nm	050	00	ACSSF	0000013					35	001
35003	05000US35003	Catron County	Catron County, New Mexico	nm	050	00	ACSSF	0000014					35	003
35005	05000US35005	Chaves County	Chaves County, New Mexico	nm	050	00	ACSSF	0000015					35	005
35006	05000US35006	Cibola County	Cibola County, New Mexico	nm	050	00	ACSSF	0000016					35	006
35007	05000US35007	Colfax County	Colfax County, New Mexico	nm	050	00	ACSSF	0000017					35	007
35009	05000US35009	Curry County	Curry County, New Mexico	nm	050	00	ACSSF	0000018					35	009
35011	05000US35011	De Baca County	De Baca County, New Mexico	nm	050	00	ACSSF	0000019					35	011
35013	05000US35013	Do�a Ana County	Do�a Ana County, New Mexico	nm	050	00	ACSSF	0000020					35	013
35015	05000US35015	Eddy County	Eddy County, New Mexico	nm	050	00	ACSSF	0000021					35	015
35017	05000US35017	Grant County	Grant County, New Mexico	nm	050	00	ACSSF	0000022					35	017
35019	05000US35019	Guadalupe County	Guadalupe County, New Mexico	nm	050	00	ACSSF	0000023					35	019
35021	05000US35021	Harding County	Harding County, New Mexico	nm	050	00	ACSSF	0000024					35	021
35023	05000US35023	Hidalgo County	Hidalgo County, New Mexico	nm	050	00	ACSSF	0000025					35	023
35025	05000US35025	Lea County	Lea County, New Mexico	nm	050	00	ACSSF	0000026					35	025
35027	05000US35027	Lincoln County	Lincoln County, New Mexico	nm	050	00	ACSSF	0000027					35	027
35028	05000US35028	Los Alamos County	Los Alamos County, New Mexico	nm	050	00	ACSSF	0000028					35	028
35029	05000US35029	Luna County	Luna County, New Mexico	nm	050	00	ACSSF	0000029					35	029
35031	05000US35031	McKinley County	McKinley County, New Mexico	nm	050	00	ACSSF	0000030					35	031
35033	05000US35033	Mora County	Mora County, New Mexico	nm	050	00	ACSSF	0000031					35	033
35035	05000US35035	Otero County	Otero County, New Mexico	nm	050	00	ACSSF	0000032					35	035
35037	05000US35037	Quay County	Quay County, New Mexico	nm	050	00	ACSSF	0000033					35	037
35039	05000US35039	Rio Arriba County	Rio Arriba County, New Mexico	nm	050	00	ACSSF	0000034					35	039
35041	05000US35041	Roosevelt County	Roosevelt County, New Mexico	nm	050	00	ACSSF	0000035					35	041
35043	05000US35043	Sandoval County	Sandoval County, New Mexico	nm	050	00	ACSSF	0000036					35	043
35045	05000US35045	San Juan County	San Juan County, New Mexico	nm	050	00	ACSSF	0000037					35	045
35047	05000US35047	San Miguel County	San Miguel County, New Mexico	nm	050	00	ACSSF	0000038					35	047
35049	05000US35049	Santa Fe County	Santa Fe County, New Mexico	nm	050	00	ACSSF	0000039					35	049
35051	05000US35051	Sierra County	Sierra County, New Mexico	nm	050	00	ACSSF	0000040					35	051
35053	05000US35053	Socorro County	Socorro County, New Mexico	nm	050	00	ACSSF	0000041					35	053
35055	05000US35055	Taos County	Taos County, New Mexico	nm	050	00	ACSSF	0000042					35	055
35057	05000US35057	Torrance County	Torrance County, New Mexico	nm	050	00	ACSSF	0000043					35	057
35059	05000US35059	Union County	Union County, New Mexico	nm	050	00	ACSSF	0000044					35	059
35061	05000US35061	Valencia County	Valencia County, New Mexico	nm	050	00	ACSSF	0000045					35	061
36001	05000US36001	Albany County	Albany County, New York	ny	050	00	ACSSF	0000013					36	001
36003	05000US36003	Allegany County	Allegany County, New York	ny	050	00	ACSSF	0000014					36	003
36005	05000US36005	Bronx County	Bronx County, New York	ny	050	00	ACSSF	0000015					36	005
36007	05000US36007	Broome County	Broome County, New York	ny	050	00	ACSSF	0000016					36	007
36009	05000US36009	Cattaraugus County	Cattaraugus County, New York	ny	050	00	ACSSF	0000017					36	009
36011	05000US36011	Cayuga County	Cayuga County, New York	ny	050	00	ACSSF	0000018					36	011
36013	05000US36013	Chautauqua County	Chautauqua County, New York	ny	050	00	ACSSF	0000019					36	013
36015	05000US36015	Chemung County	Chemung County, New York	ny	050	00	ACSSF	0000020					36	015
36017	05000US36017	Chenango County	Chenango County, New York	ny	050	00	ACSSF	0000021					36	017
36019	05000US36019	Clinton County	Clinton County, New York	ny	050	00	ACSSF	0000022					36	019
36021	05000US36021	Columbia County	Columbia County, New York	ny	050	00	ACSSF	0000023					36	021
36023	05000US36023	Cortland County	Cortland County, New York	ny	050	00	ACSSF	0000024					36	023
36025	05000US36025	Delaware County	Delaware County, New York	ny	050	00	ACSSF	0000025					36	025
36027	05000US36027	Dutchess County	Dutchess County, New York	ny	050	00	ACSSF	0000026					36	027
36029	05000US36029	Erie County	Erie County, New York	ny	050	00	ACSSF	0000027					36	029
36031	05000US36031	Essex County	Essex County, New York	ny	050	00	ACSSF	0000028					36	031
36033	05000US36033	Franklin County	Franklin County, New York	ny	050	00	ACSSF	0000029					36	033
36035	05000US36035	Fulton County	Fulton County, New York	ny	050	00	ACSSF	0000030					36	035
36037	05000US36037	Genesee County	Genesee County, New York	ny	050	00	ACSSF	0000031					36	037
36039	05000US36039	Greene County	Greene County, New York	ny	050	00	ACSSF	0000032					36	039
36041	05000US36041	Hamilton County	Hamilton County, New York	ny	050	00	ACSSF	0000033					36	041
36043	05000US36043	Herkimer County	Herkimer County, New York	ny	050	00	ACSSF	0000034					36	043
36045	05000US36045	Jefferson County	Jefferson County, New York	ny	050	00	ACSSF	0000035					36	045
36047	05000US36047	Kings County	Kings County, New York	ny	050	00	ACSSF	0000036					36	047
36049	05000US36049	Lewis County	Lewis County, New York	ny	050	00	ACSSF	0000037					36	049
36051	05000US36051	Livingston County	Livingston County, New York	ny	050	00	ACSSF	0000038					36	051
36053	05000US36053	Madison County	Madison County, New York	ny	050	00	ACSSF	0000039					36	053
36055	05000US36055	Monroe County	Monroe County, New York	ny	050	00	ACSSF	0000040					36	055
36057	05000US36057	Montgomery County	Montgomery County, New York	ny	050	00	ACSSF	0000041					36	057
36059	05000US36059	Nassau County	Nassau County, New York	ny	050	00	ACSSF	0000042					36	059
36061	05000US36061	New York County	New York County, New York	ny	050	00	ACSSF	0000043					36	061
36063	05000US36063	Niagara County	Niagara County, New York	ny	050	00	ACSSF	0000044					36	063
36065	05000US36065	Oneida County	Oneida County, New York	ny	050	00	ACSSF	0000045					36	065
36067	05000US36067	Onondaga County	Onondaga County, New York	ny	050	00	ACSSF	0000046					36	067
36069	05000US36069	Ontario County	Ontario County, New York	ny	050	00	ACSSF	0000047					36	069
36071	05000US36071	Orange County	Orange County, New York	ny	050	00	ACSSF	0000048					36	071
36073	05000US36073	Orleans County	Orleans County, New York	ny	050	00	ACSSF	0000049					36	073
36075	05000US36075	Oswego County	Oswego County, New York	ny	050	00	ACSSF	0000050					36	075
36077	05000US36077	Otsego County	Otsego County, New York	ny	050	00	ACSSF	0000051					36	077
36079	05000US36079	Putnam County	Putnam County, New York	ny	050	00	ACSSF	0000052					36	079
36081	05000US36081	Queens County	Queens County, New York	ny	050	00	ACSSF	0000053					36	081
36083	05000US36083	Rensselaer County	Rensselaer County, New York	ny	050	00	ACSSF	0000054					36	083
36085	05000US36085	Richmond County	Richmond County, New York	ny	050	00	ACSSF	0000055					36	085
36087	05000US36087	Rockland County	Rockland County, New York	ny	050	00	ACSSF	0000056					36	087
36089	05000US36089	St. Lawrence County	St. Lawrence County, New York	ny	050	00	ACSSF	0000057					36	089
36091	05000US36091	Saratoga County	Saratoga County, New York	ny	050	00	ACSSF	0000058					36	091
36093	05000US36093	Schenectady County	Schenectady County, New York	ny	050	00	ACSSF	0000059					36	093
36095	05000US36095	Schoharie County	Schoharie County, New York	ny	050	00	ACSSF	0000060					36	095
36097	05000US36097	Schuyler County	Schuyler County, New York	ny	050	00	ACSSF	0000061					36	097
36099	05000US36099	Seneca County	Seneca County, New York	ny	050	00	ACSSF	0000062					36	099
36101	05000US36101	Steuben County	Steuben County, New York	ny	050	00	ACSSF	0000063					36	101
36103	05000US36103	Suffolk County	Suffolk County, New York	ny	050	00	ACSSF	0000064					36	103
36105	05000US36105	Sullivan County	Sullivan County, New York	ny	050	00	ACSSF	0000065					36	105
36107	05000US36107	Tioga County	Tioga County, New York	ny	050	00	ACSSF	0000066					36	107
36109	05000US36109	Tompkins County	Tompkins County, New York	ny	050	00	ACSSF	0000067					36	109
36111	05000US36111	Ulster County	Ulster County, New York	ny	050	00	ACSSF	0000068					36	111
36113	05000US36113	Warren County	Warren County, New York	ny	050	00	ACSSF	0000069					36	113
36115	05000US36115	Washington County	Washington County, New York	ny	050	00	ACSSF	0000070					36	115
36117	05000US36117	Wayne County	Wayne County, New York	ny	050	00	ACSSF	0000071					36	117
36119	05000US36119	Westchester County	Westchester County, New York	ny	050	00	ACSSF	0000072					36	119
36121	05000US36121	Wyoming County	Wyoming County, New York	ny	050	00	ACSSF	0000073					36	121
36123	05000US36123	Yates County	Yates County, New York	ny	050	00	ACSSF	0000074					36	123
37001	05000US37001	Alamance County	Alamance County, North Carolina	nc	050	00	ACSSF	0000013					37	001
37003	05000US37003	Alexander County	Alexander County, North Carolina	nc	050	00	ACSSF	0000014					37	003
37005	05000US37005	Alleghany County	Alleghany County, North Carolina	nc	050	00	ACSSF	0000015					37	005
37007	05000US37007	Anson County	Anson County, North Carolina	nc	050	00	ACSSF	0000016					37	007
37009	05000US37009	Ashe County	Ashe County, North Carolina	nc	050	00	ACSSF	0000017					37	009
37011	05000US37011	Avery County	Avery County, North Carolina	nc	050	00	ACSSF	0000018					37	011
37013	05000US37013	Beaufort County	Beaufort County, North Carolina	nc	050	00	ACSSF	0000019					37	013
37015	05000US37015	Bertie County	Bertie County, North Carolina	nc	050	00	ACSSF	0000020					37	015
37017	05000US37017	Bladen County	Bladen County, North Carolina	nc	050	00	ACSSF	0000021					37	017
37019	05000US37019	Brunswick County	Brunswick County, North Carolina	nc	050	00	ACSSF	0000022					37	019
37021	05000US37021	Buncombe County	Buncombe County, North Carolina	nc	050	00	ACSSF	0000023					37	021
37023	05000US37023	Burke County	Burke County, North Carolina	nc	050	00	ACSSF	0000024					37	023
37025	05000US37025	Cabarrus County	Cabarrus County, North Carolina	nc	050	00	ACSSF	0000025					37	025
37027	05000US37027	Caldwell County	Caldwell County, North Carolina	nc	050	00	ACSSF	0000026					37	027
37029	05000US37029	Camden County	Camden County, North Carolina	nc	050	00	ACSSF	0000027					37	029
37031	05000US37031	Carteret County	Carteret County, North Carolina	nc	050	00	ACSSF	0000028					37	031
37033	05000US37033	Caswell County	Caswell County, North Carolina	nc	050	00	ACSSF	0000029					37	033
37035	05000US37035	Catawba County	Catawba County, North Carolina	nc	050	00	ACSSF	0000030					37	035
37037	05000US37037	Chatham County	Chatham County, North Carolina	nc	050	00	ACSSF	0000031					37	037
37039	05000US37039	Cherokee County	Cherokee County, North Carolina	nc	050	00	ACSSF	0000032					37	039
37041	05000US37041	Chowan County	Chowan County, North Carolina	nc	050	00	ACSSF	0000033					37	041
37043	05000US37043	Clay County	Clay County, North Carolina	nc	050	00	ACSSF	0000034					37	043
37045	05000US37045	Cleveland County	Cleveland County, North Carolina	nc	050	00	ACSSF	0000035					37	045
37047	05000US37047	Columbus County	Columbus County, North Carolina	nc	050	00	ACSSF	0000036					37	047
37049	05000US37049	Craven County	Craven County, North Carolina	nc	050	00	ACSSF	0000037					37	049
37051	05000US37051	Cumberland County	Cumberland County, North Carolina	nc	050	00	ACSSF	0000038					37	051
37053	05000US37053	Currituck County	Currituck County, North Carolina	nc	050	00	ACSSF	0000039					37	053
37055	05000US37055	Dare County	Dare County, North Carolina	nc	050	00	ACSSF	0000040					37	055
37057	05000US37057	Davidson County	Davidson County, North Carolina	nc	050	00	ACSSF	0000041					37	057
37059	05000US37059	Davie County	Davie County, North Carolina	nc	050	00	ACSSF	0000042					37	059
37061	05000US37061	Duplin County	Duplin County, North Carolina	nc	050	00	ACSSF	0000043					37	061
37063	05000US37063	Durham County	Durham County, North Carolina	nc	050	00	ACSSF	0000044					37	063
37065	05000US37065	Edgecombe County	Edgecombe County, North Carolina	nc	050	00	ACSSF	0000045					37	065
37067	05000US37067	Forsyth County	Forsyth County, North Carolina	nc	050	00	ACSSF	0000046					37	067
37069	05000US37069	Franklin County	Franklin County, North Carolina	nc	050	00	ACSSF	0000047					37	069
37071	05000US37071	Gaston County	Gaston County, North Carolina	nc	050	00	ACSSF	0000048					37	071
37073	05000US37073	Gates County	Gates County, North Carolina	nc	050	00	ACSSF	0000049					37	073
37075	05000US37075	Graham County	Graham County, North Carolina	nc	050	00	ACSSF	0000050					37	075
37077	05000US37077	Granville County	Granville County, North Carolina	nc	050	00	ACSSF	0000051					37	077
37079	05000US37079	Greene County	Greene County, North Carolina	nc	050	00	ACSSF	0000052					37	079
37081	05000US37081	Guilford County	Guilford County, North Carolina	nc	050	00	ACSSF	0000053					37	081
37083	05000US37083	Halifax County	Halifax County, North Carolina	nc	050	00	ACSSF	0000054					37	083
37085	05000US37085	Harnett County	Harnett County, North Carolina	nc	050	00	ACSSF	0000055					37	085
37087	05000US37087	Haywood County	Haywood County, North Carolina	nc	050	00	ACSSF	0000056					37	087
37089	05000US37089	Henderson County	Henderson County, North Carolina	nc	050	00	ACSSF	0000057					37	089
37091	05000US37091	Hertford County	Hertford County, North Carolina	nc	050	00	ACSSF	0000058					37	091
37093	05000US37093	Hoke County	Hoke County, North Carolina	nc	050	00	ACSSF	0000059					37	093
37095	05000US37095	Hyde County	Hyde County, North Carolina	nc	050	00	ACSSF	0000060					37	095
37097	05000US37097	Iredell County	Iredell County, North Carolina	nc	050	00	ACSSF	0000061					37	097
37099	05000US37099	Jackson County	Jackson County, North Carolina	nc	050	00	ACSSF	0000062					37	099
37101	05000US37101	Johnston County	Johnston County, North Carolina	nc	050	00	ACSSF	0000063					37	101
37103	05000US37103	Jones County	Jones County, North Carolina	nc	050	00	ACSSF	0000064					37	103
37105	05000US37105	Lee County	Lee County, North Carolina	nc	050	00	ACSSF	0000065					37	105
37107	05000US37107	Lenoir County	Lenoir County, North Carolina	nc	050	00	ACSSF	0000066					37	107
37109	05000US37109	Lincoln County	Lincoln County, North Carolina	nc	050	00	ACSSF	0000067					37	109
37111	05000US37111	McDowell County	McDowell County, North Carolina	nc	050	00	ACSSF	0000068					37	111
37113	05000US37113	Macon County	Macon County, North Carolina	nc	050	00	ACSSF	0000069					37	113
37115	05000US37115	Madison County	Madison County, North Carolina	nc	050	00	ACSSF	0000070					37	115
37117	05000US37117	Martin County	Martin County, North Carolina	nc	050	00	ACSSF	0000071					37	117
37119	05000US37119	Mecklenburg County	Mecklenburg County, North Carolina	nc	050	00	ACSSF	0000072					37	119
37121	05000US37121	Mitchell County	Mitchell County, North Carolina	nc	050	00	ACSSF	0000073					37	121
37123	05000US37123	Montgomery County	Montgomery County, North Carolina	nc	050	00	ACSSF	0000074					37	123
37125	05000US37125	Moore County	Moore County, North Carolina	nc	050	00	ACSSF	0000075					37	125
37127	05000US37127	Nash County	Nash County, North Carolina	nc	050	00	ACSSF	0000076					37	127
37129	05000US37129	New Hanover County	New Hanover County, North Carolina	nc	050	00	ACSSF	0000077					37	129
37131	05000US37131	Northampton County	Northampton County, North Carolina	nc	050	00	ACSSF	0000078					37	131
37133	05000US37133	Onslow County	Onslow County, North Carolina	nc	050	00	ACSSF	0000079					37	133
37135	05000US37135	Orange County	Orange County, North Carolina	nc	050	00	ACSSF	0000080					37	135
37137	05000US37137	Pamlico County	Pamlico County, North Carolina	nc	050	00	ACSSF	0000081					37	137
37139	05000US37139	Pasquotank County	Pasquotank County, North Carolina	nc	050	00	ACSSF	0000082					37	139
37141	05000US37141	Pender County	Pender County, North Carolina	nc	050	00	ACSSF	0000083					37	141
37143	05000US37143	Perquimans County	Perquimans County, North Carolina	nc	050	00	ACSSF	0000084					37	143
37145	05000US37145	Person County	Person County, North Carolina	nc	050	00	ACSSF	0000085					37	145
37147	05000US37147	Pitt County	Pitt County, North Carolina	nc	050	00	ACSSF	0000086					37	147
37149	05000US37149	Polk County	Polk County, North Carolina	nc	050	00	ACSSF	0000087					37	149
37151	05000US37151	Randolph County	Randolph County, North Carolina	nc	050	00	ACSSF	0000088					37	151
37153	05000US37153	Richmond County	Richmond County, North Carolina	nc	050	00	ACSSF	0000089					37	153
37155	05000US37155	Robeson County	Robeson County, North Carolina	nc	050	00	ACSSF	0000090					37	155
37157	05000US37157	Rockingham County	Rockingham County, North Carolina	nc	050	00	ACSSF	0000091					37	157
37159	05000US37159	Rowan County	Rowan County, North Carolina	nc	050	00	ACSSF	0000092					37	159
37161	05000US37161	Rutherford County	Rutherford County, North Carolina	nc	050	00	ACSSF	0000093					37	161
37163	05000US37163	Sampson County	Sampson County, North Carolina	nc	050	00	ACSSF	0000094					37	163
37165	05000US37165	Scotland County	Scotland County, North Carolina	nc	050	00	ACSSF	0000095					37	165
37167	05000US37167	Stanly County	Stanly County, North Carolina	nc	050	00	ACSSF	0000096					37	167
37169	05000US37169	Stokes County	Stokes County, North Carolina	nc	050	00	ACSSF	0000097					37	169
37171	05000US37171	Surry County	Surry County, North Carolina	nc	050	00	ACSSF	0000098					37	171
37173	05000US37173	Swain County	Swain County, North Carolina	nc	050	00	ACSSF	0000099					37	173
37175	05000US37175	Transylvania County	Transylvania County, North Carolina	nc	050	00	ACSSF	0000100					37	175
37177	05000US37177	Tyrrell County	Tyrrell County, North Carolina	nc	050	00	ACSSF	0000101					37	177
37179	05000US37179	Union County	Union County, North Carolina	nc	050	00	ACSSF	0000102					37	179
37181	05000US37181	Vance County	Vance County, North Carolina	nc	050	00	ACSSF	0000103					37	181
37183	05000US37183	Wake County	Wake County, North Carolina	nc	050	00	ACSSF	0000104					37	183
37185	05000US37185	Warren County	Warren County, North Carolina	nc	050	00	ACSSF	0000105					37	185
37187	05000US37187	Washington County	Washington County, North Carolina	nc	050	00	ACSSF	0000106					37	187
37189	05000US37189	Watauga County	Watauga County, North Carolina	nc	050	00	ACSSF	0000107					37	189
37191	05000US37191	Wayne County	Wayne County, North Carolina	nc	050	00	ACSSF	0000108					37	191
37193	05000US37193	Wilkes County	Wilkes County, North Carolina	nc	050	00	ACSSF	0000109					37	193
37195	05000US37195	Wilson County	Wilson County, North Carolina	nc	050	00	ACSSF	0000110					37	195
37197	05000US37197	Yadkin County	Yadkin County, North Carolina	nc	050	00	ACSSF	0000111					37	197
37199	05000US37199	Yancey County	Yancey County, North Carolina	nc	050	00	ACSSF	0000112					37	199
38001	05000US38001	Adams County	Adams County, North Dakota	nd	050	00	ACSSF	0000013					38	001
38003	05000US38003	Barnes County	Barnes County, North Dakota	nd	050	00	ACSSF	0000014					38	003
38005	05000US38005	Benson County	Benson County, North Dakota	nd	050	00	ACSSF	0000015					38	005
38007	05000US38007	Billings County	Billings County, North Dakota	nd	050	00	ACSSF	0000016					38	007
38009	05000US38009	Bottineau County	Bottineau County, North Dakota	nd	050	00	ACSSF	0000017					38	009
38011	05000US38011	Bowman County	Bowman County, North Dakota	nd	050	00	ACSSF	0000018					38	011
38013	05000US38013	Burke County	Burke County, North Dakota	nd	050	00	ACSSF	0000019					38	013
38015	05000US38015	Burleigh County	Burleigh County, North Dakota	nd	050	00	ACSSF	0000020					38	015
38017	05000US38017	Cass County	Cass County, North Dakota	nd	050	00	ACSSF	0000021					38	017
[truncated: 1,221 more rows]
[truncated: 62 more columns]
