# Supplementary material for: How social capital helps communities weather the COVID-19 pandemic
Source: PLoS One. 2021 Jan 29;16(1):e0245135. doi: 10.1371/journal.pone.0245135 (PMC7846018; doi:10.1371/journal.pone.0245135)
Supplement: S1 File — (ZIP) [file pone.0245135.s001.zip › replication/chetty_online_data_tables-8.xlsx]

## Sheet: Table of Contents
This Excel workbook contains all Online Data Tables for the paper "Where is the Land of Opportunity? The Geography of Intergenerational Mobility in the United States"
Date: January 17, 2014
The workbook contains the following worksheets.
Online Data Table 1: National 100 by 100 transition matrix
Online Data Table 2: National marginal income distributions by centile
Online Data Table 3: Intergenerational Mobility Statistics by County
Online Data Table 4: Intergenerational Mobility Statistics by Metropolitan Statistical Area
Online Data Table 5: Intergenerational Mobility Statistics by Commuting Zone
Online Data Table 6: Quintile-Quintile Transition Matrices by Commuting Zone
Online Data Table 7: Income Distributions by Commuting Zone
Online Data Table 8: Commuting Zone Characteristics
Online Data Table 9: Commuting Zone Characteristics Definitions and Data Sources
Questions? Contact info@equality-of-opportunity.org

## Sheet: Online Data Table 1
Online Data Table I
National 100 by 100 Transition Matrix
Notes: This table presents a 100x100 centile transition matrix for the U.S. using the core sample (1980-82 birth cohorts) and baseline family income definitions. Each cell lists the probability that a child has family income in the centile listed by the row conditional on having parent family income in the centile listed in the column. Because we do not restrict to children with positive income, …
Child Quantile (rows) / Parent Quantile (cols)
	1	2	3	4	5	6	7	8	9	10	11	12	13	14	15	16	17	18	19	20	21	22	23	24	25	26	27	28	29	30	31	32	33	34	35	36	37	38	39	40	41	42	43	44	45	46	47	48	49
1	0.0021484	0.0022396	0.0022991	0.0022802	0.0021383	0.002399	0.002341	0.0019761	0.0022002	0.0024119	0.0020572	0.0022998	0.0023106	0.0022002	0.0023511	0.0025639	0.0023012	0.0023207	0.0023612	0.0024	0.0022802	0.0024119	0.0023002	0.0022092	0.0024727	0.0024007	0.0025639	0.0025002	0.0026348	0.0027005	0.0026003	0.0025943	0.0025436	0.0026044	0.0028997	0.0026754	0.0028	0.0029591	0.0028011	0.0028477	0.0026247	0.003	0.0029186	0.0027362	0.0031003	0.0029003	0.0029794	0.0030009	0.0030503
4	0.174914	0.153774	0.140644	0.130811	0.125085	0.119752	0.117038	0.112468	0.111311	0.107979	0.105759	0.10209	0.0973884	0.0980098	0.0951387	0.0968413	0.0928464	0.0915005	0.0918157	0.0898	0.0873962	0.0868186	0.0841084	0.0833122	0.082613	0.079924	0.0792282	0.0790079	0.077415	0.0754151	0.0737074	0.0723269	0.0706751	0.0696313	0.0680932	0.0676247	0.0667	0.0653654	0.0621249	0.0628616	0.0609261	0.0607	0.0579061	0.0581898	0.0563056	0.0547055	0.0553022	0.0530159	0.0535383
7	0.0134783	0.0127284	0.0122951	0.0109954	0.0109448	0.0105958	0.0102962	0.0100631	0.0094009	0.0089281	0.0088065	0.0089991	0.008847	0.0090009	0.00832	0.0088267	0.0077039	0.0083099	0.0080871	0.0076	0.0079654	0.0074992	0.0077008	0.0078336	0.0070837	0.0075023	0.0066378	0.0067007	0.0070331	0.0069014	0.0066007	0.0064554	0.0068506	0.0060703	0.0062994	0.0059993	0.0061	0.0056549	0.0055022	0.005371	0.0057156	0.0056	0.0054825	0.0055839	0.0051005	0.0052005	0.005361	0.0043013	0.0047427
8	0.0218187	0.0214843	0.0196921	0.0196196	0.0191737	0.0184926	0.0180184	0.0183224	0.0158016	0.0163159	0.0159511	0.0153985	0.0165186	0.0152015	0.0156369	0.014583	0.0149075	0.0151201	0.0144412	0.0146	0.014056	0.0134377	0.0135013	0.0137114	0.0130628	0.0129039	0.0134074	0.0129013	0.0121306	0.0124025	0.0120012	0.0121608	0.0113805	0.0117149	0.0114989	0.0112082	0.0107	0.011097	0.0106042	0.010286	0.0100935	0.0095	0.0098503	0.0100631	0.0094009	0.009701	0.0091106	0.0087026	0.0090396
9	0.0202783	0.0188291	0.0181927	0.0187379	0.0173698	0.017593	0.017461	0.0162044	0.0161016	0.0159612	0.0158396	0.0153985	0.0155052	0.0155016	0.01436	0.0142688	0.0149075	0.0139546	0.0144817	0.0136	0.0140053	0.0136607	0.0131013	0.0132756	0.01285	0.013404	0.0127994	0.0122012	0.0128502	0.0124025	0.0119012	0.0120595	0.0118568	0.0121711	0.0110989	0.0114717	0.0106	0.0107422	0.0105042	0.0103773	0.010813	0.0099	0.0100935	0.0103266	0.010101	0.009501	0.0101949	0.0089027	0.0088774
10	0.0199236	0.0187379	0.0182927	0.0178968	0.0169543	0.0169932	0.0161436	0.0153329	0.0158016	0.0160423	0.0149275	0.0153985	0.0152417	0.0141014	0.0144208	0.0147857	0.0147074	0.0144107	0.0139446	0.0141	0.0142486	0.0138938	0.0132013	0.0131438	0.0125155	0.013204	0.0124345	0.0124012	0.0123941	0.0127025	0.0119012	0.0122723	0.0117048	0.0114413	0.0119988	0.0110157	0.0115	0.0103875	0.0110044	0.010205	0.0102151	0.0105	0.0099111	0.0100732	0.0094009	0.010001	0.0097997	0.0094028	0.009151
11	0.0190622	0.0185555	0.0181927	0.0169138	0.0165997	0.0177929	0.016397	0.0165693	0.0162016	0.0163159	0.0155964	0.0152985	0.0153329	0.0149015	0.015343	0.0143702	0.013907	0.0140762	0.0145729	0.0143	0.0136304	0.0132553	0.0129013	0.0132351	0.0132959	0.0128038	0.0127892	0.0129013	0.0121509	0.0122024	0.0123012	0.0127385	0.0111677	0.0116237	0.0112989	0.0113096	0.0102	0.0102963	0.0108043	0.0104279	0.0103874	0.0104	0.0097591	0.0101543	0.009801	0.009501	0.009364	0.0097029	0.0098807
12	0.0208053	0.0206837	0.0190924	0.0186873	0.0182515	0.017393	0.0170151	0.0165388	0.0162016	0.0167517	0.0154444	0.0155984	0.0154038	0.0152015	0.0152214	0.0152012	0.0147074	0.0147147	0.0148466	0.0144	0.0141573	0.0143599	0.0131013	0.0129918	0.0127486	0.0130039	0.0125561	0.0129013	0.0121205	0.0127025	0.0122012	0.0121102	0.01134	0.0110157	0.0113989	0.0108941	0.0113	0.0108131	0.0107043	0.0098706	0.0104583	0.0097	0.0096476	0.0096273	0.009601	0.0094009	0.0099517	0.0090027	0.0094145
13	0.0215552	0.0200756	0.019892	0.0184643	0.0182515	0.0169932	0.0176739	0.0167314	0.0177018	0.0168733	0.0157585	0.0154985	0.0156775	0.0160016	0.0156572	0.0156268	0.0155078	0.0147958	0.0140966	0.0143	0.0144512	0.0143904	0.0132013	0.0142485	0.0134276	0.0128038	0.0127994	0.0115012	0.0121408	0.0118024	0.0118012	0.0114008	0.0114515	0.0113096	0.0114989	0.0112082	0.0105	0.0105699	0.009904	0.0105698	0.0101442	0.0102	0.0102455	0.0101847	0.009701	0.009501	0.0091613	0.0091027	0.0086545
14	0.0202682	0.0195791	0.0187925	0.0181502	0.017988	0.0177929	0.0173496	0.0166605	0.0164016	0.0167213	0.015343	0.0159984	0.0150795	0.0157016	0.0151099	0.015566	0.0145073	0.0146641	0.0145729	0.0136	0.013752	0.0133263	0.0136014	0.013458	0.0133567	0.0125038	0.0130831	0.0125013	0.012384	0.0123025	0.0113011	0.0120595	0.0119683	0.0113704	0.0115988	0.0106711	0.0111	0.0103875	0.0102041	0.0102556	0.0104279	0.0102	0.0098503	0.009678	0.009901	0.009501	0.0094856	0.0094028	0.0095969
15	0.0197615	0.0186467	0.0189924	0.0177448	0.0179373	0.0172931	0.0167922	0.0173394	0.0168017	0.0158193	0.0166098	0.0152985	0.0166402	0.0148015	0.0153532	0.0146032	0.0149075	0.0150593	0.0140966	0.0143	0.0138128	0.0135593	0.0133013	0.0132249	0.0127486	0.0128038	0.0131338	0.0135013	0.0126069	0.0118024	0.0118012	0.0117352	0.0114819	0.0114211	0.0113989	0.0107015	0.0109	0.0109145	0.0109044	0.0104381	0.0102759	0.0109	0.0100935	0.0096983	0.010201	0.010001	0.0093437	0.0097029	0.0092625
16	0.0191129	0.0186062	0.0189924	0.0179779	0.0176333	0.0177929	0.0167213	0.0168125	0.0164016	0.0159612	0.0162956	0.0152985	0.0152822	0.0150015	0.0151099	0.0141371	0.0141071	0.014735	0.0147047	0.0143	0.0141168	0.0144005	0.0140014	0.0137012	0.0132046	0.0125038	0.0131642	0.0132013	0.0129008	0.0124025	0.0120012	0.0108029	0.0117555	0.01134	0.0105989	0.0113096	0.0113	0.0111274	0.0105042	0.0108333	0.0105394	0.01	0.0098706	0.0101442	0.0094009	0.009901	0.0097896	0.0092028	0.0093639
17	0.0193358	0.018059	0.0184926	0.0183224	0.0171672	0.0170932	0.0165794	0.0158396	0.0164016	0.0165287	0.0165287	0.0154985	0.0154748	0.0148015	0.0153836	0.014512	0.0154077	0.0144411	0.0141879	0.0136	0.0141269	0.0131844	0.0139014	0.013762	0.0129412	0.0127038	0.0128703	0.0128013	0.0125056	0.0118024	0.0122012	0.012019	0.0115528	0.0117453	0.0119988	0.0108434	0.0106	0.0110057	0.0109044	0.0107117	0.0100327	0.0108	0.0102759	0.0096476	0.010201	0.009801	0.0091714	0.0096029	0.009374
18	0.0179576	0.0182414	0.0181927	0.0177853	0.017836	0.0180928	0.0169442	0.0170354	0.0159016	0.0157383	0.0158092	0.0150985	0.0147147	0.0153015	0.0152924	0.0149275	0.0147074	0.0144816	0.0143095	0.0141	0.0145424	0.0138735	0.0136014	0.0131844	0.0136303	0.0131039	0.0122622	0.0127013	0.0129718	0.0123025	0.0122012	0.0123838	0.0117859	0.0112386	0.0112989	0.011269	0.0114	0.0108841	0.0111044	0.0107522	0.0101239	0.0103	0.0100124	0.0097895	0.010201	0.009601	0.0098909	0.0096029	0.0096679
19	0.0186974	0.0177549	0.0176929	0.0179069	0.0177955	0.0171931	0.0164172	0.0164274	0.0158016	0.0156673	0.0153532	0.0156984	0.016093	0.0143014	0.0148262	0.0155862	0.0138069	0.0149985	0.0141473	0.0139	0.0141168	0.0135695	0.0143014	0.0135087	0.0129412	0.0135041	0.0125662	0.0126013	0.01284	0.0125025	0.0120012	0.0119278	0.0119582	0.0116947	0.0114989	0.0110765	0.0104	0.0111882	0.0111044	0.0103164	0.0105698	0.0093	0.0102658	0.0098401	0.0107011	0.010101	0.0102051	0.0095029	0.0096476
20	0.0185049	0.0178765	0.0177929	0.0177752	0.0167517	0.0166933	0.0161943	0.0166199	0.0159016	0.0155761	0.015566	0.0155984	0.0153025	0.0157016	0.0144411	0.0154342	0.0136068	0.0143295	0.0148871	0.0141	0.0136405	0.0134681	0.0135013	0.0135188	0.0130324	0.0130039	0.0125459	0.0125013	0.0121914	0.0125025	0.0126013	0.0121507	0.0118264	0.0121203	0.0113989	0.010965	0.011	0.0114618	0.0106042	0.010884	0.010661	0.0099	0.0104583	0.009678	0.009601	0.010001	0.0095768	0.010003	0.009526
21	0.0175523	0.0172786	0.0177929	0.0174104	0.0163362	0.017493	0.0161538	0.0166402	0.0165017	0.0160828	0.0156268	0.0162984	0.0160017	0.0158016	0.0147654	0.0150086	0.013907	0.0143295	0.0147959	0.0138	0.0146235	0.0132553	0.0130013	0.0130425	0.012931	0.013404	0.0128501	0.0130013	0.0129819	0.0122024	0.0121012	0.0117656	0.0120798	0.011492	0.0108989	0.0109549	0.0113	0.0109347	0.0109044	0.0111373	0.010134	0.0101	0.010357	0.0097793	0.010401	0.009901	0.0096882	0.009903	0.0092726
22	0.0174002	0.0172482	0.017493	0.0171976	0.0166706	0.0164934	0.0165388	0.0166503	0.0167017	0.0161842	0.0159612	0.0166983	0.0157585	0.0151015	0.0149782	0.0150593	0.0149075	0.014583	0.013823	0.0136	0.0138533	0.0137722	0.0139014	0.0131945	0.0133263	0.0131039	0.0125662	0.0122012	0.0123941	0.0120024	0.0122012	0.0115832	0.011492	0.0119379	0.0115988	0.0114616	0.0104	0.0110666	0.0115046	0.0104279	0.0110461	0.0103	0.0099314	0.010509	0.009801	0.010001	0.0099923	0.010003	0.0094652
23	0.0173698	0.0178765	0.0178928	0.0172381	0.0172077	0.0177929	0.0163159	0.0161842	0.0166017	0.016549	0.0161234	0.0162984	0.0162652	0.0156016	0.0152518	0.0155964	0.0145073	0.0144714	0.0146337	0.0144	0.0136505	0.0130121	0.0132013	0.0135999	0.0137722	0.0138041	0.0129919	0.0130013	0.0121104	0.0123025	0.0130013	0.0116136	0.0116947	0.0111677	0.0109989	0.0114312	0.0111	0.0110463	0.0113045	0.0105191	0.009982	0.011	0.0112589	0.0094956	0.009601	0.010101	0.0093842	0.0092028	0.008918
24	0.0174813	0.0177549	0.017393	0.0167517	0.0170455	0.0171931	0.017532	0.0172077	0.0164016	0.0165084	0.0167922	0.0159984	0.0156977	0.0154015	0.0156977	0.0147958	0.0150075	0.0154241	0.0145628	0.0144	0.0142992	0.0145019	0.0140014	0.0137722	0.0132046	0.013204	0.0128805	0.0127013	0.0119888	0.0123025	0.0119012	0.0118366	0.011492	0.0117453	0.0110989	0.0106711	0.0111	0.0107422	0.0104042	0.0106407	0.0099314	0.0101	0.0096172	0.0100023	0.0094009	0.009801	0.0097693	0.0087026	0.009303
25	0.017461	0.0172888	0.0177929	0.0172482	0.0168226	0.017393	0.017076	0.0170455	0.0163016	0.016093	0.0159815	0.0161984	0.0158599	0.0156016	0.0152924	0.0150086	0.0156078	0.0148667	0.0150796	0.0148	0.0140459	0.0146438	0.0134013	0.0137823	0.0133871	0.0130039	0.0126676	0.0125013	0.0122016	0.0115023	0.0126013	0.0125257	0.0119582	0.0113704	0.0119988	0.0108333	0.0105	0.0106915	0.0109044	0.0100124	0.0105191	0.0101	0.0104381	0.0098706	0.0093009	0.009501	0.0096882	0.010003	0.008847
26	0.0161842	0.0162348	0.0168932	0.0174306	0.0166605	0.0159936	0.0170151	0.0163463	0.0157016	0.0158092	0.0161335	0.0159984	0.0153025	0.0153015	0.0152822	0.0149275	0.0151076	0.0143802	0.0141473	0.014	0.0146945	0.0136201	0.0137014	0.0141471	0.0135391	0.0130039	0.0134378	0.0124012	0.0124144	0.0118024	0.0122012	0.0123433	0.0118366	0.0114109	0.0113989	0.0117149	0.0112	0.0115125	0.0108043	0.0106306	0.0105698	0.0108	0.0097793	0.0102455	0.010101	0.009801	0.0094552	0.0103031	0.0098604
27	0.0160423	0.0163868	0.0162935	0.016022	0.0161436	0.0157937	0.0165997	0.0159308	0.0159016	0.0166301	0.0162348	0.0158984	0.0154038	0.0150015	0.0155862	0.0146336	0.0150075	0.0144816	0.0148162	0.0141	0.0133465	0.0135289	0.0135013	0.0131438	0.0133871	0.013304	0.0133466	0.0130013	0.012992	0.0124025	0.0119012	0.0121203	0.0121304	0.0111778	0.0110989	0.0117656	0.0121	0.0109449	0.0109044	0.0104989	0.0104279	0.0104	0.0104482	0.0105394	0.010001	0.010001	0.0100024	0.0097029	0.0096375
28	0.0146336	0.0159207	0.0147941	0.0149681	0.0155356	0.0157937	0.0153835	0.0150795	0.0155016	0.015566	0.0155153	0.0151985	0.0152012	0.0149015	0.014431	0.0146843	0.0154077	0.0146235	0.0137926	0.0145	0.0141269	0.013083	0.0139014	0.0132351	0.0124041	0.0128038	0.0130223	0.0128013	0.012536	0.0121024	0.0120012	0.011644	0.0121507	0.0111373	0.0107989	0.0118062	0.011	0.0110666	0.0106042	0.0110157	0.0101644	0.0113	0.0107421	0.0101948	0.010101	0.010201	0.0097389	0.0102031	0.0095969
29	0.0146235	0.0142181	0.0152939	0.0148161	0.015718	0.0141943	0.0149274	0.0140661	0.0153015	0.0155052	0.0150289	0.0150985	0.0143803	0.0151015	0.0148363	0.0141878	0.0142071	0.0138431	0.0136507	0.0138	0.0137012	0.0137215	0.0138014	0.0135593	0.0130324	0.0126038	0.0122521	0.0121012	0.0123232	0.0118024	0.0115012	0.011796	0.0115224	0.0119075	0.0121988	0.0110461	0.0111	0.0108537	0.0113045	0.0112792	0.0113501	0.0106	0.010286	0.0106002	0.010201	0.009901	0.0092322	0.0102031	0.0102759
30	0.0141675	0.0136303	0.0137945	0.0138026	0.014208	0.0141943	0.0135087	0.0145931	0.0143014	0.0150795	0.0144107	0.0141986	0.0143094	0.0144014	0.01436	0.0140256	0.0134067	0.0136505	0.0132048	0.0139	0.0137114	0.0131134	0.0135013	0.0125662	0.0131236	0.0128038	0.0134682	0.0124012	0.0125563	0.0122024	0.0119012	0.0122115	0.012019	0.0115427	0.0111989	0.0114413	0.0116	0.0106003	0.0112045	0.0105191	0.0106914	0.0113	0.0107218	0.0111474	0.010201	0.010401	0.0104179	0.010103	0.0096881
31	0.0120392	0.0131742	0.0131947	0.0134276	0.0142992	0.0132947	0.0135593	0.0138229	0.0134013	0.0137924	0.0140864	0.0145985	0.0142283	0.0137014	0.0134581	0.0139648	0.0135068	0.0131641	0.0128603	0.0133	0.013458	0.0131236	0.0131013	0.0129716	0.0125865	0.0122037	0.0129717	0.0126013	0.0117354	0.0124025	0.0127013	0.0117859	0.0117352	0.011867	0.0117988	0.0116035	0.011	0.0108334	0.0111044	0.0113299	0.0111373	0.0113	0.0111576	0.0109752	0.0110011	0.0108011	0.0099315	0.0105032	0.0101847
32	0.0121912	0.0121912	0.0132947	0.0131844	0.013458	0.0130948	0.0135087	0.0136506	0.0140014	0.0141775	0.0143195	0.0141986	0.0133465	0.0135013	0.0135493	0.0132047	0.0135068	0.0134783	0.0129312	0.0139	0.0134479	0.0126878	0.0132013	0.0122926	0.0130324	0.0124037	0.0123534	0.0119012	0.01208	0.0124025	0.0123012	0.0115427	0.0123535	0.0114413	0.0111989	0.0120292	0.011	0.0115023	0.0107043	0.011188	0.011715	0.0107	0.0108434	0.0110258	0.010301	0.010001	0.0098504	0.0105032	0.0102455
33	0.0114616	0.0121507	0.012395	0.013306	0.0131742	0.0126949	0.0125966	0.0137925	0.0130013	0.0136303	0.0133668	0.0125987	0.0131438	0.0131013	0.0134581	0.0134074	0.0130065	0.0134276	0.0141676	0.0135	0.0129716	0.0127182	0.0127013	0.0129513	0.0125865	0.0124037	0.0127487	0.0127013	0.0120192	0.0128026	0.0121012	0.0112792	0.0119582	0.0117149	0.0116988	0.0117859	0.0112	0.0110868	0.0106042	0.010286	0.0115629	0.011	0.0112082	0.0113096	0.0105011	0.010201	0.0103368	0.0107032	0.0095868
34	0.0112488	0.0118264	0.0119952	0.0126169	0.0126878	0.0119952	0.0122825	0.0127689	0.0131013	0.0131945	0.0136505	0.0129987	0.0129614	0.0138014	0.0136	0.0127892	0.0131066	0.0126675	0.0128299	0.0128	0.0128702	0.0127081	0.0134013	0.0122622	0.0123635	0.0128038	0.0125155	0.0122012	0.0119989	0.0119024	0.0115012	0.0123027	0.0113197	0.0114312	0.0121988	0.0120495	0.0119	0.0117253	0.0120048	0.011269	0.0112184	0.0111	0.0113603	0.010813	0.0114011	0.0110011	0.0109348	0.0108032	0.0099111
35	0.0111576	0.0116237	0.0120952	0.0121102	0.0118467	0.0120952	0.0126169	0.0124953	0.0128013	0.0128601	0.0126473	0.0125987	0.0126675	0.0126013	0.0130527	0.0129311	0.0136068	0.0128804	0.0125461	0.0128	0.0127892	0.0124041	0.0133013	0.0124041	0.012323	0.0119036	0.0121406	0.0115012	0.0119584	0.0122024	0.0124012	0.0119379	0.0119784	0.0117352	0.0113989	0.0116947	0.0112	0.0113807	0.0118047	0.0112995	0.0106407	0.011	0.0108333	0.0115427	0.0109011	0.010401	0.0111882	0.0106032	0.0109346
36	0.0109144	0.0109346	0.0109956	0.0113704	0.0117555	0.012495	0.0132148	0.0125054	0.0120012	0.0121507	0.013306	0.0132987	0.0132553	0.0129013	0.0128906	0.0122419	0.0129065	0.0118366	0.0127995	0.0125	0.0126169	0.0123433	0.0127013	0.0129006	0.0121507	0.0122037	0.011948	0.0120012	0.0117354	0.0127025	0.0125013	0.0126067	0.0117048	0.0116237	0.0122988	0.0116845	0.0113	0.0112895	0.0118047	0.0114819	0.01134	0.0112	0.0111677	0.0102151	0.0112011	0.0108011	0.0109551	0.0105032	0.0099111
37	0.0106813	0.0107015	0.0104958	0.0116136	0.0116845	0.0117953	0.0122115	0.0125561	0.0120012	0.0123939	0.0124446	0.0124988	0.0126979	0.0127013	0.0123028	0.0119987	0.0126063	0.0122622	0.0128096	0.0122	0.0126675	0.0125763	0.0126013	0.0124649	0.0130526	0.0130039	0.0117859	0.0127013	0.0118773	0.0122024	0.0117012	0.0116339	0.0123129	0.0117555	0.0115988	0.0117656	0.0119	0.0109956	0.0110044	0.0111474	0.0109042	0.0109	0.0113096	0.0112082	0.0114011	0.0110011	0.0108842	0.0108032	0.0101239
38	0.0097287	0.0105597	0.0108956	0.0109042	0.0115528	0.0117953	0.0118771	0.0113805	0.0123012	0.0123433	0.0116947	0.0118988	0.0127284	0.0122012	0.0124852	0.0121507	0.0126063	0.0121203	0.0125563	0.0124	0.0130222	0.0128702	0.0130013	0.0116643	0.0120696	0.0119036	0.0117251	0.0119012	0.0119584	0.0127025	0.0122012	0.011867	0.0120696	0.0114211	0.0110989	0.0119684	0.0113	0.0115429	0.0109044	0.0112488	0.0107218	0.0115	0.0111373	0.0104887	0.0107011	0.0114011	0.0109754	0.0108032	0.0109549
39	0.0100023	0.0107421	0.0104958	0.010286	0.0108941	0.0111955	0.0111778	0.0120088	0.0114011	0.0116845	0.0121608	0.0121988	0.0125662	0.0122012	0.011796	0.012779	0.0117059	0.0123129	0.0117253	0.0122	0.0119176	0.0122926	0.0125013	0.0122014	0.0118467	0.0125038	0.0121608	0.0116012	0.0123536	0.0120024	0.0116012	0.011948	0.0114717	0.0119987	0.0117988	0.0120596	0.0117	0.0115935	0.0116046	0.0110258	0.0115325	0.0105	0.0109448	0.011269	0.0114011	0.0113011	0.0113807	0.0110033	0.0102354
40	0.0095159	0.010053	0.009896	0.0111474	0.0107117	0.0109956	0.0113096	0.0115832	0.010401	0.0113603	0.0116947	0.0122988	0.011948	0.0119012	0.0122826	0.0122825	0.0121061	0.0114413	0.0124245	0.0119	0.0118771	0.0122622	0.0117012	0.0124547	0.0116541	0.0118035	0.0125054	0.0114011	0.0113503	0.0120024	0.0115012	0.0114109	0.0116845	0.0119075	0.0115988	0.0114515	0.011	0.0112895	0.0110044	0.0116541	0.0119583	0.0113	0.0114616	0.0109752	0.0112011	0.0112011	0.0106408	0.0105032	0.0110157
41	0.0087051	0.0100834	0.0095962	0.0109853	0.0108637	0.0106957	0.0108232	0.0114109	0.0115012	0.0111272	0.0107319	0.0113989	0.0115933	0.0120012	0.0119075	0.0118467	0.0118059	0.0123838	0.0124651	0.0118	0.011948	0.0119886	0.0113011	0.0120088	0.0121304	0.0116035	0.0115021	0.0117012	0.011928	0.0117023	0.0118012	0.0112184	0.012242	0.0116237	0.0117988	0.0112082	0.0112	0.0117354	0.0110044	0.0120494	0.0112184	0.0111	0.0112285	0.0117859	0.0106011	0.0113011	0.0104179	0.0107032	0.0108434
42	0.0088774	0.0092524	0.0095962	0.0100327	0.0103874	0.0104958	0.0107522	0.0109144	0.0110011	0.0106914	0.0105901	0.0116988	0.0113805	0.0116012	0.0112285	0.0110866	0.0114057	0.0116035	0.0118064	0.0117	0.0116237	0.0120088	0.0115012	0.0122216	0.01134	0.0124037	0.0115123	0.0117012	0.0119077	0.0111022	0.0115012	0.0124142	0.0115731	0.0123231	0.0118988	0.0114109	0.0112	0.0110767	0.0117047	0.0114413	0.0107623	0.0106	0.011188	0.0111576	0.0110011	0.0110011	0.0103875	0.0110033	0.0109042
43	0.0077829	0.0090092	0.0093962	0.0101442	0.0102759	0.0095962	0.0102556	0.0106002	0.0109011	0.0104786	0.0111474	0.0105989	0.0115528	0.0116012	0.0111981	0.0111576	0.0114057	0.0114515	0.0118976	0.0117	0.0114312	0.0117352	0.0116012	0.0110562	0.0119683	0.0121036	0.0116744	0.0122012	0.0113807	0.0116023	0.0115012	0.0117048	0.0112386	0.0117859	0.0115988	0.0115832	0.0118	0.0115834	0.0114046	0.0110056	0.0113197	0.0111	0.0115123	0.011188	0.0108011	0.0113011	0.0111679	0.0109033	0.0110664
44	0.0080059	0.0079856	0.0093962	0.0095463	0.0099415	0.009996	0.0100124	0.0102658	0.010401	0.0106813	0.0104989	0.0107989	0.0113704	0.0116012	0.0107826	0.0109752	0.0117059	0.0122318	0.0114314	0.0118	0.0113805	0.0110461	0.0115012	0.0111272	0.0118062	0.0113034	0.0121304	0.0117012	0.0117455	0.0115023	0.0109011	0.0119075	0.0116541	0.0117859	0.0113989	0.0109042	0.0111	0.0114314	0.0109044	0.01134	0.0111069	0.0109	0.0113704	0.0122622	0.0115012	0.0111011	0.0119584	0.0110033	0.010509
45	0.0082795	0.0088876	0.0090964	0.0092726	0.0101239	0.0094962	0.0097895	0.009982	0.0109011	0.0105597	0.0104077	0.010499	0.0105293	0.0105011	0.0109448	0.0112792	0.0109055	0.0117251	0.0111071	0.0114	0.0107522	0.0113907	0.0111011	0.01134	0.0116237	0.0113034	0.0108333	0.0109011	0.0112186	0.0115023	0.0112011	0.0119176	0.0112386	0.0112082	0.0112989	0.0110461	0.0117	0.0118874	0.0114046	0.0114413	0.011715	0.0116	0.0112589	0.0110664	0.0115012	0.0110011	0.0111983	0.0116035	0.0110461
46	0.0079755	0.008999	0.0087965	0.0090294	0.0093132	0.0091963	0.0099618	0.0099314	0.010401	0.0097692	0.009303	0.010499	0.0104077	0.0107011	0.0108232	0.0110258	0.0108054	0.0112184	0.0108132	0.0114	0.010509	0.0112893	0.0112011	0.0111272	0.0116339	0.0110033	0.0109752	0.0113011	0.0109145	0.0118024	0.0117012	0.0120696	0.0112589	0.0115629	0.0110989	0.0115832	0.0113	0.0116442	0.0116046	0.0118366	0.011269	0.011	0.0113704	0.0113501	0.0110011	0.0112011	0.0111071	0.0113034	0.0114515
47	0.0076512	0.0076309	0.0083966	0.0087153	0.0090497	0.0096961	0.0096983	0.0093943	0.009501	0.0102556	0.0100327	0.010099	0.0100834	0.0107011	0.0109346	0.0102455	0.0107054	0.0105698	0.0105395	0.0105	0.0104685	0.010813	0.0110011	0.010813	0.0109042	0.0110033	0.0115528	0.0119012	0.0116341	0.0115023	0.0115012	0.0112386	0.0109954	0.0114109	0.0112989	0.0111373	0.0114	0.0111983	0.0118047	0.01134	0.0118468	0.0112	0.0114413	0.0111373	0.0115012	0.0112011	0.0107625	0.0112034	0.011036
48	0.0074181	0.0078032	0.0080968	0.0090801	0.0086241	0.0091963	0.0094855	0.0091612	0.010201	0.0099415	0.0097591	0.010299	0.0100226	0.010301	0.0102151	0.0104887	0.0108054	0.0104685	0.0098909	0.0108	0.010884	0.0107218	0.0106011	0.0114819	0.0111576	0.0111033	0.011117	0.0115012	0.0109449	0.0111022	0.0109011	0.0117149	0.011188	0.0116744	0.0115988	0.0117656	0.011	0.0111375	0.0115046	0.0111474	0.0114312	0.011	0.011117	0.0111981	0.0108011	0.0111011	0.0106915	0.0112034	0.0112386
49	0.0075499	0.0075296	0.0085966	0.0088065	0.008695	0.0091963	0.0099516	0.010053	0.009701	0.0094044	0.0099111	0.010099	0.0106407	0.0092009	0.0098807	0.0100834	0.0107054	0.0102658	0.0095464	0.0105	0.009982	0.0108434	0.0108011	0.0106813	0.0114312	0.0113034	0.011117	0.0108011	0.0105598	0.0113023	0.0113011	0.0116339	0.0108738	0.0115933	0.0106989	0.0112792	0.011	0.0109753	0.0118047	0.0112792	0.010965	0.0109	0.0106205	0.0107218	0.0111011	0.0116012	0.0108436	0.0114034	0.010509
50	0.0068709	0.0079045	0.0078968	0.0082998	0.0085633	0.0090964	0.0093132	0.0094247	0.0092009	0.0096476	0.0097793	0.009899	0.0098401	0.009701	0.0099212	0.0102962	0.0105053	0.0102151	0.0103064	0.0106	0.0108232	0.0106509	0.010401	0.0107725	0.0110056	0.0108032	0.0110866	0.0110011	0.011026	0.0108022	0.0110011	0.0101442	0.0113501	0.010884	0.0110989	0.0112285	0.011	0.0110057	0.0110044	0.0111474	0.0109448	0.011	0.0116035	0.0118974	0.0107011	0.0113011	0.0111476	0.0113034	0.0111373
51	0.0070938	0.0078336	0.0076969	0.0080667	0.0087153	0.0091963	0.0090902	0.0085937	0.009501	0.0093943	0.0095969	0.0093991	0.0092422	0.009901	0.0096476	0.0091206	0.0098049	0.0095361	0.0094552	0.0104	0.0102354	0.0105191	0.0106011	0.0107826	0.0105394	0.0107032	0.0112488	0.0106011	0.0107928	0.0104021	0.010301	0.0106306	0.0108941	0.0111778	0.0107989	0.0112995	0.0112	0.0111375	0.0108043	0.0113907	0.0115224	0.0116	0.0112488	0.011492	0.0108011	0.0119012	0.0110159	0.0109033	0.0111576
52	0.0067999	0.0072965	0.0080968	0.0076309	0.0081174	0.0079968	0.0082491	0.0088876	0.0092009	0.0088977	0.0098097	0.0089991	0.0089484	0.009901	0.0095969	0.0100834	0.0094047	0.0105191	0.0098909	0.0095	0.009901	0.0101746	0.0108011	0.0104381	0.0104887	0.0105032	0.0098908	0.010301	0.0109246	0.0106021	0.0110011	0.0109853	0.0104989	0.0106711	0.0110989	0.0111069	0.011	0.011026	0.0110044	0.0113501	0.0113197	0.011	0.0108738	0.0109245	0.0110011	0.0112011	0.0116847	0.0117035	0.0109954
53	0.0060602	0.0066783	0.0077969	0.0078133	0.0082187	0.0084966	0.0076917	0.0079755	0.0085009	0.0088166	0.0086038	0.0090991	0.0089484	0.009601	0.0096172	0.0095564	0.0091046	0.0094551	0.0098301	0.0105	0.0098807	0.0100226	0.010101	0.0104279	0.0099922	0.0102031	0.010205	0.010001	0.0109956	0.0107021	0.0109011	0.010134	0.0111373	0.0107927	0.0107989	0.0114312	0.0107	0.0109956	0.0113045	0.011117	0.011188	0.0108	0.011188	0.0111677	0.0111011	0.0115012	0.0110463	0.0112034	0.0115629
54	0.0061615	0.0070432	0.007397	0.0077019	0.0079755	0.0085966	0.0077019	0.0088065	0.0089009	0.0085025	0.0087254	0.0087991	0.0088673	0.0089009	0.0096375	0.0093537	0.0093047	0.0093132	0.0097389	0.0096	0.0096679	0.009526	0.010001	0.0099922	0.0104685	0.0094028	0.0104381	0.010401	0.010347	0.010102	0.010301	0.0105495	0.0108941	0.0103773	0.010399	0.0106002	0.0108	0.0108334	0.0111044	0.0112589	0.0115629	0.011	0.0107117	0.011036	0.0115012	0.0108011	0.0110362	0.0110033	0.0110765
55	0.0066581	0.0070736	0.0068972	0.007408	0.0072256	0.0083966	0.0081478	0.0082896	0.0082008	0.0084721	0.0085734	0.0083992	0.0086139	0.0087009	0.0092625	0.0094348	0.0092046	0.0094652	0.0092018	0.0093	0.0094145	0.0096881	0.009901	0.0097084	0.0101442	0.009903	0.0101138	0.010301	0.0105902	0.009902	0.010401	0.0107421	0.0108333	0.0107218	0.0110989	0.0110461	0.0107	0.0102152	0.0113045	0.0108637	0.0103063	0.0106	0.0104786	0.0113603	0.0110011	0.0109011	0.0115023	0.0113034	0.0109042
56	0.0059588	0.0065263	0.0072971	0.007408	0.0072864	0.0076969	0.0078336	0.0077829	0.0075008	0.0080971	0.0084417	0.0081992	0.0086545	0.0089009	0.0084011	0.0082491	0.0089045	0.0094753	0.0088268	0.0091	0.0098401	0.0094956	0.009701	0.0097287	0.0099618	0.0098029	0.0100226	0.010501	0.0099213	0.0105021	0.010001	0.0103975	0.0105191	0.011269	0.010299	0.0107117	0.0106	0.0100531	0.0109044	0.0115427	0.0113299	0.0104	0.0109042	0.0104685	0.0119012	0.0107011	0.0109754	0.010003	0.0109346
57	0.0059993	0.0066682	0.0066973	0.0073776	0.0073674	0.0078968	0.0076208	0.0078437	0.0080008	0.0080566	0.0082086	0.0083992	0.0086139	0.0088009	0.008695	0.0091206	0.0087044	0.0085937	0.008989	0.0097	0.0085227	0.0088065	0.0089009	0.009901	0.0093943	0.0094028	0.0104381	0.0106011	0.0097896	0.0107021	0.010201	0.0106509	0.0101644	0.010286	0.010499	0.0109448	0.011	0.0106712	0.0102041	0.0112488	0.0103874	0.0114	0.0108536	0.0104786	0.0111011	0.0114011	0.0108842	0.0111033	0.0107015
58	0.0059081	0.0066378	0.0068972	0.0070128	0.007337	0.0076969	0.0080059	0.0074688	0.0083008	0.0077221	0.0076816	0.0078992	0.0083707	0.0082008	0.0079755	0.0084721	0.0089045	0.0087761	0.0083911	0.0088	0.0092726	0.009374	0.009801	0.0094449	0.0091409	0.009903	0.0093334	0.010401	0.009972	0.009902	0.010001	0.0102556	0.0109042	0.010053	0.010499	0.0099618	0.0106	0.0104888	0.0112045	0.0108941	0.0108333	0.0105	0.0117555	0.0103469	0.0108011	0.0113011	0.0112388	0.0112034	0.0115021
59	0.0056649	0.0065365	0.0070972	0.0065061	0.0078133	0.007397	0.007185	0.007712	0.0076008	0.0077728	0.0080059	0.0078992	0.0084011	0.0079008	0.0083606	0.0085227	0.0090045	0.0083707	0.0086444	0.0087	0.0095057	0.0089281	0.009601	0.0089889	0.0099516	0.0094028	0.0093436	0.010001	0.0100024	0.0096019	0.010401	0.0100834	0.0098401	0.010205	0.010499	0.0105901	0.0111	0.010428	0.0109044	0.0103164	0.0111981	0.0109	0.0109144	0.011269	0.0107011	0.0115012	0.0109551	0.0108032	0.011269
60	0.0051481	0.0057663	0.0063974	0.0063236	0.0064959	0.0067973	0.0073269	0.0075701	0.0072007	0.007712	0.0078032	0.0076992	0.008016	0.0082008	0.0084214	0.0081376	0.0082041	0.0085126	0.0084012	0.0086	0.0088571	0.0088065	0.0090009	0.0093132	0.0092929	0.0093028	0.0092929	0.009601	0.0097693	0.0097019	0.010301	0.0095159	0.0105293	0.0103266	0.010099	0.0101442	0.0105	0.0099112	0.0103041	0.0102252	0.0105901	0.0108	0.0112184	0.0107725	0.0113011	0.0106011	0.0106408	0.0113034	0.0116744
61	0.0056244	0.0059791	0.0067973	0.0063844	0.0068607	0.0068972	0.0070229	0.007337	0.0071007	0.0073776	0.0077019	0.0074993	0.0079654	0.0081008	0.0084417	0.0084721	0.0084042	0.0082795	0.0080972	0.0085	0.0084518	0.0085937	0.0089009	0.0090497	0.0092625	0.0091027	0.0094348	0.0093009	0.0092829	0.0094019	0.009901	0.0104381	0.0095969	0.0098503	0.009999	0.0106914	0.0097	0.0113605	0.0105042	0.0105191	0.0104381	0.011	0.0109954	0.0111069	0.0112011	0.0111011	0.0113402	0.0112034	0.0109245
62	0.0052697	0.0057055	0.0058976	0.0061818	0.0066581	0.0067973	0.0070533	0.0070938	0.0070007	0.007337	0.0072256	0.0076992	0.0073168	0.0074007	0.0075397	0.0078741	0.0081041	0.0084721	0.0078945	0.009	0.0086241	0.0087051	0.0086009	0.0087659	0.0088267	0.0093028	0.0093841	0.009601	0.0097389	0.0097019	0.009601	0.0095868	0.0096071	0.0102252	0.010199	0.009982	0.0104	0.0104179	0.0102041	0.0099314	0.0107623	0.0107	0.010884	0.0100732	0.0115012	0.0118012	0.0110463	0.0107032	0.011269
63	0.0049555	0.0058879	0.0060976	0.0064858	0.0063439	0.0062975	0.006577	0.0064351	0.0066007	0.0071445	0.0074789	0.0075992	0.0076208	0.0077008	0.0078539	0.0075701	0.0077039	0.0077323	0.007854	0.0083	0.0088977	0.0083302	0.0084008	0.0089889	0.008847	0.0091027	0.0088166	0.0090009	0.0092829	0.0095019	0.0087009	0.0095057	0.0098401	0.010286	0.009899	0.0096577	0.0103	0.0106003	0.0106042	0.010053	0.0109954	0.01	0.0108738	0.0106914	0.0111011	0.0112011	0.0109348	0.0109033	0.0112792
64	0.0050062	0.0053406	0.0057977	0.005594	0.006121	0.0064974	0.0069621	0.0069722	0.0067007	0.0068202	0.0079958	0.0072993	0.0074992	0.0075008	0.0074282	0.0073978	0.007904	0.0078843	0.0082999	0.008	0.0084518	0.0086443	0.0082008	0.0088673	0.0087457	0.0086026	0.0091916	0.0093009	0.0093335	0.0093019	0.0090009	0.0091206	0.0102151	0.0097388	0.009599	0.0102455	0.0098	0.0105395	0.0106042	0.0106103	0.0102759	0.0107	0.0111069	0.0110562	0.0109011	0.0112011	0.0109348	0.0114034	0.011269
65	0.005138	0.005219	0.0058976	0.0060906	0.0064554	0.0061975	0.0066986	0.0066783	0.0068007	0.0067898	0.007104	0.0068993	0.0075499	0.0073007	0.0076411	0.0077221	0.0074037	0.0076411	0.007702	0.0084	0.0081275	0.008016	0.0090009	0.0080566	0.0087659	0.0090027	0.0084011	0.0090009	0.0092525	0.0091018	0.0094009	0.0094855	0.0089889	0.0097591	0.0094991	0.0098908	0.01	0.0101645	0.0107043	0.0102151	0.0103874	0.0105	0.0104989	0.0106306	0.0105011	0.0107011	0.0111476	0.0113034	0.0109042
66	0.004763	0.0051886	0.0054978	0.0054217	0.0061108	0.0062975	0.0065263	0.0068405	0.0070007	0.006729	0.0065466	0.0072993	0.0071749	0.0070007	0.0074282	0.0077829	0.0082041	0.0077525	0.0075398	0.008	0.0078032	0.008168	0.0081008	0.0086545	0.0084417	0.0085026	0.0085835	0.0087009	0.0092119	0.0089018	0.009701	0.0097084	0.0094956	0.0100226	0.010099	0.0100935	0.0104	0.0100227	0.0102041	0.0100124	0.0104279	0.0103	0.0105698	0.010286	0.0113011	0.0106011	0.0105091	0.0111033	0.0108637
67	0.0048238	0.0053609	0.0054978	0.0058473	0.0058169	0.0057977	0.0059689	0.0057865	0.0063006	0.0065567	0.0062527	0.0068993	0.0069215	0.0071007	0.0075701	0.0072458	0.0074037	0.0076208	0.007702	0.0077	0.0077728	0.0082694	0.0081008	0.0083707	0.0083707	0.0088026	0.0083099	0.0087009	0.0092727	0.0091018	0.0088009	0.00983	0.0089078	0.0095361	0.010299	0.0098199	0.0097	0.010347	0.0097039	0.0104077	0.010205	0.0108	0.0111576	0.0109853	0.010101	0.0106011	0.01058	0.0110033	0.010661
68	0.0042056	0.0047022	0.004998	0.0057865	0.0059385	0.0058976	0.0063135	0.0065466	0.0067007	0.0064351	0.0069013	0.0068993	0.0067594	0.0073007	0.007408	0.0070634	0.0076038	0.0075296	0.0075094	0.0077	0.0077931	0.0079958	0.0085009	0.0081579	0.0083504	0.0083025	0.0089484	0.0088009	0.008614	0.0088018	0.0093009	0.009222	0.0096273	0.009303	0.010099	0.0098097	0.0099	0.0102861	0.009904	0.0101543	0.010205	0.0102	0.0106813	0.0102759	0.0107011	0.0111011	0.0107423	0.0114034	0.0106914
69	0.0041955	0.0050974	0.0051979	0.0060399	0.0057663	0.0060976	0.006121	0.0061615	0.0061006	0.006121	0.0065871	0.0068993	0.006425	0.0068007	0.0069013	0.007337	0.0070035	0.0073472	0.0072459	0.0073	0.0076613	0.0077829	0.0079008	0.0083707	0.0086038	0.0079024	0.0082288	0.0083008	0.0086951	0.0090018	0.0087009	0.0095057	0.0096577	0.0093334	0.009699	0.0096273	0.0098	0.0103976	0.0105042	0.0095463	0.0107725	0.0104	0.0095463	0.0101442	0.010001	0.0110011	0.010874	0.0104031	0.010661
70	0.004459	0.0052697	0.005098	0.0057764	0.0051177	0.005098	0.0057663	0.0057257	0.0062006	0.0060399	0.0060804	0.0068993	0.0066885	0.0066007	0.0069519	0.0067797	0.0069035	0.0070736	0.0073878	0.0075	0.0079755	0.0077829	0.0080008	0.0077019	0.0081174	0.0084025	0.0084011	0.0091009	0.008533	0.0084017	0.0095009	0.0091004	0.0093436	0.0094145	0.009799	0.0091713	0.0098	0.00982	0.009904	0.0101239	0.0100428	0.0109	0.010134	0.0102962	0.0108011	0.010401	0.01058	0.0110033	0.0107623
71	0.0041246	0.004915	0.004998	0.0051177	0.0053305	0.0055978	0.0059284	0.0059487	0.0061006	0.0060095	0.0059689	0.0064994	0.0067087	0.0069007	0.0065567	0.0060703	0.0068034	0.0070634	0.0073371	0.0073	0.0070533	0.0076411	0.0073007	0.0079045	0.007337	0.0084025	0.0082288	0.0084008	0.0087154	0.0087017	0.0091009	0.0093334	0.008999	0.0094551	0.009899	0.0092929	0.0099	0.0100024	0.009904	0.0102658	0.0100226	0.0103	0.0106205	0.0107117	0.010101	0.0106011	0.0112186	0.0109033	0.0108333
72	0.0044995	0.0047529	0.0047981	0.004915	0.0050569	0.005098	0.0055231	0.0055839	0.0060006	0.006202	0.0062223	0.0060994	0.006354	0.0065007	0.006577	0.0066581	0.0072036	0.0071242	0.0070635	0.0073	0.0079552	0.0075701	0.0073007	0.0075296	0.0077323	0.0081024	0.0081579	0.0080008	0.0084418	0.0086017	0.0086009	0.0085329	0.0089788	0.0088166	0.0093991	0.009982	0.0094	0.0093538	0.0096038	0.0103266	0.0100732	0.0104	0.0105191	0.0102151	0.0105011	0.010401	0.0109956	0.0110033	0.0109144
73	0.0038104	0.0045603	0.0045982	0.0049657	0.0054825	0.0054978	0.0053204	0.0057156	0.0060006	0.0057967	0.0060703	0.0062994	0.0064351	0.0064006	0.0059588	0.0067087	0.0071036	0.0067087	0.0073777	0.007	0.0076613	0.0073573	0.0074007	0.0076613	0.0077424	0.0085026	0.0077019	0.0081008	0.0086748	0.0087017	0.0091009	0.008239	0.008847	0.0087355	0.0087991	0.0091612	0.0096	0.0092423	0.0095038	0.0092828	0.0100935	0.0105	0.0097287	0.0102151	0.010201	0.0108011	0.0106611	0.0111033	0.0112082
74	0.0040029	0.0043171	0.0046981	0.0045603	0.0049657	0.005098	0.0056244	0.0054116	0.0061006	0.005442	0.0060399	0.0062994	0.006121	0.0062006	0.0063743	0.0067797	0.0066033	0.007033	0.0065771	0.0067	0.0070128	0.0075296	0.0073007	0.0075397	0.0076613	0.0074022	0.0075701	0.0081008	0.0085026	0.0079016	0.0085008	0.0084923	0.0090497	0.0089078	0.0091991	0.0097388	0.0097	0.0097997	0.0095038	0.0094956	0.0100428	0.0097	0.0097996	0.0104786	0.0109011	0.010201	0.0103976	0.0107032	0.0109144
75	0.0039523	0.0042462	0.0043982	0.0044894	0.005067	0.004898	0.0054521	0.005371	0.0052005	0.0055028	0.0058169	0.0057994	0.0056447	0.0060006	0.0065162	0.0064756	0.0066033	0.0066277	0.0069723	0.0069	0.0070432	0.0071749	0.0073007	0.0072864	0.0070128	0.0075023	0.0082592	0.0081008	0.0080465	0.0087017	0.0082008	0.0083403	0.0083707	0.0087254	0.0086991	0.0085835	0.0092	0.0094349	0.009904	0.0102658	0.009982	0.01	0.0105394	0.0103469	0.0105011	0.009801	0.0102051	0.010103	0.0107725
76	0.0036381	0.0042158	0.0041983	0.0045299	0.0045096	0.0053978	0.00529	0.0053204	0.0053005	0.0058068	0.005746	0.0059994	0.0058575	0.0056006	0.0061919	0.0063946	0.0069035	0.0063439	0.0068406	0.0067	0.006881	0.0074587	0.0071007	0.0073978	0.0079451	0.0078023	0.0080971	0.0080008	0.0076006	0.0085017	0.0082008	0.0085531	0.0085025	0.0089686	0.0090991	0.0088267	0.0089	0.0092727	0.0096038	0.0091612	0.0100124	0.0101	0.009901	0.0102658	0.009601	0.0107011	0.0107321	0.0115035	0.0110461
77	0.0038205	0.0041144	0.0040984	0.0049049	0.0046718	0.0046981	0.0049657	0.0053001	0.0053005	0.0053508	0.0053406	0.0055994	0.005746	0.0058006	0.0057865	0.0060298	0.0068034	0.0066175	0.006719	0.0062	0.0065973	0.0071344	0.0072007	0.0070634	0.0072965	0.0071021	0.0076208	0.0077008	0.0080161	0.0078016	0.0081008	0.0075093	0.0083707	0.0085227	0.0087991	0.0095463	0.0091	0.0093842	0.0091036	0.009982	0.0091814	0.0098	0.0100935	0.0101847	0.010401	0.010201	0.0103976	0.0105032	0.0107218
78	0.0036787	0.0037496	0.0042983	0.0047123	0.0049961	0.0045982	0.0047833	0.0053305	0.0050005	0.0053508	0.0057055	0.0058994	0.0058271	0.0057006	0.0060602	0.0060906	0.0055028	0.0064756	0.0065974	0.0062	0.0072458	0.0068709	0.0072007	0.0074992	0.0074789	0.0074022	0.0072357	0.0072007	0.0074993	0.0081016	0.0083008	0.0081072	0.007935	0.0087761	0.0087991	0.0089686	0.0089	0.0096072	0.0094038	0.0102354	0.009151	0.0098	0.0098401	0.0101543	0.009701	0.010001	0.0102456	0.0106032	0.0108434
79	0.0035064	0.0036989	0.0042983	0.004611	0.0042664	0.0044982	0.0045705	0.0051684	0.0053005	0.0049555	0.005138	0.0052995	0.0056548	0.0057006	0.0059689	0.006121	0.0061031	0.0059892	0.0061312	0.0067	0.0064655	0.006881	0.0068007	0.0064351	0.0073269	0.0071021	0.0074688	0.0076008	0.0076614	0.0074015	0.0081008	0.0082187	0.0083808	0.0084011	0.0087991	0.0092321	0.0092	0.0094248	0.0087035	0.0091814	0.0093841	0.0099	0.0098604	0.0095767	0.010101	0.010101	0.0100328	0.0103031	0.0103975
80	0.0036381	0.0037496	0.0036985	0.004459	0.0041651	0.0046981	0.0045603	0.0045198	0.0047005	0.0048441	0.0054825	0.0049995	0.0050265	0.0057006	0.0058271	0.0056143	0.0057029	0.0058271	0.0060907	0.0059	0.0068101	0.0066378	0.0068007	0.0063642	0.0068506	0.0071021	0.007104	0.0074007	0.0077121	0.0076015	0.0079008	0.0078437	0.0079045	0.0085633	0.0077992	0.0087355	0.0093	0.0088978	0.0095038	0.0090294	0.0088673	0.0102	0.0096881	0.0096476	0.009901	0.009901	0.0104686	0.010103	0.0104583
81	0.0033442	0.0036888	0.0038984	0.0043678	0.0043779	0.0043982	0.0043678	0.004459	0.0049005	0.0048035	0.0049454	0.0050995	0.0051177	0.0057006	0.0056041	0.0056953	0.005903	0.0056345	0.0059792	0.006	0.0060399	0.0063844	0.0065007	0.0066783	0.0071952	0.0072022	0.0067087	0.0075008	0.0071446	0.0071014	0.0081008	0.0077221	0.0080059	0.0081275	0.0087991	0.008391	0.0084	0.0087458	0.0087035	0.0093132	0.0093436	0.0098	0.0092726	0.0102556	0.009901	0.010001	0.0106408	0.0107032	0.0107421
82	0.0033037	0.0034557	0.0040984	0.0036584	0.0042968	0.0041983	0.0047529	0.0050163	0.0047005	0.0048947	0.0049555	0.0045995	0.0054825	0.0051005	0.0056649	0.0053001	0.0055028	0.0055028	0.0058981	0.0061	0.0059183	0.0062932	0.0067007	0.0061716	0.0071952	0.006602	0.007408	0.0069007	0.0072358	0.0072014	0.0076008	0.0072357	0.0076816	0.0085633	0.0084992	0.0087963	0.0088	0.0092727	0.0088035	0.0088977	0.0095767	0.0092	0.0100023	0.0091612	0.010101	0.0094009	0.0102963	0.0102031	0.0109245
83	0.0030706	0.0036888	0.0037985	0.0038205	0.0042867	0.0041983	0.0040333	0.0041043	0.0045005	0.0045907	0.0047529	0.0052995	0.0047934	0.0054005	0.0053001	0.0054217	0.0055028	0.0056041	0.0058272	0.0058	0.0061108	0.0062324	0.0063006	0.006577	0.0065567	0.006802	0.007185	0.0071007	0.006719	0.0074015	0.0079008	0.0074587	0.0076917	0.0081579	0.0083992	0.0080363	0.0082	0.0081985	0.0089036	0.0089686	0.0086849	0.009	0.0093841	0.0095969	0.010001	0.009701	0.0103064	0.0097029	0.0107927
84	0.0028375	0.0033848	0.0034986	0.0035773	0.0039421	0.0040984	0.0043779	0.0040536	0.0050005	0.0044286	0.0045502	0.0048995	0.0045198	0.0050005	0.0049859	0.0053508	0.0054027	0.0057257	0.0061616	0.0055	0.0058271	0.0057967	0.0061006	0.0060095	0.0060602	0.006602	0.0064148	0.0069007	0.0072155	0.0071014	0.0071007	0.0073978	0.0079654	0.0079654	0.0071993	0.0079248	0.0084	0.0083708	0.0089036	0.0086747	0.0089382	0.0087	0.0094247	0.0098503	0.009901	0.009501	0.010276	0.0098029	0.0101138
85	0.003253	0.0035064	0.0034986	0.0036989	0.0037901	0.0040984	0.0038509	0.0045096	0.0041004	0.0044792	0.0050569	0.0046995	0.0047934	0.0049005	0.0051177	0.0046515	0.0050025	0.005138	0.005209	0.0058	0.0054116	0.005898	0.0062006	0.0061716	0.006202	0.006602	0.0066682	0.0068007	0.0070838	0.0078016	0.0074007	0.0083808	0.0073472	0.0079654	0.0078992	0.0077931	0.0086	0.0083607	0.0084034	0.0088166	0.0090902	0.0092	0.0090902	0.009303	0.0094009	0.009801	0.0095869	0.0093028	0.0101442
86	0.0030605	0.0032429	0.0032987	0.003557	0.0037901	0.0037985	0.0040739	0.0040131	0.0045005	0.0044894	0.0044387	0.0045995	0.0048035	0.0044004	0.0049555	0.0051684	0.0047024	0.0054622	0.0057461	0.0056	0.005219	0.0055839	0.0059006	0.0056649	0.0065061	0.006602	0.0064554	0.0065006	0.0069318	0.0072014	0.0074007	0.0072661	0.007337	0.0071242	0.0078992	0.0077525	0.008	0.0077324	0.0087035	0.0081984	0.0086342	0.0093	0.0087254	0.0089889	0.0090009	0.009501	0.0098808	0.0102031	0.0101239
87	0.0030909	0.003101	0.0029988	0.0038104	0.0034861	0.0036985	0.0040333	0.0038104	0.0042004	0.0039827	0.0041144	0.0042996	0.0044286	0.0052005	0.0047022	0.0047833	0.0049025	0.0053305	0.0055434	0.0053	0.0054926	0.005594	0.0056006	0.0059487	0.0061108	0.0064019	0.0065871	0.0068007	0.0070838	0.0068014	0.0070007	0.0067391	0.0072458	0.0073472	0.0074993	0.0079856	0.0075	0.0081985	0.0079032	0.0085025	0.009222	0.009	0.0088876	0.00907	0.009501	0.010001	0.0094957	0.0093028	0.0100631
88	0.0026348	0.0031213	0.0031987	0.003557	0.0033341	0.0035986	0.0039219	0.0039117	0.0041004	0.0039421	0.0039928	0.0041996	0.0046515	0.0045005	0.0044894	0.0048643	0.0050025	0.0049657	0.0051077	0.0051	0.0050468	0.0053406	0.0055006	0.0058068	0.0059993	0.006602	0.0063743	0.0061006	0.0065568	0.0069014	0.0071007	0.006729	0.0072864	0.0070229	0.0072993	0.0073877	0.0083	0.0081681	0.0080032	0.0085025	0.0087051	0.0088	0.0088369	0.008391	0.0088009	0.0094009	0.0096781	0.0092028	0.0094449
89	0.0031213	0.0028882	0.0026989	0.0034152	0.0036077	0.0035986	0.0033848	0.0041347	0.0039004	0.0040739	0.0039827	0.0039996	0.0042158	0.0048005	0.0043678	0.0048745	0.0053027	0.0046617	0.005209	0.0053	0.0054014	0.0053204	0.0053005	0.0057561	0.0056143	0.0059018	0.0063135	0.0063006	0.0063035	0.0069014	0.0071007	0.0069317	0.0072256	0.0071546	0.0067993	0.0070837	0.0078	0.007327	0.007603	0.0080059	0.007712	0.0086	0.0084011	0.0087355	0.0093009	0.0092009	0.0087863	0.009903	0.0095868
90	0.0023815	0.0027261	0.0028988	0.0032226	0.003101	0.0033986	0.0035165	0.0035874	0.0036004	0.0037091	0.0039016	0.0038996	0.0042766	0.0044004	0.004611	0.0042259	0.0045023	0.0047022	0.0047428	0.0052	0.0048035	0.0055737	0.0052005	0.0056345	0.0054724	0.0057017	0.0061514	0.0060006	0.0060907	0.0062012	0.0065006	0.0068709	0.0065466	0.0074181	0.0070993	0.007256	0.0074	0.0076513	0.0077031	0.0079552	0.0085126	0.0078	0.0083606	0.0087457	0.0084008	0.0088009	0.0092626	0.0090027	0.0094145
91	0.002341	0.0027666	0.0029988	0.0029997	0.0031314	0.0033986	0.0035165	0.0034658	0.0036004	0.0040435	0.0041347	0.0036996	0.0040536	0.0040004	0.0040131	0.0048137	0.0043022	0.00454	0.0046212	0.0049	0.0049758	0.0050873	0.0052005	0.0053204	0.0055231	0.0058017	0.00529	0.0057006	0.0057664	0.0058012	0.0062006	0.0069215	0.0064554	0.006202	0.0066993	0.0069418	0.0074	0.0071953	0.007603	0.0080363	0.0081883	0.0081	0.0083099	0.0082694	0.0089009	0.0085009	0.009141	0.0092028	0.0091409
92	0.0023106	0.0028882	0.0028988	0.0032024	0.0029997	0.0032987	0.0033848	0.0034456	0.0035004	0.0035266	0.0040333	0.0037996	0.0033645	0.0039004	0.0039624	0.003932	0.0046023	0.0042563	0.0045097	0.0047	0.0046313	0.0050468	0.0049005	0.0050265	0.0054622	0.0054016	0.0055231	0.0054005	0.0060096	0.0060012	0.0059006	0.0064047	0.0062932	0.0066378	0.0067993	0.007104	0.0075	0.006871	0.0077031	0.0075701	0.007712	0.0076	0.0076715	0.0079147	0.0084008	0.0083008	0.0090802	0.0086026	0.0091612
93	0.0024828	0.002645	0.0027989	0.002949	0.0030909	0.0035986	0.0030503	0.0036381	0.0035004	0.0033037	0.0034253	0.0032997	0.0037293	0.0038004	0.0040029	0.0038712	0.0041021	0.0044894	0.0043881	0.0045	0.0041854	0.0046313	0.0046005	0.0050873	0.0047123	0.0051015	0.0055636	0.0055005	0.0057866	0.0056011	0.0059006	0.0063844	0.0063642	0.0064047	0.0066993	0.0063338	0.0069	0.006719	0.0069028	0.0075499	0.0075701	0.008	0.0077728	0.0078336	0.0078008	0.0076008	0.0084316	0.0087026	0.008695
94	0.0023916	0.0023612	0.002499	0.0027666	0.0031213	0.0031987	0.0030301	0.0032429	0.0031003	0.0036888	0.0033746	0.0035996	0.0031922	0.0034003	0.0034861	0.004084	0.004002	0.0045096	0.0043273	0.0042	0.0044995	0.0049049	0.0049005	0.0046617	0.0047225	0.0052016	0.0052089	0.0054005	0.0056752	0.0062012	0.0059006	0.0056447	0.0064756	0.0063135	0.0064994	0.0065871	0.0068	0.0069419	0.0071028	0.0070128	0.0072762	0.0077	0.0070128	0.0076917	0.0080008	0.0079008	0.0079756	0.0081024	0.0081478
95	0.0021687	0.0027362	0.002599	0.0027767	0.0031922	0.0026989	0.0029997	0.0031922	0.0035004	0.0031314	0.0032226	0.0033997	0.0038509	0.0037004	0.0038509	0.0040637	0.003902	0.0041144	0.0040638	0.0042	0.0041144	0.0044083	0.0046005	0.004388	0.0044792	0.0050015	0.0046211	0.0047005	0.0054218	0.0057011	0.0052005	0.0057257	0.0062223	0.005219	0.0059994	0.0063135	0.0067	0.0065163	0.0072029	0.0071242	0.0066277	0.0068	0.0073269	0.0077931	0.0074007	0.0075008	0.0071851	0.0084025	0.0087355
96	0.002422	0.0024018	0.0026989	0.0026348	0.0026754	0.0026989	0.0032733	0.0029997	0.0030003	0.0030807	0.0031314	0.0031997	0.0031314	0.0032003	0.0034456	0.0036584	0.0037019	0.0036381	0.0042057	0.0037	0.0037091	0.004084	0.0043004	0.0043982	0.0044083	0.0048014	0.0049251	0.0048005	0.0050975	0.0055011	0.0054005	0.0050569	0.006354	0.0058879	0.0058994	0.0054116	0.0064	0.0064048	0.0061024	0.0065973	0.0064351	0.0065	0.0066682	0.0070938	0.0075008	0.0073007	0.0072561	0.0079024	0.008168
97	0.0021383	0.0022903	0.002399	0.002422	0.0026855	0.0027989	0.0027058	0.0026551	0.0030003	0.0029287	0.0024727	0.0030997	0.0033848	0.0035004	0.0036077	0.0031922	0.0037019	0.0037192	0.0038105	0.0038	0.0035773	0.0041347	0.0041004	0.0046009	0.0043475	0.0041012	0.0044792	0.0046005	0.0045199	0.004901	0.0050005	0.0050772	0.0053508	0.0053812	0.0053995	0.0057561	0.0062	0.0059792	0.0062025	0.0059689	0.0062932	0.0069	0.0064756	0.0064452	0.0073007	0.0068007	0.0070129	0.0069021	0.0077221
98	0.0020167	0.0020572	0.002499	0.0024626	0.0023714	0.002599	0.0027058	0.0025943	0.0026003	0.0027058	0.0029591	0.0026997	0.0030706	0.0031003	0.0028375	0.0027869	0.0030015	0.0032834	0.0033442	0.0032	0.0037192	0.0038104	0.0034003	0.0035165	0.0040029	0.0041012	0.0047022	0.0044004	0.0047226	0.0043009	0.0047005	0.0046515	0.0046515	0.0050468	0.0052995	0.0051886	0.0054	0.0056549	0.0058023	0.0055636	0.0056751	0.0058	0.0062426	0.0060399	0.0063006	0.0065007	0.0063744	0.006502	0.0069722
99	0.002341	0.0020876	0.0021991	0.0022802	0.0023207	0.0021991	0.00227	0.0024322	0.0027003	0.0023004	0.0024626	0.0024997	0.0028477	0.0027003	0.0028679	0.0027869	0.0030015	0.0030098	0.0028983	0.0029	0.0032328	0.0033544	0.0035004	0.0035672	0.003628	0.0038011	0.0036888	0.0040004	0.0038612	0.0041008	0.0043004	0.0042158	0.0047529	0.0049454	0.0048995	0.0045907	0.005	0.0056144	0.0052021	0.0053102	0.0052494	0.0055	0.0059689	0.0057865	0.0055006	0.0060006	0.0065771	0.0064019	0.0065567
100	0.0021281	0.0020775	0.0017993	0.0018647	0.0020167	0.0018992	0.0020369	0.0021687	0.0019002	0.0020977	0.0022498	0.0021998	0.0023612	0.0025003	0.0023714	0.0022396	0.0024012	0.0022599	0.0025842	0.0027	0.0029085	0.002797	0.0029003	0.0030605	0.0030098	0.0035011	0.0035773	0.0033003	0.0034861	0.0032006	0.0035004	0.0036483	0.0040333	0.0037395	0.0041996	0.0038611	0.0044	0.0047124	0.0041016	0.0047731	0.0048542	0.0047	0.0046211	0.0049859	0.0050005	0.0049005	0.0049151	0.0053016	0.0056751
[truncated: 51 more columns]

## Sheet: Online Data Table 2
Online Data Table II
Marginal Income Distributions by Centile
Notes: This table presents the national income distributions corresponding to the centiles reported in Online Data Table I using the core sample (1980-82 birth cohorts) and baseline family income definitions. Column 2 lists the mean child family income in each centile of the child income distribution, while column 3 lists the mean parent family income in each centile of the parent family income d…
Centile	Child Family Income	Parent Family Icnome
(1)	(2)	(3)
1	-43800	1700
2	0	4100
3	0	6100
4	0	7700
5	0	9200
6	0	10500
7	100	11800
8	500	12900
9	1300	14000
10	2300	15000
11	3300	16100
12	4300	17100
13	5200	18000
14	6100	19000
15	7000	20000
16	7800	21000
17	8700	21900
18	9400	22900
19	10200	23900
20	11000	24900
21	11700	25800
22	12500	26800
23	13200	27800
24	13900	28800
25	14600	29900
26	15300	30900
27	16000	31900
28	16700	33000
29	17500	34100
30	18200	35100
31	19000	36300
32	19700	37400
33	20500	38500
34	21300	39700
35	22100	40800
36	22900	42000
37	23700	43200
38	24500	44400
39	25300	45600
40	26100	46900
41	26900	48100
42	27700	49300
43	28500	50600
44	29400	51800
45	30200	53100
46	31100	54400
47	31900	55600
48	32800	56900
49	33700	58200
50	34600	59500
51	35500	60800
52	36500	62100
53	37400	63400
54	38400	64700
55	39300	66000
56	40300	67400
57	41400	68700
58	42400	70100
59	43500	71400
60	44600	72800
61	45800	74200
62	46900	75700
63	48100	77100
64	49400	78600
65	50600	80100
66	51900	81600
67	53300	83100
68	54600	84700
69	56000	86300
70	57500	88000
71	59000	89700
72	60500	91400
73	62100	93200
74	63700	95100
75	65400	97000
76	67100	99000
77	68800	101100
78	70600	103300
79	72500	105600
80	74400	107900
81	76400	110500
82	78500	113100
83	80600	116000
84	82900	119000
85	85300	122300
86	87800	125900
87	90500	129800
88	93400	134100
89	96500	139000
90	99900	144500
91	103600	150900
92	107800	158400
93	112700	167500
94	118400	179100
95	125300	194300
96	134000	215800
97	145700	248200
98	162900	303200
99	193300	420100
100	408400	1408800

## Sheet: Online Data Table 3
Online Data Table III
Intergenerational Mobility Statistics and Selected Covariates by County
Notes: This table presents mobility estimates and selected income distribution characteristics by county FIPS code for the core sample. Relative mobility (RM) is the slope from OLS regression of child rank on parent rank within each county in core sample using baseline income definitions. Relative mobility can be multiplied by the difference in parent ranks (on a 0-100 scale) to obtain the expect…
Variable		Description
Number of Children in Core Sample		Number of observations used to estimate mobility statistics
Rank-Rank Slope		Slope from OLS regression of child rank on parent rank within each county in core sample using baseline income definitions
Absolute Upward Mobility		Expected rank of children whose parents are at the 25th percentile of the national income distribution based on rank-rank regression
Top 1% Income Share		Share of parent income within county accruing to the county's top 1 percent of tax filers for parents in core sample
Interquartile Income Range		Difference between 75th and 25th percentile of parent income within CZ
Gini		Gini coefficient for parent family income within county using parents in core sample
Teenage Birth Rate		Fraction of female children in core sample claiming dependent born between kid ages 13-19
Share Between p25 and p75		Share of parents in county with national family income rank between 25th and 75th percentile
Mean Parent Income		Mean parent family income within county
Mean Child Income		Mean child family income within county
Parent Income P25		25th percentile of parent family income in county
Child Income P25		25th percentile of child family income in county
Median Parent Income		50th percentile of parent family income in county
Median Child Income		50th percentile of child family income in county
Parent Income P75		75th percentile of parent family income in county
Child Income P75		75th percentile of child family income in county
Parent Income P90		90th percentile of parent family income in county
Child Income P90		90th percentile of child family income in county
Parent Income P99		99th percentile of parent family income in county
Child Income P99		99th percentile of child family income in county
County FIPS Code	County Name	Commuting Zone ID	Commuting Zone Name	State	Number of Children in Core Sample	Rank-Rank Slope	Absolute Upward Mobility	Top 1% Income Share	Interquartile Income Range	Gini	Teenage Birth Rate	Share Between p25 and p75	Mean Parent Income	Mean Child Income	Parent Income P25	Child Income P25	Median Parent Income	Median Child Income	Parent Income P75	Child Income P75	Parent Income P90	Child Income P90	Parent Income P99	Child Income P99
(1)	(2)	(3)	(4)	(5)	(6)	(7)	(8)	(9)	(10)	(11)	(12)	(13)	(14)	(15)	(16)	(17)	(18)	(19)	(20)	(21)	(22)	(23)	(24)	(25)
1001	Autauga	11101	Montgomery	Alabama	1846	0.44377	38.3813	0.06143	60882.4	0.38059	0.17811	0.5195	64000	45200	26900	13700	53900	31900	87700	62100	121600	90400	227400	158000
1003	Baldwin	11001	Mobile	Alabama	5061	0.3361	39.6475	0.12719	63853.7	0.49101	0.16965	0.49911	75300	42500	26600	13400	53600	30200	90500	59500	135600	93900	444500	194500
1005	Barbour	10301	Eufaula	Alabama	1129	0.39817	36.1112	0.09734	41924	0.49161	0.23842	0.40833	50000	32700	18900	10400	32000	22400	60800	44600	105600	75800	235700	153400
1007	Bibb	10801	Tuscaloosa	Alabama	841	0.4344	39.084	0.06622	52495.5	0.41776	0.225	0.46136	49600	38300	18300	11600	36500	26800	70800	57100	98300	89300	204300	165600
1009	Blount	10700	Birmingham	Alabama	1224	0.31711	41.9757	0.06281	46597.9	0.33367	0.20429	0.59722	57300	40900	28100	13900	50200	33200	74700	61300	101400	87000	213900	159800
1011	Bullock	9800	Auburn	Alabama	514	0.3648	34.235	0.14885	25035.3	0.46367	0.27715	0.3463	36700	26800	15900	9100	24700	18200	40900	33600	63600	58700	193400	156300
1013	Butler	11101	Montgomery	Alabama	1051	0.49356	37.869	0.11457	40487.1	0.50003	0.20549	0.37678	44900	36000	16900	11700	27800	22700	57300	45800	91800	78700	247800	158100
1015	Calhoun	9600	LaGrange	Alabama	4985	0.39875	38.2858	0.10314	51989.8	0.43185	0.20993	0.53681	59100	38300	23300	12100	46600	28300	75300	55600	105600	86900	292500	150800
1017	Chambers	9600	LaGrange	Alabama	1489	0.38561	35.4252	0.10488	41655.6	0.42276	0.25121	0.50302	48900	31800	20700	11800	34700	21600	62300	41300	89900	70100	210500	152600
1019	Cherokee	6600	Rome	Alabama	683	0.40419	36.9607	0.10685	44943.5	0.40586	0.27286	0.51245	50600	34400	21200	10000	37500	25000	66200	48300	94600	80000	158400	176600
1021	Chilton	10700	Birmingham	Alabama	1259	0.36338	40.2625	0.06643	51032.9	0.39164	0.22662	0.52105	53100	38800	21900	13000	43200	29300	72900	55500	101000	81900	173100	173000
1023	Choctaw	10802	Demopolis	Alabama	687	0.33744	40.462	0.07383	57092.6	0.47039	0.19341	0.38282	48700	42300	16400	11600	31700	25700	73500	53500	103900	87500	190400	153600
1025	Clarke	11001	Mobile	Alabama	1425	0.38672	39.93	0.07472	56970.7	0.46478	0.21393	0.42316	52300	38500	18600	13000	35700	27300	75600	55400	108400	84600	233100	160300
1027	Clay	9500	Talladega	Alabama	540	0.35625	40.9002	0.06498	42858.7	0.38467	0.23004	0.49074	47300	36700	20700	13900	34600	27600	63500	52800	95500	78200	187100	131300
1029	Cleburne	9600	LaGrange	Alabama	493	0.40425	43.9293	0.0385	45161.8	0.29617	0.23194	0.62272	50300	43800	24700	15600	46200	34200	69900	66900	90700	92700	171700	148000
1031	Coffee	10302	Dothan	Alabama	1772	0.39443	40.9607	0.1181	57234.9	0.44971	0.19025	0.51354	64700	43700	24000	14300	49800	32500	81200	61700	116400	97500	254200	191600
1033	Colbert	6200	Florence	Alabama	1986	0.41889	38.7533	0.07905	58021.2	0.42575	0.21392	0.50655	60700	41100	23200	12600	48900	29300	81200	59000	113800	93600	256700	179900
1035	Conecuh	11002	Atmore	Alabama	635	0.35853	38.5273	0.14462	38090.5	0.48411	0.21314	0.40945	42600	32900	15500	10900	27900	24000	53600	43000	82900	70900	301500	148400
1037	Coosa	9500	Talladega	Alabama	474	0.29052	37.909	0.0745	32213.5	0.33178	0.24528	0.47046	39900	33200	20500	10500	30300	22900	52700	44800	75600	71300	180200	131100
1039	Covington	11102	Troy	Alabama	1534	0.41735	43.4108	0.10436	47097.2	0.46463	0.21293	0.4811	53400	45700	19800	14000	39600	32000	66900	64700	103000	95200	316100	198200
1041	Crenshaw	11102	Troy	Alabama	512	0.37263	43.9948	0.05851	42492.6	0.40234	0.19374	0.43555	43600	39500	17300	13000	32300	30500	59800	61500	92100	84800	186300	127700
1043	Cullman	10700	Birmingham	Alabama	2753	0.33549	42.1962	0.09115	48261.4	0.39535	0.18097	0.57138	58600	41800	26200	13800	47300	33000	74500	60500	103400	89000	290400	170600
1045	Dale	10302	Dothan	Alabama	1946	0.4022	39.814	0.10967	48856.6	0.41283	0.20472	0.54728	55100	40100	21900	12300	44200	28200	70800	57000	98000	90200	206800	184800
1047	Dallas	10801	Tuscaloosa	Alabama	2503	0.41273	35.5343	0.11566	39939.5	0.53682	0.24282	0.34359	46200	31100	16700	9600	27100	19400	56700	40200	96000	75000	291900	154200
1049	De Kalb	6100	Gadsden	Alabama	2215	0.35231	42.3698	0.13012	44953.6	0.4428	0.22032	0.54357	55900	41900	22400	13600	42800	31900	67400	59200	94900	88200	343500	186600
1051	Elmore	11101	Montgomery	Alabama	2674	0.3758	39.096	0.0602	57655	0.37882	0.18292	0.54001	60500	40300	25100	13900	51000	30400	82800	57400	112900	86000	249800	153700
1053	Escambia	11002	Atmore	Alabama	1506	0.40663	40.1628	0.13828	47278.9	0.48874	0.23219	0.47278	55400	38200	20200	13300	37300	28500	67500	54400	102200	84100	247400	164700
1055	Etowah	6100	Gadsden	Alabama	3580	0.39522	39.3355	0.11214	52769.4	0.47687	0.2011	0.49497	59500	39400	21700	11900	44000	28500	74500	57700	107600	88000	389400	170400
1057	Fayette	10600	Jasper	Alabama	655	0.5295	42.8365	0.08315	44581.2	0.38457	0.2504	0.53588	50300	44100	21000	13400	41800	34600	65600	66200	91600	90700	182900	169200
1059	Franklin	6200	Florence	Alabama	1170	0.37097	42.6343	0.11765	47240.7	0.43984	0.16844	0.54359	57600	43200	22800	13900	44700	32000	70100	61400	100800	91000	278700	175800
1061	Geneva	10302	Dothan	Alabama	962	0.48583	38.6298	0.11754	41814.4	0.43368	0.21458	0.48441	47900	36500	19100	10500	35000	26600	60900	54900	87600	82200	282600	154200
1063	Greene	10802	Demopolis	Alabama	508	0.33006	34.7865	0.09509	22911.6	0.45285	0.24	0.30118	34600	27200	14700	8200	22800	16900	37600	33800	78900	69200	181300	137800
1065	Hale	10801	Tuscaloosa	Alabama	912	0.41275	37.1508	0.22902	32328.4	0.58746	0.24009	0.36075	45700	30000	16200	10100	24800	21100	48500	40400	82700	72800	150400	124100
1067	Henry	10302	Dothan	Alabama	666	0.36963	37.7398	0.0843	48615.8	0.4435	0.20674	0.46396	52800	34500	20600	11300	36300	26100	69200	48700	104400	81400	269100	131300
1069	Houston	10302	Dothan	Alabama	3647	0.40567	38.0667	0.137	63060.2	0.5577	0.18556	0.4431	70300	39500	21500	12500	45900	27800	84500	56900	129300	90200	500400	191400
1071	Jackson	6100	Gadsden	Alabama	2143	0.3849	42.1295	0.06527	48379.3	0.34828	0.19435	0.57583	55200	43100	25000	14300	46800	33700	73400	60800	99300	88100	191800	183100
1073	Jefferson	10700	Birmingham	Alabama	26772	0.40721	36.1703	0.17284	70693.5	0.59987	0.16791	0.43082	85800	41700	24000	11900	50500	26900	94700	56600	153200	93500	654800	205400
1075	Lamar	10600	Jasper	Alabama	669	0.44265	44.2933	0.05022	43523.3	0.341	0.16867	0.53662	45600	43300	19900	14200	38200	34100	63500	62500	85800	88900	150300	161900
1077	Lauderdale	6200	Florence	Alabama	3182	0.33973	42.2092	0.14518	62566.8	0.4816	0.15554	0.5066	74000	47800	26400	14100	54400	33900	89000	66000	124900	98500	424800	199600
1079	Lawrence	6000	Huntsville	Alabama	1064	0.34913	40.6003	0.04112	58629.8	0.38046	0.22149	0.4953	56800	45100	22900	12900	47300	29900	81500	61500	112700	90600	176000	166300
1081	Lee	9800	Auburn	Alabama	3272	0.38355	36.6688	0.11825	64045.4	0.51055	0.17317	0.46822	70700	43900	24500	12500	47600	25700	88500	53600	131700	90300	430000	212000
1083	Limestone	6000	Huntsville	Alabama	2154	0.37721	38.8772	0.06664	65226.7	0.39849	0.18344	0.49768	66700	49800	27500	13200	55700	31200	92700	60200	125700	91100	228800	183700
1085	Lowndes	11101	Montgomery	Alabama	639	0.34871	34.6947	0.09429	21020	0.41804	0.23181	0.28169	34400	26000	15400	9100	24700	17800	36400	34800	73500	54500	171400	135900
1087	Macon	9800	Auburn	Alabama	825	0.33428	33.736	0.0474	30340	0.33574	0.24718	0.42061	37700	26800	17300	9900	29100	18000	47600	33700	78100	61700	140300	131000
1089	Madison	6000	Huntsville	Alabama	9941	0.37331	37.1467	0.10971	77358.4	0.45276	0.15764	0.45368	86300	43900	31600	12500	66200	31200	109000	63200	154700	96000	491700	201600
1091	Marengo	10802	Demopolis	Alabama	965	0.43213	37.7602	0.07667	53182.1	0.51873	0.19223	0.36788	52800	37100	18100	11400	31400	24600	71300	51900	113100	87300	322500	174800
1093	Marion	10600	Jasper	Alabama	1053	0.39225	43.1593	0.07259	46918.5	0.39704	0.20139	0.54606	55700	45600	24900	15300	42800	34500	71800	63600	103000	92500	270100	220800
1095	Marshall	6100	Gadsden	Alabama	3336	0.33876	41.724	0.11419	52947.2	0.45531	0.22938	0.52488	59900	41300	22600	13100	45600	31800	75500	59200	110000	87000	305500	175600
1097	Mobile	11001	Mobile	Alabama	16553	0.3991	37.3975	0.13674	58050.2	0.54517	0.21449	0.45569	63900	39400	20100	12100	42000	24900	78200	52700	116600	87500	417300	174700
1099	Monroe	11002	Atmore	Alabama	1095	0.389	38.109	0.07405	56862	0.48253	0.22233	0.41918	57100	36200	20400	12900	39400	26100	77300	51600	121200	81900	294200	154100
1101	Montgomery	11101	Montgomery	Alabama	9031	0.4392	34.334	0.1526	63764.4	0.62169	0.19637	0.40605	72300	36900	20500	11000	39900	22500	84300	48400	134500	85200	570000	192900
1103	Morgan	6000	Huntsville	Alabama	4652	0.35737	38.8443	0.11091	66726.6	0.42381	0.17651	0.50537	76000	43900	30500	13100	60500	31600	97200	63000	131000	95100	418900	193100
1105	Perry	10801	Tuscaloosa	Alabama	543	0.42001	36.0042	0.09004	21274.7	0.41919	0.24466	0.28913	31900	28200	14200	9200	20200	17500	35500	36200	66400	68400	130200	123800
1107	Pickens	10501	Columbus	Alabama	911	0.46869	37.7272	0.05757	40423	0.40488	0.25025	0.39517	41000	32500	16600	11000	28200	22500	57100	45300	90500	76800	155600	139800
1109	Pike	11102	Troy	Alabama	1153	0.42686	40.0195	0.23138	43118.2	0.65254	0.22786	0.36513	54400	37300	16300	12200	27000	25300	59400	51000	96900	82200	287400	161000
1111	Randolph	9600	LaGrange	Alabama	890	0.37084	38.193	0.08899	43512.8	0.41234	0.25087	0.45843	46600	34500	19100	12100	33300	24400	62600	46500	93100	81700	181600	144600
1113	Russell	9701	Columbus	Alabama	2365	0.3538	35.736	0.0648	45040.8	0.39048	0.24094	0.4981	49700	31600	21100	10900	38100	22700	66200	42800	98900	74500	167600	128900
1115	St Clair	10700	Birmingham	Alabama	2076	0.32261	40.8113	0.08665	55962.7	0.4124	0.20837	0.52264	60600	40100	24200	13900	48000	31500	80200	56900	112200	87200	236000	151300
1117	Shelby	10700	Birmingham	Alabama	4593	0.36284	40.416	0.13815	87251.9	0.4389	0.11625	0.42216	112800	52600	42400	16700	82600	39500	129700	74000	195800	108800	704200	233100
1119	Sumter	10802	Demopolis	Alabama	674	0.34939	35.7287	0.14947	24629.7	0.56031	0.2489	0.2819	38800	27300	14600	9500	23300	19400	39300	35600	75700	61600	261600	117300
1121	Talladega	9500	Talladega	Alabama	3118	0.41705	37.4143	0.08208	45847.3	0.42405	0.24922	0.46472	50300	37900	20500	10800	35500	24300	66300	48600	99300	84800	214700	152700
1123	Tallapoosa	9500	Talladega	Alabama	1452	0.48139	37.9817	0.06756	49063	0.44621	0.19446	0.41942	49200	37600	19400	11200	32300	24000	68400	51800	98500	88200	235600	177200
1125	Tuscaloosa	10801	Tuscaloosa	Alabama	5735	0.41036	37.267	0.1485	65119.1	0.52923	0.18662	0.45702	73600	40900	24000	11700	50200	27600	89100	58700	130200	92800	512000	194200
1127	Walker	10600	Jasper	Alabama	2904	0.33008	41.079	0.08008	53766.7	0.414	0.21488	0.51653	57400	41400	23300	10500	45700	30900	77100	63000	106900	91100	286300	169600
1129	Washington	11001	Mobile	Alabama	879	0.39325	43.0692	0.04787	56279.6	0.38662	0.21394	0.4744	53700	43200	21200	14800	44300	33200	77400	64600	108700	95500	174800	161600
1131	Wilcox	11001	Mobile	Alabama	771	0.4448	35.093	0.07286	26489.5	0.43336	0.21377	0.33074	34600	26900	14600	8400	22700	17600	41100	36900	76700	63800	165300	129200
1133	Winston	10600	Jasper	Alabama	1049	0.41991	41.1187	0.17605	40702.2	0.50048	0.20294	0.49476	52900	39400	20400	12200	33800	28700	61100	54700	86700	86700	288600	178500
2013	Aleutians East	34101	Sand Point	Alaska
2016	Aleutians West	34114	Unalaska	Alaska
2020	Anchorage	34102	Anchorage	Alaska	10071	0.28514	44.1235	0.09214	78690	0.35084	0.12017	0.45904	108000	56100	50300	19200	86000	42300	129000	76200	187400	113100	575500	216000
2050	Bethel	34112	Bethel	Alaska	647	0.2942	34.128	0.05727	57763.9	0.4335	0.19946	0.48223	61100	32100	25200	7500	46200	21700	83000	46100	123900	76100	245700	144800
2060	Bristol Bay	34104	Bristol Bay	Alaska
2068	Denali	34115	Fairbanks	Alaska
2070	Dillingham	34107	Dillingham	Alaska
2090	Fairbanks North Star	34115	Fairbanks	Alaska	3491	0.26343	45.0367	0.07866	62500.7	0.29291	0.12931	0.54225	91800	53900	51000	19400	79600	41500	113600	73200	149000	107900	366700	200700
2100	Haines	34109	Juneau	Alaska
2110	Juneau	34109	Juneau	Alaska	1308	0.29759	41.7188	0.05548	68674	0.25827	0.10036	0.45719	102600	60400	59700	18900	94100	40900	128300	72800	170600	107200	351900	219800
2122	Kenai Peninsula	34102	Anchorage	Alaska	2487	0.25895	47.2908	0.0517	72781.4	0.34218	0.11943	0.48613	82400	54000	39900	19000	73000	43200	112700	78800	149800	113500	301900	202100
2130	Ketchikan Gateway	34111	Ketchikan	Alaska	662	0.21383	43.7608	0.07868	63030.3	0.29707	0.14205	0.51511	93200	48900	51600	16400	82500	37600	114700	67600	156100	105700	446800	179100
2150	Kodiak Island	34108	Kodiak	Alaska	601	0.23104	45.727	0.14251	56150.7	0.37145	0.10382	0.59401	89100	49600	43000	17700	70500	38500	99100	71900	139800	109000	448500	190300
2164	Lake and Peninsula	34107	Dillingham	Alaska
2170	Matanuska Susitna	34102	Anchorage	Alaska	2768	0.23397	47.7133	0.05824	64195.5	0.30911	0.11943	0.52565	82800	53900	43300	19400	76200	43100	107500	77200	141900	112500	253300	197800
2180	Nome	34106	Nome	Alaska	363	0.42947	30.6797	0.06635	58417.8	0.39163	0.23598	0.55096	67800	33400	29000	6900	54700	23800	87400	48700	138500	86000	274200	146900
2185	North Slope	34113	Barrow	Alaska	313	0.35522	31.1665	0.05017	81544.7	0.26127	0.22802	0.41214	109400	42300	61800	7400	101700	32400	143400	64600	193700	93200	297900	201900
2188	Northwest Arctic	34105	Kotzebue	Alaska	283	0.35009	31.3403	0.03179	53409.4	0.30214	0.25478	0.58304	60500	32500	32700	4900	54500	21700	86100	47400	113500	87700	166000	143900
2201	Prince Wales Ketchikan	34111	Ketchikan	Alaska	288	0.30201	38.5902	0.07069	57721.3	0.35162	0.14235	0.56944	64000	38000	29100	11900	53200	31100	86800	51900	117100	85100	176600	150400
2220	Sitka	34110	Sitka	Alaska	373	0.28293	38.0282	0.03945	57252.9	0.26256	0.09538	0.56568	85300	41700	50700	11000	77100	35700	107900	61600	136000	85900	300100	162500
2232	Skagway Hoonah Angoon	34109	Juneau	Alaska
2240	Southeast Fairbanks	34115	Fairbanks	Alaska	345	0.17851	50.7097	0.04145	62732.5	0.35578	0.12853	0.53043	64100	57000	30100	19100	61400	42900	92900	75500	119400	102400	186200	198000
2261	Valdez Cordova	34103	Valdez	Alaska	479	0.28108	45.864	0.03202	77332.6	0.32983	0.10621	0.43424	88400	52600	45000	20500	80300	43400	122300	77600	163200	111200	232100	172700
2270	Wade Hampton	34112	Bethel	Alaska
2280	Wrangell Petersburg	34110	Sitka	Alaska	319	0.24414	44.2265	0.05853	59444.7	0.28693	0.09709	0.59875	76900	46100	42300	16900	72300	37700	101800	67200	125000	91200	235400	167400
2282	Yakutat	34109	Juneau	Alaska
2290	Yukon Koyukuk	34115	Fairbanks	Alaska	305	0.38353	41.8813	0.05725	54722	0.33657	0.19585	0.54754	57800	45500	25900	13300	51000	31200	80600	70700	105700	103000	141500	157400
4001	Apache	35500	Gallup	Arizona	3865	0.2871	34.5825	0.05989	40954.2	0.36421	0.20143	0.4934	43600	28500	19000	6400	34000	21100	60000	41000	88000	67400	137900	125600
4003	Cochise	35100	Tucson	Arizona	4417	0.26541	42.8802	0.06031	53560.3	0.3766	0.18264	0.55105	56800	42000	24200	13900	47800	31900	77700	58800	107500	91700	189700	174100
4005	Coconino	35401	Flagstaff	Arizona	5013	0.27817	39.5262	0.06645	61020.9	0.40626	0.16158	0.52922	67700	39800	28200	11900	54800	30000	89300	56800	125600	89500	296000	166900
4007	Gila	35001	Phoenix	Arizona	2089	0.34629	38.1542	0.074	49537.6	0.38891	0.2378	0.55481	55300	37200	23900	8500	46600	28700	73400	54800	102900	83000	209600	137200
4009	Graham	35002	Safford	Arizona	1306	0.30106	44.6765	0.07428	46236.3	0.32642	0.23147	0.63476	59000	43600	29200	15400	53900	38400	75400	64400	98500	89400	219500	143700
4011	Greenlee	35002	Safford	Arizona	495	0.3327	44.4405	0.03983	31657.7	0.18058	0.22869	0.7798	66600	48200	49800	19200	63300	42400	81500	71600	100400	100300	184800	154400
4012	La Paz	38300	Los Angeles	Arizona	584	0.38031	37.1658	0.11297	41258.2	0.48451	0.21967	0.47945	50000	34800	19400	8900	35500	24500	60700	47600	95900	82500	268100	147100
4013	Maricopa	35001	Phoenix	Arizona	91687	0.28722	40.7155	0.17029	72094.3	0.48705	0.16499	0.49585	97600	45400	34500	14700	65900	34300	106600	62100	160600	95100	620800	202500
4015	Mohave	37901	Las Vegas	Arizona	4481	0.29215	40.4267	0.09755	50166.3	0.43817	0.19502	0.51283	56000	38800	22600	11600	40900	28200	72800	54700	102400	86100	298900	179800
4017	Navajo	35500	Gallup	Arizona	4439	0.31263	35.8438	0.08296	48550.8	0.39078	0.20148	0.54044	54500	33300	23700	8100	43400	24800	72300	47300	101500	76800	189400	152000
4019	Pima	35100	Tucson	Arizona	26123	0.30524	38.986	0.12577	61130.8	0.47786	0.17156	0.51824	75400	41800	28000	12700	54800	29700	89200	56400	133500	89700	427400	196200
4021	Pinal	35001	Phoenix	Arizona	5403	0.32996	36.118	0.06405	46429.2	0.3486	0.2725	0.57746	53800	33300	25600	8900	44700	25300	72000	48100	98600	77200	191200	139500
4023	Santa Cruz	35100	Tucson	Arizona	1708	0.18114	43.0435	0.18948	44448.1	0.58322	0.19336	0.42681	55500	38000	18100	14300	32800	28700	62500	51300	101300	79900	287900	158300
4025	Yavapai	35401	Flagstaff	Arizona	4777	0.23533	43.1683	0.12155	50307.2	0.44449	0.18016	0.56291	64400	41400	26900	14200	48000	32200	77300	59500	110500	89000	330700	166700
4027	Yuma	38100	Yuma	Arizona	5447	0.24131	43.9868	0.09702	48374.1	0.46358	0.2226	0.47751	54600	40600	21100	15300	38500	31600	69400	56200	108200	87400	270200	168600
5001	Arkansas	4301	Stuttgart	Arkansas	924	0.41279	39.7828	0.11513	48651.2	0.47362	0.22998	0.48918	55200	41400	21400	12400	38700	29400	70000	53800	104100	86100	301900	282100
5003	Ashley	4101	Crossett	Arkansas	1108	0.38687	38.5677	0.0741	56967.9	0.43977	0.23	0.49639	58100	39100	22500	11600	45800	28200	79400	54700	109600	92600	240900	144800
5005	Baxter	25101	Mountain Home	Arkansas	1166	0.29406	43.4765	0.12822	45736.9	0.49517	0.15997	0.51544	60500	41800	23200	14600	42900	33200	69000	59200	102700	87800	554600	168300
5007	Benton	30300	Fayetteville	Arkansas	5113	0.29809	43.9672	0.30811	54659.6	0.61217	0.18563	0.55584	99000	55100	29800	15400	53500	35300	84400	66800	138500	102500	513300	202300
5009	Boone	25103	Harrison	Arkansas	1323	0.30843	44.7837	0.09603	43494.4	0.43869	0.18745	0.56387	58800	44300	25100	16100	42800	34900	68500	60600	100900	88800	413900	198400
5011	Bradley	4102	Pine Bluff	Arkansas	468	0.46043	40.6968	0.06848	45895.6	0.42894	0.23462	0.48077	49500	38900	20400	13100	34500	29900	66300	54300	97600	85500	267600	153300
5013	Calhoun	4103	El Dorado	Arkansas
5015	Carroll	25103	Harrison	Arkansas	861	0.28492	44.376	0.08501	37249.8	0.4004	0.2	0.53775	49300	41800	22300	14300	37900	31700	59600	57900	89000	89800	306400	178000
5017	Chicot	4102	Pine Bluff	Arkansas	722	0.45595	35.1268	0.08157	32689.2	0.44693	0.26706	0.34488	38800	29500	15900	8600	25300	19100	48500	37800	79900	65800	189900	172700
5019	Clark	34001	Hot Springs	Arkansas	787	0.36625	41.0172	0.09565	48044.3	0.46652	0.22705	0.49936	55300	40300	21400	13300	39500	28000	69400	56700	98600	88100	388900	199600
5021	Clay	25900	Jonesboro	Arkansas	661	0.3458	42.275	0.08728	37061.7	0.37769	0.26052	0.55673	49700	38200	23800	13500	39700	31000	60800	56700	91200	82400	296600	145100
5023	Cleburne	25104	Heber Springs	Arkansas	793	0.25586	46.8345	0.08138	39909.8	0.40903	0.17788	0.55107	50600	43800	21900	16400	40900	35700	61800	62100	90900	89000	266800	167500
5025	Cleveland	4102	Pine Bluff	Arkansas	336	0.37703	40.1857	0.09765	46250.6	0.39011	0.20109	0.58929	54200	38500	22900	11300	42900	29100	69200	59900	95500	88800	211200	145000
5027	Columbia	4001	Magnolia	Arkansas	1109	0.39419	39.6148	0.07567	55505.9	0.44413	0.2037	0.49143	56600	39700	21200	12400	43300	28500	76700	58800	110900	95100	239200	158200
5029	Conway	4200	Little Rock	Arkansas	727	0.42945	42.8843	0.07143	44495.4	0.3639	0.19793	0.57634	53100	43900	25000	14500	44100	33700	69500	66500	99100	96900	271400	164200
5031	Craighead	25900	Jonesboro	Arkansas	2722	0.34259	41.1758	0.09677	56026.1	0.47895	0.18794	0.52976	69900	44100	26700	13400	50600	31900	82700	62700	122700	96200	477900	211300
5033	Crawford	30100	Fort Smith	Arkansas	2158	0.33636	41	0.06281	47457.1	0.37743	0.22817	0.56209	53900	39500	23500	13400	43700	30200	71000	57600	99500	83800	240300	166200
5035	Crittenden	5300	West Memphis	Arkansas	2274	0.4602	33.493	0.0843	45283.8	0.48429	0.28741	0.39974	48100	32100	18300	8600	31300	19700	63600	40100	103900	75700	233900	192900
5037	Cross	5300	West Memphis	Arkansas	873	0.381	38.984	0.08113	41507.2	0.4547	0.2621	0.44903	48400	36600	19100	11600	33900	24400	60600	49200	93600	79900	282500	201700
5039	Dallas	4103	El Dorado	Arkansas	404	0.42782	37.0885	0.09544	39526.4	0.39131	0.24543	0.51238	46600	48500	20500	10500	35500	23200	60000	47100	87300	75700	215300	131600
5041	Desha	4102	Pine Bluff	Arkansas	827	0.41101	36.3942	0.05918	45117.7	0.43152	0.26264	0.39178	46300	33500	19000	10300	30200	21200	64100	44500	101800	82900	205600	173300
5043	Drew	4102	Pine Bluff	Arkansas	709	0.45887	38.1208	0.08019	51148.8	0.46629	0.21225	0.43724	52600	38200	20600	11300	35900	26900	71700	53500	111100	88100	230700	170500
5045	Faulkner	4200	Little Rock	Arkansas	3016	0.34099	43.2788	0.07965	59315.8	0.38909	0.17613	0.56134	75100	47200	34300	16900	60500	39400	93600	68200	133600	97500	347600	177200
5047	Franklin	30000	Russellville	Arkansas	654	0.26411	45.3678	0.11034	40941.2	0.37026	0.19509	0.60398	54300	43600	25200	13900	45000	34300	66100	64000	91300	92600	276600	179100
5049	Fulton	25102	West Plains	Arkansas	380	0.32375	44.8098	0.06054	38141.5	0.37204	0.18799	0.45789	42100	41200	18300	15200	32400	33200	56400	58300	82000	83100	196500	230100
5051	Garland	34001	Hot Springs	Arkansas	2785	0.36605	40.1733	0.15917	55361	0.56273	0.1911	0.47289	67900	42100	21700	12800	43100	29200	77100	57300	120900	91500	463000	216100
5053	Grant	4200	Little Rock	Arkansas	595	0.40325	43.3772	0.09574	52844.5	0.36108	0.19105	0.58655	66800	47800	30500	17100	56200	38000	83300	70700	111200	97800	339000	203600
5055	Greene	25900	Jonesboro	Arkansas	1338	0.34393	40.6733	0.07817	40399.5	0.35763	0.20799	0.63528	57100	40300	29100	12700	45800	31200	69500	57300	99100	85200	329600	183400
5057	Hempstead	34001	Hot Springs	Arkansas	872	0.33024	37.786	0.08377	40160.7	0.39368	0.2426	0.48394	46300	32600	20100	9800	35200	23700	60300	48100	87500	77800	199800	130500
5059	Hot Spring	34001	Hot Springs	Arkansas	1164	0.37494	39.7485	0.06583	43587.5	0.34228	0.21067	0.56529	50200	38100	23100	10800	43900	29600	66700	53800	92000	87000	157700	167000
5061	Howard	34001	Hot Springs	Arkansas	696	0.36818	39.0445	0.05474	40370.2	0.34984	0.26733	0.49856	46800	34700	22000	10900	37000	25800	62400	50500	88500	79300	235500	140800
5063	Independence	25105	Batesville	Arkansas	1384	0.32006	44.3325	0.06706	47058.8	0.3534	0.20252	0.59393	57700	44700	27600	15300	48600	35900	74700	63100	104800	91000	266800	196300
5065	Izard	25105	Batesville	Arkansas	400	0.31241	44.1362	0.07713	38747.4	0.36495	0.2	0.4825	42700	39100	18200	14600	32800	30100	57000	55900	82900	78700	193200	155600
5067	Jackson	4302	Searcy	Arkansas	621	0.37857	38.5703	0.07845	45608.6	0.46362	0.23885	0.45411	48900	34700	18100	10500	33600	24000	63700	52100	96300	82800	246600	160400
5069	Jefferson	4102	Pine Bluff	Arkansas	3717	0.42369	35.6992	0.09322	50077.6	0.47291	0.26144	0.4474	52900	34700	20000	10100	36300	23500	70000	46200	104100	81700	269200	176800
5071	Johnson	30000	Russellville	Arkansas	821	0.34225	43.5352	0.10121	41587	0.41847	0.24414	0.51523	50600	40200	22000	14300	37700	32600	63600	56600	92400	83000	223600	168700
5073	Lafayette	4001	Magnolia	Arkansas	342	0.48479	36.1317	0.04694	36270.4	0.36319	0.30312	0.39766	37000	28300	15900	8500	25800	19000	52200	43600	81000	80100	126700	164700
5075	Lawrence	25900	Jonesboro	Arkansas	815	0.35717	43.2062	0.06513	36150.3	0.3257	0.19624	0.5681	45200	38300	22000	14100	37300	31100	58100	58000	85000	84300	148400	153400
5077	Lee	5300	West Memphis	Arkansas	489	0.34977	37.4062	0.09993	22565.1	0.43242	0.32158	0.3047	34500	29700	15400	10600	23700	20300	38000	36700	68900	65800	169000	156200
5079	Lincoln	4102	Pine Bluff	Arkansas	524	0.33549	38.3563	0.04087	35985.5	0.29054	0.29341	0.52481	40900	33200	19800	11000	33900	23500	55800	45800	77700	75400	127500	165100
5081	Little River	33500	Texarkana	Arkansas	611	0.25518	41.4405	0.04387	56639.3	0.38214	0.24132	0.473	51000	38900	21100	12900	40600	28200	77700	57100	103900	84300	146900	156100
5083	Logan	30000	Russellville	Arkansas	927	0.39508	43.099	0.0656	40011	0.33935	0.23326	0.56095	47600	42300	23000	13700	38100	32100	63000	60100	91600	89500	167800	210000
5085	Lonoke	4200	Little Rock	Arkansas	2298	0.35439	39.9147	0.05674	54187.3	0.34258	0.18983	0.57833	65400	43400	30800	13300	58700	33300	85000	59600	116800	92600	246000	197400
5087	Madison	30300	Fayetteville	Arkansas	547	0.32505	43.3522	0.04161	36648.4	0.30231	0.19829	0.54845	43700	42400	21400	12700	36800	32000	58000	54600	80500	84000	158100	149100
5089	Marion	25101	Mountain Home	Arkansas	501	0.2298	44.103	0.09365	35739.9	0.36739	0.16082	0.49301	44200	39000	20400	14600	34900	30900	56200	52700	78500	83100	177600	167200
5091	Miller	33500	Texarkana	Arkansas	1638	0.40059	38.1347	0.0571	55863.7	0.41227	0.25202	0.49206	53600	38900	20700	10900	43200	26600	76600	56200	106400	86900	219800	149100
5093	Mississippi	25800	Blytheville	Arkansas	2425	0.4074	36.927	0.07183	43196.6	0.44594	0.29725	0.4099	46300	33800	18300	9800	31200	22100	61500	45700	96900	84000	202600	160900
5095	Monroe	4301	Stuttgart	Arkansas	512	0.43483	39.7698	0.06414	33027	0.37846	0.22904	0.41016	37200	35100	15700	11400	26400	24400	48700	45800	80300	77900	134700	151600
5097	Montgomery	34001	Hot Springs	Arkansas
5099	Nevada	34001	Hot Springs	Arkansas	413	0.39126	39.8285	0.04663	41931.7	0.35113	0.25063	0.52785	45700	37500	19400	10400	36600	27600	61300	52800	86600	86000	161900	156500
5101	Newton	25103	Harrison	Arkansas	317	0.37954	42.8925	0.04904	29244.9	0.23861	0.22449	0.53628	36900	37200	19000	13100	34300	28000	48300	53200	65600	81200	130800	167000
5103	Ouachita	4103	El Dorado	Arkansas	1315	0.41592	37.534	0.06852	43703.1	0.39264	0.22096	0.50342	47500	35500	19900	9600	37300	25100	63600	50100	93200	84000	182800	149100
5105	Perry	4200	Little Rock	Arkansas	440	0.33942	44.0035	0.03865	45677.9	0.304	0.18319	0.60227	48200	41100	22500	16900	43200	33600	68200	57700	86900	89400	141400	150700
5107	Phillips	5300	West Memphis	Arkansas	1367	0.47016	35.035	0.07582	28865.9	0.43278	0.28977	0.33358	35500	28800	14600	7500	23800	18100	43400	35900	73800	68500	179100	162700
5109	Pike	34001	Hot Springs	Arkansas	404	0.32284	45.277	0.08046	42804.9	0.40274	0.20297	0.5297	50800	43900	21800	15500	38800	34800	64600	61700	94000	91000	259700	186700
5111	Poinsett	25900	Jonesboro	Arkansas	1064	0.43945	38.0222	0.05319	42210.6	0.35657	0.23165	0.49812	44900	34500	20000	9800	35600	25400	62200	51500	86300	77700	184000	139800
5113	Polk	34002	Idabel	Arkansas	842	0.30709	45.2792	0.07263	35797.1	0.37788	0.25982	0.46793	42300	39900	18800	14700	32200	32000	54600	58900	79200	82900	209000	155100
5115	Pope	30000	Russellville	Arkansas	2170	0.3354	41.435	0.10996	58801.8	0.48259	0.18589	0.49078	68400	44200	24400	13900	49500	31900	83200	60500	129900	91200	373900	191800
5117	Prairie	4301	Stuttgart	Arkansas	335	0.30066	40.4885	0.07499	42643.6	0.36514	0.20912	0.53134	48700	36500	22100	12900	38700	27500	64700	49600	87700	87100	172300	180200
5119	Pulaski	4200	Little Rock	Arkansas	14756	0.40736	35.813	0.13638	64620.2	0.54877	0.1976	0.46395	78100	41500	25100	11100	50100	27300	89700	55200	142600	90200	519300	208900
5121	Randolph	25900	Jonesboro	Arkansas	631	0.35799	42.9787	0.08189	38656.1	0.3667	0.17666	0.55943	47900	41800	22300	13400	38100	31900	60900	56900	88200	86400	207900	241600
5123	St Francis	5300	West Memphis	Arkansas	1387	0.4352	35.054	0.06132	34826.7	0.38704	0.28444	0.40231	38800	29300	16500	8500	28000	19900	51300	38600	82100	67000	159300	156100
5125	Saline	4200	Little Rock	Arkansas	2226	0.35582	40.6035	0.07624	60179	0.35734	0.16255	0.5593	74800	46300	35700	16000	63000	35100	95900	65500	129900	95400	347700	217600
5127	Scott	30100	Fort Smith	Arkansas	444	0.41506	42.6995	0.06462	33408.5	0.31388	0.25679	0.54279	43500	38100	22100	13500	35600	30600	55500	56500	76900	83100	178700	123400
5129	Searcy	25103	Harrison	Arkansas	314	0.25658	46.8955	0.07219	25115.5	0.30485	0.125	0.42675	34100	40000	16900	14700	28600	31200	42000	57700	64600	90200	162600	134000
5131	Sebastian	30100	Fort Smith	Arkansas	4160	0.36466	40.2115	0.12562	56474.5	0.49354	0.18801	0.53726	73800	44000	27400	12900	51700	32000	83900	61000	126400	96900	549300	209600
5133	Sevier	34002	Idabel	Arkansas	592	0.36275	44.3167	0.05848	40204.1	0.3691	0.21212	0.51014	46600	44300	20600	14100	36900	32800	60800	59700	92200	87400	252100	197500
5135	Sharp	25105	Batesville	Arkansas	637	0.33078	43.7385	0.0588	37464.8	0.36341	0.2	0.47724	42500	40000	19100	13700	33300	30000	56600	53900	83600	85700	158400	154700
5137	Stone	25104	Heber Springs	Arkansas	362	0.36755	39.9847	0.11709	31113.6	0.41123	0.20286	0.45304	41100	38600	17500	10800	30700	23200	48700	49400	73600	86500	139800	364200
5139	Union	4103	El Dorado	Arkansas	2018	0.45514	37.3735	0.11172	56214.9	0.48509	0.22501	0.47968	60700	40300	21900	10500	43600	27200	78100	56200	109600	93600	332600	198100
5141	Van Buren	25104	Heber Springs	Arkansas	504	0.25638	45.3905	0.06495	36505.2	0.37232	0.25191	0.48611	41900	40700	17700	12800	32300	32300	54200	58300	82000	85000	173900	164900
5143	Washington	30300	Fayetteville	Arkansas	5336	0.32455	42.8028	0.08786	55628.9	0.448	0.16879	0.54685	70500	45700	28700	15500	52600	34700	84400	63300	127700	95900	406900	191800
5145	White	4302	Searcy	Arkansas	2679	0.34445	42.8002	0.07854	48589.6	0.40151	0.21325	0.54797	55300	42300	23200	13500	44800	33400	71800	62200	100400	90100	285100	183700
5147	Woodruff	4302	Searcy	Arkansas	394	0.47652	37.619	0.20196	37630.7	0.61159	0.26943	0.37817	50000	33300	16600	7200	28200	24000	54200	47000	88800	86200	553200	201300
5149	Yell	30000	Russellville	Arkansas	778	0.20138	42.0715	0.13564	38754.2	0.4199	0.25063	0.53599	51100	37300	22700	11600	37200	28100	61500	54300	89100	82000	205700	153600
6001	Alameda	37800	San Francisco	California	39540	0.27062	42.4915	0.17864	86713	0.48808	0.10044	0.44102	113800	52400	39300	14200	75900	37400	126000	72200	192400	115500	683000	253000
6003	Alpine	37400	Sacramento	California
6005	Amador	37400	Sacramento	California	1128	0.19095	44.2107	0.07165	59238.5	0.3413	0.10453	0.55142	76400	45900	38100	14300	68100	36000	97300	64300	131400	94000	266800	169200
6007	Butte	37300	Chico	California	6612	0.28259	41.3028	0.09922	60806	0.46828	0.10846	0.51119	69600	43000	26400	11700	52200	31600	87200	61600	128000	95800	375500	193900
6009	Calaveras	37400	Sacramento	California	1435	0.23097	42.8282	0.05048	58436.6	0.35474	0.09174	0.55401	66400	43700	31100	12300	58800	33900	89500	63000	121600	96900	219600	197700
6011	Colusa	37300	Chico	California	830	0.21354	47.8005	0.10313	45920.5	0.43585	0.19213	0.51325	57600	46200	25100	16700	42100	36700	71100	65800	106500	96500	278800	193200
6013	Contra Costa	37800	San Francisco	California	30339	0.27026	43.5975	0.17937	93976.7	0.43169	0.08424	0.39935	141600	57800	51600	16800	92300	41800	145600	78800	237000	123800	956800	273300
6015	Del Norte	36901	Crescent City	California	1021	0.2877	38.5825	0.06845	55190.8	0.3779	0.15823	0.55044	58000	38000	24900	9800	50600	29100	80100	54200	107000	86400	182300	174300
6017	El Dorado	37400	Sacramento	California	6259	0.22038	45.5575	0.12619	72784.7	0.39818	0.08314	0.48778	99400	49800	43400	16700	76800	39400	116100	73700	163600	109500	544900	201000
6019	Fresno	37200	Fresno	California	28520	0.30786	40.7555	0.12754	59321.4	0.54091	0.1917	0.45333	64600	41400	21000	11700	42800	29900	80300	57500	124100	92000	359300	194300
6021	Glenn	37300	Chico	California	1043	0.2537	43.6155	0.08263	49595.7	0.41022	0.14168	0.55225	57100	41700	25100	13500	44500	33500	74700	60800	106200	91700	240700	158300
6023	Humboldt	36700	Eureka	California	4534	0.30648	38.858	0.09017	56860.9	0.43381	0.10795	0.54411	66800	40400	27400	10600	54100	29300	84200	56700	118600	90200	333900	190600
6025	Imperial	38100	Yuma	California	6048	0.22022	44.0465	0.10234	49744.1	0.52384	0.19419	0.42427	50600	40600	16100	12700	33900	30600	65900	57700	104600	91200	258400	165400
6027	Inyo	37903	Mammoth Lakes	California	737	0.31514	43.6705	0.08151	62562.6	0.38858	0.12179	0.53731	71900	48700	29700	15300	62500	36600	92300	71500	126500	110000	282300	183100
6029	Kern	37100	Bakersfield	California	25037	0.25598	45.3025	0.11529	63980.1	0.47975	0.19447	0.48404	68400	47500	24300	14900	50700	36100	88300	67500	126100	101100	315200	192100
6031	Kings	37200	Fresno	California	4366	0.26939	42.1527	0.0709	52468.8	0.40335	0.20856	0.53436	58100	41200	24700	12500	46300	31300	77100	59700	111000	89100	236900	160100
6033	Lake	37700	Santa Rosa	California	1892	0.26483	40.4138	0.06274	59337.5	0.42652	0.1433	0.49049	57900	40600	22600	9000	46100	29200	81900	58800	117100	92500	210600	186200
6035	Lassen	36501	Klamath Falls	California	1176	0.2683	44.2655	0.04771	57032.6	0.31441	0.1508	0.59099	68100	46200	34000	15200	63400	38300	91000	68800	118800	97600	224900	169800
6037	Los Angeles	38300	Los Angeles	California	261921	0.2246	43.304	0.2232	64964.5	0.63188	0.13989	0.45091	84000	46300	23000	13200	47100	32100	88000	60300	144200	98900	576600	225900
6039	Madera	37200	Fresno	California	4370	0.26389	41.7272	0.07675	56283.1	0.42314	0.19314	0.51236	60000	39600	24500	13300	46800	30300	80800	57900	114000	90100	259700	168800
6041	Marin	37800	San Francisco	California	6004	0.19682	46.6905	0.28885	140002	0.45583	0.02945	0.33777	246100	65800	58700	17100	111000	44200	198700	84500	383200	140000	2435000	355900
6043	Mariposa	37000	Modesto	California	566	0.25391	45.1298	0.12296	57411.5	0.46962	0.09636	0.50707	62300	65100	21700	13800	48400	34900	79100	64900	111900	94600	307000	208000
6045	Mendocino	37700	Santa Rosa	California	3240	0.26098	40.0075	0.13098	55315.9	0.46032	0.12968	0.53395	64900	41100	25000	9200	50000	29700	80300	57500	112700	90200	313200	194100
6047	Merced	37000	Modesto	California	7885	0.25975	42.0127	0.091	50742.3	0.4397	0.17998	0.51972	56100	44900	22200	11400	43100	30800	73000	58000	106600	88400	273200	177700
6049	Modoc	36501	Klamath Falls	California	366	0.28281	46.7122	0.06112	54267.7	0.37552	0.08649	0.53825	56200	47000	23600	17800	47100	37800	77900	65000	107300	99200	190300	200900
6051	Mono	37903	Mammoth Lakes	California	311	0.23372	48.144	0.0567	53691.4	0.36559	0.08309	0.58199	72100	49000	33400	18600	64400	41000	87000	70000	130500	102800	261900	229900
6053	Monterey	37500	San Jose	California	11876	0.21664	43.621	0.12596	65094.1	0.47975	0.15821	0.50455	78100	44600	29300	14200	55200	34000	94400	62500	141400	96400	431400	189500
6055	Napa	37800	San Francisco	California	3573	0.19075	47.3028	0.17066	76477.4	0.4269	0.08035	0.49062	113700	55000	44800	18600	77800	40500	121300	72600	179500	112400	648200	236300
6057	Nevada	37400	Sacramento	California	3364	0.23218	44.2235	0.07651	65991.9	0.39369	0.08249	0.52794	78700	48300	34600	14100	64200	36700	100600	69000	141200	103300	371100	224900
6059	Orange	38300	Los Angeles	California	71640	0.20306	46.4175	0.16632	89566.9	0.51131	0.09422	0.4282	112300	53900	35600	16800	72100	39000	125200	72500	197200	114300	757000	256500
6061	Placer	37400	Sacramento	California	9258	0.22082	45.3795	0.12713	78935.4	0.38066	0.07319	0.45183	113500	53400	49600	17400	85200	41500	128600	74200	192300	111100	598800	240000
6063	Plumas	37603	Portola	California	769	0.25674	44.0265	0.11269	54506.4	0.37645	0.09403	0.61378	71300	49200	33900	15600	60400	35400	88400	67000	116700	99900	267500	198200
6065	Riverside	38300	Los Angeles	California	51067	0.23481	41.7752	0.09938	64063	0.42951	0.15534	0.51188	71500	42100	28500	13200	57200	31800	92600	59100	129200	93000	305300	185200
6067	Sacramento	37400	Sacramento	California	38328	0.26847	41.5677	0.12764	69932.1	0.47257	0.12464	0.48839	81500	45700	30700	12900	61700	33700	100600	63100	143300	99200	393500	210900
6069	San Benito	37500	San Jose	California	1895	0.20988	43.776	0.07009	72468.4	0.38747	0.14414	0.48654	81100	46300	35100	14900	66300	35200	107500	65600	148100	99800	314300	204000
6071	San Bernardino	38300	Los Angeles	California	62634	0.25357	41.9742	0.08015	63068.3	0.41458	0.1602	0.5183	69500	43900	28800	13300	57400	32500	91800	61100	128400	95500	274700	184500
6073	San Diego	38000	San Diego	California	82229	0.23684	44.266	0.17142	72665.6	0.51564	0.11147	0.48005	92400	49000	31200	15300	62200	36000	103800	67000	156600	103700	548100	224000
6075	San Francisco	37800	San Francisco	California	13269	0.18362	47.8015	0.36927	75511.8	0.6789	0.07483	0.46658	137200	64200	30700	14900	59800	39500	106200	74500	180700	124500	1089300	280200
6077	San Joaquin	37400	Sacramento	California	19509	0.25299	42.6058	0.10444	66732.7	0.44261	0.15107	0.50044	74900	45600	29300	13900	59800	34300	96000	62200	135000	97400	326100	197100
6079	San Luis Obispo	38200	Santa Barbara	California	7712	0.20274	45.1465	0.11921	66873	0.41708	0.09297	0.51595	84700	48000	36200	15700	65600	36800	103100	67200	144000	103200	411600	202600
6081	San Mateo	37800	San Francisco	California	19266	0.23614	47.0415	0.29942	95174.9	0.48991	0.0713	0.42064	181100	63500	50900	19200	90300	44900	146100	83000	252700	133600	1756300	330200
6083	Santa Barbara	38200	Santa Barbara	California	11308	0.22306	44.4415	0.19134	70301.4	0.51822	0.12135	0.49717	97500	48200	32900	15500	63600	36200	103200	65900	160000	101900	637400	239100
6085	Santa Clara	37500	San Jose	California	47549	0.23327	45.6157	0.28246	105057	0.50409	0.09031	0.39075	173300	60300	47200	17100	90700	42200	152200	79800	255700	129100	1371400	318700
6087	Santa Cruz	37500	San Jose	California	7957	0.21367	43.4498	0.16702	81022.7	0.51744	0.11102	0.45293	102400	48800	32800	13900	65600	35100	113800	66100	182900	106300	630300	230500
6089	Shasta	36600	Redding	California	6570	0.3102	41.943	0.09761	58674.1	0.43874	0.13378	0.54155	68200	44300	27200	12800	54100	33700	85900	63400	121100	96500	365300	186600
6091	Sierra	37603	Portola	California
6093	Siskiyou	36501	Klamath Falls	California	1853	0.24712	44.486	0.05836	49727.3	0.38588	0.12592	0.53373	54900	44100	24000	13700	46300	33200	73700	63800	104900	93800	222200	198900
6095	Solano	37800	San Francisco	California	15005	0.25762	42.7895	0.0561	67797.1	0.3251	0.1192	0.5013	84700	50500	43400	15200	77600	37100	111200	68700	147300	106600	283000	198300
6097	Sonoma	37700	Santa Rosa	California	14776	0.22912	43.572	0.15327	73949	0.4102	0.07949	0.49168	105100	50400	43700	15100	77700	37400	117700	70400	170400	109300	528600	231100
6099	Stanislaus	37000	Modesto	California	16739	0.26232	42.183	0.13548	60855.4	0.46795	0.13881	0.52309	72500	43400	27700	12700	55200	33100	88500	62600	126300	95400	357400	187700
6101	Sutter	37300	Chico	California	2986	0.26911	44.6058	0.06623	58217.3	0.412	0.13187	0.52612	61600	45700	25900	13900	47900	35900	84100	64800	119400	100800	280900	194900
6103	Tehama	36600	Redding	California	1881	0.32163	41.4027	0.05096	44760.7	0.36691	0.18582	0.53748	50300	39800	22600	11500	41000	30200	67400	55200	99500	91500	198500	162100
6105	Trinity	36700	Eureka	California	532	0.28323	42.5498	0.0458	49176.1	0.35462	0.12598	0.54887	49300	41200	20600	10600	43000	29500	69800	62400	96800	91700	147500	172600
6107	Tulare	37200	Fresno	California	14409	0.28536	42.134	0.09395	51486.4	0.48834	0.20829	0.46506	55300	40800	20000	12200	38300	30300	71500	57100	109000	88900	277300	179000
6109	Tuolumne	37000	Modesto	California	1850	0.24086	44.8435	0.07216	57759.7	0.40696	0.10675	0.54054	66700	46800	27900	14100	55300	35800	85600	66800	120900	102800	350100	209700
6111	Ventura	38300	Los Angeles	California	25317	0.23859	44.4727	0.15095	82670.7	0.45453	0.10734	0.45515	104700	52200	38700	16600	74000	38200	121300	70700	178400	110200	576000	230500
6113	Yolo	37400	Sacramento	California	5114	0.25265	44.3062	0.08506	72324	0.457	0.10677	0.48944	84500	51500	32900	15400	62800	36600	105200	69100	164200	109100	412700	235100
6115	Yuba	37300	Chico	California	2157	0.25785	42.4453	0.04927	46922.4	0.36993	0.1636	0.52156	50100	42400	22100	11500	41500	31100	69100	57900	101200	89100	180300	170600
8001	Adams	28900	Denver	Colorado	12519	0.2899	41.7005	0.07183	55238.3	0.3343	0.19459	0.60069	71100	42900	35400	16100	61800	34100	90700	61100	120800	91500	270000	168200
8003	Alamosa	34805	Alamosa	Colorado	636	0.31128	44.076	0.07111	46207.1	0.43053	0.18877	0.51572	55600	42200	23000	16800	42500	33000	69200	58000	106500	86000	301400	207900
8005	Arapahoe	28900	Denver	Colorado	17040	0.27985	43.9693	0.22636	85737.5	0.43388	0.09812	0.4382	151700	57000	52700	20100	90300	41800	138400	75400	231100	113800	1170800	270200
8007	Archuleta	35300	Farmington	Colorado	416	0.18726	43.7215	0.09314	47696.7	0.45155	0.14249	0.54808	60100	41700	25600	13800	43200	30400	73300	57200	109100	88100	286600	216700
8009	Baca	28501	Springfield	Colorado
8011	Bent	28502	Pueblo	Colorado
8013	Boulder	28900	Denver	Colorado	9728	0.19781	46.7672	0.16567	87353.5	0.38522	0.08484	0.42167	136300	55400	54900	19700	93200	41900	142200	74700	225700	111900	855700	244000
8015	Chaffee	28701	Salida	Colorado	554	0.20434	48.0925	0.04764	45552.2	0.32637	0.12933	0.64621	65800	48000	34600	20000	56700	38400	80200	66800	119200	93900	250300	216400
8017	Cheyenne	28504	Burlington	Colorado
8019	Clear Creek	28900	Denver	Colorado
8021	Conejos	34805	Alamosa	Colorado	424	0.23836	48.048	0.05169	41309.4	0.38932	0.22532	0.43632	43900	43300	19000	17600	31900	35400	60400	61500	89700	88300	164700	161800
8023	Costilla	34805	Alamosa	Colorado
8025	Crowley	28502	Pueblo	Colorado
8027	Custer	28401	Colorado Springs	Colorado
8029	Delta	35201	Grand Junction	Colorado	1064	0.2089	50.3385	0.0903	48341.3	0.37839	0.17871	0.57331	56200	52100	24400	19800	46400	40800	72700	71200	98800	103300	230500	197300
8031	Denver	28900	Denver	Colorado	14544	0.31157	37.5802	0.22679	59618.2	0.61874	0.21732	0.48969	85500	39200	25400	11000	47700	27800	85000	50900	139600	85300	549200	202100
8033	Dolores	35402	Cortez	Colorado
8035	Douglas	28900	Denver	Colorado	5478	0.22071	47.8907	0.11837	86047.4	0.23458	0.05	0.29938	161100	61700	85300	24600	120900	49300	171400	83500	255100	118600	929500	230800
8037	Eagle	28702	Glenwood Springs	Colorado	956	0.24266	45.8965	0.28534	76522.4	0.54835	0.11984	0.48013	158200	53900	44800	21000	75400	39900	121300	69800	241300	111600	1425800	283100
8039	Elbert	28900	Denver	Colorado	788	0.19291	46.7328	0.04752	60121.4	0.27258	0.10194	0.56218	90400	48400	51900	20000	81700	40500	112000	69700	154300	96500	372900	159800
8041	El Paso	28401	Colorado Springs	Colorado	19306	0.28755	41.1647	0.11051	66168	0.40102	0.14289	0.53817	89200	44900	39300	16100	68300	35000	105400	62400	154200	94400	475000	188600
8043	Fremont	28401	Colorado Springs	Colorado	1449	0.24595	45.6328	0.07559	51532.4	0.35217	0.19208	0.5942	62100	44700	29600	16800	54100	36200	81100	65300	108200	95200	246800	170800
8045	Garfield	28702	Glenwood Springs	Colorado	1655	0.16309	49.2993	0.07573	60521.7	0.36075	0.13214	0.57583	84800	49800	39900	18300	67900	42600	100400	72900	148000	104800	400800	199600
8047	Gilpin	28900	Denver	Colorado
8049	Grand	28703	Granby	Colorado	423	0.3055	42.6965	0.0812	57053.4	0.3614	0.09512	0.5792	77100	44000	36600	17300	65100	38500	93600	63100	128300	90000	448700	147900
8051	Gunnison	35202	Gunnison	Colorado	354	0.14611	48.3107	0.12546	63419.1	0.47204	0.09867	0.52542	91500	48200	34700	19600	63100	38200	98200	64400	156200	93700	846900	223900
8053	Hinsdale	35202	Gunnison	Colorado
8055	Huerfano	28503	Trinidad	Colorado	260	0.29838	43.2435	0.10825	39977.2	0.38869	0.24609	0.5	47200	41300	20700	14500	37600	31600	60700	57400	84600	87300	176500	214100
8057	Jackson	28704	Laramie	Colorado
8059	Jefferson	28900	Denver	Colorado	19314	0.25173	45.4213	0.12412	72144.9	0.33037	0.08958	0.4695	116800	55100	56800	21000	89900	43200	129000	74600	187700	109500	618400	226300
8061	Kiowa	28504	Burlington	Colorado
8063	Kit Carson	28504	Burlington	Colorado	330	0.21356	55.527	0.09035	44620.7	0.38007	0.12773	0.57879	59400	61500	27900	25400	47000	47400	72500	76700	102900	106200	256600	418600
8065	Lake	28702	Glenwood Springs	Colorado	250	0.28523	42.9618	0.05429	50720.6	0.2906	0.224	0.668	62800	43500	33000	14300	60300	34500	83800	64300	100400	88700	251100	155900
8067	La Plata	35300	Farmington	Colorado	1688	0.18502	47.7745	0.11648	56465.5	0.41451	0.1022	0.57879	79300	49800	34600	17600	59600	37800	91100	73100	136600	103400	390500	197400
8069	Larimer	28800	Fort Collins	Colorado	8610	0.24585	45.3852	0.10477	69476.5	0.36842	0.09846	0.50569	99800	52100	46300	19300	78100	40900	115800	71100	171000	103600	523400	226100
8071	Las Animas	28503	Trinidad	Colorado	587	0.28474	45.5065	0.04623	43000.1	0.36482	0.21913	0.477	45500	43100	19500	13000	36200	33000	62500	65700	95100	98400	157300	160700
8073	Lincoln	28402	Limon	Colorado
8075	Logan	28301	Sterling	Colorado	814	0.28243	50.1148	0.14263	44522.8	0.44676	0.18896	0.60442	69400	52500	30800	21700	50500	42900	75300	71700	116200	104700	430900	210500
8077	Mesa	35201	Grand Junction	Colorado	4515	0.26145	46.5943	0.10802	56469.1	0.42223	0.16179	0.58272	76000	50100	32400	17800	58300	39900	88900	70300	125600	101600	415000	212400
8079	Mineral	34805	Alamosa	Colorado
8081	Moffat	36401	Steamboat Springs	Colorado	671	0.27126	48.5885	0.04242	50972.4	0.26725	0.15142	0.61401	72000	52200	41700	22500	69300	46500	92700	75300	117500	101200	250800	183400
8083	Montezuma	35402	Cortez	Colorado	999	0.19893	46.3873	0.07067	50234.8	0.37789	0.14855	0.57658	59400	45700	26100	16500	48500	35500	76300	63700	104400	96600	267900	212700
8085	Montrose	35201	Grand Junction	Colorado	1366	0.27197	45.0692	0.07638	48416	0.37649	0.1663	0.5937	62700	44300	28600	17200	51500	36000	77000	62900	111700	95700	328500	168000
8087	Morgan	28800	Fort Collins	Colorado	1124	0.33617	47.7822	0.05197	45519.1	0.3345	0.20874	0.60676	57000	51200	28400	19600	47300	40800	73900	69500	101900	100800	231200	192000
8089	Otero	28502	Pueblo	Colorado	939	0.30752	43.194	0.06142	46991.7	0.37477	0.23234	0.55272	52700	42300	23700	15700	42300	31600	70700	59600	101400	91200	211300	195600
8091	Ouray	35201	Grand Junction	Colorado
8093	Park	28900	Denver	Colorado	494	0.18295	48.5658	0.04072	57553.2	0.2737	0.09583	0.58907	74600	49100	42500	20600	69300	40700	100100	70700	122100	97300	222200	200100
8095	Phillips	28301	Sterling	Colorado
8097	Pitkin	28702	Glenwood Springs	Colorado	286	0.18015	42.0267	0.54677	183456	0.53675	0.02548	0.4021	478400	57400	55800	12600	100100	32800	239300	73700	618900	122200	2183300	546700
8099	Prowers	28502	Pueblo	Colorado	636	0.25614	48.2555	0.07446	41024.3	0.35596	0.25142	0.5739	51100	46300	23900	17100	42200	37300	65000	64400	91400	95600	231000	160800
8101	Pueblo	28502	Pueblo	Colorado	5172	0.3684	39.233	0.14649	52062.2	0.45603	0.21982	0.56883	67100	40700	27000	12500	51100	30300	79100	57600	112700	88300	357800	172800
8103	Rio Blanco	36401	Steamboat Springs	Colorado	372	0.21329	56.7052	0.13798	55220.4	0.35073	0.12853	0.59677	81600	65900	39600	28300	68600	55400	94800	87600	130100	122400	254000	242600
8105	Rio Grande	34805	Alamosa	Colorado	575	0.313	44.849	0.1445	46542.9	0.47144	0.23699	0.53739	59200	42600	22800	15900	41300	35500	69400	60300	101700	86100	279700	156000
8107	Routt	36401	Steamboat Springs	Colorado	677	0.10971	50.8807	0.09027	65112.5	0.38561	0.0659	0.49483	101800	62500	45900	19100	77200	41500	111100	74800	187300	107900	575200	346600
8109	Saguache	34805	Alamosa	Colorado	260	0.23616	45.32	0.11542	32227.5	0.42409	0.26033	0.46154	42800	38100	17400	14100	32100	32200	49700	53400	76900	86400	193200	121900
8111	San Juan	35300	Farmington	Colorado
8113	San Miguel	35201	Grand Junction	Colorado
8115	Sedgwick	28302	Ogallala	Colorado
8117	Summit	28702	Glenwood Springs	Colorado	515	0.14335	48.3698	0.0817	87648.7	0.39856	0.04537	0.45825	122000	51600	48400	19100	85700	39100	136000	70700	268900	108200	633800	205400
8119	Teller	28401	Colorado Springs	Colorado	959	0.20447	45.5808	0.17859	59469.6	0.43274	0.13596	0.55266	85800	46800	36100	18000	64700	36800	95500	63200	136800	94900	330100	205500
8121	Washington	28301	Sterling	Colorado
8123	Weld	28800	Fort Collins	Colorado	6267	0.31148	44.292	0.10998	58176.2	0.40424	0.19525	0.57077	75900	49100	33100	18100	60300	37700	91300	67500	126400	100200	365000	197900
8125	Yuma	28301	Sterling	Colorado	454	0.29165	54.2773	0.04329	41879.8	0.3443	0.11597	0.61894	58800	58300	29800	29100	49800	49000	71700	80000	106700	103900	227100	194200
9001	Fairfield	20901	Bridgeport	Connecticut	25344	0.35482	42.8835	0.28444	125963	0.55284	0.07991	0.36352	230700	68200	46200	19200	93800	45100	172200	86800	384400	140500	2567200	406100
9003	Hartford	20901	Bridgeport	Connecticut	26886	0.38415	41.6377	0.1454	85012.4	0.46489	0.10922	0.42662	115000	57000	41200	18300	80800	41500	126200	78400	194700	120300	745600	268500
9005	Litchfield	20901	Bridgeport	Connecticut	6347	0.32219	44.2677	0.1184	67173.4	0.33623	0.05893	0.50591	106400	57600	52900	20400	83900	44600	120000	78800	167900	118600	597400	266400
9007	Middlesex	20901	Bridgeport	Connecticut	4543	0.32461	44.7112	0.10396	72370.8	0.30691	0.06529	0.46027	109700	59700	57500	21700	90500	46800	129800	82300	176600	120800	474100	261100
9009	New Haven	20901	Bridgeport	Connecticut	25357	0.3632	41.878	0.1053	77352.2	0.42502	0.10251	0.45526	97100	55200	39400	16800	76500	40300	116800	76200	169500	117300	543300	263200
9011	New London	20901	Bridgeport	Connecticut	8355	0.32388	42.773	0.11795	68771.4	0.38899	0.10635	0.507	96100	51900	43400	18100	74400	38900	112200	72500	156300	109200	527700	227500
9013	Tolland	20901	Bridgeport	Connecticut	4323	0.31001	46.1472	0.08792	67599.3	0.27564	0.05756	0.46357	107800	61300	60800	23300	92300	48700	128400	85300	173200	124000	445200	237300
9015	Windham	20901	Bridgeport	Connecticut	4044	0.31226	42.9465	0.08851	58470.2	0.34962	0.11326	0.57641	77200	48300	38300	16900	67200	37400	96700	68900	129600	102500	299300	199000
10001	Kent	19901	Dover	Delaware	4738	0.36971	39.6628	0.08033	57762.5	0.38688	0.17657	0.56437	67100	43200	29700	13700	55600	32700	87500	60600	121700	94900	283700	189100
10003	New Castle	19800	Wilmington	Delaware	17251	0.39947	37.0637	0.14639	80429.8	0.44123	0.14468	0.45186	104100	51800	39600	13600	77200	34900	120100	69700	173000	110100	575400	234600
10005	Sussex	19901	Dover	Delaware	5337	0.39915	37.9397	0.11231	55706.6	0.46553	0.19592	0.49354	63100	39400	23800	11600	45500	28100	79500	55200	116500	89600	313700	192100
11001	District of Columbia	11304	Washington DC	District of Columbia	13596	0.32005	35.7662	0.28159	50622.8	0.79688	0.20845	0.43027	92700	36900	20300	7300	37700	24100	70900	47100	151200	80500	987600	221800
12001	Alachua	7900	Gainesville	Florida	6953	0.36324	38.149	0.13507	58594.3	0.52985	0.14707	0.47577	70000	41000	24300	11500	46000	27500	82900	56100	127400	91500	408300	215500
12003	Baker	7600	Jacksonville	Florida	981	0.37103	39.5528	0.07335	44252.5	0.33141	0.29118	0.60958	53000	38300	26200	12600	44500	29500	70500	54300	93600	82900	181500	140000
12005	Bay	10000	Panama City	Florida	5492	0.32546	39.7015	0.12173	46844.8	0.46995	0.17744	0.52622	57400	38600	22100	11900	42400	28000	68900	52800	103000	84800	353100	172400
12007	Bradford	7900	Gainesville	Florida	886	0.38562	38.8785	0.05033	41031	0.35296	0.26334	0.54063	46100	35100	20700	11300	37600	26800	61700	50600	88700	75900	174700	129200
12009	Brevard	7300	Palm Bay	Florida	15098	0.30681	39.5333	0.10384	55693.6	0.42336	0.13691	0.55431	67400	42100	28100	12400	53500	29200	83800	57100	117300	91500	350200	197600
12011	Broward	7000	Miami	Florida	43967	0.29329	40.2743	0.16077	71169.6	0.56352	0.12561	0.45357	86000	45100	26400	13900	52900	29800	97600	57700	156600	97400	574400	232000
12013	Calhoun	9900	Tallahassee	Florida	449	0.40811	40.3118	0.06246	40013.5	0.36009	0.22467	0.52116	44800	36600	20500	13000	35200	27700	60500	48600	86700	77900	205300	177700
12015	Charlotte	6900	Sarasota	Florida	2935	0.236	41.853	0.1161	51450.9	0.44525	0.14716	0.5598	67000	40500	27500	13000	49500	30700	79000	57400	114100	86300	367100	186700
12017	Citrus	7800	Ocala	Florida	2966	0.28715	40.7908	0.08316	44257	0.43934	0.15702	0.49562	51200	36300	20300	11300	38000	27800	64500	53800	97300	83400	284400	163400
12019	Clay	7600	Jacksonville	Florida	5875	0.2903	40.9015	0.06249	52128.3	0.32628	0.1385	0.61123	69800	42000	35700	14700	60900	33200	87800	60200	121400	88000	273100	160700
12021	Collier	7200	Cape Coral	Florida	4209	0.28297	40.4173	0.18768	62531.6	0.66281	0.16706	0.44951	91000	41400	23800	13100	45800	28900	86400	55800	158900	91600	789800	207200
12023	Columbia	7700	Lake City	Florida	2071	0.34429	38.2522	0.09675	42023	0.43846	0.22844	0.51328	51300	35500	20600	11300	37700	25600	62600	48500	94300	80000	272000	150200
12027	De Soto	6900	Sarasota	Florida	859	0.31187	36.9868	0.09834	37272.5	0.42656	0.27323	0.45984	45100	30400	18800	10500	32400	22800	56000	42700	84900	70400	199500	129700
12029	Dixie	7900	Gainesville	Florida	443	0.36841	41.0802	0.04699	30413.7	0.29607	0.27254	0.45372	35200	33700	16100	11400	29400	26400	46500	46800	70200	72500	122200	135900
12031	Duval	7600	Jacksonville	Florida	28189	0.37298	36.6575	0.15169	53384.4	0.51157	0.19691	0.52613	68900	39000	25200	11100	47200	26300	78500	51600	117300	85900	447700	183000
12033	Escambia	10900	Pensacola	Florida	10316	0.35329	38.1052	0.14775	49590.9	0.50592	0.19574	0.50746	58700	37000	20600	11100	40800	26300	70200	50500	102000	81500	320200	173500
12035	Flagler	7500	Deltona	Florida	1258	0.28687	40.2497	0.10448	47009.1	0.42465	0.15482	0.55008	54500	37500	22400	12100	42100	27400	69400	52300	96100	85900	323000	164800
12037	Franklin	10000	Panama City	Florida	332	0.33967	36.0097	0.13991	33256.5	0.45018	0.26087	0.41566	40500	28400	16700	9200	27200	21400	50000	37500	68900	64900	196800	128300
12039	Gadsden	9900	Tallahassee	Florida	2174	0.42395	33.8287	0.09194	27487.3	0.39382	0.26943	0.3804	36900	26400	16900	9300	26200	18900	44400	33300	74800	59300	157900	118600
12041	Gilchrist	7900	Gainesville	Florida	483	0.36631	41.2617	0.05793	36152.3	0.31758	0.22634	0.53209	41600	37000	19200	12400	36400	29000	55400	50300	78000	76100	142300	172700
12043	Glades	7100	Port St. Lucie	Florida
12045	Gulf	10000	Panama City	Florida	450	0.40333	36.0692	0.06297	40839.7	0.35795	0.22111	0.54	45800	31700	19800	8000	38300	23200	60600	48300	83600	75300	184700	124100
12047	Hamilton	7700	Lake City	Florida	465	0.4371	37.2505	0.04397	39729.6	0.32337	0.26652	0.48817	40000	31400	17000	11000	32500	23100	56800	43200	79400	73000	126200	129800
12049	Hardee	6800	Lakeland	Florida	1015	0.38795	40.6827	0.1059	43102.7	0.43888	0.28656	0.46798	47200	40200	18200	13000	33400	26600	61300	52100	92200	84100	198700	169600
12051	Hendry	7100	Port St. Lucie	Florida	1277	0.24966	38.7845	0.0796	46252.6	0.4298	0.25052	0.49021	50900	33700	20200	12500	37300	24800	66500	44600	97900	75400	307000	158000
12053	Hernando	6700	Tampa	Florida	3333	0.28668	40.376	0.14008	41122.6	0.43511	0.14432	0.54485	52500	38300	22000	10600	39700	27000	63100	52500	86500	84400	262700	187900
12055	Highlands	6800	Lakeland	Florida	2291	0.32205	39.4522	0.10072	46917.8	0.48084	0.21736	0.48014	52800	35600	19600	12500	36500	26500	66500	49500	99700	77000	316400	156800
12057	Hillsborough	6700	Tampa	Florida	32908	0.34732	38.742	0.15716	58100.6	0.54293	0.1738	0.49614	73300	40700	24700	12800	47500	28300	82800	54600	128300	89300	475500	202900
12059	Holmes	9900	Tallahassee	Florida	711	0.42256	41.57	0.06189	36515.2	0.36669	0.20029	0.47257	40000	36200	16000	11500	31200	27200	52500	54900	78700	81600	175100	131900
12061	Indian River	7300	Palm Bay	Florida	3179	0.30813	38.8772	0.26776	58539.5	0.6382	0.15148	0.49544	89700	41400	24800	12000	48700	28100	83300	53700	132200	88700	768900	214900
12063	Jackson	9900	Tallahassee	Florida	1790	0.36927	39.9558	0.10466	41154.3	0.42396	0.20752	0.48492	46700	34100	19800	11600	33200	26400	60900	50800	86000	81300	230600	155200
12065	Jefferson	9900	Tallahassee	Florida	496	0.33272	36.712	0.13335	35184.9	0.45432	0.20492	0.42944	44200	30400	18600	8700	29600	21500	53800	45200	81400	73100	217700	130200
12067	Lafayette	7700	Lake City	Florida
12069	Lake	7400	Orlando	Florida	5741	0.30983	38.0787	0.14046	48399.8	0.49653	0.18896	0.52343	60800	35000	22600	11400	42500	26000	71000	50000	105300	78000	320900	161600
12071	Lee	7200	Cape Coral	Florida	11029	0.30908	39.135	0.15893	58287.9	0.53508	0.17182	0.51074	76400	41000	25900	12400	49900	28600	84200	54700	129200	88700	523000	205000
12073	Leon	9900	Tallahassee	Florida	7509	0.36152	37.838	0.10926	66617.1	0.47808	0.13224	0.49407	78000	41400	28500	13500	57100	29500	95100	57500	139300	90700	488400	194500
12075	Levy	7900	Gainesville	Florida	1153	0.41912	38.558	0.05186	35364.6	0.34072	0.21178	0.47268	39100	37500	17300	10400	31800	23800	52700	44100	77300	75900	142000	168500
12077	Liberty	9900	Tallahassee	Florida
12079	Madison	7700	Lake City	Florida	727	0.46631	35.3507	0.0689	32674.5	0.35511	0.22237	0.46768	40800	30600	19100	9100	30700	20600	51700	40800	81400	74600	165000	145000
12081	Manatee	6900	Sarasota	Florida	6844	0.32548	37.494	0.16034	58215.9	0.51887	0.18311	0.51242	74200	38300	26300	12200	49300	26700	84500	52300	125100	85300	480400	176100
12083	Marion	7800	Ocala	Florida	7743	0.34447	38.2707	0.14141	41971.2	0.50445	0.20615	0.49102	53300	36800	19900	10900	36600	24900	61800	48000	94300	80100	351400	183700
12085	Martin	7100	Port St. Lucie	Florida	3172	0.30134	39.1025	0.26076	71634.4	0.59816	0.1223	0.48329	111400	43300	30400	12400	60400	31400	102100	59600	170200	96000	1000000	209000
12086	Miami-Dade	7000	Miami	Florida	62492	0.25226	42.0075	0.21182	53780.7	0.677	0.1435	0.41481	72200	42200	19500	13900	36600	28100	73300	52400	127800	90100	583900	217900
12087	Monroe	7000	Miami	Florida	1976	0.22132	43.738	0.19519	59638.8	0.58326	0.12056	0.48988	78400	43900	24700	14900	47800	31600	84400	59100	132700	95200	606600	212100
12089	Nassau	7600	Jacksonville	Florida	2315	0.37783	37.7317	0.1348	49020.7	0.40573	0.17776	0.61469	66000	38400	30100	12000	52700	30000	79100	57000	106700	82100	299100	158800
12091	Okaloosa	10900	Pensacola	Florida	6568	0.31609	40.7933	0.13984	49244.3	0.4342	0.14999	0.58968	68800	42000	29500	14100	51800	31300	78800	58900	113400	87300	374800	185000
12093	Okeechobee	7100	Port St. Lucie	Florida	1250	0.29822	39.0485	0.10225	44921.7	0.45905	0.26829	0.472	50900	36300	19800	11200	35200	25200	64700	50300	96700	83300	287300	178300
12095	Orange	7400	Orlando	Florida	29422	0.326	38.475	0.15019	53456.4	0.54265	0.17089	0.49402	67200	38700	23000	12100	43300	26600	76500	51100	118900	85700	469500	192100
12097	Osceola	7400	Orlando	Florida	5631	0.27151	40.2497	0.10515	41003.9	0.40404	0.1642	0.54058	51200	35600	22500	12500	39300	27400	63500	49200	90800	78200	230300	146800
12099	Palm Beach	7100	Port St. Lucie	Florida	28903	0.30173	39.3173	0.20908	73305.4	0.61471	0.13168	0.45279	101400	45400	27500	13100	55000	29700	100800	58100	167000	96300	858100	232000
12101	Pasco	6700	Tampa	Florida	8724	0.33644	39.077	0.0884	44813.4	0.41364	0.16033	0.53588	52700	37600	21900	10900	40800	26800	66700	52000	96900	85900	251600	183700
12103	Pinellas	6700	Tampa	Florida	19014	0.322	39.556	0.16094	55714.3	0.55227	0.14867	0.50594	74200	41600	25100	12500	47000	28600	80800	56100	129600	91500	509000	200200
12105	Polk	6800	Lakeland	Florida	16490	0.34099	39.3438	0.12506	46711	0.47673	0.22456	0.51989	57500	39000	22100	12700	41100	26900	68800	51100	101000	82900	332600	170000
12107	Putnam	7500	Deltona	Florida	2503	0.3652	36.939	0.09555	42495.5	0.42504	0.24531	0.47103	45100	33300	17800	9500	33000	23300	60300	44500	86700	72800	174000	156500
12109	St Johns	7600	Jacksonville	Florida	3852	0.33807	39.3428	0.15035	71688.3	0.53091	0.137	0.47404	92000	46100	29700	13500	59400	31600	101400	62200	172000	98400	558700	220700
12111	St Lucie	7100	Port St. Lucie	Florida	5767	0.30706	37.6055	0.10775	49413.6	0.44492	0.187	0.51465	57300	35500	23200	10700	42300	25000	72600	48800	105000	79700	275200	164600
12113	Santa Rosa	10900	Pensacola	Florida	4564	0.29162	42.8275	0.11167	50549.2	0.42513	0.15254	0.57187	66000	43400	28100	15000	51200	33600	78700	60900	113900	90800	343800	200100
12115	Sarasota	6900	Sarasota	Florida	7786	0.29976	40.232	0.19943	63659.3	0.56445	0.11904	0.51567	94100	46100	29900	13200	56100	31300	93600	59600	153200	97200	752000	235000
12117	Seminole	7400	Orlando	Florida	11890	0.32135	41.3197	0.13341	69459.3	0.482	0.11272	0.50421	87200	48300	31900	15200	60600	34000	101400	65100	155300	100100	509800	230400
12119	Sumter	7400	Orlando	Florida	1248	0.37229	37.6392	0.07203	40589.4	0.37842	0.23748	0.48317	42600	32900	17800	11300	32800	22800	58400	43700	82400	74500	164100	150400
12121	Suwannee	7700	Lake City	Florida	1364	0.35507	41.1307	0.06009	38489.9	0.34411	0.20965	0.52053	43800	37700	20100	12900	34700	28100	58600	52700	82100	80900	173800	180700
12123	Taylor	7700	Lake City	Florida	761	0.35358	39.7935	0.12658	49561.8	0.50258	0.23289	0.47175	54000	36300	18500	12500	37800	27600	68100	51900	104100	76700	277500	158500
12125	Union	7900	Gainesville	Florida	466	0.42391	38.0517	0.06307	36592.3	0.31876	0.20293	0.55794	44000	33900	22000	10100	37400	25700	58600	51400	81400	78900	154200	129700
12127	Volusia	7500	Deltona	Florida	12674	0.29748	39.602	0.11817	46242.9	0.46768	0.15159	0.5318	57900	38000	22700	11800	42000	26600	68900	51800	102100	84500	341100	183000
12129	Wakulla	9900	Tallahassee	Florida	925	0.27415	39.5468	0.0558	41664.6	0.33185	0.18519	0.56973	47600	35700	22300	12600	41900	27400	64000	47000	87300	72100	174400	128800
12131	Walton	10900	Pensacola	Florida	1009	0.32008	39.545	0.12401	35613.8	0.4518	0.21248	0.44698	44100	33600	17800	11300	30900	24800	53400	47200	83100	74500	204800	143400
12133	Washington	9900	Tallahassee	Florida	713	0.33462	40.7475	0.06741	36453.3	0.36412	0.21781	0.4979	41100	36900	17400	10000	33300	26300	53900	49300	78700	83600	171500	173000
13001	Appling	9001	Vidalia	Georgia	691	0.36929	39.0802	0.0537	47432.3	0.39269	0.26466	0.50941	51200	38600	21100	11000	41300	26000	68600	54900	105400	88700	176800	193200
13003	Atkinson	8601	Waycross	Georgia	341	0.24467	37.5667	0.08781	27904.4	0.38952	0.31077	0.36364	38500	29800	17900	10500	26700	21700	45800	38400	79200	66400	156800	110400
13005	Bacon	8601	Waycross	Georgia	363	0.31982	37.4075	0.07711	51189.2	0.44669	0.27089	0.46281	50900	33900	19200	9400	37400	23900	70400	48500	101400	81100	230800	158700
13007	Baker	10200	Albany	Georgia
13009	Baldwin	9002	Milledgeville	Georgia	1534	0.41745	32.8952	0.07771	53806.4	0.45685	0.17212	0.45893	57900	33000	23300	10000	40200	20900	77100	44200	116000	77600	285600	185500
13011	Banks	9400	Gainesville	Georgia	400	0.29903	40.7777	0.07035	48006.4	0.37358	0.25424	0.555	56000	39200	25200	12400	46400	31800	73200	52800	103800	83500	206400	136100
13013	Barrow	9301	Winder	Georgia	1267	0.31396	37.597	0.0903	52934.1	0.41363	0.19186	0.55328	62500	36400	26200	11100	50200	27200	79100	53100	113500	81700	277900	150800
13015	Bartow	6600	Rome	Georgia	2745	0.33503	37.4138	0.09257	55351.6	0.4098	0.22194	0.55301	66000	38600	28500	11800	52900	28900	83800	52200	117600	82400	301500	172100
13017	Ben Hill	8501	Fitzgerald	Georgia	833	0.41848	36.587	0.08615	53008.6	0.48698	0.26803	0.42617	53200	34700	19400	10800	35600	23600	72500	50900	110800	79900	244800	161400
13019	Berrien	8503	Valdosta	Georgia	574	0.2844	40.392	0.08429	38609	0.37623	0.19492	0.57491	49400	36800	22300	11900	41100	26800	60900	51500	86900	84500	213100	149200
13021	Bibb	8900	Macon	Georgia	6662	0.399	33.997	0.15367	67232.4	0.60118	0.21308	0.40919	72400	35200	20300	10500	44400	22400	87500	47800	132100	80900	540700	173000
13023	Bleckley	8900	Macon	Georgia	466	0.50264	35.844	0.08111	50942	0.39281	0.20485	0.5279	51900	35900	22100	11600	40100	23800	73100	51100	95300	87100	157900	159600
13025	Brantley	8602	Brunswick	Georgia	534	0.32034	38.6905	0.05161	46192.4	0.32727	0.28277	0.58989	47500	34400	21800	11400	40800	26000	68000	51700	88900	77700	147200	123100
13027	Brooks	8503	Valdosta	Georgia	571	0.43558	35.8045	0.08454	34263.3	0.4495	0.29877	0.36602	38800	28400	15400	9300	24300	20100	49600	39300	79400	63000	184600	124700
13029	Bryan	8800	Savannah	Georgia	1249	0.34837	38.8113	0.11032	62283.9	0.41052	0.1929	0.53323	76700	43900	33300	13800	63100	31900	95600	61000	127800	93700	319400	178800
13031	Bulloch	8702	Statesboro	Georgia	1569	0.42945	35.3843	0.08867	54008.2	0.49503	0.17857	0.4608	58000	37100	20100	10000	40400	22900	74200	48700	117200	83700	310800	178500
13033	Burke	8401	Aiken	Georgia	993	0.41243	35.3907	0.16623	37856.9	0.55719	0.26885	0.37059	47400	36200	16800	10300	27600	20600	54600	38600	95200	69800	265000	138000
13035	Butts	9200	Griffin	Georgia	822	0.36452	35.99	0.05811	47053	0.38471	0.24433	0.54745	53900	33300	24500	12500	42600	24000	71600	44700	104000	76300	243200	151300
13037	Calhoun	10301	Eufaula	Georgia	338	0.49973	35.3453	0.07461	27015.5	0.47852	0.27389	0.29586	37900	29300	15300	9100	24000	18300	42300	35700	75500	71000	253800	168000
13039	Camden	7600	Jacksonville	Georgia	1693	0.33354	38.3745	0.05863	50665.7	0.30152	0.1793	0.63379	64300	38800	33800	13800	59300	30300	84400	56000	110200	82600	197900	165500
13043	Candler	8702	Statesboro	Georgia	330	0.38886	34.4755	0.08775	46314.8	0.49299	0.2697	0.41515	48100	31900	17300	9400	32000	20300	63600	38700	95600	72500	323500	152500
13045	Carroll	9600	LaGrange	Georgia	3334	0.36014	38.7695	0.11998	55515.4	0.46934	0.21444	0.5204	65800	40700	24900	12400	48800	28800	80400	56300	118600	89100	370800	185300
13047	Catoosa	6401	Chattanooga	Georgia	1411	0.33019	40.7707	0.09414	54036.3	0.37326	0.19118	0.59816	71100	43000	33100	14200	60300	34000	87100	62800	122300	91200	317500	162800
13049	Charlton	7600	Jacksonville	Georgia	364	0.41889	39.9532	0.15977	51747.1	0.47317	0.22613	0.53571	56100	39700	20400	11200	41700	27700	72100	58000	93700	87500	277200	195300
13051	Chatham	8800	Savannah	Georgia	8378	0.34621	35.0472	0.14311	60997.1	0.58086	0.22065	0.45011	70500	34800	21000	10900	43800	22400	81900	45600	127400	81000	580400	178000
13053	Chattahoochee	9701	Columbus	Georgia
13055	Chattooga	6600	Rome	Georgia	970	0.34401	38.7722	0.05325	41362.8	0.32522	0.25949	0.56495	47800	36500	23600	11300	39300	27400	65000	49300	88800	75100	173900	196600
13057	Cherokee	9100	Atlanta	Georgia	3943	0.28437	42.0553	0.11405	72326.8	0.37859	0.13012	0.48415	96500	47700	44000	17000	77500	37900	116400	66800	162400	98500	463200	199800
13059	Clarke	9301	Winder	Georgia	2629	0.39918	32.8005	0.13981	73411.7	0.6113	0.17403	0.3895	78900	39100	21600	9900	45100	22100	95000	46700	149100	82900	619800	199700
13061	Clay	10301	Eufaula	Georgia
13063	Clayton	9100	Atlanta	Georgia	6946	0.27738	35.8335	0.08152	55209.2	0.38065	0.1892	0.56248	65000	35000	29200	11500	53500	24500	84400	46400	117300	79300	248800	161700
13065	Clinch	8601	Waycross	Georgia	280	0.41841	36.6842	0.09043	37645.3	0.46781	0.2807	0.46429	47100	31100	19300	11200	31900	23700	57000	45300	93000	77300	356000	108200
13067	Cobb	9100	Atlanta	Georgia	17268	0.34344	39.756	0.12702	96494.6	0.42343	0.10076	0.38956	123500	53600	45300	16400	90200	38100	141800	73800	219400	113400	754100	268500
13069	Coffee	8601	Waycross	Georgia	1571	0.38222	36.4275	0.10308	46427.9	0.53026	0.2623	0.41757	54000	33500	20000	11000	33100	22500	66400	45200	110000	78100	314400	167300
13071	Colquitt	8503	Valdosta	Georgia	1685	0.44402	35.9545	0.10533	47387.2	0.51414	0.26231	0.41721	51900	33900	18100	10000	33300	22000	65500	48300	102400	78100	279400	170800
13073	Columbia	8401	Aiken	Georgia	2260	0.34747	39.5718	0.06447	75856.2	0.36359	0.12905	0.44956	88700	47700	40600	16400	77400	36400	116500	67400	160700	99100	340300	225100
13075	Cook	8503	Valdosta	Georgia	601	0.44702	36.2805	0.08454	38176.9	0.40479	0.21767	0.45424	44800	37200	18500	9500	32100	22000	56700	46400	84700	71900	208500	145100
13077	Coweta	9600	LaGrange	Georgia	3107	0.35111	35.9438	0.08075	66165.5	0.40473	0.16866	0.50853	75500	38800	30700	13200	63600	27800	96900	53100	134200	86700	368000	165400
13079	Crawford	8900	Macon	Georgia
13081	Crisp	8502	Cordele	Georgia	963	0.44804	33.273	0.11114	44263	0.53523	0.25422	0.37799	45100	28300	14800	9400	27100	17700	59100	36000	92700	69700	246000	149100
13083	Dade	6401	Chattanooga	Georgia	524	0.3291	41.4735	0.05383	44156.3	0.32347	0.19118	0.6126	54900	40700	27600	11500	46900	32900	71800	58600	101700	89900	190300	150500
13085	Dawson	9100	Atlanta	Georgia	551	0.30644	38.201	0.23379	54645.8	0.53228	0.18061	0.57895	81000	37300	28700	10900	53100	28200	83300	57400	112300	81800	479800	151200
13087	Decatur	10101	Bainbridge	Georgia	1163	0.38394	37.3825	0.11499	39365.5	0.50108	0.24843	0.38779	46500	33400	18000	11100	29100	22800	57400	45800	93500	73800	253600	161300
13089	De Kalb	9100	Atlanta	Georgia	20261	0.32155	34.5977	0.14992	64522.5	0.55775	0.17018	0.4792	81700	37100	26800	11300	49100	23500	91300	45800	150200	82900	575200	204700
13091	Dodge	9001	Vidalia	Georgia	675	0.42281	39.7953	0.10084	46551.5	0.45649	0.20482	0.47111	49500	37500	19100	10700	34900	27900	65700	54400	93800	87600	250500	159200
13093	Dooly	8502	Cordele	Georgia	759	0.40528	35.79	0.09869	38630.4	0.49219	0.26376	0.3834	43000	30800	16500	10000	27100	20900	55200	38500	91400	73600	254600	156300
13095	Dougherty	10200	Albany	Georgia	4376	0.36967	32.6168	0.12385	59439.6	0.58816	0.2341	0.38597	60100	31800	17900	9300	35300	19700	77400	39900	119900	70300	376500	172200
13097	Douglas	9100	Atlanta	Georgia	3154	0.29756	39.486	0.05876	59340.2	0.33035	0.14842	0.56468	75500	42900	38100	14000	68600	32300	97500	60600	132000	92300	267600	187600
13099	Early	10301	Eufaula	Georgia	539	0.47093	34.3623	0.17811	41619.9	0.63378	0.25735	0.32282	48900	29400	16000	8300	24500	18500	57600	39200	101100	74100	364800	152500
13101	Echols	8503	Valdosta	Georgia
13103	Effingham	8800	Savannah	Georgia	1398	0.35228	40.95	0.0484	59353.8	0.32153	0.19346	0.56724	67300	44000	32800	15300	63200	35900	92200	63400	117700	96000	205500	158600
13105	Elbert	9302	Toccoa	Georgia	846	0.40874	36.2185	0.05911	41236.2	0.37788	0.21669	0.50473	46500	32600	20600	10200	35100	24100	61800	43700	89600	78100	177600	138900
13107	Emanuel	8702	Statesboro	Georgia	1051	0.38003	37.8218	0.0862	37399.9	0.4534	0.24528	0.36251	39900	32300	15300	10400	25900	21400	52700	43900	83200	74300	176100	150900
13109	Evans	8701	Hinesville	Georgia	380	0.49702	36.1655	0.10126	42992.3	0.46508	0.24631	0.41579	42900	31100	15300	10500	26900	19000	58300	42000	87800	76700	157700	133400
13111	Fannin	6501	Ellijay	Georgia	650	0.2669	39.9255	0.07723	44036.3	0.4099	0.20846	0.49231	48700	34700	19800	13300	37300	24600	63900	50000	91700	74200	269000	139900
13113	Fayette	9100	Atlanta	Georgia	4051	0.29355	43.6878	0.13071	79373.1	0.27353	0.05789	0.36633	135700	57700	71800	21800	108300	45800	151200	79500	216700	115800	592300	247900
13115	Floyd	6600	Rome	Georgia	3025	0.37617	36.1183	0.10068	62086.7	0.48721	0.19787	0.48826	67800	37800	24500	11000	48700	26200	86600	52800	125700	86100	388700	169000
13117	Forsyth	9100	Atlanta	Georgia	338	0.16712	46.897	0.12043	79718.9	0.49578	0.12438	0.42604	101800	52700	34300	16600	75800	36100	114100	66600	187800	102100	709900	231800
13119	Franklin	9302	Toccoa	Georgia	801	0.35353	38.8952	0.12549	46830.3	0.44702	0.22776	0.55056	56800	36700	23800	11200	42200	28100	70600	53200	96000	82600	345900	146400
13121	Fulton	9100	Atlanta	Georgia	25307	0.40169	33.0862	0.24588	78239.4	0.81918	0.20669	0.34433	115800	38500	20100	10500	39200	21200	98400	44500	222000	88300	1224800	246600
13123	Gilmer	6501	Ellijay	Georgia	645	0.28397	41.4423	0.07374	44240.1	0.39562	0.20997	0.54419	50100	39000	21400	13600	39800	28700	65600	53200	93300	85400	262000	164500
13125	Glascock	8401	Aiken	Georgia
13127	Glynn	8602	Brunswick	Georgia	2483	0.32906	35.5095	0.12716	66029.1	0.55262	0.21747	0.44704	73900	39000	22000	10700	50000	23700	88000	49100	137800	84800	496800	186300
13129	Gordon	6600	Rome	Georgia	1707	0.35056	39.187	0.09085	47558.5	0.39149	0.23391	0.5536	57100	38800	25300	13200	45800	28600	72900	54300	103700	79400	228300	156500
13131	Grady	10102	Thomasville	Georgia	868	0.42258	36.9585	0.06182	45403.7	0.42351	0.2151	0.44009	45600	33200	18000	10800	32100	23700	63400	48100	94500	76700	188600	164200
13133	Greene	8402	Washington	Georgia	599	0.40748	33.197	0.12304	32589.7	0.52963	0.23191	0.34725	43600	26800	16700	8100	27500	17500	49300	35600	86900	64800	268200	122600
13135	Gwinnett	9100	Atlanta	Georgia	6249	0.28951	41.3287	0.12712	77998.1	0.48108	0.11527	0.46247	95900	48300	33900	14400	67000	34400	111900	64800	173700	103200	602300	228900
13137	Habersham	9400	Gainesville	Georgia	1171	0.43195	39.2717	0.0828	50402.3	0.38574	0.20833	0.55508	60600	41200	26700	13500	48800	32100	77100	58000	108300	91300	278600	185300
13139	Hall	9400	Gainesville	Georgia	4328	0.33402	39.1175	0.14946	65505.4	0.50794	0.19615	0.49815	83600	42300	28600	13800	58100	31200	94100	59300	142600	88700	531300	178900
13141	Hancock	9002	Milledgeville	Georgia	386	0.30838	33.2995	0.10604	24384.4	0.38044	0.24594	0.36528	37400	24900	18300	9600	26700	18100	42700	32000	70100	54200	271600	119200
13143	Haralson	9600	LaGrange	Georgia	918	0.36108	40.878	0.09584	47775.1	0.40055	0.2395	0.56318	53600	40300	22000	12500	45100	29600	69700	60400	92400	87700	209600	180400
13145	Harris	9701	Columbus	Georgia	792	0.30494	38.0985	0.0625	57088.8	0.39077	0.17153	0.53157	64700	39800	27400	13200	52700	26400	84500	50900	121900	85200	264900	173000
13147	Hart	9302	Toccoa	Georgia	561	0.33623	38.8578	0.07799	45871.6	0.39417	0.21627	0.53654	51300	36600	22400	12100	40300	26900	68200	49300	98900	79500	230100	183000
13149	Heard	9600	LaGrange	Georgia	374	0.33437	35.8903	0.04384	44269.1	0.30982	0.26316	0.53743	47300	30900	23800	11500	39700	23700	68100	45900	90200	66800	148100	128200
13151	Henry	9100	Atlanta	Georgia	3964	0.31909	39.4922	0.07242	61501.2	0.32616	0.15331	0.55197	80900	44400	41000	15300	72100	35000	102500	61700	136100	92400	301600	193400
13153	Houston	8900	Macon	Georgia	4387	0.34687	38.4828	0.09167	63057.4	0.37471	0.15454	0.53841	75300	43000	34600	14100	64900	31100	97600	60300	130100	91400	277200	170000
13155	Irwin	8501	Fitzgerald	Georgia	374	0.42559	37.1848	0.05874	47839.9	0.45136	0.27506	0.42246	46900	36100	17700	11800	32700	23400	65600	44300	100700	74000	202500	203500
13157	Jackson	9400	Gainesville	Georgia	1524	0.34982	37.6095	0.09099	50403.7	0.39207	0.19353	0.56759	59700	36900	25900	12100	49700	28300	76300	50700	105700	83000	219600	155800
13159	Jasper	9100	Atlanta	Georgia	383	0.45064	34.39	0.05756	53286.3	0.41466	0.25266	0.50914	52500	33900	19700	10500	41300	23200	72900	45300	100400	84600	255100	170700
13161	Jeff Davis	9001	Vidalia	Georgia	544	0.44662	36.9035	0.08581	45083.2	0.42709	0.30855	0.48713	50600	36100	20200	10800	39000	25200	65300	50500	101800	78300	225400	175300
13163	Jefferson	8401	Aiken	Georgia	886	0.54629	34.9883	0.10254	34755.1	0.45637	0.24153	0.38149	40700	29600	16700	9400	26400	18900	51400	39400	81200	72100	235400	146100
13165	Jenkins	8702	Statesboro	Georgia	361	0.33171	35.1688	0.15848	37280	0.51448	0.24931	0.3518	43200	28800	15700	10000	25300	18500	53000	36200	80800	67300	160900	140300
13167	Johnson	9003	Dublin	Georgia	337	0.50311	34.2777	0.06225	41783.8	0.4036	0.26316	0.41543	40400	30400	15500	8500	27600	19500	57300	42800	82600	72700	157800	172200
13169	Jones	8900	Macon	Georgia	609	0.37207	37.4507	0.06759	59307	0.38422	0.17688	0.52709	63000	38300	27800	13100	52400	28300	87100	55500	118300	86100	201400	141900
13171	Lamar	9200	Griffin	Georgia	570	0.32308	37.901	0.07452	43726.5	0.40963	0.2067	0.50175	50300	33200	22000	13100	37000	25200	65700	45100	94200	72600	236600	138700
13173	Lanier	8503	Valdosta	Georgia
13175	Laurens	9003	Dublin	Georgia	1927	0.42333	35.3972	0.16583	55500.2	0.55804	0.19736	0.43851	58900	33800	18500	9400	36000	22100	74000	48100	110700	82500	314000	147000
13177	Lee	10200	Albany	Georgia	1028	0.30228	40.616	0.06619	62166.8	0.36772	0.18497	0.53794	68800	40800	30400	14000	59500	31700	92600	61400	124500	89500	240900	165800
13179	Liberty	8701	Hinesville	Georgia	2347	0.26387	37.7647	0.08609	39780.5	0.33525	0.22427	0.62676	52200	33500	26300	11500	44300	25400	66000	44700	89500	73200	162700	151900
13181	Lincoln	8402	Washington	Georgia	308	0.37149	36.3043	0.13489	43703.8	0.5128	0.19614	0.44481	52000	32400	18400	9400	34200	22700	62100	49000	100700	73600	308700	136700
13183	Long	8701	Hinesville	Georgia
13185	Lowndes	8503	Valdosta	Georgia	3465	0.40492	36.306	0.14621	54533.9	0.53449	0.21373	0.48023	63900	38600	21400	11400	42300	25100	76000	49100	117200	80200	367200	160400
13187	Lumpkin	9400	Gainesville	Georgia	552	0.28869	40.8582	0.07585	46926.3	0.35064	0.15152	0.60507	57400	37800	27300	14200	49300	30400	74200	54100	104200	78500	179100	160000
13189	McDuffie	8401	Aiken	Georgia	957	0.40924	35.882	0.08759	50681.9	0.47793	0.24794	0.47022	56600	41900	21000	9800	40200	24300	71700	50800	110600	80700	301100	155200
13191	McIntosh	8602	Brunswick	Georgia	358	0.31693	36.3772	0.04418	35004.5	0.3553	0.33046	0.39944	38000	29800	16600	8900	27500	19900	51700	38700	83500	70900	137400	151300
13193	Macon	9702	Americus	Georgia	314	0.23992	33.756	0.09082	31685.7	0.44246	0.26129	0.34713	39600	27200	16900	7700	26700	18000	48600	35000	82100	60200	264100	141100
13195	Madison	9301	Winder	Georgia	963	0.37129	36.6082	0.06461	48289	0.35438	0.2124	0.57736	55500	35600	25900	11400	45700	26100	74100	48700	102200	79800	227200	154700
13197	Marion	9702	Americus	Georgia
13199	Meriwether	9701	Columbus	Georgia	861	0.38952	33.632	0.08949	36577.6	0.41995	0.25183	0.43902	45900	28500	20300	10400	32000	20200	56900	37400	92100	65800	205200	131200
13201	Miller	10101	Bainbridge	Georgia	264	0.34339	38.2617	0.09264	37105.5	0.51892	0.20073	0.375	45500	32700	16800	10900	27800	23600	53900	47900	97100	81200	262300	163700
13205	Mitchell	10200	Albany	Georgia	1028	0.41849	35.5222	0.07412	33350.2	0.44281	0.24047	0.3463	39400	28900	16400	9100	25600	20200	49800	38800	85400	70700	200000	126100
13207	Monroe	8900	Macon	Georgia	762	0.37458	35.2415	0.09126	57076.7	0.43725	0.20743	0.5	61800	33900	24400	11900	46000	26300	81500	47800	117100	74100	263400	144400
13209	Montgomery	9001	Vidalia	Georgia	273	0.37555	37.9868	0.09225	29498.3	0.42314	0.28477	0.38462	38400	29700	15800	12300	26800	21500	45300	42000	77800	68700	156700	110200
13211	Morgan	9100	Atlanta	Georgia	605	0.43577	33.2542	0.09387	52459.8	0.45306	0.21394	0.50909	62200	34100	24100	10300	46100	22100	76600	45900	111700	83300	400700	162700
13213	Murray	6600	Rome	Georgia	1264	0.401	35.505	0.14367	41606.6	0.40061	0.23988	0.59652	54600	33000	24100	10400	43000	25000	65700	46100	86300	71900	179900	139900
13215	Muscogee	9701	Columbus	Georgia	7705	0.37519	35.1718	0.14335	53085.2	0.53583	0.20629	0.48553	65000	34400	22500	11800	42200	23000	75600	44500	118200	77900	470800	173400
13217	Newton	9100	Atlanta	Georgia	334	0.24595	34.4078	0.11174	49318.7	0.51275	0.22444	0.47305	52600	28300	17300	9500	38800	20400	66600	37600	100500	64300	266200	144200
13219	Oconee	9301	Winder	Georgia	1050	0.32712	40.461	0.10503	74628.3	0.38838	0.09002	0.47714	90700	47200	37600	15900	72300	36400	112200	64600	156300	100100	398500	215400
13221	Oglethorpe	9301	Winder	Georgia	263	0.4045	35.9195	0.05357	46600.9	0.3508	0.21111	0.52091	51200	36600	24100	10700	44200	25200	70700	45500	99800	79700	205200	177700
13223	Paulding	9100	Atlanta	Georgia	1908	0.30326	38.1885	0.08247	57469.3	0.32589	0.18658	0.58857	73900	39400	37100	13400	67500	31000	94600	57500	119500	88900	256500	152500
13225	Peach	8900	Macon	Georgia	1126	0.33605	35.4123	0.07929	55598.1	0.44385	0.22444	0.46714	55300	32600	19600	9700	44900	22600	75200	47700	108700	76600	220800	141800
13227	Pickens	9100	Atlanta	Georgia	695	0.31772	39.265	0.12008	53852.5	0.44017	0.19628	0.55396	64100	38600	24900	12600	50600	28700	78700	56700	109500	81800	324900	172000
13229	Pierce	8601	Waycross	Georgia	677	0.37448	41.557	0.07765	44094	0.39731	0.23746	0.5288	49300	37500	20100	13400	40300	29900	64200	58400	91900	83700	213000	139600
13231	Pike	9200	Griffin	Georgia	567	0.26141	39.2313	0.21469	53753.3	0.49672	0.20075	0.5873	74600	39200	27800	13400	51200	28200	81600	53300	109600	85500	604000	187100
13233	Polk	6600	Rome	Georgia	1521	0.33092	37.363	0.05253	47124.4	0.37057	0.25759	0.52663	49700	33700	21700	11200	39100	25400	68800	47200	99100	77100	182800	142100
13235	Pulaski	8900	Macon	Georgia	413	0.35563	33.6748	0.08743	57571.4	0.49389	0.2005	0.38015	50400	30500	17500	9100	31500	18600	75100	41500	107900	77800	229200	134700
13237	Putnam	9002	Milledgeville	Georgia	606	0.33641	34.0463	0.076	51639.8	0.44947	0.1874	0.44059	54000	31500	20200	10100	38400	19800	71800	43500	117100	74900	216000	141900
13239	Quitman	10301	Eufaula	Georgia
13241	Rabun	1201	Franklin	Georgia	446	0.30607	38.5177	0.11141	47770.3	0.48032	0.18913	0.50448	59300	35300	22300	11700	43400	26800	70000	51600	114100	76600	348700	141100
13243	Randolph	10301	Eufaula	Georgia	378	0.53193	35.3242	0.11066	24673.1	0.45522	0.2338	0.32804	36500	27500	15900	9600	23800	18500	40600	35800	79500	65000	272100	131100
13245	Richmond	8401	Aiken	Georgia	9980	0.35268	35.768	0.1159	60184.8	0.5107	0.19501	0.47184	65900	36400	22600	11700	45300	23800	82800	47900	123400	82800	431100	179500
13247	Rockdale	9100	Atlanta	Georgia	471	0.21724	39.799	0.06237	74241.8	0.44664	0.17822	0.44374	70900	38000	26300	12100	54100	29400	100600	52500	138400	79700	333500	171600
13249	Schley	9702	Americus	Georgia
13251	Screven	8702	Statesboro	Georgia	641	0.4229	36.0915	0.06085	44687.7	0.43609	0.23138	0.45086	46100	32200	16400	11000	34200	22400	61100	44500	97300	74300	219100	145300
13253	Seminole	10101	Bainbridge	Georgia	379	0.47286	37.6375	0.13777	48919.2	0.55344	0.23429	0.43536	51800	35400	17200	10600	32200	22300	66100	50100	97800	89700	437400	155500
13255	Spalding	9200	Griffin	Georgia	2277	0.41985	34.9293	0.09166	51571.7	0.46353	0.25761	0.46948	55700	36800	21500	11100	39600	21900	73100	45600	108500	81200	288700	167900
13257	Stephens	9302	Toccoa	Georgia	1008	0.39475	38.6808	0.08804	46804.2	0.4027	0.20156	0.53869	56500	38100	24400	12500	43500	28500	71200	54800	103300	82100	244800	169000
13259	Stewart	9702	Americus	Georgia
13261	Sumter	9702	Americus	Georgia	1372	0.40655	33.5408	0.12868	50726	0.52479	0.21962	0.44242	54500	30300	18400	9700	34900	20100	69200	40100	104500	69700	326700	151800
13263	Talbot	9701	Columbus	Georgia	252	0.5235	33.5215	0.08087	28772.3	0.35909	0.22672	0.42857	39100	30900	19100	8900	28800	17800	47800	39000	81000	62600	165800	272800
13265	Taliaferro	8402	Washington	Georgia
13267	Tattnall	8701	Hinesville	Georgia	804	0.34857	36.5442	0.07687	44592.8	0.4328	0.2512	0.47637	45800	31500	16900	9600	35500	22300	61500	45400	91300	71800	207600	126100
13269	Taylor	8900	Macon	Georgia	416	0.39861	35.8792	0.06565	39535.8	0.39445	0.2321	0.44952	42200	30600	17900	10500	30800	22100	57400	41400	88300	74300	172000	126400
13271	Telfair	9001	Vidalia	Georgia	553	0.43189	36.8792	0.12012	32440.3	0.44383	0.22163	0.38879	40000	28700	16900	11600	26900	22300	49300	38300	75900	65100	160100	117600
13273	Terrell	10200	Albany	Georgia	495	0.52853	34.7533	0.11514	25966.1	0.47941	0.28302	0.32323	38500	28600	15900	9400	24200	18900	41800	35200	85700	66500	177000	183600
13275	Thomas	10102	Thomasville	Georgia	2004	0.39366	36.0515	0.15844	47461.5	0.61818	0.22456	0.39421	58900	33200	18600	11100	32000	22300	66000	45400	109900	75100	424100	167800
13277	Tift	8503	Valdosta	Georgia	1636	0.40956	35.887	0.08483	53861.4	0.49286	0.22679	0.42726	53800	35500	19200	10200	35200	22600	73100	45100	108200	79700	301100	175800
13279	Toombs	9001	Vidalia	Georgia	1101	0.43453	37.7683	0.10835	58379.9	0.56738	0.22981	0.37057	57700	38100	18100	12400	34100	24800	76500	54500	124900	87800	341800	167100
13281	Towns	1204	Andrews	Georgia
13283	Treutlen	9001	Vidalia	Georgia	253	0.41666	39.2275	0.1523	41282.1	0.51207	0.264	0.37549	41400	32200	15300	11700	24200	25000	56600	42700	76600	70400	232500	126100
13285	Troup	9600	LaGrange	Georgia	2485	0.4006	35.331	0.17494	54832.6	0.55709	0.23152	0.48934	70300	36000	23500	12200	43700	24000	78300	48900	121300	82000	432100	170500
13287	Turner	8503	Valdosta	Georgia	454	0.48275	34.6367	0.0639	32128.8	0.42765	0.24099	0.3326	36200	28000	13900	9900	23800	17800	46000	33700	81400	68400	155300	181000
13289	Twiggs	8900	Macon	Georgia	388	0.25304	33.72	0.04185	39969.9	0.35682	0.26768	0.48196	44300	26800	19700	9700	34300	19400	59700	36800	92800	66200	146600	112400
13291	Union	1204	Andrews	Georgia	511	0.31511	41.4817	0.16106	46018.1	0.49277	0.15369	0.49119	56100	38700	21100	12900	37300	30200	67100	54700	97100	83600	324000	163600
13293	Upson	9200	Griffin	Georgia	981	0.4249	36.8015	0.08927	45540.5	0.39557	0.23666	0.52599	50500	34600	21500	10400	39600	24600	67100	49400	90900	83800	205600	146600
13295	Walker	6401	Chattanooga	Georgia	2516	0.3322	38.259	0.08983	47996.7	0.38369	0.21991	0.57234	57900	36700	26100	12000	47000	28400	74100	52100	100500	79500	266200	155100
13297	Walton	9100	Atlanta	Georgia	1085	0.35436	36.83	0.15417	54354.2	0.51545	0.22253	0.50783	63700	34600	23100	10200	42600	25600	77400	51800	108500	81300	392900	150500
13299	Ware	8601	Waycross	Georgia	1443	0.43431	37.1508	0.05862	45937.8	0.41441	0.23315	0.46985	48500	35400	19500	10800	36300	24000	65400	49100	99700	83400	203000	160400
13301	Warren	8401	Aiken	Georgia	258	0.45684	32.729	0.05181	26223.2	0.3423	0.25	0.34884	33900	24800	15800	7000	25200	18300	42000	31700	74500	59200	136600	106300
13303	Washington	9003	Dublin	Georgia	914	0.45888	34.296	0.09595	51301.5	0.4809	0.2172	0.46061	51400	34700	17500	9500	36100	21800	68800	43700	100900	78900	256100	195800
13305	Wayne	8701	Hinesville	Georgia	996	0.40288	37.623	0.05856	55422.1	0.40915	0.24628	0.501	53600	37700	19300	10100	44700	25500	74700	55700	108800	87400	198300	179400
13307	Webster	9702	Americus	Georgia
13309	Wheeler	9001	Vidalia	Georgia
13311	White	9400	Gainesville	Georgia	591	0.2268	45.004	0.06127	49349.6	0.37706	0.1875	0.52792	53700	43600	23000	14400	46000	33700	72400	62700	99400	86700	202800	164900
13313	Whitfield	6600	Rome	Georgia	3067	0.35331	38.2537	0.30225	51542.1	0.63388	0.23435	0.54744	92000	38900	27800	12900	48300	29000	79400	54000	124800	83300	670600	189400
13315	Wilcox	8502	Cordele	Georgia	326	0.4461	40.0265	0.05929	45190.6	0.38967	0.23511	0.44479	46500	36900	18800	12300	33100	27000	64000	55100	97600	85900	204200	161600
13317	Wilkes	8402	Washington	Georgia	497	0.43157	35.9002	0.09151	42207.6	0.43887	0.18504	0.46278	48400	32500	19700	10600	33800	22300	61900	44800	93000	81400	196900	183200
13319	Wilkinson	9002	Milledgeville	Georgia	529	0.38576	32.342	0.05433	51390.4	0.35954	0.23708	0.48582	51800	31000	22300	9200	40600	20800	73700	38200	103800	74300	148000	158000
13321	Worth	10200	Albany	Georgia	839	0.34862	38.6145	0.06661	48323.9	0.43206	0.22071	0.45054	50000	35500	19600	11300	36000	24600	68000	50300	103000	81100	209300	158500
15001	Hawaii	35600	Hilo	Hawaii	5567	0.25425	40.1493	0.10432	55836.8	0.43869	0.14638	0.53404	63600	38500	25900	11600	49400	30000	81700	53200	115300	85100	300300	171300
15003	Honolulu	34701	Honolulu	Hawaii	27530	0.23172	44.83	0.09084	68483.5	0.39558	0.11425	0.51689	84300	48200	37600	18000	67800	37600	106100	65800	147500	100700	391900	199500
15005	Kalaupapa	34703	Kahului	Hawaii
15007	Kauai	34702	Kapaa	Hawaii	2279	0.25935	43.5778	0.057	51063.6	0.35143	0.13289	0.595	63800	44000	31600	16300	55000	35200	82700	58800	115200	89700	245400	203700
15009	Maui	34703	Kahului	Hawaii	4248	0.23275	42.1508	0.09414	56415.8	0.39098	0.13102	0.58898	71400	42600	32500	14400	58000	33000	88900	58300	123300	88200	354400	176800
16001	Ada	35801	Boise City	Idaho	11628	0.25731	42.5667	0.12808	67850.1	0.39436	0.11577	0.52812	101500	48100	44600	17900	75100	36900	112500	63700	167800	94900	580000	210600
16003	Adams	35803	McCall	Idaho
16005	Bannock	36301	Pocatello	Idaho	3622	0.25952	43.107	0.05413	52658	0.3005	0.1404	0.60105	74300	44000	41600	17200	67800	37600	94300	62200	123900	86300	271800	167400
16007	Bear Lake	36403	Soda Springs	Idaho	392	0.12878	53.8235	0.05783	42557.7	0.25554	0.10995	0.70408	61100	51100	35900	25500	60600	43200	78400	68800	96800	96000	232700	180200
16009	Benewah	38601	Spokane	Idaho	457	0.20178	45.6195	0.06795	43663.3	0.30619	0.16779	0.63676	54700	42700	27200	16300	51300	35100	70800	57800	93200	85300	166800	146000
16011	Bingham	36301	Pocatello	Idaho	2594	0.24971	46.3377	0.07988	46865.3	0.31047	0.15762	0.67001	66000	44800	35700	19600	59000	39000	82600	63400	104500	86700	252500	146900
16013	Blaine	35701	Twin Falls	Idaho	626	0.21566	43.1095	0.18153	72492.7	0.5257	0.08462	0.49521	122400	54400	39500	15900	69500	34600	112000	63900	243200	100700	1076500	303100
16015	Boise	35801	Boise City	Idaho
16017	Bonner	38601	Spokane	Idaho	1563	0.20219	45.6998	0.12161	46852.7	0.45621	0.13642	0.56558	61800	44900	25600	15400	46200	35500	72500	61200	102000	87700	394900	171000
16019	Bonneville	36301	Pocatello	Idaho	4480	0.24576	45.512	0.09231	58394.8	0.34633	0.13029	0.57433	87800	48400	44100	20400	72600	40700	102500	65900	144200	94300	446600	199100
16021	Boundary	34501	Bonners Ferry	Idaho	458	0.2089	46.2025	0.10362	38567.3	0.38326	0.14318	0.56769	52100	41300	24200	16500	42100	36100	62800	58300	94600	86200	169700	137100
16023	Butte	36301	Pocatello	Idaho
16025	Camas	35701	Twin Falls	Idaho
16027	Canyon	35801	Boise City	Idaho	5098	0.27535	41.5688	0.09082	48593.2	0.37197	0.20313	0.61338	65300	40000	31100	15600	52900	32600	79700	55800	110500	81600	319200	161100
16029	Caribou	36403	Soda Springs	Idaho	472	0.16238	53.4115	0.04192	45327	0.24054	0.13006	0.68008	71300	51600	46100	26900	68200	46900	91400	71000	111200	92300	211100	164100
16031	Cassia	35702	Burley	Idaho	1188	0.26968	48.223	0.11939	47236.2	0.40702	0.17448	0.61785	68600	47700	31100	21900	51800	41700	78300	63800	115400	89700	370300	170600
16033	Clark	36301	Pocatello	Idaho
16035	Clearwater	38401	Lewiston	Idaho	399	0.27616	46.684	0.04398	44705.2	0.31771	0.16019	0.63409	57600	45000	30700	17500	51700	39800	75400	66400	103600	92100	238700	167200
16037	Custer	36302	Salmon	Idaho
16039	Elmore	35801	Boise City	Idaho	1008	0.29342	44.0535	0.0603	40912.6	0.28639	0.17493	0.65972	59700	42800	34300	17000	52400	36100	75200	60800	105300	90100	197900	158000
16041	Franklin	36200	Logan	Idaho	683	0.10372	54.782	0.07682	39144	0.27828	0.12195	0.70717	62000	49100	36100	27500	53500	45000	75300	64700	97100	85400	265300	159100
16043	Fremont	36301	Pocatello	Idaho	664	0.21781	49.6093	0.05413	37942.3	0.26463	0.16542	0.6762	54000	46700	30800	22900	48400	41000	68700	61400	91300	83700	196300	204600
16045	Gem	35801	Boise City	Idaho	717	0.23518	45.5275	0.05676	42487.2	0.29559	0.13074	0.65132	57500	42600	30300	18400	51400	36000	72700	61000	98000	83100	201000	151500
16047	Gooding	35701	Twin Falls	Idaho	658	0.22841	46.2993	0.06582	38174.1	0.31409	0.18901	0.64286	57300	41600	30500	19600	48700	36500	68700	59700	101300	86800	201100	151100
16049	Idaho	38401	Lewiston	Idaho	660	0.2223	48.5005	0.08305	38808.6	0.36709	0.1399	0.57576	52200	44800	25700	18300	42500	38700	64500	64700	95400	90900	206800	180700
16051	Jefferson	36301	Pocatello	Idaho	1276	0.20675	49.0767	0.06354	43794.4	0.27737	0.1309	0.71395	64300	48900	37700	21800	57200	41000	81500	63400	100700	88900	267100	243300
16053	Jerome	35701	Twin Falls	Idaho	855	0.27646	45.1815	0.09768	43978.7	0.36658	0.19419	0.6386	62000	43400	30700	17900	49400	37200	74700	58900	106400	85300	310400	175100
16055	Kootenai	38601	Spokane	Idaho	4293	0.2264	44.835	0.09371	50963.5	0.38359	0.14302	0.60238	71800	46300	34200	16900	57600	35400	85200	62800	121500	93200	377600	186300
16057	Latah	38402	Pullman	Idaho	1144	0.23735	46.2717	0.0525	52768.5	0.31465	0.07897	0.62063	71000	48100	37600	18000	61600	38700	90400	68500	123200	99600	284500	170000
16059	Lemhi	36302	Salmon	Idaho	348	0.1952	46.192	0.0666	41371.7	0.33668	0.16147	0.5977	52600	42600	25600	16000	46700	33800	66900	61300	91700	85400	189000	177800
16061	Lewis	38401	Lewiston	Idaho	275	0.33971	46.9357	0.03424	36859.5	0.25366	0.15357	0.65818	50400	45100	29300	20500	47400	39500	66200	62200	91400	88100	122400	157600
16063	Lincoln	35701	Twin Falls	Idaho
16065	Madison	36301	Pocatello	Idaho	1244	0.19792	51.636	0.07315	49507.8	0.29749	0.10186	0.64791	76000	55600	41600	25100	65000	46000	91200	69900	120900	95000	333200	227000
16067	Minidoka	35702	Burley	Idaho	1195	0.27323	49.1718	0.06084	39340.8	0.28241	0.20439	0.6728	56500	49900	31600	22800	50300	41600	71000	63600	95200	92800	208100	196300
16069	Nez Perce	38401	Lewiston	Idaho	1450	0.27252	43.602	0.06969	59056	0.34781	0.15481	0.56345	75100	48600	35900	17100	67300	36800	94900	65800	124000	96100	307800	177800
16071	Oneida	36200	Logan	Idaho
16073	Owyhee	35801	Boise City	Idaho	421	0.22501	45.9703	0.05133	35375.6	0.27349	0.24885	0.62708	47800	40200	25500	18300	43400	35400	60900	54400	85700	76000	143100	133300
16075	Payette	35802	Ontario	Idaho	888	0.24804	43.878	0.06685	47510.2	0.34422	0.19189	0.57995	56100	58700	26100	16200	47100	33300	73600	55500	99600	84400	214600	188900
16077	Power	36301	Pocatello	Idaho	368	0.22714	46.8585	0.14731	50265	0.39251	0.14824	0.62772	65500	47900	29600	18700	53100	37900	79800	62900	100400	95300	327300	275300
16079	Shoshone	38601	Spokane	Idaho	583	0.35276	43.358	0.04805	46257.1	0.35868	0.17905	0.56604	48700	42700	20000	13000	42200	31600	66300	63000	89600	95500	192900	163400
16081	Teton	36303	Jackson	Idaho	272	0.17631	50.1277	0.05535	38404.3	0.26676	0.11017	0.68015	58300	48100	33500	22500	52600	41000	71900	60800	100700	94400	179100	213600
16083	Twin Falls	35701	Twin Falls	Idaho	2905	0.24114	45.5415	0.08153	50185.7	0.37351	0.17801	0.61618	67500	44800	31700	18000	54300	37100	81900	61200	116800	89500	335900	177600
16085	Valley	35803	McCall	Idaho	433	0.25685	43.3402	0.19062	51494.9	0.52343	0.12808	0.57968	73200	43000	27500	13600	49100	34300	79000	61300	107500	91100	505000	200100
16087	Washington	35802	Ontario	Idaho	478	0.32272	45.707	0.04961	44850.8	0.31631	0.15801	0.58159	51700	45500	25500	17000	48300	36000	70400	62800	93600	91300	185900	222600
17001	Adams	25000	Quincy	Illinois	2757	0.36663	45.4158	0.08641	48357.8	0.35721	0.13099	0.63656	74900	50300	38100	19900	62700	43200	86400	71700	123500	99500	427100	199100
17003	Alexander	25601	Carbondale	Illinois	376	0.51894	35.6905	0.05195	44128.8	0.43952	0.28643	0.45213	41900	31600	14200	8600	32300	21900	58300	46500	89600	75400	148400	150500
17005	Bond	24900	Edwardsville	Illinois	661	0.37758	43.3385	0.06413	51810.5	0.29799	0.1257	0.59758	68500	48900	36400	16900	63300	39800	88200	68500	113600	100800	233200	213000
17007	Boone	24400	Rockford	Illinois	1639	0.27441	42.8892	0.09168	56161.2	0.29917	0.12353	0.56925	95200	48100	51900	18900	80700	38800	108100	67100	147300	101900	426500	182100
17009	Brown	24801	Jacksonville	Illinois
17011	Bureau	23900	Peoria	Illinois	1578	0.31832	47.182	0.05304	51246.1	0.27561	0.11521	0.63561	71900	52800	40700	22100	65500	45100	92000	72100	117200	104600	231400	194200
17013	Calhoun	24900	Edwardsville	Illinois
17015	Carroll	24400	Rockford	Illinois	709	0.33089	46.7812	0.12256	49858.2	0.37445	0.11846	0.63329	74100	51600	35600	20300	60200	42700	85400	73200	116800	102000	302000	207900
17017	Cass	24801	Jacksonville	Illinois	596	0.41735	44.3728	0.05265	48622.3	0.30522	0.17699	0.63255	61600	50500	31500	18900	54500	40300	80100	71200	107800	100800	208500	194800
17019	Champaign	23500	Decatur	Illinois	5423	0.38655	40.5457	0.11555	67059.5	0.42244	0.13283	0.52425	92100	52400	38200	16400	71400	37900	105300	71400	156400	106800	528400	248200
17021	Christian	24802	Springfield	Illinois	1344	0.35596	45.099	0.06497	48997	0.29764	0.16414	0.64435	67500	51000	36700	18900	60200	41300	85700	74100	110000	103500	205300	216100
17023	Clark	23301	Charleston	Illinois	720	0.32058	47.5095	0.05413	46046.2	0.31825	0.13099	0.6125	61300	51100	31100	19800	55100	41900	77200	70800	107100	101700	226400	227500
17025	Clay	23302	Douglas	Illinois	610	0.36463	44.5018	0.05956	41973.5	0.28952	0.19393	0.66721	54900	42900	29800	19100	50700	35300	71800	62600	93500	87600	192100	139300
17027	Clinton	25500	Centralia	Illinois	1353	0.31609	52.2653	0.04919	51436.5	0.25455	0.09866	0.61271	79200	60400	48300	30000	73200	54600	99800	83000	127800	111800	248300	200700
17029	Coles	23301	Charleston	Illinois	1702	0.36515	40.9278	0.08215	56647.4	0.37449	0.15389	0.59224	74400	46400	34900	15800	61500	35000	91600	64500	123500	97900	379000	199000
17031	Cook	24300	Chicago	Illinois	171657	0.39812	38	0.21035	71240.8	0.5815	0.1742	0.46607	92500	46700	27500	12700	55800	30500	98700	62600	151200	103700	637100	232400
17033	Crawford	23302	Douglas	Illinois	815	0.36218	43.7085	0.0625	48330.3	0.31657	0.15636	0.62699	65000	48700	34500	17500	57900	36300	82800	72400	110500	101300	236800	198400
17035	Cumberland	23301	Charleston	Illinois	421	0.42421	44.0112	0.0504	45996.9	0.27085	0.12235	0.66983	61500	49200	33500	19500	56500	40300	79500	66300	100100	98000	213400	246000
17037	De Kalb	24400	Rockford	Illinois	3129	0.30046	45.2855	0.08641	56493.3	0.28881	0.1073	0.55385	90600	54000	51700	20900	79500	43100	108200	77100	139600	110200	351100	205600
17039	Dewitt	23400	Bloomington	Illinois	705	0.27037	46.3173	0.0529	55997.1	0.29509	0.1503	0.57021	74000	50400	40900	19300	70400	43000	96900	72600	123400	98800	206500	196700
17041	Douglas	23500	Decatur	Illinois	1024	0.27641	48.8043	0.0959	50287.5	0.33692	0.13519	0.6377	69800	51500	35500	22200	58700	42100	85800	69300	117500	99900	278300	227900
17043	Du Page	24300	Chicago	Illinois	32970	0.26592	49.022	0.15852	93345.3	0.32942	0.04908	0.35599	164500	69600	69900	26100	109500	53300	163200	92100	268400	136000	1226500	306400
17045	Edgar	23301	Charleston	Illinois	800	0.38972	45.672	0.06236	49159.2	0.34764	0.15345	0.58875	62100	50200	29800	18800	53600	41200	78900	69400	112300	100000	265000	258200
17047	Edwards	14801	Olney	Illinois	253	0.36334	49.0185	0.03178	41401.4	0.21641	0.1281	0.71146	61200	51900	38300	24700	58000	47200	79700	76700	100600	97700	159600	165400
17049	Effingham	23302	Douglas	Illinois	1767	0.30932	50.262	0.18584	47728.9	0.39787	0.11886	0.64743	86900	56500	40400	25200	65200	48500	88200	75000	125800	106900	398100	205700
17051	Fayette	23302	Douglas	Illinois	823	0.35758	45.6445	0.05505	49305.1	0.32208	0.21368	0.62211	57500	46800	28400	18800	51400	39200	77700	67800	101000	95400	205600	175900
17053	Ford	23500	Decatur	Illinois	559	0.33068	47.805	0.04162	40550.7	0.24123	0.13322	0.70304	63300	56200	39400	22000	57100	41500	80000	73600	106000	102400	193900	201600
17055	Franklin	25601	Carbondale	Illinois	1502	0.35777	45.3353	0.05772	48309.8	0.36206	0.19511	0.56325	54100	46300	24600	15400	46300	37500	72900	66900	101600	95500	187100	174000
17057	Fulton	23700	Galesburg	Illinois	1534	0.32278	44.1445	0.05379	53921.3	0.3195	0.15719	0.60104	63200	45900	31000	16800	57500	37900	84900	66300	110600	95200	210900	191300
17059	Gallatin	25602	Harrisburg	Illinois	270	0.21804	50.539	0.04709	42487.5	0.2929	0.12992	0.62593	51600	50300	26900	19200	46800	42500	69400	69400	92400	93300	156500	210500
17061	Greene	24801	Jacksonville	Illinois	656	0.33991	48.2107	0.0442	41152.9	0.26928	0.13455	0.67378	56000	50200	31500	20900	51000	41900	72600	71700	95900	100600	177500	201800
17063	Grundy	24300	Chicago	Illinois	1850	0.31231	46.8488	0.06269	61287.3	0.25459	0.08927	0.48378	97200	59200	57800	23800	89500	51000	119100	83200	154400	117900	315000	229500
17065	Hamilton	25500	Centralia	Illinois	364	0.38774	49.3665	0.0462	45357.7	0.323	0.17439	0.61813	55400	55600	26800	21300	52800	43700	72200	74900	99000	103300	200700	336100
17067	Hancock	23600	Burlington	Illinois	950	0.27343	51.4447	0.05556	42456.7	0.2481	0.1129	0.72316	62800	54600	37900	25000	59400	48100	80400	74400	98500	100800	175900	208300
17069	Hardin	25602	Harrisburg	Illinois
17071	Henderson	23600	Burlington	Illinois	337	0.29336	50.36	0.07135	41712	0.2784	0.16871	0.69139	60000	54400	32700	24200	56500	44800	74400	73000	95800	108800	162800	193300
17073	Henry	23801	Davenport	Illinois	2306	0.33756	46.91	0.06195	55852.2	0.31644	0.11342	0.58369	75800	55500	40500	21600	67900	44300	96300	76100	131400	108500	294500	208100
17075	Iroquois	24200	Bourbonnais	Illinois	1414	0.32958	47.4035	0.08323	47772.1	0.31468	0.14245	0.66124	67700	54000	36500	20800	59700	43000	84200	72000	108400	104300	262700	212300
17077	Jackson	25601	Carbondale	Illinois	1830	0.3549	40.5075	0.10338	59802.2	0.46955	0.15341	0.5153	70200	43400	26200	13600	54100	32000	86000	63600	127200	94400	381500	194500
17079	Jasper	23302	Douglas	Illinois	478	0.27651	53.0237	0.04256	51772.4	0.29811	0.11255	0.63389	61600	54100	31900	26800	55000	48300	83700	74100	106800	103500	219800	194100
17081	Jefferson	25500	Centralia	Illinois	1481	0.35656	42.98	0.13638	54959.8	0.43904	0.17318	0.57259	71600	45300	29000	15800	57100	36500	84000	65500	114600	91900	378800	162600
17083	Jersey	24900	Edwardsville	Illinois	1142	0.29171	46.4487	0.04697	53310.4	0.27363	0.1299	0.60858	69100	49400	38000	18700	66300	42700	91300	73000	114000	99700	224500	168400
17085	Jo Daviess	23200	Dubuque	Illinois	956	0.24543	50.3028	0.08232	46404.7	0.29436	0.10302	0.65795	73000	53300	42100	22000	63200	45500	88600	77000	113400	109900	275500	173000
17087	Johnson	25601	Carbondale	Illinois	415	0.33447	44.4408	0.0484	46375.9	0.31323	0.15471	0.59518	57500	45900	27900	16300	52900	39100	74300	65100	105000	96500	166400	204500
17089	Kane	24300	Chicago	Illinois	14834	0.35503	41.3807	0.15597	79176	0.40197	0.13023	0.45288	118700	54200	48400	19500	86000	40700	127600	74900	191800	111600	715300	233500
17091	Kankakee	24200	Bourbonnais	Illinois	4203	0.39782	40.8645	0.08611	61921.2	0.36652	0.17266	0.54913	74600	47400	35000	15700	65100	36500	96900	68700	125600	101400	287400	185300
17093	Kendall	24300	Chicago	Illinois	2381	0.22576	49.199	0.07825	56660.3	0.24208	0.09413	0.50147	104800	58800	64200	23700	91300	48000	120900	81400	157600	114400	466800	228700
17095	Knox	23700	Galesburg	Illinois	2087	0.37778	41.7355	0.24115	51287.9	0.47276	0.14158	0.60853	87100	47900	34700	16200	60700	37100	86000	66600	118300	98500	446700	199900
17097	Lake	24300	Chicago	Illinois	24171	0.34402	42.6875	0.20207	109884	0.43602	0.09269	0.37206	193100	65100	57900	20800	102300	46100	167800	85100	330900	131600	1884600	339600
17099	La Salle	23900	Peoria	Illinois	4542	0.34422	45.2175	0.07486	55392.2	0.31001	0.14018	0.59555	79500	53600	42800	19900	70800	43800	98200	76000	129300	106500	309000	216800
17101	Lawrence	14802	Vincennes	Illinois	607	0.42087	44.7867	0.05423	47832.6	0.32767	0.18812	0.58155	57200	49300	27000	15700	52900	40200	74800	69100	104700	102700	172600	191100
17103	Lee	24400	Rockford	Illinois	1463	0.34547	45.2328	0.07907	49490.8	0.30569	0.12516	0.635	76300	53800	42700	20400	67800	41700	92200	74900	121900	109500	297800	204400
17105	Livingston	23400	Bloomington	Illinois	1563	0.35078	46.8875	0.058	49568.7	0.27895	0.12313	0.60909	77700	57700	46800	21800	72100	47900	96400	80100	124500	110700	281900	230600
17107	Logan	24802	Springfield	Illinois	1259	0.32819	45.1247	0.0446	50428.9	0.26527	0.14743	0.63622	68500	50000	39400	19900	64200	40300	89800	71800	113300	100400	189800	201300
17109	McDonough	23700	Galesburg	Illinois	1000	0.27725	48.2103	0.12087	51911.7	0.38337	0.11487	0.619	70300	51600	33300	20600	57100	41200	85200	67500	114000	107600	300800	235700
17111	McHenry	24300	Chicago	Illinois	10339	0.27083	46.7388	0.09488	68774	0.26869	0.0682	0.43911	117500	59000	65300	23600	97200	48000	134100	82500	188600	115900	578600	242900
17113	Mclean	23400	Bloomington	Illinois	5094	0.36171	42.7017	0.10643	73247	0.34618	0.11081	0.4788	102600	56600	49600	21000	84000	43800	122900	75800	165800	110400	513700	223700
17115	Macon	23500	Decatur	Illinois	4635	0.43127	39.5297	0.12447	63814	0.43628	0.19733	0.52643	81100	47300	32500	15800	65100	36500	96300	67000	136200	101300	443800	206300
17117	Macoupin	24900	Edwardsville	Illinois	1877	0.37712	44.339	0.04896	51771	0.29982	0.13926	0.60735	66100	47800	35900	18400	61700	39800	87700	73100	112100	103800	206000	191600
17119	Madison	24900	Edwardsville	Illinois	10243	0.36997	41.3972	0.13368	61256.6	0.38831	0.14271	0.54545	86500	49500	40100	16500	70700	38600	101400	71500	135100	103000	406300	192800
17121	Marion	25500	Centralia	Illinois	2073	0.38588	40.794	0.09931	48758.9	0.36812	0.18659	0.6218	66800	44300	33200	15200	56700	34900	81900	63400	108800	94400	313900	187700
17123	Marshall	23900	Peoria	Illinois	594	0.32302	47.4045	0.03025	46416.2	0.23853	0.11473	0.6431	71600	52900	44900	22300	68500	45100	91400	74000	120300	107800	178100	184800
17125	Mason	23900	Peoria	Illinois	742	0.38825	43.1403	0.08425	49998.6	0.33112	0.15313	0.59704	66200	48500	34000	16900	56900	37300	84000	69300	110800	102800	250300	216400
17127	Massac	25401	Paducah	Illinois	595	0.35412	41.441	0.08293	59433.8	0.38909	0.20301	0.53109	64700	43900	26700	13100	57200	34300	86200	62500	112600	92900	277800	187300
17129	Menard	24802	Springfield	Illinois	573	0.25719	46.8278	0.07454	57819.4	0.31071	0.13167	0.56719	81000	50700	42900	20100	73000	41400	100700	73600	127100	103100	318500	172700
17131	Mercer	23801	Davenport	Illinois	827	0.25381	50.8132	0.04732	46443.4	0.26372	0.1149	0.65538	68900	53600	41300	23700	64500	47300	87700	75500	115900	105400	203400	171400
17133	Monroe	24701	St. Louis	Illinois	1180	0.26525	51.0872	0.05161	55570.1	0.22017	0.0756	0.53983	95100	61700	60500	26200	87200	54200	116100	88600	153900	119500	331000	206900
17135	Montgomery	24900	Edwardsville	Illinois	1311	0.41415	44.2248	0.07159	47347.4	0.30459	0.1828	0.64531	65800	53500	36300	17700	60100	41600	83700	72200	109400	98600	215900	179900
17137	Morgan	24801	Jacksonville	Illinois	1455	0.40979	41.3918	0.09025	55488.3	0.37449	0.14354	0.59381	75200	48300	35700	16800	62300	37700	91200	69000	130600	100000	368900	236100
17139	Moultrie	23500	Decatur	Illinois	572	0.34661	45.7993	0.11041	50278.8	0.34446	0.14905	0.63287	74600	51500	38000	20300	64800	43100	88300	67800	120300	99700	388900	226000
17141	Ogle	24400	Rockford	Illinois	2201	0.28008	45.755	0.04014	55030.8	0.26575	0.12517	0.59246	79900	54200	47000	19700	73800	42700	102000	74500	136000	109300	258700	217100
17143	Peoria	23900	Peoria	Illinois	7026	0.43188	37.918	0.12808	76601.3	0.4825	0.1817	0.45275	94500	49600	32500	14600	70800	35000	109100	68800	162200	105700	658500	232500
17145	Perry	25601	Carbondale	Illinois	832	0.38151	45.2127	0.04025	46172.5	0.27998	0.14467	0.64904	58200	49000	31600	17800	54000	39500	77800	69400	102300	98300	158400	232500
17147	Piatt	23500	Decatur	Illinois	698	0.33723	46.5538	0.06573	49158	0.25549	0.12576	0.63754	83900	57100	50800	23900	75200	45600	99900	79700	129600	111200	413300	228500
17149	Pike	25000	Quincy	Illinois	729	0.37198	47.3815	0.06364	44424.7	0.33734	0.16551	0.62277	57000	49800	28400	20400	50000	42300	72800	69400	100800	95300	204500	185400
17151	Pope	25401	Paducah	Illinois
17153	Pulaski	25601	Carbondale	Illinois	345	0.33978	38.5835	0.07454	48962	0.39922	0.24929	0.50145	46000	33400	17600	11500	34600	24600	66500	48300	90100	76100	129600	124100
17155	Putnam	23900	Peoria	Illinois	260	0.36309	42.5992	0.14945	48107.5	0.29071	0.10266	0.59231	93300	58800	55600	21700	79500	41000	103700	78900	129600	109000	324400	327600
17157	Randolph	25601	Carbondale	Illinois	1445	0.37033	47.7332	0.10176	49283.8	0.33038	0.13459	0.63183	71100	57700	38100	21300	61000	46700	87400	76600	112900	104100	232600	177100
17159	Richland	14801	Olney	Illinois	703	0.34606	46.1845	0.09972	50425.2	0.39344	0.15877	0.62447	65400	49400	30500	16000	54300	41900	80900	69500	109900	101700	296600	191300
17161	Rock Island	23801	Davenport	Illinois	6019	0.38068	41.967	0.10252	63058.2	0.38061	0.17031	0.5378	81700	49500	37400	17600	68700	39100	100500	71200	136500	103100	390700	195600
17163	St Clair	24701	St. Louis	Illinois	10849	0.44514	37.5835	0.13139	68892.2	0.47533	0.1956	0.47875	76700	44100	26700	13500	59400	31400	95600	63200	133800	96600	368500	190700
17165	Saline	25602	Harrisburg	Illinois	1018	0.43455	42.8088	0.11202	52488.5	0.42715	0.19323	0.55403	60900	47400	23800	12900	48700	36600	76300	71400	107000	101100	277900	204800
17167	Sangamon	24802	Springfield	Illinois	7485	0.40899	39.4147	0.19963	72170.8	0.46206	0.15385	0.48457	101000	49900	37700	16400	72900	37300	109900	71700	152700	105500	524400	217700
17169	Schuyler	24801	Jacksonville	Illinois	286	0.28668	47.907	0.03057	44333	0.26327	0.13793	0.66783	54400	47600	30100	18200	51600	41000	74500	69300	93700	98900	129800	167000
17171	Scott	24801	Jacksonville	Illinois
17173	Shelby	23500	Decatur	Illinois	929	0.4229	45.9005	0.05329	44545	0.26383	0.15247	0.69429	64500	53400	37800	21200	57900	43800	82300	74400	107000	104500	204800	196800
17175	Stark	23801	Davenport	Illinois	423	0.27894	50.1145	0.05988	53360.6	0.2899	0.12617	0.63121	74000	55000	41100	23700	66000	47700	94400	75400	128000	104700	226700	188800
17177	Stephenson	24400	Rockford	Illinois	2156	0.35203	42.5127	0.07311	56343.3	0.3161	0.15482	0.58256	79600	49800	41400	18000	71300	41000	97800	68600	128900	100000	365500	205800
17179	Tazewell	23900	Peoria	Illinois	5479	0.34469	43.9412	0.07389	63176	0.31473	0.13088	0.53495	87500	54600	45400	20400	77300	43400	108600	74400	143400	106300	349400	235800
17181	Union	25601	Carbondale	Illinois	653	0.39197	42.7582	0.05978	53661.9	0.36799	0.16871	0.58193	61000	46600	28200	15700	51500	35900	81800	66900	111500	95700	276300	242000
17183	Vermilion	14500	Lafayette	Illinois	3380	0.39856	40.762	0.10591	53317.9	0.38686	0.20973	0.59172	69100	44300	31000	14600	57600	35600	84300	64100	114000	93500	367700	191200
17185	Wabash	14700	Evansville	Illinois	568	0.35619	44.8008	0.06015	50645.9	0.32877	0.1486	0.6338	65700	50700	33800	17500	57800	41600	84400	69300	113500	100800	271300	235300
17187	Warren	23700	Galesburg	Illinois	747	0.36768	45.006	0.05108	48918.9	0.29545	0.16644	0.63454	61900	49100	32200	18800	55100	38400	81100	72800	108600	101100	191000	186900
17189	Washington	25500	Centralia	Illinois	663	0.31583	50.6347	0.06291	48806.3	0.27386	0.12006	0.65913	73000	58400	42100	23300	66700	50900	90900	81200	119300	112800	247600	219800
17191	Wayne	14801	Olney	Illinois	640	0.28902	48.6885	0.09863	42258.1	0.32247	0.1717	0.675	59700	49000	31900	22200	51800	40800	74200	65700	97100	88500	234400	213300
17193	White	14801	Olney	Illinois	645	0.35816	46.672	0.06275	48316.2	0.35199	0.16742	0.6031	57800	47700	26900	16800	48500	41000	75200	71700	99400	97000	253700	160200
17195	Whiteside	24400	Rockford	Illinois	2701	0.35527	43.8638	0.07473	48392.9	0.29737	0.16408	0.6431	75600	50800	43000	19700	66800	41500	91400	71100	123500	100700	308900	214700
17197	Will	24300	Chicago	Illinois	17857	0.35285	42.3903	0.0929	66882.1	0.30068	0.10478	0.45999	105700	56900	57500	20000	90600	44200	124400	80400	166900	116600	463900	223900
17199	Williamson	25601	Carbondale	Illinois	2078	0.3715	41.1155	0.11449	51845.7	0.4161	0.14783	0.564	66600	43400	29000	14700	52900	33300	80800	61100	114600	96100	272700	176600
17201	Winnebago	24400	Rockford	Illinois	10660	0.38007	37.9808	0.10137	65938.4	0.39444	0.15948	0.5137	86900	46400	38500	14700	72600	34200	104400	64700	144700	98500	474900	203200
17203	Woodford	23900	Peoria	Illinois	1365	0.34246	48.3255	0.11096	54857	0.25215	0.07873	0.52967	102800	66200	62200	29500	86900	54000	117000	83900	147900	114900	358300	224800
18001	Adams	14100	Fort Wayne	Indiana	1383	0.3826	45.281	0.1057	45323.5	0.2966	0.11915	0.69559	77300	52600	42800	23800	65800	44700	88100	72200	118100	95600	297200	196600
18003	Allen	14100	Fort Wayne	Indiana	13117	0.4035	38.6115	0.14443	67930	0.42557	0.16239	0.5146	99500	48800	40800	16200	74200	37100	108700	67900	157400	99800	721400	211100
18005	Bartholomew	14300	Columbus	Indiana	2570	0.39848	38.959	0.09478	65566.1	0.3581	0.17089	0.5393	92100	49500	43300	16200	74000	38800	108900	68200	152800	101400	530600	214700
18007	Benton	14500	Lafayette	Indiana	489	0.26867	50.0147	0.05341	48388.6	0.28683	0.12826	0.64008	63000	52400	33700	21400	58900	45100	82100	71500	109300	98400	228300	213300
18009	Blackford	14000	Muncie	Indiana	560	0.36283	39.6927	0.07299	42223.8	0.27405	0.17073	0.6875	67800	41900	40000	14900	61500	32800	82200	61300	110300	90100	181800	153800
18011	Boone	14200	Indianapolis	Indiana	1795	0.35149	42.6482	0.1605	77760.3	0.41786	0.11571	0.50808	134200	59300	52700	19600	83700	44400	130500	78100	229800	116900	896900	269100
18013	Brown	14200	Indianapolis	Indiana	560	0.17397	44.1223	0.06503	52330.5	0.31541	0.14829	0.62143	68100	41200	34700	16100	60200	33700	87100	59200	120400	87300	260900	157000
18015	Carroll	14500	Lafayette	Indiana	736	0.23213	47.6523	0.04515	44711.4	0.26043	0.1273	0.65217	70600	49100	43400	18700	65800	42300	88100	70400	122200	97700	179300	183300
18017	Cass	13900	Center	Indiana	1593	0.37319	42.0778	0.08507	55269.3	0.32274	0.16125	0.60326	76100	48000	38400	18800	66100	38200	93700	67200	123600	97100	355200	217900
18019	Clark	13101	Louisville	Indiana	3727	0.35818	39.3765	0.06764	55326.5	0.34086	0.17267	0.58841	70900	42800	35100	14000	62000	33100	90400	62900	125900	92200	244700	177600
18021	Clay	14400	Terre Haute	Indiana	1259	0.35302	43.6145	0.06019	47182	0.30435	0.17261	0.63781	63300	45900	33500	16700	56900	37000	80600	65300	108500	93400	232500	175600
18023	Clinton	14500	Lafayette	Indiana	1470	0.35116	41.773	0.0615	50932.1	0.28146	0.16726	0.61973	71900	46300	40500	17500	66200	37500	91400	64900	117400	95000	247300	179200
18025	Crawford	13101	Louisville	Indiana	474	0.33446	42.5675	0.04873	43466.2	0.30082	0.19017	0.6308	53900	40800	28400	14900	51000	34300	71800	61300	95600	84800	185400	156000
18027	Daviess	14600	Bloomington	Indiana	1172	0.35368	46.247	0.14763	53604.2	0.41534	0.13835	0.5802	70800	52200	29700	19600	55300	40600	83300	71500	115500	99300	220300	197100
18029	Dearborn	12800	Washington	Indiana	1984	0.33575	42.5057	0.06849	55087.9	0.29087	0.15669	0.6003	81600	49300	45400	17600	72800	40000	100500	71200	131900	99300	333900	196200
18031	Decatur	12800	Washington	Indiana	1106	0.39956	42.765	0.05969	45869.7	0.27971	0.1709	0.68083	70500	49400	41300	17800	62900	39700	87100	74000	119100	102300	283300	180300
18033	De Kalb	14100	Fort Wayne	Indiana	1768	0.35361	41.1932	0.14889	51245.4	0.32177	0.1843	0.62783	91100	49100	48000	18500	73400	39400	99200	68800	130300	98300	386500	180600
18035	Delaware	14000	Muncie	Indiana	3935	0.40905	36.7082	0.09789	63352.6	0.40521	0.18235	0.53418	78600	42800	33500	13300	63800	32800	96900	59800	135200	91600	431500	184000
18037	Dubois	14700	Evansville	Indiana	1613	0.33546	52.6765	0.12359	51450.3	0.30905	0.08827	0.64228	92400	69800	48100	31000	74200	58900	99600	86700	134000	118000	525100	270300
18039	Elkhart	13700	Concord	Indiana	7281	0.34088	41.038	0.19635	55052.1	0.44673	0.1724	0.60115	89800	45400	37400	17000	63400	36100	92500	61400	132600	89800	475100	195600
18041	Fayette	12600	Wayne	Indiana	1045	0.40133	35.1733	0.05486	53029.4	0.31557	0.20801	0.6	68800	40600	35800	11000	62800	30100	88800	59100	122000	88800	218500	198300
18043	Floyd	13101	Louisville	Indiana	2863	0.38996	39.733	0.0994	67143.6	0.38113	0.13864	0.51205	87000	48200	39800	15600	71100	37500	106900	69000	144100	102800	458300	195500
18045	Fountain	14500	Lafayette	Indiana	864	0.36531	44.5907	0.076	46712.7	0.28809	0.17661	0.66551	65800	49800	35500	18100	58400	41000	82200	69700	109600	102500	224500	213400
18047	Franklin	12800	Washington	Indiana	771	0.43411	39.0838	0.08348	45842.8	0.30514	0.18031	0.66796	68400	45700	38100	15500	57500	35000	83900	66100	114000	95700	240200	189800
18049	Fulton	13800	Wayne	Indiana	931	0.41309	42.7142	0.07271	47443.2	0.30035	0.16704	0.6681	68500	47500	37900	18500	60600	40600	85400	65900	113400	94100	238100	168300
18051	Gibson	14700	Evansville	Indiana	1404	0.33173	47.8642	0.05514	52059.4	0.2807	0.1512	0.63889	71400	53400	39200	21600	65400	47400	91300	77300	117700	104800	238100	170800
18053	Grant	14000	Muncie	Indiana	2836	0.38863	37.2668	0.09405	59567.3	0.39015	0.20955	0.55183	71500	41400	32200	12900	59400	31400	91800	57800	125300	87000	346000	175300
18055	Greene	14600	Bloomington	Indiana	1290	0.35682	43.6775	0.04218	54321.6	0.31118	0.17225	0.59302	62900	46200	31700	16700	56900	38100	86000	69100	114100	96000	186000	160900
18057	Hamilton	14200	Indianapolis	Indiana	6248	0.3316	43.217	0.1388	101277	0.3249	0.06623	0.33579	173600	64600	71000	23800	113700	48900	172300	84300	298900	129600	1281300	305100
18059	Hancock	14200	Indianapolis	Indiana	2349	0.34245	42.4763	0.06583	63554.2	0.27367	0.12309	0.4934	101200	54700	56900	20800	88900	43100	120500	76500	164300	105800	436300	195400
18061	Harrison	13101	Louisville	Indiana	1600	0.28645	44.5652	0.05476	52264.6	0.30381	0.14176	0.62438	69100	46200	36500	18100	62100	38400	88800	68100	118700	94200	228400	177400
18063	Hendricks	14200	Indianapolis	Indiana	3792	0.30487	45.2837	0.09329	62754	0.27194	0.10036	0.47732	107900	56200	62400	23600	92000	46900	125100	79100	168600	110100	478300	208500
18065	Henry	14000	Muncie	Indiana	1892	0.33504	39.833	0.08289	59667.7	0.35915	0.15389	0.56501	76100	45500	36800	14300	63700	35100	96500	63500	131000	90100	317600	206700
18067	Howard	13900	Center	Indiana	3434	0.32788	37.267	0.07887	71341.5	0.34123	0.16483	0.45865	90100	44500	43600	13200	81200	33200	115000	62300	149100	97900	337400	204000
18069	Huntington	14100	Fort Wayne	Indiana	1804	0.37352	41.604	0.08457	49891	0.28801	0.16785	0.63636	80000	48600	45600	19100	69000	40100	95500	68900	128800	95800	398900	191300
18071	Jackson	14300	Columbus	Indiana	1678	0.36661	42.4273	0.09305	51179.6	0.34173	0.20296	0.62217	72700	46900	35700	16900	62300	38400	86800	65600	121100	93400	329400	214100
18073	Jasper	14900	Gary	Indiana	1538	0.25085	48.6553	0.06633	47612.9	0.2703	0.12766	0.6554	77500	55100	46300	20900	69500	46300	93900	75200	122000	105500	303300	205100
18075	Jay	14100	Fort Wayne	Indiana	927	0.31362	43.8705	0.07252	41227.2	0.27588	0.16017	0.68932	61600	44100	35300	17600	56000	36600	76500	64200	98700	89600	212000	165100
18077	Jefferson	13102	Madison	Indiana	1209	0.38654	41.3205	0.07878	47767.4	0.35145	0.17944	0.61787	63800	46900	32300	13900	53300	34600	80000	67500	109600	96500	242800	216100
18079	Jennings	14300	Columbus	Indiana	1023	0.3888	40.399	0.05082	47670.9	0.28534	0.22543	0.64027	60300	41800	32000	15000	53300	34100	79700	59100	105400	86100	202600	178600
18081	Johnson	14200	Indianapolis	Indiana	4515	0.3569	41.5725	0.10233	70415.2	0.33809	0.12768	0.5021	104900	52100	51700	20000	82900	43000	122100	74000	167800	104500	613600	196000
18083	Knox	14802	Vincennes	Indiana	1603	0.37688	45.153	0.09056	54217.9	0.39053	0.14608	0.58453	70300	52000	32500	17000	56400	42600	86700	74400	123100	100400	391900	193300
18085	Kosciusko	13800	Wayne	Indiana	3168	0.30478	43.6635	0.19694	52657.6	0.40574	0.16378	0.61742	94500	49000	43200	19000	68700	40100	95800	66200	135900	94400	518200	196600
18087	Lagrange	13700	Concord	Indiana	1510	0.20756	48.996	0.14464	44721.3	0.36288	0.13012	0.68212	68900	46000	34400	23300	55400	43500	79100	60200	102400	80200	262700	143700
18089	Lake	14900	Gary	Indiana	21023	0.37461	39.4252	0.10546	64438.9	0.39195	0.16831	0.52333	79900	47100	35000	13800	68800	34400	99400	68800	131600	102800	349400	203200
18091	La Porte	13600	South Bend	Indiana	4318	0.34939	39.7867	0.07446	58615.7	0.33234	0.17367	0.57434	77800	45800	38700	14700	68600	35000	97300	65200	128200	98000	336200	189800
18093	Lawrence	14600	Bloomington	Indiana	1820	0.37872	39.681	0.06427	55264.9	0.31908	0.20307	0.58242	70000	43200	35400	14800	62600	35700	90700	62200	121100	88400	252800	172400
18095	Madison	14000	Muncie	Indiana	5002	0.3809	37.1835	0.12123	64325.1	0.39343	0.17411	0.53219	80400	44200	35600	13000	65300	32200	99900	62200	134300	92900	317400	191700
18097	Marion	14200	Indianapolis	Indiana	31491	0.3955	35.0365	0.1485	69294.5	0.51473	0.20706	0.48093	84500	40100	28600	11500	58300	27600	97900	55100	144700	89200	566500	196700
18099	Marshall	13600	South Bend	Indiana	1984	0.35464	43.261	0.10425	48464.2	0.32312	0.16701	0.65675	76500	50200	40500	20200	64900	39900	89000	67200	122800	94300	291900	225000
18101	Martin	14600	Bloomington	Indiana	548	0.361	44.302	0.0412	53344.3	0.33335	0.17524	0.55474	60100	45700	26900	16300	54300	38500	80200	69300	112200	92100	167300	143400
18103	Miami	13900	Center	Indiana	1471	0.3069	40.6705	0.0694	54095.5	0.31479	0.18451	0.60027	70900	42500	37600	15000	62900	34200	91700	61100	120500	88400	207700	164000
18105	Monroe	14600	Bloomington	Indiana	3095	0.36178	38.2645	0.11654	66779.3	0.41897	0.1307	0.52989	93100	47700	39500	13400	69700	33700	106300	64700	158100	102500	552900	228800
18107	Montgomery	14400	Terre Haute	Indiana	1460	0.32394	43.7785	0.06746	48587.3	0.29396	0.16806	0.64932	72000	48100	40200	16900	64800	39300	88800	69700	120000	96400	262200	181500
18109	Morgan	14200	Indianapolis	Indiana	2569	0.29247	41.2118	0.0842	56540.6	0.30815	0.17567	0.57649	84600	44800	45900	17700	73600	36500	102500	62900	136700	93300	309900	177300
18111	Newton	14900	Gary	Indiana	563	0.28178	45.7115	0.11155	44825.2	0.31387	0.17477	0.66075	69100	48600	37400	17900	60000	39600	82200	70600	106800	91600	195600	185100
18113	Noble	13700	Concord	Indiana	1901	0.34275	42.8137	0.0676	46420.8	0.26429	0.19316	0.69016	71800	46100	41600	18900	65300	38700	88000	64400	114000	92800	241400	159100
18115	Ohio	12800	Washington	Indiana
18117	Orange	14600	Bloomington	Indiana	749	0.4056	41.421	0.18328	43051.1	0.44288	0.18169	0.62884	65700	42100	28600	14600	48600	35300	71600	58600	97900	85000	291000	195600
18119	Owen	14600	Bloomington	Indiana	784	0.3095	39.1335	0.09007	47098.6	0.33982	0.20764	0.65306	63500	37500	32000	13200	55300	29700	79100	52900	105300	81800	295800	144000
18121	Parke	14400	Terre Haute	Indiana	634	0.33341	44.1272	0.04645	53126.6	0.32752	0.1619	0.59937	62700	44800	30800	17000	55100	37100	83900	63100	111300	94500	215200	160400
18123	Perry	14700	Evansville	Indiana	772	0.42547	45.5757	0.0701	50237.2	0.3005	0.1622	0.6671	69100	52400	37300	21500	61400	46200	87500	77000	115700	100300	294000	182500
18125	Pike	14700	Evansville	Indiana	497	0.3491	48.6665	0.04397	50269.8	0.28349	0.16186	0.64185	61000	51400	32300	23000	56600	44800	82600	78000	102500	103100	168300	155500
18127	Porter	14900	Gary	Indiana	6150	0.28748	44.763	0.11472	54175.3	0.29045	0.10158	0.51724	102900	54700	59100	19500	87200	44300	113300	79300	147300	110900	499900	215100
18129	Posey	14700	Evansville	Indiana	1085	0.40182	44.5905	0.05382	61637.9	0.29789	0.13128	0.54654	82900	55400	44600	22100	74900	48300	106200	79700	142600	107800	324500	199700
18131	Pulaski	13900	Center	Indiana	596	0.32836	45.42	0.04566	45356.7	0.30616	0.13509	0.64094	68100	51000	38400	19400	61900	40100	83800	70500	117400	99600	265500	226900
18133	Putnam	14400	Terre Haute	Indiana	1205	0.31025	42.0953	0.06276	51270.6	0.30851	0.19028	0.61743	70700	43900	36900	15600	64600	36100	88200	63300	120200	91800	260300	157200
18135	Randolph	14000	Muncie	Indiana	1198	0.37359	42.5157	0.04633	46466.9	0.28529	0.19946	0.67112	60500	45500	33000	15400	54300	37000	79400	66400	102800	92700	207300	215000
18137	Ripley	12800	Washington	Indiana	1387	0.28753	48.1562	0.12646	52134.7	0.34482	0.1289	0.61716	86200	56500	44700	22900	69300	45200	96800	75400	134600	104900	375800	228900
18139	Rush	14200	Indianapolis	Indiana	748	0.38603	42.4198	0.0715	48106	0.30467	0.16412	0.64439	70600	46100	38600	19200	61300	39700	86700	63900	124700	94400	228300	166300
18141	St Joseph	13600	South Bend	Indiana	10501	0.39988	38.397	0.13212	66805.8	0.45977	0.16206	0.51367	90400	46100	34500	14900	66400	34300	101300	64800	154100	97100	630000	212000
18143	Scott	14300	Columbus	Indiana	945	0.37807	36.2978	0.2875	45561.5	0.50892	0.20301	0.63704	78000	36900	31100	9300	51600	29000	76600	53400	103400	79100	223800	161200
18145	Shelby	14200	Indianapolis	Indiana	1670	0.32358	41.7375	0.06376	53096.2	0.30971	0.16319	0.61257	75900	45800	41200	15800	66500	36600	94300	65800	127400	94000	345800	187500
18147	Spencer	14700	Evansville	Indiana	908	0.31064	49.478	0.04953	46394.3	0.24227	0.16793	0.70485	69400	53200	42200	25300	64800	48800	88600	74800	110800	99200	218500	171700
18149	Starke	13600	South Bend	Indiana	1088	0.37824	41.183	0.067	50152.5	0.36981	0.22732	0.57813	56500	42200	25800	12500	48000	32700	76000	61200	102900	94800	221300	169700
18151	Steuben	14100	Fort Wayne	Indiana	1271	0.34944	41.51	0.10666	51034.9	0.34328	0.16047	0.65146	79300	45300	40700	17800	64800	37600	91700	65100	123600	93400	410700	173700
18153	Sullivan	14400	Terre Haute	Indiana	833	0.40094	44.5245	0.04308	51817.8	0.32161	0.17191	0.57503	59500	51000	29000	14900	53500	41100	80800	75800	112000	106000	175600	222300
18155	Switzerland	12800	Washington	Indiana	323	0.26692	42.507	0.04563	44950.5	0.28491	0.19398	0.613	51000	39900	24100	13700	49500	32000	69100	56200	89900	85100	154400	163400
18157	Tippecanoe	14500	Lafayette	Indiana	4325	0.33789	42.3903	0.08554	66479.4	0.34761	0.12925	0.51353	95000	52400	45900	18900	78700	40800	112400	73300	157200	105200	500200	223000
18159	Tipton	13900	Center	Indiana	664	0.34202	44.1195	0.12383	64140.1	0.31716	0.13756	0.54518	91600	52900	47000	20900	76300	45700	111100	71900	138500	107800	364600	214200
18161	Union	12600	Wayne	Indiana	304	0.26358	44.0425	0.05085	39485.8	0.22582	0.17747	0.72368	63700	43600	41100	16300	59800	37300	80600	57400	103700	85300	167400	154200
18163	Vanderburgh	14700	Evansville	Indiana	6413	0.43541	39.2493	0.18812	66937.2	0.50443	0.17204	0.51489	96400	49600	33400	14700	65800	37300	100400	70500	147000	102300	654700	204000
18165	Vermillion	14400	Terre Haute	Indiana	713	0.3402	42.691	0.05761	52503.4	0.33155	0.14915	0.6129	65800	45900	33800	16300	56500	37400	86300	65700	118100	93000	257400	180300
18167	Vigo	14400	Terre Haute	Indiana	3736	0.38282	40.4205	0.11632	60641.8	0.44275	0.17163	0.54524	77100	46900	31800	14500	59000	34700	92500	65200	130100	99500	477700	199900
18169	Wabash	13800	Wayne	Indiana	1556	0.37094	41.2245	0.06587	47063.7	0.27424	0.16362	0.65103	74000	47000	44200	16900	65900	39800	91300	67800	122500	95100	316900	175500
18171	Warren	14500	Lafayette	Indiana
18173	Warrick	14700	Evansville	Indiana	2270	0.34516	44.607	0.11502	59202.1	0.3435	0.11793	0.55198	95200	54300	48300	20800	75400	46200	107500	75800	155100	106500	494400	210600
18175	Washington	13101	Louisville	Indiana	1050	0.3954	41.419	0.07386	43804.6	0.3199	0.19507	0.63905	59300	42900	29900	15000	50900	35100	73700	60800	100400	88900	206600	178700
18177	Wayne	12600	Wayne	Indiana	2877	0.37929	37.4273	0.12395	55515.5	0.43163	0.19001	0.57212	71800	40000	29700	11800	56100	29500	85200	57200	117700	88600	419300	173900
18179	Wells	14100	Fort Wayne	Indiana	1148	0.32398	45.5985	0.08476	48834.5	0.2817	0.10242	0.64286	79500	52200	46400	22600	68700	44100	95300	69900	126700	95500	290400	210200
18181	White	14500	Lafayette	Indiana	1213	0.26765	45.6983	0.04926	48721.1	0.28148	0.16025	0.65622	66600	46900	37100	19100	61700	38500	85800	66800	112700	96900	219500	173900
18183	Whitley	14100	Fort Wayne	Indiana	1473	0.31052	44.894	0.06917	50280.6	0.25014	0.13202	0.63815	81300	50400	48900	23100	73800	42500	99200	68700	126400	98800	259300	196900
19001	Adair	27501	Des Moines	Iowa	310	0.14822	54.2515	0.18264	42044.5	0.39658	0.09726	0.66452	67100	51400	31600	26400	51600	47900	73600	71500	98500	91900	229800	160300
19003	Adams	28201	Red Oak	Iowa
19005	Allamakee	23200	Dubuque	Iowa	658	0.18561	55.2893	0.05928	40616.7	0.27824	0.11842	0.68085	59600	57000	33700	26800	53000	47400	74400	77300	99100	103300	227700	270600
19007	Appanoose	26106	Centerville	Iowa	530	0.27953	48.3362	0.09936	42602	0.35027	0.13879	0.63396	55800	45300	27600	20100	46500	39600	70200	67200	93100	94400	375900	153500
19009	Audubon	27503	Atlantic	Iowa	261	0.35481	55.6073	0.06888	38191.2	0.33297	0.125	0.64368	60500	62300	32700	28200	52500	55300	70900	82400	108500	119400	360300	202400
19011	Benton	22200	Cedar Rapids	Iowa	1004	0.27068	50.407	0.04786	47041.2	0.25063	0.0858	0.66733	73000	54200	44700	26100	69400	46500	91800	75900	116800	101900	237800	208800
19013	Black Hawk	22001	Waterloo	Iowa	4837	0.38207	44.1407	0.10837	65277.2	0.39601	0.13462	0.52222	85800	53000	37600	20200	70500	42400	102800	76000	138600	105700	476100	196800
19015	Boone	27501	Des Moines	Iowa	1008	0.36951	46.9868	0.05316	46695.4	0.24259	0.11612	0.65972	74700	54800	45700	25000	70000	47200	92400	77300	117200	107300	237000	185700
19017	Bremer	22001	Waterloo	Iowa	1135	0.24629	54.9823	0.08816	50832.7	0.27049	0.07714	0.63965	84600	63500	49300	31000	73500	55100	100100	84700	132400	114800	261900	221300
19019	Buchanan	22001	Waterloo	Iowa	1043	0.32421	52.8302	0.06783	50724.8	0.29825	0.10058	0.65101	72100	58800	38700	28400	64400	53500	89400	80400	116300	106300	287900	191600
19021	Buena Vista	27401	Storm Lake	Iowa	848	0.35661	52.2882	0.09935	46858.9	0.33924	0.09484	0.68042	73500	66800	37700	28400	59700	51600	84500	83600	116600	117000	334100	314500
19023	Butler	22001	Waterloo	Iowa	693	0.26081	55.9672	0.04301	41456.7	0.22726	0.06082	0.71429	63600	61300	39700	32300	59200	54300	81100	79600	104500	101900	191800	243000
19025	Calhoun	27402	Fort Dodge	Iowa	530	0.27275	54.4338	0.04592	39287.5	0.24042	0.07076	0.69623	62400	59800	38400	25900	58100	52700	77700	83700	105100	112000	216500	199700
19027	Carroll	27504	Carroll	Iowa	1069	0.20929	59.7642	0.072	42279.9	0.28873	0.06722	0.71282	70800	67100	40900	34500	59900	58400	83200	87800	112600	123700	384600	255700
19029	Cass	27503	Atlantic	Iowa	672	0.26179	52.3867	0.07374	44229.7	0.30161	0.1261	0.66071	63400	54100	34000	26100	54800	47100	78200	72400	108700	100000	225800	196400
19031	Cedar	22100	Iowa City	Iowa	685	0.28751	51.7948	0.03981	49441.8	0.24976	0.08966	0.66569	69600	59500	41500	26700	64100	50400	91000	78600	119200	105800	194900	264100
19033	Cerro Gordo	21801	Mason City	Iowa	1802	0.29547	48.6628	0.09798	51534.9	0.36893	0.10417	0.61876	80500	55300	40200	23000	64800	44700	91800	75200	129300	105700	518400	231200
19035	Cherokee	27401	Storm Lake	Iowa	578	0.33328	55.148	0.05269	38995.2	0.26448	0.09982	0.73356	66100	61000	40200	31500	57600	57500	79200	82200	106900	107200	260700	205700
19037	Chickasaw	21802	Decorah	Iowa	631	0.29996	56.953	0.16472	40073.3	0.34601	0.08374	0.70681	73400	64000	39900	32900	58200	57200	80000	84800	107700	112300	252700	239700
19039	Clarke	27502	Creston	Iowa	365	0.32589	49.1833	0.05168	41620.4	0.24333	0.16393	0.70411	59500	51500	34400	23200	57200	43700	76000	71700	96700	102500	164300	157500
19041	Clay	27301	Spencer	Iowa	772	0.36723	49.6947	0.1455	44582.7	0.36463	0.08387	0.67358	81300	59100	42100	26200	62800	48200	86700	76200	114800	112000	500900	244500
19043	Clayton	23200	Dubuque	Iowa	886	0.25491	55.3237	0.08534	39093	0.31356	0.08527	0.70203	64700	61300	35900	28600	54000	50500	75000	78100	105000	112000	275400	235300
19045	Clinton	23802	Clinton	Iowa	2123	0.32547	46.9087	0.07243	50624.9	0.30614	0.12477	0.61234	74400	53700	41000	20600	69000	44500	91600	75800	116300	104900	283500	217700
19047	Crawford	27504	Carroll	Iowa	711	0.28307	54.9877	0.06196	41384	0.30106	0.11392	0.65401	60200	60500	32700	26400	53400	52500	74100	81300	102300	113600	236900	277600
19049	Dallas	27501	Des Moines	Iowa	1593	0.29566	48.5055	0.07672	56384.5	0.31843	0.09592	0.59887	87900	56200	46100	23900	73400	45700	102500	80500	142800	108900	479700	243000
19051	Davis	22300	Ottumwa	Iowa	335	0.22929	51.1403	0.04474	42794.5	0.27784	0.10909	0.65075	57400	50300	31800	19400	53700	44700	74600	74500	101100	101400	197400	170000
19053	Decatur	27502	Creston	Iowa	309	0.30816	46.427	0.04624	34561.1	0.24979	0.17836	0.64078	47900	44700	27700	19000	41200	35600	62200	62200	84500	89400	143400	167700
19055	Delaware	23200	Dubuque	Iowa	879	0.24635	56.3267	0.06326	44877.8	0.27262	0.07924	0.69966	67600	63400	39600	29900	61200	54900	84400	81700	105800	109700	263000	186100
19057	Des Moines	23600	Burlington	Iowa	1776	0.38708	41.621	0.09852	52307.6	0.35006	0.13823	0.60867	81600	48900	42100	17400	68800	39500	94400	69600	124700	98100	536200	194900
19059	Dickinson	27301	Spencer	Iowa	672	0.2308	51.258	0.15577	49291.3	0.46009	0.08507	0.63542	88700	56000	36500	24500	58000	43500	85800	73300	140200	105000	694100	279000
19061	Dubuque	23200	Dubuque	Iowa	3900	0.27633	52.6812	0.13817	51430.2	0.34614	0.09184	0.61949	90800	63000	46700	27600	71800	53700	98100	82600	132100	113800	482500	252100
19063	Emmet	27302	Fairmont	Iowa	475	0.26775	54.0177	0.0497	40972.1	0.25374	0.11039	0.71158	59700	55900	34700	26700	53700	50900	75700	75000	98800	101000	193900	273600
19065	Fayette	22001	Waterloo	Iowa	908	0.28742	53.9355	0.0663	42555.2	0.27375	0.09698	0.69383	60800	58900	35200	27000	54300	52600	77800	79900	98200	108100	227900	199200
19067	Floyd	21802	Decorah	Iowa	683	0.29434	53.3705	0.08743	47880.6	0.32184	0.09286	0.65886	69100	59400	35300	28100	59700	50100	83200	81400	114000	111800	275200	220800
19069	Franklin	22002	Iowa Falls	Iowa	403	0.3253	49.2745	0.18911	42563.9	0.3999	0.14286	0.68734	73700	53200	34500	23500	55000	44800	77100	73800	105000	107100	420200	227400
19071	Fremont	28201	Red Oak	Iowa	360	0.35225	50.5262	0.03321	39620.3	0.22217	0.10452	0.70833	58900	57400	36700	23100	56800	46800	76300	78300	100600	113600	148100	265600
19073	Greene	27504	Carroll	Iowa	459	0.39044	48.511	0.05442	44976.5	0.30082	0.1125	0.66013	60800	53400	31700	23400	53600	42700	76700	72800	100100	105900	250100	202900
19075	Grundy	22001	Waterloo	Iowa	460	0.31476	54.804	0.04216	45254.5	0.22701	0.08068	0.6913	71800	63300	45700	33500	67100	56000	91000	85000	118900	110200	215600	212300
19077	Guthrie	27501	Des Moines	Iowa	476	0.35422	50.9695	0.05604	39489.4	0.27751	0.11538	0.69538	63500	55800	37200	26500	56400	46200	76700	78100	109200	109600	273400	191000
19079	Hamilton	27402	Fort Dodge	Iowa	604	0.29333	49.4062	0.07548	42904.2	0.25167	0.08976	0.75	67300	52800	39800	23700	63200	45400	82700	73300	99000	106900	203100	213000
19081	Hancock	21801	Mason City	Iowa	555	0.23469	55.0652	0.04787	33938.4	0.20403	0.11552	0.77297	61100	58400	40800	26800	58000	53300	74700	79000	93800	106600	172800	223500
19083	Hardin	22002	Iowa Falls	Iowa	920	0.30792	53.301	0.04897	43347.3	0.25593	0.10677	0.71957	64500	68900	37600	28100	57800	51100	80900	81800	109500	109800	239900	225900
19085	Harrison	28202	Omaha	Iowa	720	0.26096	50.496	0.04791	43904.6	0.25946	0.10818	0.6875	64900	53200	37900	23400	59700	46100	81800	72000	109100	101300	218200	188000
19087	Henry	23600	Burlington	Iowa	872	0.23271	51.8558	0.08492	48805.1	0.29561	0.13455	0.66055	72400	55400	40200	24500	63800	45700	89000	75500	113400	110300	316700	219800
19089	Howard	21802	Decorah	Iowa	516	0.16386	58.3605	0.05201	38518.6	0.23539	0.09125	0.71705	57700	60700	35000	29700	53600	50400	73500	79600	90000	111800	159100	229100
19091	Humboldt	27402	Fort Dodge	Iowa	514	0.24887	55.2137	0.06115	47320.1	0.28417	0.0819	0.68677	67800	66400	38100	27800	59600	51600	85400	86600	108000	113200	241100	234000
19093	Ida	27401	Storm Lake	Iowa	356	0.20905	55.7882	0.1081	40851.3	0.33956	0.1039	0.67416	68200	57400	36300	27800	54000	53200	77200	78800	113900	105200	391300	173000
19095	Iowa	22200	Cedar Rapids	Iowa	670	0.20608	54.723	0.17531	40921.8	0.36057	0.0776	0.72537	89000	56900	46100	27900	67900	50900	87100	79600	110500	102500	925000	192000
19097	Jackson	23802	Clinton	Iowa	895	0.31916	51.071	0.07151	45422.5	0.29494	0.08705	0.67374	64200	55200	35500	23800	56500	47500	81000	76300	107000	105600	228300	195400
19099	Jasper	21900	Marshalltown	Iowa	1416	0.23191	48.9087	0.12932	47013.7	0.30917	0.13333	0.63983	85300	52900	48900	22800	71200	43800	95900	72300	121700	101600	350700	195900
19101	Jefferson	22300	Ottumwa	Iowa	669	0.15794	49.3155	0.28875	57716.4	0.60971	0.08517	0.5725	111200	52600	33900	17200	58900	42300	91600	74200	145900	101900	941200	281800
19103	Johnson	22100	Iowa City	Iowa	2914	0.29587	45.8867	0.17005	71655.3	0.3713	0.06696	0.48078	122100	58000	55100	23000	87000	46000	126800	77500	200600	110600	648400	261000
19105	Jones	22200	Cedar Rapids	Iowa	722	0.31102	51.6125	0.06573	37409.4	0.26591	0.09299	0.72161	63400	56100	39100	24500	58100	48800	76500	79100	99200	104800	211000	189000
19107	Keokuk	22300	Ottumwa	Iowa	520	0.23868	54.365	0.06727	39158.6	0.26016	0.12313	0.70577	60000	54800	35200	26500	55300	50600	74300	76500	98200	100500	199100	206900
19109	Kossuth	27301	Spencer	Iowa	801	0.20938	58.4955	0.06466	41681.6	0.27601	0.07266	0.70287	63100	64300	36800	31500	55100	54000	78500	83700	103100	119400	237000	253100
19111	Lee	23600	Burlington	Iowa	1599	0.34907	44.7328	0.06219	53198.5	0.31381	0.1261	0.62226	70600	49500	36600	18900	64600	40200	89800	71900	118100	101600	283800	192000
19113	Linn	22200	Cedar Rapids	Iowa	7042	0.31781	45.3543	0.10457	62224	0.33221	0.09897	0.52329	101100	54900	51700	22700	81500	44800	113900	77100	158500	108200	582100	220600
19115	Louisa	22100	Iowa City	Iowa	508	0.3113	48.2755	0.04296	50145.1	0.25776	0.1643	0.66339	67000	51000	38200	24000	64200	45300	88300	70100	110500	101000	211700	170800
19117	Lucas	26106	Centerville	Iowa	384	0.23061	51.7713	0.07565	45754.7	0.31188	0.10027	0.66927	61100	51900	32300	23100	52800	45500	78000	76700	99700	103500	246400	156100
19119	Lyon	27201	Sioux Center	Iowa	594	0.18911	60.0438	0.04906	35854.9	0.24037	0.08711	0.74411	61200	63800	38800	33700	54700	57500	74600	83600	94900	110100	241500	346600
19121	Madison	27501	Des Moines	Iowa	623	0.2852	48.872	0.07188	49714.2	0.2835	0.10671	0.66132	75900	55500	43000	25300	66300	46100	92700	73500	119800	99200	375200	204900
19123	Mahaska	22300	Ottumwa	Iowa	874	0.24784	50.298	0.06822	45823.9	0.30262	0.11008	0.66362	65400	51000	37600	22500	57200	45600	83400	72900	105800	97800	225100	171200
19125	Marion	22300	Ottumwa	Iowa	1332	0.30027	50.4868	0.08878	46646.2	0.27459	0.10068	0.67117	79700	62500	46400	25600	70400	50400	93000	81000	119700	110600	287300	254100
19127	Marshall	21900	Marshalltown	Iowa	1601	0.36801	45.8152	0.0887	55533.7	0.32025	0.15444	0.61337	77200	53300	39900	22100	67700	45000	95400	76300	122100	103300	329300	200400
19129	Mills	28202	Omaha	Iowa	636	0.21583	48.8088	0.37904	51161	0.50775	0.11167	0.65881	109500	52500	41200	20100	65000	44000	92400	75000	119300	102600	212300	210800
19131	Mitchell	21802	Decorah	Iowa	408	0.23023	56.7058	0.08145	36965.1	0.2844	0.10327	0.70098	65500	60800	39100	28600	56900	52500	76100	79200	106800	114500	245000	222700
19133	Monona	28001	Sioux City	Iowa	420	0.31567	49.2047	0.07787	42103.6	0.33471	0.13959	0.6619	63100	52200	33400	21100	50700	43500	75500	71600	106400	105500	370700	178600
19135	Monroe	22300	Ottumwa	Iowa	289	0.17355	51.9228	0.05317	43432.8	0.30406	0.125	0.62976	56600	48600	31000	22600	47400	43600	74400	67200	102700	96900	250200	192500
19137	Montgomery	28201	Red Oak	Iowa	460	0.33568	48.908	0.05408	44797.4	0.30752	0.10759	0.64348	62200	52700	32000	24000	56300	44400	76800	72300	104000	100500	241300	240000
19139	Muscatine	22100	Iowa City	Iowa	1901	0.29859	45.6758	0.07933	50303.7	0.31445	0.16555	0.63756	78500	48900	42900	19900	67100	42100	93200	69000	126300	94900	329900	179300
19141	Obrien	27201	Sioux Center	Iowa	744	0.33756	54.945	0.06138	37971.2	0.27287	0.11318	0.73118	65200	61800	38100	30400	57100	53100	76100	81300	106400	111700	252400	225000
19143	Osceola	27202	Worthington	Iowa	307	0.2397	56.3935	0.04984	38415.8	0.24394	0.10746	0.72313	59600	58300	35100	31400	55300	50900	73500	78500	93600	108300	176500	239600
19145	Page	28201	Red Oak	Iowa	716	0.28813	50.5472	0.09536	48426.5	0.31559	0.12835	0.66341	68800	54700	36800	24000	61000	46000	85200	72700	109200	104200	262700	203600
19147	Palo Alto	27301	Spencer	Iowa	468	0.30626	54.7535	0.09317	36991.7	0.3277	0.07863	0.73932	67000	61000	36300	28100	53400	54000	73300	80500	101600	112600	403500	202900
19149	Plymouth	28001	Sioux City	Iowa	1192	0.22646	57.2795	0.07697	43298.8	0.27675	0.08826	0.68708	73500	63900	43800	31200	64000	56800	87100	84900	116200	116200	289800	283600
19151	Pocahontas	27402	Fort Dodge	Iowa	346	0.24016	58.261	0.0426	40225.6	0.22592	0.08205	0.70809	61000	62900	38400	29100	55200	55800	78600	86000	101500	119700	170000	206800
19153	Polk	27501	Des Moines	Iowa	12980	0.38132	42.56	0.15092	72113.2	0.42879	0.13147	0.49353	108700	55000	43400	20300	77900	43100	115500	75700	176000	110800	698300	229900
19155	Pottawattamie	28202	Omaha	Iowa	3595	0.3406	43.989	0.10553	56643.1	0.37153	0.14496	0.58665	74200	49500	34600	18200	61300	38500	91300	69400	123000	99800	328900	203600
19157	Poweshiek	21900	Marshalltown	Iowa	699	0.31565	50.8492	0.06895	50515.9	0.30716	0.1159	0.64092	77900	57900	42200	26800	67500	50400	92700	79400	131200	104800	395600	252400
19159	Ringgold	27502	Creston	Iowa
19161	Sac	27401	Storm Lake	Iowa	526	0.26084	57.159	0.07108	40828	0.31427	0.10372	0.67681	62200	61300	34500	31500	53300	53600	75300	81800	104700	114000	302300	222100
19163	Scott	23801	Davenport	Iowa	6581	0.36713	42.6343	0.11132	66409.9	0.38119	0.14623	0.49613	95300	53400	45300	19400	77300	41900	111700	74500	154800	107100	469300	211900
19165	Shelby	27503	Atlantic	Iowa	547	0.34707	52.8768	0.09846	42293.5	0.32015	0.07335	0.6819	69700	70300	38300	28500	57400	52100	80600	80100	111800	117300	273200	261800
19167	Sioux	27201	Sioux Center	Iowa	1603	0.21299	59.4057	0.1733	37254.8	0.36009	0.06692	0.73113	86700	64900	45500	35600	63400	59300	82800	84400	120800	112600	440900	223000
19169	Story	27501	Des Moines	Iowa	2456	0.26322	51.0605	0.12299	60331.6	0.31266	0.05162	0.55619	104400	64700	54800	27200	82500	51600	115100	84400	163700	117400	490600	274900
19171	Tama	21900	Marshalltown	Iowa	747	0.23107	51.1108	0.04292	46166.6	0.26391	0.1403	0.67336	66900	53500	39900	24100	60800	45900	86000	72800	115800	101100	213300	201500
19173	Taylor	28201	Red Oak	Iowa	318	0.33647	51.8678	0.07227	36652.7	0.25329	0.11525	0.68868	52900	48200	29600	22400	50300	46300	66200	73700	83900	96000	153600	151700
19175	Union	27502	Creston	Iowa	554	0.31767	48.9258	0.10777	45743.7	0.37651	0.12162	0.66245	68800	55500	33300	21300	52200	43900	79000	74900	110300	103700	375000	229400
19177	Van Buren	22300	Ottumwa	Iowa	369	0.30862	50.3895	0.04741	41322.1	0.28971	0.11628	0.6206	54600	49900	29000	22800	47300	43800	70300	71100	98100	100700	198600	159200
19179	Wapello	22300	Ottumwa	Iowa	1378	0.34963	44.1157	0.09145	51370.8	0.40771	0.16667	0.5791	67800	47200	30200	16100	54200	38400	81500	67100	116000	100500	436400	211600
19181	Warren	27501	Des Moines	Iowa	1767	0.28237	50.1422	0.08747	52680.5	0.28368	0.10151	0.61064	85300	57600	48700	27600	76000	49200	101300	79200	129800	105800	390700	187800
19183	Washington	22100	Iowa City	Iowa	960	0.35543	47.0228	0.06196	45859	0.28576	0.08394	0.65833	64500	50600	35800	22400	58200	41000	81700	72200	107400	96300	214700	177400
19185	Wayne	26106	Centerville	Iowa	273	0.23707	51.1598	0.06828	39045.4	0.30748	0.1745	0.60073	47400	49800	22800	18300	41800	45200	61900	71500	84000	103000	215000	166700
19187	Webster	27402	Fort Dodge	Iowa	1649	0.37966	44.3935	0.16311	50931.1	0.40832	0.14681	0.61371	83200	51900	38600	19300	64300	42100	89600	71800	124900	103800	343200	235700
19189	Winnebago	21801	Mason City	Iowa	588	0.35609	49.7632	0.04976	44113.3	0.23691	0.08127	0.7381	68200	56500	41800	24900	62800	49200	85900	77700	105500	109100	231800	205600
19191	Winneshiek	21802	Decorah	Iowa	767	0.1853	57.9695	0.06553	40486.8	0.28551	0.05672	0.71186	74300	66800	43600	32000	63500	52300	84000	84200	114200	115100	315000	212300
19193	Woodbury	28001	Sioux City	Iowa	4417	0.35958	44.4635	0.10997	58797	0.40943	0.15299	0.57573	84900	55500	37100	20300	64800	41200	95900	71500	140100	102700	569100	227700
19195	Worth	21801	Mason City	Iowa	322	0.48306	47.4015	0.10861	39101.8	0.28419	0.11491	0.73602	63200	53400	36000	24500	56600	45500	75100	76400	94700	103100	179200	185300
19197	Wright	27402	Fort Dodge	Iowa	593	0.31485	49.7912	0.04286	42204.4	0.27323	0.14876	0.66948	61600	54500	34700	22800	57000	45000	76900	74100	108000	109200	194500	213500
20001	Allen	29401	Ottawa	Kansas	612	0.30112	44.663	0.10248	41253.8	0.35056	0.17817	0.63725	58600	46600	28800	16400	48200	33400	70100	62400	98900	90200	215400	179700
20003	Anderson	29401	Ottawa	Kansas	398	0.29356	47.276	0.04899	42851.6	0.27365	0.16958	0.65829	57700	47000	31400	19200	55100	40000	74200	67100	98700	96600	174800	179000
20005	Atchison	29501	Leavenworth	Kansas	686	0.34135	46.1388	0.12493	40678.3	0.35544	0.17554	0.66035	67800	48300	36100	19200	56100	40900	76800	68800	105700	99400	330600	167200
20007	Barber	29001	Pratt	Kansas	270	0.22561	56.9233	0.03916	36454.2	0.23076	0.10954	0.71852	55600	58800	34300	28800	51200	49700	70800	76500	91600	111700	191000	211400
20009	Barton	29004	Great Bend	Kansas	1252	0.27381	50.8612	0.06179	45142.8	0.29758	0.14333	0.66853	64500	53000	35000	23600	56800	45600	80100	73900	107800	100600	244400	191700
20011	Bourbon	29901	Joplin	Kansas	662	0.33004	44.945	0.0569	50610.1	0.35293	0.18675	0.5861	59800	47000	26600	16700	52000	36600	77200	64500	107100	93100	243900	270100
20013	Brown	29201	Hiawatha	Kansas	495	0.3599	50.7235	0.0614	41336.3	0.302	0.174	0.65253	56700	54400	30000	23000	48000	45700	71300	74600	97800	101400	193900	219400
20015	Butler	29301	Wichita	Kansas	2721	0.27527	45.2418	0.08759	55106.2	0.28161	0.14333	0.57736	85700	50400	48300	20500	77400	42700	103400	71500	132600	97100	300300	183300
20017	Chase	29402	Emporia	Kansas
20019	Chautauqua	29303	Winfield	Kansas
20021	Cherokee	29901	Joplin	Kansas	916	0.38665	43.6093	0.204	40603	0.46464	0.19865	0.59934	58200	44900	23600	15200	43100	32900	64200	58500	88000	83500	179300	169900
20023	Cheyenne	28606	Wano	Kansas
20025	Clark	29003	Dodge City	Kansas
20027	Clay	29203	Manhattan	Kansas	406	0.30756	50.315	0.07145	43366.3	0.37172	0.1276	0.64778	63300	53100	32100	24300	51100	44000	75500	71900	107600	96100	334900	218700
20029	Cloud	29101	Concordia	Kansas	425	0.31639	51.1628	0.1274	42533.3	0.36722	0.11848	0.68471	66600	57000	33200	25200	54600	46800	75700	72500	99000	99900	396600	235400
20031	Coffey	29402	Emporia	Kansas	446	0.32287	47.8507	0.03665	55834.3	0.2637	0.12615	0.61211	70300	54400	40200	22700	63900	45100	96100	72800	122200	113000	196500	241200
20033	Comanche	29002	Coldwater	Kansas
20035	Cowley	29303	Winfield	Kansas	1575	0.3304	43.98	0.10877	49480	0.33443	0.19039	0.65587	69200	46800	35500	18700	59400	36700	85000	65500	110100	93900	255000	177800
20037	Crawford	29901	Joplin	Kansas	1407	0.30472	44.685	0.07313	49332.5	0.35494	0.1539	0.59701	61900	45300	29300	15900	50800	36700	78700	64000	109200	93800	273800	174000
20039	Decatur	28601	Oberlin	Kansas
20041	Dickinson	29203	Manhattan	Kansas	909	0.33053	46.0583	0.08807	44489.5	0.29542	0.13898	0.68757	65300	47300	35800	21100	56100	39100	80300	65100	105500	92700	230600	169100
20043	Doniphan	29503	St. Joseph	Kansas	373	0.35064	49.616	0.05629	38925.7	0.25458	0.16082	0.71314	59100	51800	35300	24500	53700	45700	74200	69900	97700	99700	232200	202600
20045	Douglas	29204	Topeka	Kansas	2802	0.3236	40.643	0.09382	63086.1	0.38074	0.1024	0.52962	92100	51200	42900	16300	72600	35100	106000	68400	159200	104100	495900	240700
20047	Edwards	29004	Great Bend	Kansas
20049	Elk	29303	Winfield	Kansas
20051	Ellis	29006	Hays	Kansas	1117	0.24634	53.1095	0.08617	49187.9	0.32828	0.08972	0.641	79200	58600	43900	27200	65500	48100	93100	81000	123900	107400	415600	232100
20053	Ellsworth	29005	Hutchinson	Kansas	257	0.18609	54.7552	0.05937	44209	0.28225	0.12891	0.67704	67300	55100	36900	28800	61700	47200	81200	75000	109600	107600	325700	190000
20055	Finney	31001	Garden City	Kansas	1607	0.33395	45.2858	0.09322	54868.4	0.39227	0.2513	0.58494	70300	48100	31600	19000	55600	39800	86500	66900	120800	98400	344800	176200
20057	Ford	29003	Dodge City	Kansas	1214	0.33554	45.2605	0.08711	53685.4	0.40217	0.2078	0.57002	67800	48700	29400	19000	53900	37900	83100	66600	120600	100100	347100	200700
20059	Franklin	29401	Ottawa	Kansas	1057	0.38535	43.0027	0.04922	48977	0.27231	0.17685	0.65658	65400	47400	36200	18800	60300	39100	85100	64300	108900	95400	203600	213900
20061	Geary	29203	Manhattan	Kansas	1246	0.40681	37.2403	0.04537	41225.7	0.28676	0.22323	0.64125	53600	37100	28800	13000	46800	27200	70000	50700	94700	83200	178600	173400
20063	Gove	28604	Colby	Kansas
20065	Graham	29007	Township 11	Kansas
20067	Grant	31002	Ulysses	Kansas	410	0.31204	47.696	0.03875	55952.9	0.26758	0.25459	0.61951	67700	53900	37000	21600	63100	43500	92900	78200	114900	105100	184100	239100
20069	Gray	29003	Dodge City	Kansas	322	0.17535	54.4177	0.0787	41165.3	0.31154	0.11209	0.68634	67300	54400	37400	26300	56100	47700	78600	75800	109300	103400	297300	203000
20071	Greeley	31003	Scott City	Kansas
20073	Greenwood	29303	Winfield	Kansas	337	0.24669	48.7632	0.19194	38020.3	0.40981	0.17925	0.67656	66100	48700	32300	19600	49300	39700	70300	68200	99300	99000	267100	223500
20075	Hamilton	31001	Garden City	Kansas
20077	Harper	29301	Wichita	Kansas	291	0.32326	49.9655	0.0704	46279.8	0.30114	0.13946	0.63918	61900	52600	32100	22500	55400	45600	78300	76500	102500	99300	253600	188200
20079	Harvey	29302	Newton	Kansas	1532	0.2787	46.2905	0.06858	49745.3	0.2903	0.15406	0.63055	77400	50200	44400	21300	68800	41700	94100	67800	122100	100300	341500	202500
20081	Haskell	31001	Garden City	Kansas
20083	Hodgeman	29003	Dodge City	Kansas
20085	Jackson	29204	Topeka	Kansas	562	0.36723	48.5588	0.033	41134.9	0.23192	0.12392	0.68327	60600	52800	35700	24300	58200	46300	76800	72500	103900	103700	166600	169600
20087	Jefferson	29204	Topeka	Kansas	927	0.21449	49.5892	0.04041	43303.9	0.23574	0.12542	0.67961	66900	50800	41700	22900	62900	42800	85000	71300	109100	100000	180000	191500
20089	Jewell	29101	Concordia	Kansas
20091	Johnson	29502	Kansas City	Kansas	16838	0.27825	46.5243	0.16334	89446.2	0.32915	0.06736	0.37546	159400	66800	68000	24400	106800	49000	157400	84800	261400	126600	961600	292800
20093	Kearny	31001	Garden City	Kansas
20095	Kingman	29301	Wichita	Kansas	387	0.19801	52.3173	0.04585	46368	0.27789	0.14209	0.69509	68000	52500	38600	24100	59700	45800	84900	74100	121600	93800	272900	214700
20097	Kiowa	29001	Pratt	Kansas
20099	Labette	29403	Bartlesville	Kansas	988	0.3404	44.801	0.05815	44834.4	0.30981	0.17666	0.6417	58700	48500	30300	18000	51200	37500	75100	63500	102100	97300	223400	174500
20101	Lane	29008	Center	Kansas
20103	Leavenworth	29501	Leavenworth	Kansas	2704	0.33919	41.0847	0.04365	56903.1	0.27842	0.12648	0.57581	78200	47600	45000	17300	73700	37500	101900	68200	130600	98600	245400	185800
20105	Lincoln	29104	Salina	Kansas
20107	Linn	29502	Kansas City	Kansas	391	0.30427	44.5007	0.08037	50479.3	0.34378	0.18509	0.59079	58400	46100	26900	15500	50800	33300	77400	62800	99400	95500	222200	193300
20109	Logan	28604	Colby	Kansas
20111	Lyon	29402	Emporia	Kansas	1393	0.3417	45.4895	0.07618	51420.3	0.33041	0.16372	0.63245	69400	49800	34700	21100	59600	39600	86200	68900	113100	98600	352500	200000
20113	McPherson	29302	Newton	Kansas	1313	0.30427	49.0868	0.05767	46972	0.25222	0.11402	0.67403	74300	54200	45700	25100	67400	47000	92700	74300	116700	105400	270300	173400
20115	Marion	29302	Newton	Kansas	561	0.29535	49.8338	0.07475	42299.9	0.29266	0.1269	0.68984	64800	51200	36100	25300	58400	44000	78400	70400	100100	95200	245000	193700
20117	Marshall	29202	Marysville	Kansas	557	0.18394	58.5825	0.12905	44245.6	0.3656	0.09576	0.63914	70700	62000	36800	31900	56700	55900	81000	81300	110100	106700	314500	231900
20119	Meade	31004	Liberal	Kansas
20121	Miami	29502	Kansas City	Kansas	1178	0.27069	47.9312	0.06535	52962.3	0.28746	0.1345	0.63667	76200	51200	41700	22900	68300	42700	94600	71700	123700	98700	288400	188000
20123	Mitchell	29103	Beloit	Kansas	338	0.20568	56.886	0.04761	45110.1	0.25388	0.06866	0.70414	60800	61900	34300	30400	57500	48600	79400	82300	99600	130000	201200	239900
20125	Montgomery	29403	Bartlesville	Kansas	1588	0.37601	42.7722	0.07054	48662.4	0.34623	0.20677	0.61461	58700	44200	28000	14200	51000	35600	76700	63300	99800	92500	253600	174200
20127	Morris	29203	Manhattan	Kansas	258	0.28299	46.7218	0.10702	47694.7	0.3728	0.09465	0.5969	68700	58700	35100	19700	54800	39200	82800	67300	114800	91900	218000	164500
20129	Morton	31006	Guymon	Kansas
20131	Nemaha	29201	Hiawatha	Kansas	534	0.16052	63.785	0.09628	44430.8	0.31675	0.05341	0.70599	70300	68900	36700	38200	59400	61600	81100	87900	105900	118900	415100	209700
20133	Neosho	29403	Bartlesville	Kansas	783	0.3586	45.133	0.06084	45141.2	0.29354	0.1546	0.66156	60000	48700	31700	17000	53400	39000	76800	70700	99800	97100	202800	210100
20135	Ness	29008	Center	Kansas
20137	Norton	28602	Norton	Kansas	257	0.23666	51.3455	0.05438	40835.7	0.28523	0.08155	0.65759	55700	48500	29200	22700	49100	40600	70100	69200	95600	96100	202400	151900
20139	Osage	29204	Topeka	Kansas	768	0.33919	45.4817	0.04315	46983.4	0.2594	0.15953	0.6862	61400	47800	33800	20100	57100	39200	80800	68000	102100	94100	194700	186900
20141	Osborne	29103	Beloit	Kansas
20143	Ottawa	29104	Salina	Kansas	271	0.31861	49.4053	0.03637	36990.9	0.21279	0.13455	0.73801	60900	55500	38300	21900	58400	43100	75200	74500	94000	101100	150800	225100
20145	Pawnee	29004	Great Bend	Kansas	300	0.33473	47.8372	0.0417	43587.3	0.26293	0.13871	0.68333	61900	51000	35700	21900	57500	42600	79300	74600	103500	104300	186800	217200
20147	Phillips	28603	Phillipsburg	Kansas	272	0.35622	54.1525	0.08128	39685.8	0.27733	0.12749	0.69118	57300	59000	31800	27300	51400	51600	71400	79700	92600	106000	161800	193000
20149	Pottawatomie	29203	Manhattan	Kansas	856	0.25198	50.8845	0.07331	44358.4	0.26983	0.12576	0.70093	68700	56800	40200	25200	62100	45800	84500	75000	107200	103400	267800	181100
20151	Pratt	29001	Pratt	Kansas	428	0.28925	49.3653	0.08746	46287.1	0.33349	0.12093	0.66589	76100	53300	40500	25100	64000	44700	86800	71700	126500	108000	489900	196400
20153	Rawlins	28601	Oberlin	Kansas
20155	Reno	29005	Hutchinson	Kansas	2599	0.32489	44.4853	0.09302	49271.2	0.36431	0.16686	0.62178	74100	47700	36800	19800	60200	38500	86100	65500	120500	95300	407700	199400
20157	Republic	29101	Concordia	Kansas	253	0.35398	49.6365	0.06799	33294.7	0.27874	0.11952	0.70751	57900	52600	35200	22400	51100	45300	68500	73200	92100	94800	296800	195400
20159	Rice	29005	Hutchinson	Kansas	487	0.30416	45.578	0.0655	48263.3	0.30402	0.14286	0.64066	62200	46300	33800	18200	52600	38200	82100	69100	107700	95900	183500	171900
20161	Riley	29203	Manhattan	Kansas	1577	0.34299	43.7888	0.06026	56074.5	0.32147	0.09367	0.58212	81300	51500	44200	19600	69800	40100	100300	72500	146400	106200	313100	235500
20163	Rooks	29007	Township 11	Kansas	265	0.33535	49.8128	0.09647	34171.2	0.29743	0.12088	0.69811	59100	52600	34000	22100	53200	42300	68100	72900	91000	103300	246600	245500
20165	Rush	29004	Great Bend	Kansas
20167	Russell	29006	Hays	Kansas	337	0.37337	51.4723	0.07164	40594.2	0.27816	0.15291	0.68249	55900	54400	30700	24200	50500	46600	71300	77100	91700	102600	174300	181600
20169	Saline	29104	Salina	Kansas	2112	0.35488	42.573	0.11981	52293.1	0.39092	0.17346	0.61742	79500	47300	37900	18800	62900	37600	90200	66600	124800	94500	408800	186000
20171	Scott	31003	Scott City	Kansas	279	0.22927	52.6868	0.06371	48200.9	0.32862	0.10196	0.66308	69300	54000	36200	23300	56100	48000	84400	73800	124400	100600	386000	227600
20173	Sedgwick	29301	Wichita	Kansas	16901	0.347	40.071	0.1329	65290.9	0.39704	0.17626	0.51914	94600	47600	42000	16600	74700	36400	107300	66500	148200	97800	553100	199800
20175	Seward	31004	Liberal	Kansas	879	0.303	45.893	0.08337	53055.5	0.38335	0.25335	0.58134	69300	46900	32200	18700	55200	38700	85200	68800	122200	91400	314300	167600
20177	Shawnee	29204	Topeka	Kansas	6752	0.37161	40.2623	0.09417	63355.7	0.38978	0.16135	0.54488	85900	47300	38400	16800	69100	36400	101800	67500	142300	99300	466700	193600
20179	Sheridan	28604	Colby	Kansas
20181	Sherman	28605	Goodland	Kansas	281	0.26403	49.2388	0.0883	41498.7	0.3411	0.1769	0.66192	62300	49100	30800	19500	52200	42300	72300	65900	97000	95300	388300	189800
20183	Smith	28603	Phillipsburg	Kansas
20185	Stafford	29004	Great Bend	Kansas
20187	Stanton	31002	Ulysses	Kansas
20189	Stevens	31002	Ulysses	Kansas	253	0.27894	52.3865	0.06714	61939.3	0.33855	0.23019	0.56522	76500	66200	36000	25500	65100	52000	97900	82400	130200	111900	432300	292200
20191	Sumner	29301	Wichita	Kansas	1526	0.27825	45.2572	0.04795	50993	0.247	0.179	0.60485	77000	48100	47800	20800	73300	41000	98800	69800	123800	95500	209500	163600
20193	Thomas	28604	Colby	Kansas	347	0.13534	56.7825	0.05641	50972.3	0.30005	0.11662	0.61383	67200	57200	36000	27600	59700	47900	87000	82300	112700	108800	297600	212300
20195	Trego	29006	Hays	Kansas
20197	Wabaunsee	29204	Topeka	Kansas	324	0.40934	48.2075	0.05945	34759.6	0.21615	0.12232	0.76543	62900	54500	41600	23400	60600	49200	76400	76500	94800	100300	190200	170100
20199	Wallace	28605	Goodland	Kansas
20201	Washington	29202	Marysville	Kansas	289	0.24848	56.008	0.0459	40067.2	0.27837	0.09712	0.6782	55000	55200	32000	28700	49200	49000	72000	72300	93000	101200	185500	195000
20203	Wichita	31003	Scott City	Kansas
20205	Wilson	29403	Bartlesville	Kansas	411	0.29709	45.3242	0.07117	39828.9	0.34059	0.18913	0.61314	54000	43200	26600	15800	46600	34400	66400	63100	89400	90400	238100	161600
20207	Woodson	29401	Ottawa	Kansas
20209	Wyandotte	29502	Kansas City	Kansas	6568	0.37777	35.9802	0.07636	53824.7	0.38631	0.25735	0.53943	58200	35500	25200	10500	47000	26400	79000	50000	109200	81200	191500	151600
21001	Adair	4601	Campbellsville	Kentucky	506	0.17591	41.4898	0.13834	34862.2	0.43158	0.21844	0.47826	43400	34200	17600	12800	31800	27600	52400	46700	75700	71300	195700	139700
21003	Allen	5401	Bowling Green	Kentucky	596	0.39678	39.3715	0.08759	46315.2	0.38747	0.1871	0.54027	53400	37200	23500	10600	44100	30000	69800	56600	92700	81900	345000	124900
21005	Anderson	12901	Lexington-Fayette	Kentucky	632	0.28307	41.4967	0.10293	50641.5	0.31497	0.15512	0.66297	72900	42100	39400	16500	63200	35000	90100	61400	110500	83800	252500	135600
21007	Ballard	25401	Paducah	Kentucky
21009	Barren	5402	Glasgow	Kentucky	1366	0.38087	43.1728	0.1065	50516	0.42055	0.17643	0.56808	61700	44000	25500	15900	50000	35000	76000	63500	105000	87100	337600	202500
21011	Bath	12902	Mount Sterling	Kentucky	405	0.37161	39.0463	0.06477	42932.1	0.37927	0.20708	0.4642	43100	33900	17900	9200	32500	25100	60800	51800	85500	77400	170200	127900
21013	Bell	301	Middlesborough	Kentucky	997	0.38819	38.3407	0.10784	40726.2	0.4883	0.179	0.44835	44900	34200	15800	7900	32700	23500	56500	50400	86700	78800	273400	162900
21015	Boone	12701	Cincinnati	Kentucky	3524	0.35333	41.9173	0.13941	59940.8	0.34047	0.12675	0.54796	102000	50500	51800	20200	79700	41800	111700	71700	148900	101900	535700	190600
21017	Bourbon	12901	Lexington-Fayette	Kentucky	695	0.36906	38.6705	0.13099	58056	0.46	0.15103	0.5295	66100	41200	26000	9400	49000	30600	84000	60900	114900	87900	435800	182800
21019	Boyd	17100	Huntington	Kentucky	2061	0.32188	39.167	0.14595	66134	0.52638	0.14691	0.49976	83100	42900	27500	10900	57500	30200	93600	63100	137800	95300	606700	169500
21021	Boyle	12903	Danville	Kentucky	969	0.35834	39.2165	0.0768	62316.9	0.43376	0.17092	0.5098	69800	42000	27000	13400	56800	31600	89300	59700	122800	91400	426600	189600
21023	Bracken	12702	Maysville	Kentucky	372	0.38473	38.3173	0.04087	43842.4	0.28861	0.17836	0.63172	51800	37200	26900	10100	49400	28100	70700	56100	91000	88800	147500	137900
21025	Breathitt	4501	West Liberty	Kentucky	478	0.25988	36.526	0.22507	41824.2	0.61752	0.17559	0.40795	45300	25200	12500	4700	25600	20700	54300	46800	79000	74200	224900	103600
21027	Breckinridge	13000	Elizabethtown	Kentucky	715	0.32198	44.8945	0.15326	46818.7	0.43027	0.17707	0.57762	56600	45000	23500	14100	46100	35700	70300	66000	93000	93300	211400	157800
21029	Bullitt	13101	Louisville	Kentucky	1916	0.29027	42.2777	0.05486	56744.9	0.30535	0.16684	0.59864	71100	44400	37900	16000	65200	35700	94600	64000	120100	88700	223200	165900
21031	Butler	13200	Owensboro	Kentucky	425	0.33383	43.3468	0.05538	48709	0.35419	0.22603	0.54824	50700	39800	22600	16000	41200	35800	71300	59300	95100	80700	179000	138700
21033	Caldwell	25200	Henderson	Kentucky	492	0.40307	42.8768	0.06126	50904.1	0.36176	0.18126	0.56911	54800	45200	25800	13500	45700	35900	76700	64900	103500	94300	204500	197000
21035	Calloway	25402	Murray	Kentucky	972	0.2903	41.9345	0.1414	59399.1	0.49393	0.14301	0.53086	73000	43700	26600	13800	50400	33600	86000	59400	121800	83500	577300	242000
21037	Campbell	12701	Cincinnati	Kentucky	3405	0.46049	39.1422	0.1128	62905.5	0.39537	0.14805	0.53275	85000	49200	37900	16300	70300	39300	100800	72900	137500	102300	475100	185400
21039	Carlisle	25401	Paducah	Kentucky
21041	Carroll	13102	Madison	Kentucky	466	0.4811	39.0245	0.03866	49980.3	0.37688	0.22293	0.47639	49800	38800	22000	10300	40700	28900	72000	62600	102200	92300	148200	146200
21043	Carter	17100	Huntington	Kentucky	1060	0.36853	41.4363	0.07626	44060.7	0.36554	0.15972	0.53679	48200	39600	20100	10600	40400	29800	64200	60500	89500	86300	158900	170500
21045	Casey	4601	Campbellsville	Kentucky	506	0.30207	40.0778	0.09966	36724.7	0.38698	0.18259	0.49407	41100	34000	16900	9600	33600	26900	53600	49500	76100	76500	146400	161600
21047	Christian	5900	Clarksville	Kentucky	2508	0.38993	37.9492	0.11709	46681.3	0.43108	0.23279	0.5618	58600	38100	24400	11800	44800	27800	71100	52400	104300	82300	257400	165200
21049	Clark	12901	Lexington-Fayette	Kentucky	1226	0.39586	35.4855	0.0741	55745.5	0.37888	0.16996	0.56933	66600	39500	30400	10100	55400	27100	86200	58200	120000	86400	273400	180500
21051	Clay	4401	London	Kentucky	756	0.35802	37.0545	0.07455	45956.4	0.49368	0.18428	0.40212	43400	32500	14200	7200	28500	23100	60200	48200	91900	73700	252200	153400
21053	Clinton	4602	Somerset	Kentucky	326	0.43817	41.0162	0.14505	32846.4	0.46077	0.25731	0.40184	38300	34100	15300	9700	26400	25700	48100	50600	69300	77100	156800	137200
21055	Crittenden	25200	Henderson	Kentucky	307	0.32073	47.5772	0.09427	51633.9	0.38226	0.21975	0.57655	60600	46900	28500	17000	48400	42600	80100	72800	104600	94500	193100	147900
21057	Cumberland	5402	Glasgow	Kentucky
21059	Daviess	13200	Owensboro	Kentucky	3964	0.37632	42.366	0.10857	55274.2	0.39443	0.16898	0.59157	74900	47700	33800	16300	61900	39000	89100	67800	122500	94400	445400	185500
21061	Edmonson	5401	Bowling Green	Kentucky	304	0.3933	42.3615	0.04278	38985.5	0.26752	0.23411	0.55592	43500	37900	21400	14000	35300	32200	60400	56300	82600	79900	124300	111200
21063	Elliott	17100	Huntington	Kentucky
21065	Estill	4402	Richmond	Kentucky	512	0.33932	38.913	0.05276	39707.7	0.35687	0.20342	0.48047	41100	33300	18100	8200	35200	25400	57800	50700	77500	80700	161400	114500
21067	Fayette	12901	Lexington-Fayette	Kentucky	7630	0.39786	35.6475	0.1534	84247.5	0.53279	0.15393	0.42451	101100	45100	30000	11600	67800	30000	114200	62500	179500	96900	707200	249500
21069	Fleming	12702	Maysville	Kentucky	528	0.34966	41.4495	0.07121	43675.6	0.39526	0.16952	0.49811	47900	39600	20300	13200	36500	28400	63900	55900	89000	85300	213400	168300
21071	Floyd	17000	Pikeville	Kentucky	1421	0.30406	42.0275	0.16876	50892.4	0.5652	0.15744	0.45461	54700	39700	16500	10600	36100	29300	67400	59300	102200	86600	241900	177800
21073	Franklin	12901	Lexington-Fayette	Kentucky	1693	0.37597	37.5883	0.05902	63369.8	0.34439	0.16557	0.5446	72700	42200	33900	14000	63900	32100	97300	62000	130300	87900	245300	168500
21075	Fulton	25300	Union City	Kentucky	349	0.45206	34.4745	0.07517	55271.3	0.45092	0.19527	0.47278	54000	34300	19600	9200	41000	24600	74900	48100	103400	79300	281800	155500
21077	Gallatin	12701	Cincinnati	Kentucky
21079	Garrard	12903	Danville	Kentucky	500	0.35396	38.668	0.06076	49097.7	0.33577	0.14876	0.58	54200	38300	25600	11500	47200	28600	74700	55300	99000	80700	207700	123000
21081	Grant	12701	Cincinnati	Kentucky	1015	0.24021	41.4532	0.07395	46827.8	0.32589	0.22125	0.63941	60400	39300	31000	12400	53000	31000	77800	58200	104100	84300	207900	154300
21083	Graves	25300	Union City	Kentucky	1457	0.37138	42.2725	0.07408	53731.4	0.37434	0.17855	0.58408	61400	44500	27100	15300	53400	33900	80800	66500	107100	94600	270700	181300
21085	Grayson	13000	Elizabethtown	Kentucky	952	0.3387	43.2795	0.06346	44576.9	0.33878	0.20523	0.55462	49000	40600	22500	15000	43000	33900	67100	59700	89500	82200	152300	161900
21087	Green	4601	Campbellsville	Kentucky	314	0.28451	47.6088	0.0562	35708.9	0.328	0.20807	0.54777	46000	44700	23200	18700	37700	37100	58900	62600	84700	86700	178000	235800
21089	Greenup	17100	Huntington	Kentucky	1378	0.34636	40.764	0.08076	56655.8	0.40379	0.16186	0.53483	64200	42900	26400	11100	54600	34200	83000	65400	116500	95400	284900	185200
21091	Hancock	13200	Owensboro	Kentucky	430	0.30433	45.9783	0.05833	40714.7	0.25682	0.20141	0.69535	64900	48200	40500	17300	62200	41600	81200	74400	102800	93900	164100	156500
21093	Hardin	13000	Elizabethtown	Kentucky	4402	0.32441	41.4002	0.08981	47565	0.3439	0.17521	0.64357	65700	43100	33800	15600	55500	33100	81400	59900	108700	88600	265100	173200
21095	Harlan	4502	Hazard	Kentucky	1213	0.22758	43.0365	0.07269	50667.4	0.43181	0.19488	0.47733	46000	38200	15600	10500	35800	29300	66300	59400	92500	86900	156700	137200
21097	Harrison	12901	Lexington-Fayette	Kentucky	774	0.35788	39.035	0.06614	55631.6	0.38731	0.17523	0.53747	63100	40300	26900	12700	54000	29900	82600	59400	117600	95700	260000	155900
21099	Hart	5402	Glasgow	Kentucky	613	0.38787	39.6078	0.08586	35849.8	0.37377	0.20915	0.49103	42900	34400	19000	11500	34700	25400	54800	47900	80000	75600	155700	134100
21101	Henderson	25200	Henderson	Kentucky	1878	0.37397	39.6422	0.08894	56558.4	0.38958	0.19237	0.56603	71600	43400	33000	13000	59700	33600	89600	64600	121600	92300	380200	178000
21103	Henry	13101	Louisville	Kentucky	658	0.29433	41.8612	0.07373	48489.1	0.35878	0.19578	0.57903	57600	40600	26800	13900	48400	31000	75200	58600	101000	86800	179800	147100
21105	Hickman	25300	Union City	Kentucky
21107	Hopkins	25200	Henderson	Kentucky	1817	0.33687	43.8357	0.07914	58946.9	0.41201	0.19214	0.54871	65100	51900	26800	14300	53600	37000	85700	69900	115100	94900	315100	183500
21109	Jackson	4402	Richmond	Kentucky	498	0.26987	41.0067	0.03955	38808.3	0.33651	0.19094	0.43373	36900	36100	14900	9900	29000	24500	53700	52400	76400	76800	121100	134800
21111	Jefferson	13101	Louisville	Kentucky	25402	0.4105	36.0245	0.15428	72575	0.52117	0.17713	0.47256	92200	43000	29900	12100	62800	30500	102500	60800	156200	94600	625700	203100
21113	Jessamine	12901	Lexington-Fayette	Kentucky	1455	0.38713	35.4703	0.14161	59972.3	0.47139	0.14839	0.54983	79400	41700	30900	9700	55800	28400	90900	59100	130700	86600	466700	206600
21115	Johnson	17000	Pikeville	Kentucky	911	0.28285	44.3122	0.12116	50207.4	0.50222	0.1748	0.50165	53700	44700	18100	10700	38800	33300	68300	64600	98000	93100	310100	195900
21117	Kenton	12701	Cincinnati	Kentucky	5840	0.44589	36.8903	0.12548	69439.9	0.43393	0.15727	0.50377	96600	48000	39100	13900	72500	36700	108500	69600	160800	102800	565300	197800
21119	Knott	4502	Hazard	Kentucky	514	0.24701	39.9423	0.06293	46484.9	0.40324	0.15428	0.5214	49700	37100	19300	8200	40900	26100	65800	55100	96500	86900	222300	175900
21121	Knox	4401	London	Kentucky	939	0.38009	38.1942	0.09748	37994.7	0.43396	0.25838	0.41747	38700	32300	13800	8900	28000	22600	51800	46500	79000	74700	126000	146600
21123	Larue	13000	Elizabethtown	Kentucky	502	0.36738	43.3245	0.04674	47790.7	0.30517	0.16531	0.60159	57100	43300	28400	15800	54000	36500	76200	62700	103700	84900	173400	162600
21125	Laurel	4401	London	Kentucky	1689	0.35122	40.0645	0.17389	49221.5	0.55183	0.18198	0.51687	63800	40200	21200	12200	42600	29600	70400	55300	106500	83200	407600	181800
21127	Lawrence	17000	Pikeville	Kentucky	570	0.3624	41.761	0.05556	48430.3	0.39487	0.12953	0.53509	48200	40300	18900	10000	40100	29200	67300	63500	92600	87600	223700	170000
21129	Lee	4501	West Liberty	Kentucky
21131	Leslie	4502	Hazard	Kentucky	400	0.26131	43.1628	0.0683	46651.4	0.40363	0.14319	0.4775	45600	38900	17500	9400	35400	32300	64200	62000	93600	85500	154900	149900
21133	Letcher	4502	Hazard	Kentucky	1009	0.33757	44.8293	0.07492	48793.2	0.39253	0.16123	0.54509	50600	45100	20000	11200	42600	35700	68800	69000	94300	98900	257300	173600
21135	Lewis	12702	Maysville	Kentucky	558	0.38744	41.009	0.05242	37455.6	0.3285	0.21925	0.49283	39600	35400	17500	10200	31900	27600	55000	54100	77500	79200	153500	141900
21137	Lincoln	12903	Danville	Kentucky	868	0.29962	39.8945	0.06213	42818.7	0.36073	0.23355	0.55069	47200	35600	20800	11000	39600	28700	63700	52000	87900	76500	214800	151000
21139	Livingston	25401	Paducah	Kentucky	354	0.25108	41.508	0.18497	46626.3	0.42595	0.15581	0.64689	63200	39300	27900	10000	47400	32300	74500	58100	92700	85100	343400	165200
21141	Logan	5401	Bowling Green	Kentucky	1068	0.32993	42.9963	0.08983	47304.5	0.36284	0.20865	0.61423	58700	42700	27000	15500	47900	34400	74300	61500	99000	85500	216100	167800
21143	Lyon	25200	Henderson	Kentucky
21145	McCracken	25401	Paducah	Kentucky	2526	0.42548	38.407	0.14989	71153.8	0.52447	0.1629	0.47704	91400	47900	29600	13400	63000	34000	100700	67400	143400	100800	860300	232000
21147	McCreary	4602	Somerset	Kentucky	562	0.31015	38.4597	0.10426	34301.8	0.43069	0.21617	0.40569	37200	30700	14200	7700	26200	22800	48500	44500	71800	74300	161600	131100
21149	Mclean	13200	Owensboro	Kentucky	432	0.345	45.65	0.04528	51593.1	0.3291	0.205	0.57407	56500	48000	26100	17700	51300	37800	77700	68300	103000	96000	198700	191800
21151	Madison	4402	Richmond	Kentucky	2133	0.37415	38.0707	0.07873	58028.9	0.41412	0.18584	0.53211	64900	40600	27100	11200	51900	30200	85100	58100	119000	86500	335900	165000
21153	Magoffin	17000	Pikeville	Kentucky	549	0.36975	40.8077	0.06178	45502.3	0.38047	0.20917	0.50091	41500	37000	14600	9300	34600	26100	60100	57800	83200	83800	129400	157900
21155	Marion	13103	Bardstown	Kentucky	736	0.33682	45.9125	0.05171	43318	0.33228	0.17808	0.57337	51500	44500	25100	16500	44600	36600	68400	66100	97300	92300	181700	158000
21157	Marshall	25401	Paducah	Kentucky	1046	0.30986	45.9565	0.18998	56109.5	0.44524	0.16435	0.57553	75300	49400	30400	17800	57400	40800	86600	71000	113000	99900	232900	201100
21159	Martin	17000	Pikeville	Kentucky	467	0.29842	44.5625	0.06208	50983.6	0.40366	0.16082	0.46681	44200	42300	15400	10100	33600	32000	66400	70800	92500	93000	154600	160700
21161	Mason	12702	Maysville	Kentucky	616	0.33661	38.7552	0.1143	64891.6	0.46827	0.16774	0.49188	72600	40000	26700	11600	54500	29200	91600	62200	126200	92900	340400	153300
21163	Meade	13000	Elizabethtown	Kentucky	771	0.37475	42.7127	0.03987	48768.7	0.30238	0.17327	0.6096	59300	45000	31600	15200	52500	36200	80400	68700	108100	97300	182400	174400
21165	Menifee	12902	Mount Sterling	Kentucky
21167	Mercer	12903	Danville	Kentucky	792	0.40117	40.2683	0.06092	51806.4	0.34112	0.18354	0.58838	61000	41500	29400	12900	52500	34800	81200	62600	107800	86400	232400	152200
21169	Metcalfe	5402	Glasgow	Kentucky	386	0.33287	41.4708	0.04277	38074.3	0.32756	0.19337	0.49223	40300	34000	17600	13400	33300	28900	55600	51500	81300	73700	133300	129300
21171	Monroe	5402	Glasgow	Kentucky	455	0.30218	44.3175	0.26404	36784.3	0.57567	0.17673	0.51209	57000	38000	19500	15300	38700	33400	56300	55800	78300	81800	222700	142200
21173	Montgomery	12902	Mount Sterling	Kentucky	767	0.39572	37.386	0.15701	49772.7	0.47626	0.19595	0.54368	61600	37000	23500	9600	45800	26500	73300	55000	102900	86800	287200	169400
21175	Morgan	4501	West Liberty	Kentucky	428	0.34267	41.0938	0.08762	40278.5	0.40911	0.15952	0.49533	42500	34000	16000	8900	34500	29600	56300	53600	83400	79100	196800	111900
21177	Muhlenberg	13200	Owensboro	Kentucky	1143	0.36472	44.019	0.06313	48447.4	0.35835	0.20415	0.58705	55800	45800	25500	13800	48900	36800	74000	67200	98200	96400	236500	207700
21179	Nelson	13103	Bardstown	Kentucky	1677	0.38803	43.0018	0.15295	51997.3	0.40795	0.15594	0.61777	73100	48000	33100	16300	57700	37300	85100	70300	114100	100400	342000	189500
21181	Nicholas	12901	Lexington-Fayette	Kentucky	279	0.40557	39.0063	0.03959	40080.4	0.27784	0.23282	0.60932	45300	37100	20700	8200	41200	26900	60800	60200	81400	86400	149600	151200
21183	Ohio	13200	Owensboro	Kentucky	794	0.32521	43.8173	0.05847	42580.7	0.34254	0.21522	0.57431	48400	41600	22900	13100	41900	31900	65500	62600	87700	91200	165600	154600
21185	Oldham	13101	Louisville	Kentucky	1728	0.301	44.113	0.14846	78505.7	0.37375	0.09157	0.41551	123600	53500	55200	21200	90700	43600	133700	75600	206700	106900	625900	209300
21187	Owen	12901	Lexington-Fayette	Kentucky	271	0.34125	41.1632	0.04216	48777.3	0.3171	0.19703	0.59779	51700	39000	23800	12500	45800	31200	72500	58900	92700	83300	192900	185400
21189	Owsley	4501	West Liberty	Kentucky
21191	Pendleton	12701	Cincinnati	Kentucky	573	0.44206	39.6165	0.08359	46251.5	0.3091	0.18874	0.66318	60700	41700	31600	14300	53300	34600	77900	61400	98800	87400	236300	158000
21193	Perry	4502	Hazard	Kentucky	1219	0.28365	41.3743	0.14673	52144.2	0.51543	0.14098	0.48893	56100	38800	17700	9800	41200	28500	69800	59400	101500	89400	273800	144000
21195	Pike	17000	Pikeville	Kentucky	2549	0.28857	43.3242	0.09825	51719.2	0.46692	0.15599	0.51746	57600	43400	21400	10200	44200	33600	73100	65400	105900	93900	335100	177900
21197	Powell	12901	Lexington-Fayette	Kentucky	535	0.45846	39.5885	0.06786	43341.4	0.3973	0.2623	0.48411	44400	37600	17500	8800	34400	25600	60900	55900	84400	85600	206000	174200
21199	Pulaski	4602	Somerset	Kentucky	2019	0.41704	38.657	0.12694	45316.5	0.49008	0.19242	0.51808	56600	37900	20900	10900	39700	28200	66200	55600	100400	82400	388000	177600
21201	Robertson	12901	Lexington-Fayette	Kentucky
21203	Rockcastle	4402	Richmond	Kentucky	480	0.31168	38.362	0.04074	39468.6	0.31147	0.21805	0.5125	41000	33000	18600	9100	34200	24800	58000	48800	79100	74500	121100	153200
21205	Rowan	17100	Huntington	Kentucky	658	0.32262	39.9835	0.08517	49309.1	0.45096	0.15686	0.49848	55500	37500	21400	10100	40500	29700	70700	56300	106400	82600	315800	143900
21207	Russell	4601	Campbellsville	Kentucky	608	0.3222	40.661	0.07976	38190.3	0.41154	0.17845	0.49013	44800	35500	18500	11300	35200	26400	56600	52500	85100	81000	229000	137000
21209	Scott	12901	Lexington-Fayette	Kentucky	1212	0.35077	37.8642	0.08383	74009.6	0.41403	0.18951	0.48102	81400	42600	33200	13000	69200	32100	107200	65600	149700	93600	317300	181400
21211	Shelby	13101	Louisville	Kentucky	1012	0.30101	40.1502	0.07483	65338.6	0.38871	0.17719	0.52866	78000	42000	34100	14900	63500	32700	99400	61100	138400	90300	334800	154500
21213	Simpson	5401	Bowling Green	Kentucky	551	0.30912	40.819	0.07206	50055.9	0.34469	0.24057	0.59891	60400	41000	27700	14100	53500	29800	77800	57300	105900	87800	250400	164900
21215	Spencer	13101	Louisville	Kentucky	416	0.2872	42.771	0.05282	53223.3	0.29974	0.14532	0.61058	61400	42400	31700	14800	56100	34600	84900	60100	104100	88400	159900	154500
21217	Taylor	4601	Campbellsville	Kentucky	887	0.41186	41.6415	0.06973	44824.6	0.36808	0.18406	0.58286	54600	45100	24100	13200	46600	32600	68900	62100	98000	87300	250700	187900
21219	Todd	5900	Clarksville	Kentucky	411	0.22394	42.2295	0.07182	41900.1	0.36201	0.19575	0.58881	51600	37500	25100	13300	42500	28600	67000	55900	92300	81900	218800	138100
21221	Trigg	5900	Clarksville	Kentucky	389	0.4491	38.7615	0.0621	47397.3	0.37542	0.19477	0.56555	57700	39900	25100	11100	47800	30900	72500	62100	108100	93100	280900	144300
21223	Trimble	13102	Madison	Kentucky	276	0.36571	42.6187	0.02955	46637.5	0.27187	0.18217	0.5942	48900	41000	23000	10300	46600	30600	69700	66300	87000	89200	122400	132100
21225	Union	25200	Henderson	Kentucky	704	0.29699	45.9858	0.04783	53731.3	0.31346	0.17857	0.60369	66200	47900	34700	17500	60400	41800	88400	73900	117000	95200	210200	149600
21227	Warren	5401	Bowling Green	Kentucky	3389	0.36574	39.3315	0.13298	62251.2	0.48936	0.16827	0.52523	77700	47700	28800	12800	55200	32500	91000	60400	132800	91400	490800	202400
21229	Washington	13103	Bardstown	Kentucky	407	0.35542	44.3605	0.0908	43324.3	0.34366	0.13366	0.64373	58400	47400	30200	15600	47500	35300	73500	69000	99500	97500	246400	200100
21231	Wayne	4602	Somerset	Kentucky	611	0.44217	38.9012	0.07277	36418.1	0.39223	0.19583	0.45663	41300	33700	16800	9900	31200	25700	53200	50300	77600	78900	212700	137900
21233	Webster	25200	Henderson	Kentucky	625	0.4243	45.4255	0.03914	54004.9	0.32077	0.20328	0.56	58900	50300	28100	16700	54700	42300	82100	78700	110700	103200	153600	165000
21235	Whitley	4401	London	Kentucky	1590	0.33609	39.8372	0.0976	47775.1	0.45247	0.20818	0.50063	50300	37100	19000	10800	37800	26600	66800	53900	94300	82800	275600	163500
21237	Wolfe	4501	West Liberty	Kentucky	290	0.26075	39.0797	0.05196	35627.2	0.32511	0.20063	0.47586	36900	31100	15500	8100	31500	25000	51100	46900	70700	71100	163300	136800
21239	Woodford	12901	Lexington-Fayette	Kentucky	886	0.36463	37.9637	0.11071	72256.7	0.40465	0.13369	0.48533	90700	45400	38400	14600	69200	32600	110600	66100	150600	94800	497300	213000
22001	Acadia	3800	Lafayette	Louisiana	2719	0.43189	43.8862	0.08243	49191	0.44539	0.20996	0.48216	50500	46400	18100	12600	38100	32400	67300	69200	98600	103900	222300	187200
22003	Allen	3700	Lake Charles	Louisiana	910	0.37286	44.5545	0.06551	45469.5	0.37792	0.25666	0.50989	48900	44700	20300	12800	41000	33700	65800	66700	93000	101800	185300	164400
22005	Ascension	3500	Baton Rouge	Louisiana	3485	0.40575	42.0637	0.07817	64987.5	0.39132	0.18187	0.51478	71000	50700	29300	14600	62200	37000	94200	75400	123700	110600	275000	201900
22007	Assumption	3400	Houma	Louisiana	1016	0.47232	42.777	0.05795	56542.6	0.42434	0.18504	0.48425	53200	49000	20000	13500	41600	33300	76500	70600	104600	103400	233600	196800
22009	Avoyelles	3600	Alexandria	Louisiana	1808	0.45077	41.9603	0.10141	47529.6	0.49307	0.23081	0.44358	48800	41700	17400	12000	32700	28100	64900	61000	95300	98200	263400	178200
22011	Beauregard	3700	Lake Charles	Louisiana	1515	0.28822	44.9115	0.05129	58851.6	0.37772	0.21661	0.54323	59200	45600	24500	15700	52700	35900	83300	67300	109700	100600	231300	183500
22013	Bienville	4002	Shreveport	Louisiana	754	0.48045	38.5012	0.07021	40834.5	0.39239	0.23861	0.4695	43500	36000	17800	10400	32600	24500	58600	52900	85700	86300	157900	172000
22015	Bossier	4002	Shreveport	Louisiana	4084	0.39435	40.3957	0.1068	60360	0.44482	0.17671	0.52326	70000	46700	26900	13600	54800	33000	87200	66500	125200	102000	356400	234700
22017	Caddo	4002	Shreveport	Louisiana	10941	0.44306	36.3375	0.1482	58398.4	0.59885	0.222	0.4081	64100	39800	19000	10200	36600	23500	77400	51400	120700	91800	467300	220300
22019	Calcasieu	3700	Lake Charles	Louisiana	8517	0.36087	41.2848	0.11163	66904.2	0.45944	0.20091	0.48773	72800	46900	26300	13700	57100	33300	93200	68000	127500	104100	387500	196700
22021	Caldwell	3901	Monroe	Louisiana	438	0.36854	42.0955	0.16737	45789.6	0.50967	0.22273	0.4726	51100	40300	17700	10400	33200	30400	63500	56900	86800	92600	286000	178200
22023	Cameron	3700	Lake Charles	Louisiana	329	0.37313	46.2052	0.13584	55942.4	0.41917	0.26409	0.56839	70500	52900	30000	16300	58400	40900	85900	77500	115200	114100	372900	196400
22025	Catahoula	3201	Jena	Louisiana	535	0.54297	46.8683	0.04888	42622.7	0.39686	0.26769	0.42617	42200	49000	16200	14400	31100	32000	58800	72900	88300	111300	166200	198800
22027	Claiborne	4002	Shreveport	Louisiana	651	0.52448	40.244	0.08581	46647.4	0.43829	0.19266	0.45469	47100	41900	17100	9400	35800	27000	63800	57100	94000	100900	243400	233900
22029	Concordia	3202	Natchez	Louisiana	973	0.46183	39.8227	0.08036	43488.6	0.47652	0.24816	0.38129	42400	37900	15000	10900	27000	23100	58500	51600	91800	92400	232800	195700
22031	De Soto	4002	Shreveport	Louisiana	1203	0.40742	39.5735	0.06404	47715.8	0.42224	0.23434	0.44555	46200	38800	17600	10300	33600	25300	65300	53100	96300	92300	178700	165900
22033	East Baton Rouge	3500	Baton Rouge	Louisiana	16455	0.40572	38.057	0.13319	78799.8	0.55576	0.16373	0.40632	81700	45300	23600	12700	53600	29400	102400	63000	151800	103900	533900	221000
22035	East Carroll	3902	Lake Providence	Louisiana	413	0.51788	35.395	0.14239	19356.1	0.55811	0.28222	0.2276	33500	27000	12900	8700	19500	16400	32300	29900	66400	67100	226800	143000
22037	East Feliciana	3500	Baton Rouge	Louisiana	1066	0.44671	38.1388	0.08582	54564.2	0.48208	0.23163	0.41276	55600	40500	20600	12100	37500	26200	75100	54000	115300	93500	257000	195900
22039	Evangeline	3800	Lafayette	Louisiana	1450	0.39012	45.498	0.08142	51506.9	0.44483	0.24514	0.48414	51400	48600	19200	13300	37900	34900	70700	71900	98800	110200	246500	226200
22041	Franklin	3901	Monroe	Louisiana	948	0.48599	41.8627	0.10008	36363.2	0.44951	0.2516	0.38608	39800	39900	14400	10400	27500	24700	50800	56300	81900	97800	199900	186500
22043	Grant	3600	Alexandria	Louisiana	781	0.45716	42.373	0.07019	45613.8	0.37929	0.26735	0.53009	48500	42000	20200	12100	37100	33800	65800	61000	93000	96200	185300	164300
22045	Iberia	3800	Lafayette	Louisiana	3519	0.39132	41.363	0.15178	56784.2	0.53889	0.21514	0.4902	66000	45100	20800	13000	45100	30800	77600	65100	113600	100200	406700	189900
22047	Iberville	3500	Baton Rouge	Louisiana	1589	0.47753	38.6703	0.06281	58877.4	0.47773	0.22107	0.41158	53800	41100	18300	12500	38600	25700	77200	56400	115000	101700	211700	204600
22049	Jackson	4003	Ruston	Louisiana	763	0.39573	41.7792	0.10244	52528.5	0.44924	0.20496	0.47969	55100	43000	20400	12700	40600	31300	72900	63400	106400	96700	344000	206900
22051	Jefferson	3300	New Orleans	Louisiana	18371	0.37699	40.1857	0.12385	66875.2	0.52749	0.16192	0.46693	76300	46400	24700	13200	52000	31400	91600	64600	139900	104100	516500	222000
22053	Jefferson Davis	3700	Lake Charles	Louisiana	1482	0.33715	44.1118	0.11325	52684.1	0.44214	0.20497	0.53171	57600	45500	21600	12900	45200	33200	74200	72900	102700	103000	249000	183300
22055	Lafayette	3800	Lafayette	Louisiana	8081	0.37508	42.06	0.1613	74085.6	0.56865	0.16356	0.44673	89900	50700	25800	14200	57700	35900	99900	72500	158200	111600	630100	225500
22057	Lafourche	3400	Houma	Louisiana	3737	0.43141	44.4723	0.13303	55245.8	0.45401	0.18477	0.559	66800	40900	25700	14500	51700	39200	81000	79200	111200	111400	351900	204100
22059	La Salle	3201	Jena	Louisiana	654	0.34782	50.8545	0.06879	47992.5	0.36716	0.22496	0.56575	55100	60500	24300	16700	45900	46400	72300	84200	104300	120600	216600	244600
22061	Lincoln	4003	Ruston	Louisiana	1602	0.45679	39.1578	0.12776	61727.9	0.55261	0.18187	0.44444	67100	49700	20600	11700	43000	28500	82300	64600	124200	100800	494900	241500
22063	Livingston	3500	Baton Rouge	Louisiana	4087	0.34833	42.7743	0.05298	56496.2	0.34467	0.17609	0.56129	62500	46500	28800	13800	56300	35600	85300	69700	113100	102600	197800	182900
22065	Madison	3203	Vicksburg	Louisiana	586	0.42374	34.7965	0.16692	27677.4	0.55458	0.2562	0.31229	38400	29800	13700	7200	23300	17300	41300	36100	70700	62600	182400	145800
22067	Morehouse	3901	Monroe	Louisiana	1649	0.38535	35.9888	0.08109	46506	0.46768	0.24324	0.40509	44700	26900	15900	9600	28800	20000	62400	42400	92200	78200	204700	162100
22069	Natchitoches	4002	Shreveport	Louisiana	1646	0.41331	39.9967	0.08428	45119.4	0.45264	0.25822	0.42102	47200	39200	18500	10400	32000	25500	63600	55200	97800	91200	209700	173100
22071	Orleans	3300	New Orleans	Louisiana	18879	0.38363	34.7537	0.1955	39842.6	0.73284	0.22371	0.33397	57800	32500	15400	8900	27100	19700	55200	38400	109500	72900	523800	195100
22073	Ouachita	3901	Monroe	Louisiana	6359	0.41636	36.713	0.16404	60281.6	0.59488	0.19285	0.40934	64500	39600	18300	10200	38000	24000	78600	53000	119700	91700	422500	191900
22075	Plaquemines	3300	New Orleans	Louisiana	1264	0.31262	43.7275	0.12134	61288.7	0.47691	0.19877	0.49763	65700	46000	23300	13800	48600	34600	84600	67500	119000	101500	400100	182700
22077	Pointe Coupee	3500	Baton Rouge	Louisiana	1074	0.44618	40.5815	0.14485	55606.7	0.53063	0.22838	0.43669	58800	41700	19700	12700	38400	28200	75400	62500	111100	102900	314100	186500
22079	Rapides	3600	Alexandria	Louisiana	5804	0.39127	39.1298	0.14964	54522.7	0.57209	0.23155	0.43987	61600	39400	19000	10800	37500	26800	73500	57100	113400	91900	425900	187300
22081	Red River	4002	Shreveport	Louisiana	455	0.52695	40.8567	0.12507	36976.4	0.52466	0.23285	0.42637	46100	44100	16200	11300	29900	24900	53200	57800	79900	98100	376300	296300
22083	Richland	3901	Monroe	Louisiana	1023	0.50184	39.095	0.14247	39025.8	0.51783	0.249	0.38319	44100	37000	15600	9900	27500	22100	54700	52300	86600	89300	239200	177200
22085	Sabine	4004	Many	Louisiana	982	0.41326	46.5605	0.0971	44278.6	0.43824	0.24745	0.50916	50700	50600	19900	12800	37800	36900	64200	75100	97600	116200	223100	215600
22087	St Bernard	3300	New Orleans	Louisiana	2854	0.36417	42.8132	0.06289	56784.2	0.37216	0.15436	0.54275	62900	49400	27800	13400	54100	35800	84600	71900	115800	106300	224600	206400
22089	St Charles	3300	New Orleans	Louisiana	2383	0.37313	41.2572	0.09735	71735.7	0.44744	0.1612	0.46328	77100	51000	28200	14700	62200	34300	99900	71300	139000	111100	409000	198800
22091	St Helena	3500	Baton Rouge	Louisiana	289	0.40825	37.6953	0.09114	33058.1	0.51084	0.24632	0.31834	39000	30300	14200	10500	23100	21400	47300	40200	89100	69500	332800	120700
22093	St James	3300	New Orleans	Louisiana	1162	0.53242	39.8645	0.05051	66546.9	0.41826	0.17016	0.45611	60400	55400	23200	14100	47600	30900	89800	72600	120800	116000	221200	189900
22095	St John The Baptist	3300	New Orleans	Louisiana	2308	0.46738	38.4185	0.10852	61556.5	0.47211	0.18587	0.46274	62400	44600	22200	12300	46200	27400	83700	62200	118600	109300	268000	178200
22097	St Landry	3800	Lafayette	Louisiana	4193	0.40181	43.3132	0.13808	48824	0.51375	0.23545	0.45981	53600	45200	18300	13100	36000	30000	67100	63900	98400	101800	272500	199300
22099	St Martin	3800	Lafayette	Louisiana	2075	0.4049	41.6355	0.10229	49533.1	0.47159	0.22072	0.45108	51000	42000	18300	12300	34900	27900	67800	63200	97600	98200	236900	192100
22101	St Mary	3400	Houma	Louisiana	2784	0.38567	41.4778	0.10793	54695.1	0.48508	0.22406	0.4921	57700	42800	20000	12500	41500	30200	74700	62000	107900	96100	354200	193200
22103	St Tammany	3300	New Orleans	Louisiana	8630	0.32504	41.166	0.10565	79349	0.46785	0.12775	0.44693	93500	50000	33200	14500	69700	36300	112500	69300	174900	105800	514600	229200
22105	Tangipahoa	3500	Baton Rouge	Louisiana	4608	0.40557	39.1713	0.08835	50921.2	0.5018	0.18777	0.43316	52400	39300	18100	11500	35200	24600	69000	55900	107200	91100	316300	180900
22107	Tensas	3202	Natchez	Louisiana	305	0.50846	40.2235	0.12878	24234.9	0.55962	0.29641	0.25574	36600	34900	12500	8700	21200	21600	36800	43600	77200	87200	251500	183700
22109	Terrebonne	3400	Houma	Louisiana	5332	0.36584	45.312	0.16446	57739.7	0.50916	0.22002	0.52869	70200	50300	24000	14500	50100	38200	81700	76200	114900	110800	350800	205300
22111	Union	3901	Monroe	Louisiana	970	0.40876	41.542	0.20693	47299.7	0.52606	0.21025	0.48969	57700	40900	20600	13500	37300	29100	67900	58100	92100	92700	235800	204400
22113	Vermilion	3800	Lafayette	Louisiana	2602	0.3335	48.0325	0.07567	56384.4	0.42183	0.19136	0.52959	60000	52000	22900	16100	48900	42000	79300	76900	111300	109700	277400	198100
22115	Vernon	3700	Lake Charles	Louisiana	1957	0.26887	42.9858	0.06755	42027.7	0.32827	0.21027	0.60399	51500	41200	25000	12700	44300	31200	67000	58400	92000	93300	179600	169000
22117	Washington	3300	New Orleans	Louisiana	1923	0.38535	37.7058	0.0863	44285.1	0.4623	0.23013	0.42954	45400	35400	16200	8200	32200	22800	60500	49900	93800	83400	221200	173100
22119	Webster	4002	Shreveport	Louisiana	1930	0.46122	40.2885	0.06841	46676.4	0.40624	0.20796	0.50674	48700	42500	18800	10100	38100	27300	65500	60700	95400	99100	195100	203700
22121	West Baton Rouge	3500	Baton Rouge	Louisiana	1094	0.42608	38.89	0.06782	65357.5	0.43059	0.18492	0.46069	61300	43700	22900	12400	48300	29200	88300	63600	120200	103700	223800	175800
22123	West Carroll	3902	Lake Providence	Louisiana	632	0.45115	44.2178	0.05659	43325.6	0.39662	0.21582	0.42722	40400	46000	15600	11400	29400	30400	59000	64100	82800	105400	153700	187700
22125	West Feliciana	3500	Baton Rouge	Louisiana	435	0.3426	41.789	0.07293	65103.7	0.44878	0.16739	0.47586	66900	44500	23700	13300	53900	31900	88800	66800	121000	97900	331400	196900
22127	Winn	4003	Ruston	Louisiana	638	0.40786	41.4605	0.06562	50596.1	0.42701	0.22368	0.5047	50600	42200	19500	12100	37900	30300	70100	60300	98900	97500	217200	225500
23001	Androscoggin	20100	Portland	Maine	3908	0.30905	42.9342	0.08673	49126	0.35713	0.11547	0.62436	66500	45500	32000	16500	56200	34900	81100	62100	109600	92300	323600	191100
23003	Aroostook	20003	Presque Isle	Maine	3025	0.348	43.637	0.07492	46251.6	0.36762	0.09789	0.59967	57500	44800	26800	15900	47400	34500	73100	63600	100300	93200	278100	190400
23005	Cumberland	20100	Portland	Maine	8973	0.28547	42.8957	0.16795	67545.3	0.46114	0.07466	0.52301	109300	50000	41700	17800	72700	37800	109300	67300	180900	102100	740800	232700
23007	Franklin	20100	Portland	Maine	1167	0.26359	46.1217	0.06365	52112.5	0.37838	0.08666	0.55698	61600	46500	27700	18100	52400	36400	79800	62900	110400	93000	314800	206200
23009	Hancock	20001	Bangor	Maine	1878	0.2383	42.1855	0.07345	51827.7	0.38646	0.08617	0.58626	66100	42500	30700	13600	52300	31700	82600	59500	119000	92800	303200	204300
23011	Kennebec	20100	Portland	Maine	4680	0.29967	42.8668	0.09652	54519.9	0.38679	0.08467	0.5985	71800	46200	32500	16400	57700	34900	87100	62100	120400	95600	362300	205900
23013	Knox	20001	Bangor	Maine	1390	0.34235	40.8377	0.10671	50746.7	0.43697	0.10516	0.59209	70200	45900	30300	13500	52700	33500	81100	59600	122000	92600	389200	235900
23015	Lincoln	20100	Portland	Maine	1227	0.33809	42.0553	0.06844	50826.6	0.37059	0.10488	0.59006	63300	47200	29900	14900	52800	33700	80700	60100	115000	97900	291500	208000
23017	Oxford	20100	Portland	Maine	2050	0.33238	42.1445	0.07339	47277.9	0.3499	0.11284	0.60634	56500	41700	26600	14700	48200	32400	73900	59700	97200	89000	227600	186200
23019	Penobscot	20001	Bangor	Maine	5462	0.31763	42.2668	0.09404	53198.3	0.39669	0.1014	0.58312	67500	43900	30200	14900	54900	33900	83400	62500	116200	94000	341700	181600
23021	Piscataquis	20001	Bangor	Maine	749	0.24047	43.8518	0.07548	39237.8	0.34626	0.12121	0.61415	54900	41100	27900	14800	45400	33000	67200	55400	99500	90900	261400	181700
23023	Sagadahoc	20100	Portland	Maine	1408	0.24229	41.4933	0.06342	48118.1	0.29574	0.10268	0.63494	70600	42200	40200	16100	62500	32300	88300	57400	114800	82500	259700	164300
23025	Somerset	20100	Portland	Maine	2149	0.30611	42.2488	0.06127	49047.2	0.3558	0.13599	0.57515	55800	41600	26100	15000	46900	32100	75100	57700	102100	86200	198000	178200
23027	Waldo	20001	Bangor	Maine	1376	0.3107	39.4025	0.06708	47106.8	0.36064	0.12457	0.5734	55000	37700	24900	11800	46400	28500	72000	53300	99100	82700	247100	168100
23029	Washington	20002	Calais	Maine	1404	0.31034	38.9405	0.0618	42770.2	0.37749	0.11708	0.5292	49200	35900	21900	9600	39300	26900	64700	51500	94100	81200	194300	154700
23031	York	20600	Manchester	Maine	6800	0.25797	44.7473	0.08492	54380.8	0.34393	0.08529	0.61426	77700	48500	38800	18100	65600	37000	93200	67800	126300	99800	378400	207900
24001	Allegany	17501	Cumberland	Maryland	2575	0.36763	43.1818	0.1711	52556.7	0.47304	0.14583	0.57592	73100	46300	28300	15700	53700	35900	80800	66500	110100	99100	555200	183900
24003	Anne Arundel	11302	Baltimore	Maryland	17460	0.38176	40.825	0.13878	78072	0.39018	0.12474	0.46489	105600	56800	45100	17200	82000	41200	123200	78900	172900	118200	500600	234900
24005	Baltimore	11302	Baltimore	Maryland	23673	0.35176	42.235	0.1761	74912.5	0.46814	0.1211	0.48984	110400	55000	39900	16600	73600	40100	114900	76800	175700	117300	737400	256800
24009	Calvert	11304	Washington DC	Maryland	3245	0.32864	43.539	0.16577	72567	0.36101	0.11954	0.47396	106700	55900	49100	18500	84900	43700	121600	82600	162900	119500	356000	232700
24011	Caroline	19902	Easton	Maryland	1237	0.38635	39.4338	0.05897	51905	0.34674	0.17742	0.56427	58800	41300	27600	13700	50000	29800	79500	57700	106600	91300	220700	169200
24013	Carroll	11302	Baltimore	Maryland	5922	0.31083	47.5097	0.06307	66111.4	0.26865	0.07669	0.49713	97400	60200	56100	24800	86500	50100	122200	84900	158100	120000	338700	210400
24015	Cecil	19800	Wilmington	Maryland	3159	0.34812	41.188	0.05196	59045.1	0.30371	0.13763	0.56379	76400	49200	41300	14200	70100	37400	100400	74600	131800	107500	226100	197700
24017	Charles	11304	Washington DC	Maryland	4870	0.35853	42.9072	0.05894	72141.6	0.31274	0.13709	0.47228	90400	55100	47100	18300	81700	43400	119200	80700	157100	117800	289700	206800
24019	Dorchester	19902	Easton	Maryland	1054	0.44585	37.3143	0.08874	49147.4	0.43537	0.20705	0.51423	55800	41600	23100	10100	39900	25900	72300	56100	108500	91300	272100	173200
24021	Frederick	11304	Washington DC	Maryland	7494	0.32988	45.646	0.08251	72627.5	0.3077	0.09508	0.46531	102900	59100	53200	22800	88000	48300	125800	83800	170500	119400	432100	219500
24023	Garrett	17501	Cumberland	Maryland	1116	0.26032	45.718	0.09896	47083.2	0.43611	0.13032	0.5681	62200	44700	26900	17000	45500	34200	73900	65200	108100	90600	392900	167400
24025	Harford	11302	Baltimore	Maryland	8322	0.34795	43.4787	0.08022	69007.9	0.30403	0.09655	0.49039	97200	57100	51400	19600	84800	45200	120400	82300	160100	117500	363600	233500
24027	Howard	11302	Baltimore	Maryland	7543	0.302	46.92	0.12425	107200	0.32444	0.0581	0.30399	151500	68600	66700	24900	118600	52500	173900	94400	250800	144000	764600	282600
24029	Kent	19902	Easton	Maryland	741	0.41485	40.0003	0.17827	57432.2	0.48201	0.13636	0.56005	79600	48800	30600	12100	57200	34200	88100	71300	129300	105200	434900	203200
24031	Montgomery	11304	Washington DC	Maryland	25901	0.27143	47.7488	0.1858	126240	0.44446	0.0601	0.33682	175400	70400	51300	22000	106200	49500	177600	91500	300600	144700	1335500	341600
24033	Prince Georges	11304	Washington DC	Maryland	27543	0.28474	40.1805	0.05367	67824.6	0.35962	0.15806	0.52725	76200	44000	36100	13400	63100	33500	103900	60600	144900	96800	240300	189500
24035	Queen Annes	19902	Easton	Maryland	1203	0.33764	44.287	0.15323	70672.4	0.42469	0.1252	0.5054	93100	53400	36900	18000	70300	41400	107600	78400	151300	112900	357300	219300
24037	St Marys	11304	Washington DC	Maryland	3373	0.38303	44.2797	0.04476	67475.4	0.31782	0.15523	0.50697	80100	58900	40600	18000	73900	45000	108000	85200	139700	124300	248300	210000
24039	Somerset	19901	Dover	Maryland	621	0.31548	38.404	0.07422	44651.7	0.4149	0.20769	0.48309	47900	34900	19600	9100	34800	24900	64300	46900	88300	79400	251000	179100
24041	Talbot	19902	Easton	Maryland	1097	0.39269	39.8473	0.189	76669.7	0.55485	0.13028	0.45032	100500	47700	29500	13700	60900	35100	106100	69700	177100	104300	547100	234800
24043	Washington	17400	Hagerstown	Maryland	4410	0.37576	43.078	0.08705	56123.5	0.36724	0.15813	0.58934	73800	49600	34800	17600	61400	38700	90900	70300	124200	102500	418400	190400
24045	Wicomico	19901	Dover	Maryland	3047	0.38399	38.5757	0.09398	65267.8	0.4756	0.19314	0.47555	72400	42200	26200	12700	52900	29800	91500	59700	137900	96600	466700	191400
24047	Worcester	19901	Dover	Maryland	1473	0.44664	39.169	0.12162	54302.6	0.5024	0.16871	0.47115	62200	43700	22000	11700	41700	29100	76400	58500	114600	96800	348200	197000
24510	Baltimore City	11302	Baltimore	Maryland	22221	0.38041	33.7552	0.22422	41234	0.62915	0.26638	0.4403	58800	31600	18900	6500	33200	20700	60200	41100	100700	73400	364500	178200
25001	Barnstable	20500	Boston	Massachusetts	6471	0.27446	44.9975	0.13513	69289.9	0.43638	0.0591	0.51012	93100	54600	37700	17500	68700	39400	107000	73400	157500	112700	506600	265500
25003	Berkshire	20902	Pittsfield	Massachusetts	4655	0.30928	42.472	0.14782	63700	0.43678	0.09451	0.54049	89100	48300	36400	16100	65500	36600	100100	67100	142900	104800	494100	222600
25005	Bristol	20401	Providence	Massachusetts	17535	0.32432	44.46	0.09849	61561.4	0.37031	0.09876	0.54902	84600	52700	40000	18400	70000	41000	101500	75000	141200	111000	420900	208900
25007	Dukes	20403	Oak Bluffs	Massachusetts	483	0.20332	43.4	0.10469	71921.4	0.40331	0.05273	0.52588	94100	45700	38800	15600	70900	34500	110700	64300	166100	102400	528600	224800
25009	Essex	20500	Boston	Massachusetts	22252	0.32871	43.9787	0.19379	82952.6	0.48563	0.08429	0.43753	123100	58500	41400	18300	80200	42500	124300	79600	198300	122500	824000	271800
25011	Franklin	20800	Springfield	Massachusetts	2594	0.2808	43.795	0.09411	57169.2	0.36332	0.08117	0.58173	77600	49800	37100	16200	64800	36900	94200	67200	129800	105000	336200	221400
25013	Hampden	20800	Springfield	Massachusetts	15435	0.39537	40.3882	0.11255	67401.6	0.43816	0.13824	0.50515	81300	48500	31800	15400	64900	36200	99200	68000	138200	106100	408400	218600
25015	Hampshire	20800	Springfield	Massachusetts	4625	0.28412	45.42	0.09616	65168.3	0.34598	0.05764	0.52995	95900	56200	47000	20300	78900	42000	112100	75700	158500	114500	427500	267600
25017	Middlesex	20500	Boston	Massachusetts	39968	0.28267	47.5177	0.23222	93368.7	0.44061	0.0477	0.4118	164700	67100	54500	22900	94200	48900	147800	88300	256900	133900	1358200	305000
25019	Nantucket	20402	Nantucket	Massachusetts
25021	Norfolk	20500	Boston	Massachusetts	18992	0.25623	49.6517	0.21573	91639.3	0.39372	0.03601	0.39332	168400	68800	61700	25200	100400	51700	153400	93600	265700	138100	1297100	305100
25023	Plymouth	20500	Boston	Massachusetts	16971	0.33056	44.568	0.15526	73764.9	0.40538	0.07065	0.47039	112300	58500	47500	19700	82200	44600	121300	82200	176600	122600	703900	245300
25025	Suffolk	20500	Boston	Massachusetts	14440	0.30871	39.7597	0.3577	57497.3	0.70938	0.15123	0.48082	93900	41300	23500	10200	44300	29600	81000	55800	126800	95900	621400	197700
25027	Worcester	20500	Boston	Massachusetts	24804	0.33525	43.8732	0.12247	72687.4	0.40093	0.09236	0.48641	100900	56100	44000	19200	77400	42000	116700	78200	170900	116100	504200	240400
26001	Alcona	12401	Alpena	Michigan	375	0.35839	42.7818	0.0884	45186.4	0.39335	0.1396	0.53067	52300	41200	22100	13700	41200	31700	67300	57700	99100	91800	253900	144500
26003	Alger	11401	Marquette	Michigan	418	0.23988	45.686	0.04228	52098.1	0.27362	0.10677	0.65311	62200	46500	34300	17800	61300	36900	86400	64000	104400	99400	168700	177200
26005	Allegan	12200	Grand Rapids	Michigan	3985	0.30446	42.9995	0.0653	51654.6	0.29331	0.14099	0.62936	74900	46000	41300	18500	68100	38200	93000	64600	120500	92200	300500	183600
26007	Alpena	12401	Alpena	Michigan	1331	0.37448	39.992	0.06934	52953.7	0.35076	0.10412	0.59579	65400	42600	31100	13600	56700	32800	84100	63200	113800	94400	262600	164500
26009	Antrim	12301	Traverse City	Michigan	786	0.34149	40.4522	0.08619	46438.8	0.34235	0.16245	0.6285	60700	39300	29800	15200	50900	31800	76300	55200	100800	86000	232300	148300
26011	Arenac	11900	Saginaw	Michigan	667	0.28193	43.3922	0.05441	56211.4	0.35393	0.12652	0.54573	57600	44000	25400	15400	49600	33900	81700	60400	109100	92200	195200	188700
26013	Baraga	21002	Houghton	Michigan	294	0.20479	43.4308	0.15394	44647	0.3786	0.17808	0.65986	72100	42200	35600	14800	58700	34100	80200	60900	106600	91500	386600	195200
26015	Barry	12100	Kalamazoo	Michigan	2084	0.33137	42.0592	0.10203	52473.9	0.31626	0.11396	0.62476	83700	47000	44100	18600	70700	38700	96600	66500	131500	94300	404700	177800
26017	Bay	11900	Saginaw	Michigan	4296	0.35821	41.1662	0.09206	62712.1	0.37388	0.12488	0.53399	81000	48200	38700	15700	69100	37500	101500	68800	138500	100200	366800	192900
26019	Benzie	12301	Traverse City	Michigan	490	0.3148	41.363	0.07517	41528.2	0.36401	0.12104	0.59388	56400	40800	26700	14000	47500	29100	68200	54700	95800	89900	235600	182900
26021	Berrien	13600	South Bend	Michigan	6768	0.40559	38.4547	0.09582	63283.1	0.4437	0.17869	0.51478	72800	43100	28200	13900	58800	31700	91500	61400	129700	93100	383000	199300
26023	Branch	13700	Concord	Michigan	1917	0.3302	41.921	0.10282	50538.6	0.3682	0.15787	0.61555	70700	44500	33500	15800	58200	35000	84000	62700	119400	89100	289000	185200
26025	Calhoun	12100	Kalamazoo	Michigan	5462	0.39334	36.8625	0.08884	63312	0.40532	0.17281	0.52691	74500	41600	31500	12700	61500	30900	94800	59900	134800	91600	331400	189100
26027	Cass	13600	South Bend	Michigan	1755	0.36545	40.5943	0.0807	50113.1	0.34536	0.18235	0.62621	64700	41700	31800	15200	55400	33500	81900	59700	108700	88400	252200	171000
26029	Charlevoix	12302	Petoskey	Michigan	1084	0.32847	41.6118	0.36072	46309.2	0.51715	0.10589	0.67251	102600	45500	38800	17700	61300	34700	85100	59900	113500	91800	352900	207300
26031	Cheboygan	12302	Petoskey	Michigan	943	0.31764	41.121	0.08602	44081.2	0.37453	0.12837	0.59491	59000	40000	28500	14800	46200	30000	72500	56200	103700	83600	278700	173400
26033	Chippewa	11403	Sault Ste. Marie	Michigan	1380	0.30602	41.2535	0.08388	50712	0.37907	0.14866	0.58043	64000	43500	29300	14300	52200	31300	80000	59000	111700	88200	288600	209500
26035	Clare	11800	Mount Pleasant	Michigan	1250	0.36861	41.5662	0.12397	47862.9	0.45555	0.15109	0.5368	58000	40300	22500	13900	43400	32100	70400	56800	101900	87400	292400	159300
26037	Clinton	11700	Lansing	Michigan	2375	0.28877	45.7032	0.0842	59205	0.26442	0.07974	0.53179	94100	54500	55000	21600	82100	44800	114200	75500	143800	106400	330700	210700
26039	Crawford	12402	Grayling charter	Michigan	469	0.18481	39.6013	0.07281	53869.8	0.38704	0.14911	0.51599	57500	34900	23300	11300	48300	26300	77200	50700	106000	74900	319800	160400
26041	Delta	11401	Marquette	Michigan	1726	0.28627	45.1707	0.07663	55130.7	0.34317	0.10919	0.60776	71400	48300	35100	17400	63100	38500	90200	69600	122900	100300	259100	186100
26043	Dickinson	11402	Marinette	Michigan	1194	0.34708	44.357	0.06249	54486.7	0.32508	0.11301	0.60888	79100	51300	42100	20600	67600	42000	96500	72100	133300	103400	391700	213600
26045	Eaton	11700	Lansing	Michigan	4834	0.30914	41.9765	0.0754	60777.1	0.28578	0.11596	0.54572	88200	49300	49300	18200	79200	38900	110000	69400	141800	100500	303400	193600
26047	Emmet	12302	Petoskey	Michigan	1169	0.23591	43.3817	0.1144	62244.1	0.47617	0.0884	0.53464	92600	44200	35500	16500	61700	34400	97700	61900	162500	94900	632300	171500
26049	Genesee	11600	Detroit	Michigan	18479	0.3453	35.3605	0.08926	74519.8	0.40406	0.16665	0.45489	84700	41400	35400	12000	74100	28600	110000	58100	148000	93300	372500	202900
26051	Gladwin	11900	Saginaw	Michigan	967	0.3409	42.5265	0.0602	50744.8	0.34838	0.1338	0.58738	59700	44200	28500	15300	53100	32900	79300	63500	107900	90700	234200	169200
26053	Gogebic	21003	Ironwood	Michigan	699	0.2662	47.6	0.07592	43398.8	0.33677	0.11159	0.65093	60500	49700	31500	17800	52700	38900	74900	68900	101200	99100	329900	202000
26055	Grand Traverse	12301	Traverse City	Michigan	3403	0.28949	42.4173	0.15268	59321.6	0.42078	0.09285	0.57861	93800	48000	39900	17100	68000	35000	99200	64500	146000	101100	582500	227500
26057	Gratiot	11800	Mount Pleasant	Michigan	1751	0.36245	42.3663	0.06849	50903.3	0.31978	0.13341	0.62821	67700	44600	35700	17400	58700	37200	86600	64000	113900	91700	266300	154800
26059	Hillsdale	11500	Jackson	Michigan	1836	0.33623	41.2238	0.09028	50464.3	0.34521	0.15598	0.62963	66600	42300	32100	16100	58300	34400	82500	58400	108700	87400	277200	161000
26061	Houghton	21002	Houghton	Michigan	1369	0.31046	47.1845	0.11827	49821.2	0.37702	0.08632	0.63112	74200	50500	36300	20500	58900	42200	86100	70600	118100	101200	404000	189400
26063	Huron	11900	Saginaw	Michigan	1539	0.22626	51.7785	0.06507	48891	0.32222	0.08018	0.63678	68700	53800	35700	23500	60200	46000	84600	74100	119000	103800	282300	196900
26065	Ingham	11700	Lansing	Michigan	9951	0.36667	37.5438	0.11569	71037.7	0.41666	0.13342	0.48548	94100	47000	39800	14000	74300	33300	110800	64500	157700	99600	498900	225800
26067	Ionia	12200	Grand Rapids	Michigan	2770	0.37134	41.5125	0.06025	50614.6	0.28107	0.12599	0.63971	72200	46300	41000	17900	65500	38000	91600	66300	118900	94600	255500	160000
26069	Iosco	12401	Alpena	Michigan	1021	0.32982	40.9625	0.09558	46715.9	0.40983	0.14945	0.60039	61300	40600	27900	13700	48100	31300	74600	57200	106700	84000	387200	166100
26071	Iron	11402	Marinette	Michigan	504	0.37934	45.4445	0.0499	49234.2	0.31439	0.08103	0.62698	59400	48200	30600	21000	51200	39500	79800	67100	107000	100800	186300	171800
26073	Isabella	11800	Mount Pleasant	Michigan	1872	0.36199	41.5707	0.06791	58117.8	0.35969	0.11457	0.57639	74000	46600	36100	16000	63300	37600	94200	66300	130900	96400	337900	193000
26075	Jackson	11500	Jackson	Michigan	5978	0.35264	39.024	0.09752	62852.2	0.3776	0.16478	0.54199	81400	44700	36700	14600	68000	34100	99600	62900	138100	95700	372600	200400
26077	Kalamazoo	12100	Kalamazoo	Michigan	8060	0.40026	37.4865	0.12329	75488	0.41778	0.13	0.46836	102700	49000	42400	15100	78100	36400	117800	69200	175900	103100	564800	226200
26079	Kalkaska	12301	Traverse City	Michigan	548	0.32001	39.0692	0.05971	45889.2	0.30899	0.14587	0.62226	57600	37300	29100	13700	53300	28100	75000	52600	101400	79700	163800	134600
26081	Kent	12200	Grand Rapids	Michigan	22841	0.40099	38.6148	0.15071	66946.4	0.40662	0.13168	0.51197	104400	49800	45000	17200	77800	38500	111900	67800	163700	99900	619200	223100
26083	Keweenaw	21002	Houghton	Michigan
26085	Lake	12001	Big Rapids	Michigan	318	0.41445	38.3693	0.05127	41062.2	0.33646	0.19006	0.5	42900	33900	19600	10000	34300	27000	60700	49400	81600	79500	138800	124100
26087	Lapeer	11600	Detroit	Michigan	3886	0.24418	43.5985	0.08174	56733.2	0.27926	0.11405	0.55198	90500	49200	52800	17800	80300	39200	109600	68600	143400	99600	368000	181600
26089	Leelanau	12301	Traverse City	Michigan	649	0.29176	43.192	0.12203	53009.2	0.36533	0.06907	0.61941	79600	47500	38500	17400	62500	36000	91500	65800	131400	102700	376400	220500
26091	Lenawee	11500	Jackson	Michigan	4268	0.29537	41.4952	0.06478	59986.3	0.3027	0.14047	0.55904	82100	46900	44100	17100	74300	36700	104100	65300	138000	94400	274000	182300
26093	Livingston	11600	Detroit	Michigan	5177	0.28953	42.4432	0.13454	70057.5	0.29075	0.05711	0.418	127000	56100	66900	19700	99000	42600	136900	75700	190800	108200	747300	248000
26095	Luce	11403	Sault Ste. Marie	Michigan
26097	Mackinac	11403	Sault Ste. Marie	Michigan	426	0.25933	44.0343	0.09173	49208.1	0.40911	0.10918	0.58216	58500	43000	25700	16000	46400	32500	74900	55400	98700	88200	366400	220100
26099	Macomb	11600	Detroit	Michigan	26954	0.30378	42.9405	0.08558	68677.5	0.29178	0.07336	0.45837	101500	53900	55800	19100	89800	42300	124400	75500	162100	110600	380600	213900
26101	Manistee	12002	Ludington	Michigan	923	0.3119	43.3995	0.10236	48231.5	0.35162	0.1174	0.62947	65500	43500	32200	17900	56200	35200	80400	62700	106700	87800	214700	161800
26103	Marquette	11401	Marquette	Michigan	2532	0.29567	45.3558	0.09518	51585.9	0.32978	0.08306	0.61374	82400	51700	44300	18400	70600	41600	95900	74500	127400	105800	420500	202000
26105	Mason	12002	Ludington	Michigan	1176	0.39386	41.3865	0.09487	52662.3	0.38631	0.13708	0.57738	68400	44200	29900	15000	58300	37300	82600	65600	118800	94800	333000	173400
26107	Mecosta	12001	Big Rapids	Michigan	1356	0.37967	39.1737	0.0759	55090.4	0.37396	0.12089	0.58038	68000	41800	31700	14200	56700	32700	86800	60300	120900	90600	297500	166700
26109	Menominee	11402	Marinette	Michigan	1094	0.29272	48.353	0.06779	45481.9	0.28664	0.12986	0.68556	65400	51000	36200	22900	59900	42700	81700	72000	103700	98800	256100	172100
26111	Midland	11900	Saginaw	Michigan	3286	0.37437	41.2662	0.08352	87846.3	0.39808	0.09495	0.42879	108900	55100	45900	18100	83100	42300	133700	76800	203200	112300	567400	249700
26113	Missaukee	12001	Big Rapids	Michigan	588	0.34581	44.1853	0.04238	43890.1	0.27515	0.12379	0.63435	54300	44400	28800	16000	49500	37800	72700	61500	95500	90600	180900	183600
26115	Monroe	13501	Toledo	Michigan	6578	0.29765	42.6773	0.06742	61794.3	0.28056	0.12666	0.50638	92500	50100	53500	18300	84000	40700	115300	73300	150800	103200	347100	184800
26117	Montcalm	12200	Grand Rapids	Michigan	2899	0.32315	41.4117	0.05373	46689.5	0.29661	0.15199	0.65885	63600	41700	34500	15500	57200	34500	81100	61700	108700	88800	238400	151500
26119	Montmorency	12402	Grayling charter	Michigan	405	0.20431	46.5018	0.08766	43526	0.42383	0.13382	0.55309	54100	44500	23900	15300	43000	33800	67400	65000	96500	91000	346900	173100
26121	Muskegon	12200	Grand Rapids	Michigan	6944	0.3932	36.889	0.14797	57432.2	0.4289	0.18885	0.57618	78300	42000	33200	13300	61500	31100	90600	57900	123500	86600	396200	171900
26123	Newaygo	12200	Grand Rapids	Michigan	1726	0.34586	41.1915	0.07877	50913.9	0.34599	0.17828	0.61703	66800	43700	32400	14400	57600	34800	83300	62700	112200	91100	259800	178800
26125	Oakland	11600	Detroit	Michigan	42825	0.32057	40.8852	0.16661	93657.1	0.38329	0.07372	0.37933	149700	58000	59100	18000	100700	41300	152800	77200	244900	120500	994600	293100
26127	Oceana	12200	Grand Rapids	Michigan	1133	0.32859	43.3657	0.04752	47468.5	0.31335	0.14434	0.609	57200	44600	28800	16700	51500	34600	76300	59000	102500	92400	189700	181400
26129	Ogemaw	12402	Grayling charter	Michigan	960	0.34385	41.5213	0.08525	52296.2	0.39472	0.15743	0.52604	55200	40900	21800	13900	45400	31200	74100	56000	104300	87200	180900	173000
26131	Ontonagon	21003	Ironwood	Michigan	267	0.32362	44.8545	0.05623	47344	0.31747	0.07931	0.61049	54600	44100	25400	15500	50300	35900	72700	65600	98700	88900	174000	145100
26133	Osceola	12001	Big Rapids	Michigan	1215	0.27503	42.9678	0.08099	43674.3	0.33884	0.14967	0.62798	57600	41000	29200	14600	48900	32600	72900	59700	100000	89600	194800	150600
26135	Oscoda	12402	Grayling charter	Michigan	307	0.28032	41.886	0.05785	41976.9	0.33522	0.15625	0.60912	53600	39100	27500	14700	46700	30500	69500	54900	93000	84400	181500	144300
26137	Otsego	12402	Grayling charter	Michigan	1012	0.27423	44.8927	0.23306	54449.5	0.4457	0.12023	0.60771	90900	47300	37900	18600	65900	39700	92300	65000	127100	96300	404500	190500
26139	Ottawa	12200	Grand Rapids	Michigan	9966	0.31275	45.2747	0.09393	53620.4	0.28223	0.10325	0.55709	102300	53900	58500	24200	84000	46100	112200	72900	158900	100500	530700	205300
26141	Presque Isle	12401	Alpena	Michigan	684	0.31096	46.69	0.05579	41136.7	0.28209	0.12267	0.6769	57400	46500	33100	18800	52600	40100	74300	67900	96700	93800	173700	163800
26143	Roscommon	12402	Grayling charter	Michigan	961	0.33615	39.6347	0.06251	51023.8	0.38208	0.14668	0.53694	53900	41300	22000	11700	43700	28200	73100	56300	102500	89100	195600	202600
26145	Saginaw	11900	Saginaw	Michigan	8426	0.37191	37.5337	0.09735	74800.9	0.42533	0.16834	0.46155	81900	45900	31600	13500	70200	32100	106400	62100	142300	95600	360700	204300
26147	St Clair	11600	Detroit	Michigan	6698	0.33539	39.9858	0.07519	61458.6	0.32006	0.11834	0.53553	85700	47100	45100	15600	75700	36400	106600	67100	142600	98900	350400	191000
26149	St Joseph	13700	Concord	Michigan	2560	0.32791	40.6317	0.06653	50813.8	0.31733	0.17287	0.63164	66900	42500	34700	15400	59500	34000	85500	57800	112100	87500	260300	169900
26151	Sanilac	11600	Detroit	Michigan	1937	0.28768	45.994	0.05503	50977.4	0.31879	0.1103	0.60764	65200	48100	33400	19000	59000	39600	84300	66400	113500	97900	223900	185300
26153	Schoolcraft	11401	Marquette	Michigan	359	0.32261	43.4922	0.06214	52769	0.34872	0.15301	0.61003	61800	43400	29000	15800	57200	37300	81800	64000	108700	87300	289000	173400
26155	Shiawassee	11600	Detroit	Michigan	3231	0.28527	41.7137	0.06255	56852.2	0.29893	0.12701	0.56917	79200	46400	44000	16600	72500	35400	100900	64100	131300	97400	272400	187600
26157	Tuscola	11900	Saginaw	Michigan	2701	0.29449	43.1703	0.04254	56987.3	0.29051	0.13281	0.58201	72300	46100	39700	17500	67200	36800	96700	65900	126600	96100	211100	179100
26159	Van Buren	12100	Kalamazoo	Michigan	3488	0.34845	38.8963	0.06707	57362.5	0.37039	0.15503	0.56393	67400	42700	30800	13500	58100	31400	88100	58100	120700	87000	245700	175400
26161	Washtenaw	11600	Detroit	Michigan	8610	0.33198	38.8785	0.15377	92154.1	0.38643	0.08492	0.38595	135300	54700	54800	16500	97200	37500	147000	72100	223100	113300	815700	263800
26163	Wayne	11600	Detroit	Michigan	71419	0.36125	34.6013	0.14919	76867.2	0.51708	0.17471	0.43315	82300	39400	26300	11100	60400	25300	103200	52900	147300	89600	389200	197400
26165	Wexford	12001	Big Rapids	Michigan	1514	0.31417	42.1793	0.09112	53118.9	0.40307	0.15883	0.5786	65500	42600	28800	15000	51600	33600	81900	60600	115200	88100	320600	180700
27001	Aitkin	21600	Brainerd	Minnesota	600	0.36878	48.1215	0.11678	49965	0.41106	0.10779	0.56667	62000	52100	25800	20400	46800	40000	75800	73600	107200	109700	308600	206900
27003	Anoka	21501	Minneapolis	Minnesota	11651	0.28917	46.0883	0.07317	55107.3	0.25221	0.0893	0.55085	93400	55100	56200	23500	84300	45000	111300	76300	144900	108100	328200	213800
27005	Becker	26701	Bemidji	Minnesota	1380	0.32219	49.2097	0.06979	48013.9	0.35639	0.11014	0.61522	61700	52300	31100	21500	50800	43600	79100	70800	110800	101600	261500	204200
27007	Beltrami	26701	Bemidji	Minnesota	1732	0.40009	40.2822	0.09093	54211.1	0.40219	0.13438	0.55831	65000	43000	28000	13600	52400	34000	82200	63900	112900	93300	281300	168300
27009	Benton	21400	St. Cloud	Minnesota	1361	0.22886	54.6625	0.1114	48740.8	0.3185	0.08195	0.66936	82900	58400	44300	29400	67300	53600	93100	80200	126100	104900	428000	185900
27011	Big Stone	26601	Milbank	Minnesota	280	0.17028	58.881	0.07331	34929.2	0.29124	0.09333	0.71071	58100	60000	33500	29200	50300	52400	68400	79600	94600	113000	274900	194500
27013	Blue Earth	21301	Mankato	Minnesota	2048	0.24325	49.4472	0.11775	50538.9	0.341	0.081	0.63721	82700	52700	42900	22500	68100	44600	93500	73400	125000	100300	418800	188000
27015	Brown	21301	Mankato	Minnesota	1353	0.17236	56.813	0.08372	41083.6	0.27925	0.07884	0.71988	78400	61000	46400	29700	66600	51800	87500	78000	120800	111200	403700	218100
27017	Carlton	26002	Duluth	Minnesota	1502	0.30548	45.427	0.04411	52560.1	0.26279	0.10013	0.6225	72300	48600	42100	21000	67300	40400	94700	72100	118800	99300	203600	155300
27019	Carver	21501	Minneapolis	Minnesota	2520	0.20843	52.4858	0.11331	66872.9	0.31075	0.05691	0.48849	122700	61300	60700	27500	91200	51300	127600	83800	199900	117100	831300	245500
27021	Cass	21600	Brainerd	Minnesota	888	0.41146	39.4385	0.08185	44876.2	0.41197	0.18619	0.53378	52700	38300	22300	11400	40200	28300	67200	53500	95500	85900	278200	176300
27023	Chippewa	27101	Willmar	Minnesota	591	0.26653	52.4642	0.06639	44694.3	0.31303	0.08518	0.67343	73400	55800	39100	27600	62000	48900	83800	75600	124600	104700	413500	217900
27025	Chisago	21501	Minneapolis	Minnesota	2296	0.23685	48.3832	0.06243	51276.3	0.27356	0.09402	0.62587	83900	53500	48900	21900	73100	45000	100100	74500	133900	103100	325600	191900
27027	Clay	26801	Fargo	Minnesota	2026	0.33053	48.1073	0.1481	49713.2	0.36183	0.09144	0.62734	85200	55200	43700	23800	69200	46200	93400	77700	128400	109100	326000	213900
27029	Clearwater	26701	Bemidji	Minnesota	453	0.35985	47.3552	0.04783	42774.9	0.32349	0.15596	0.52318	45800	45500	21100	16700	39600	35800	63900	65300	87200	92600	154900	174900
27031	Cook	26003	West Cook UT	Minnesota
27033	Cottonwood	27202	Worthington	Minnesota	522	0.25626	54.5025	0.0547	37935.5	0.24088	0.0898	0.7318	61000	57300	36700	26000	55800	50000	74700	78400	94400	113600	205300	185400
27035	Crow Wing	21600	Brainerd	Minnesota	2409	0.29483	45.9978	0.09742	54892.3	0.38676	0.11068	0.58447	77200	48500	35900	20000	62700	40600	90800	69800	126500	94900	385400	189000
27037	Dakota	21501	Minneapolis	Minnesota	14343	0.30788	46.877	0.10618	68646.1	0.28424	0.06484	0.43708	121700	62600	65600	25800	97100	50800	134300	85200	195700	119600	635300	244700
27039	Dodge	21701	Rochester	Minnesota	829	0.29174	48.9425	0.3188	49345.3	0.38794	0.10785	0.62967	118600	53200	53500	25900	78100	47400	102900	77100	131100	103600	360800	190600
27041	Douglas	26901	Fergus Falls	Minnesota	1489	0.26929	52.9432	0.06653	46363.6	0.31485	0.07946	0.64876	74400	58100	40400	27100	63500	50300	86800	78600	123600	111700	338200	213500
27043	Faribault	27302	Fairmont	Minnesota	851	0.30458	50.4405	0.05744	40456.6	0.26542	0.07683	0.69918	60900	52500	35000	23600	55700	45200	75400	71800	98900	100900	231400	186200
27045	Fillmore	21701	Rochester	Minnesota	1116	0.22659	54.9627	0.13139	43340.2	0.32918	0.07854	0.69086	70400	58100	38100	27600	59200	50700	81400	79700	105300	106400	214500	189900
27047	Freeborn	21702	Austin	Minnesota	1299	0.2938	49.202	0.05579	43731.6	0.2763	0.13236	0.6913	66000	52300	38300	22500	59700	43700	82000	72900	107800	102700	236100	183600
27049	Goodhue	21701	Rochester	Minnesota	2214	0.24641	51.5793	0.06382	49994.6	0.26015	0.08783	0.63189	85900	60000	51200	25900	75700	50700	101200	82600	134100	118100	345400	263000
27051	Grant	26901	Fergus Falls	Minnesota	342	0.24916	56.862	0.04713	47386.8	0.32862	0.04444	0.61404	61600	62000	30800	28600	52900	53200	78200	80400	111400	111500	221100	215800
27053	Hennepin	21501	Minneapolis	Minnesota	34874	0.37654	41.1635	0.19939	87413.4	0.45482	0.08693	0.41661	144200	57700	49500	19900	89600	42700	136900	78700	233500	117100	1102700	269300
27055	Houston	22900	La Crosse	Minnesota	915	0.16795	53.8668	0.17927	47668.2	0.37175	0.04459	0.65683	83600	54600	41400	25900	65300	48900	89100	77300	121400	101400	343900	185600
27057	Hubbard	26701	Bemidji	Minnesota	690	0.32763	45.9648	0.13012	47852.7	0.44185	0.14017	0.58986	65900	46600	28000	19700	49800	37000	75900	65000	108100	93300	548200	191700
27059	Isanti	21501	Minneapolis	Minnesota	1385	0.25474	49.5305	0.06607	46937.6	0.26487	0.10335	0.66643	75000	53500	44400	24200	68800	45900	91400	73200	119800	102300	280700	214600
27061	Itasca	21600	Brainerd	Minnesota	1920	0.26637	48.7343	0.09052	54891.6	0.36421	0.1189	0.59479	72200	52500	33100	20800	63400	43000	88000	73600	117900	102300	352600	203000
27063	Jackson	27202	Worthington	Minnesota	435	0.3027	54.8125	0.06627	38363.3	0.24551	0.09534	0.72874	62200	57100	37900	27800	56500	55400	76300	79900	99100	101500	153500	155500
27065	Kanabec	21502	Pine City	Minnesota	594	0.30448	48.283	0.06006	49119.6	0.33492	0.11111	0.61448	59000	49200	28000	19800	51900	38600	77100	71600	100100	101000	225600	186800
27067	Kandiyohi	27101	Willmar	Minnesota	1897	0.30105	49.3683	0.08005	55004.1	0.3413	0.1088	0.60148	79300	54100	40400	24600	67700	47900	95400	75400	129500	102500	452800	198500
27069	Kittson	26702	Grafton	Minnesota	263	0.21893	56.5733	0.04625	42032.7	0.27427	0.05	0.68821	62200	59400	34900	29200	55800	50600	76900	83700	105600	106700	221100	201600
27071	Koochiching	26004	International Falls	Minnesota	653	0.25428	48.973	0.12528	52358.3	0.35219	0.09165	0.61103	73800	50500	36000	21900	65700	43700	88400	72100	114600	97200	285200	184500
27073	Lac Qui Parle	27101	Willmar	Minnesota	361	0.22849	56.4333	0.12102	35135.1	0.29211	0.07122	0.759	71900	59600	43400	29800	59600	50600	78500	80900	101900	107800	342100	216100
27075	Lake	26002	Duluth	Minnesota	430	0.27278	46.8245	0.0737	46947.3	0.27619	0.10748	0.69302	70300	50900	40500	17900	66500	40200	87500	75800	108900	107500	252500	185100
27077	Lake of The Woods	26001	Roseau	Minnesota
27079	Le Sueur	21301	Mankato	Minnesota	1458	0.24076	53.548	0.07783	46088.9	0.24657	0.09439	0.68107	79400	58700	48900	27700	71600	52200	95000	80300	116300	104300	264500	188500
27081	Lincoln	27102	Marshall	Minnesota	261	0.32506	58.4435	0.0844	41541	0.31527	0.04906	0.63602	56000	77600	29000	34900	50200	58900	70500	83700	94900	110700	208100	261600
27083	Lyon	27102	Marshall	Minnesota	1218	0.26341	53.9483	0.11073	48126.1	0.33707	0.08893	0.64614	80000	61800	42200	28000	66400	53500	90300	79800	128100	106700	362600	183300
27085	McLeod	21201	Hutchinson	Minnesota	1559	0.25445	51.3963	0.06605	48343.9	0.25982	0.09908	0.64208	80900	58900	48800	27100	72500	49100	97100	80000	126300	108200	329100	223400
27087	Mahnomen	26701	Bemidji	Minnesota	281	0.39629	43.9763	0.14842	46429.2	0.42488	0.17625	0.56228	57100	43900	24100	16000	44500	34700	70500	61000	91300	96300	206600	210800
27089	Marshall	26703	Thief River Falls	Minnesota	495	0.30185	53.9102	0.0997	42684.8	0.35483	0.09072	0.67475	70300	58900	34700	29700	57700	51800	77400	80600	107800	108100	394400	258100
27091	Martin	27302	Fairmont	Minnesota	1031	0.29485	52.4582	0.08877	44526.9	0.32348	0.10756	0.68477	71200	58200	37500	27100	60400	47300	82000	78600	112400	109500	371700	241300
27093	Meeker	21201	Hutchinson	Minnesota	1021	0.26771	52.1238	0.06954	45456.9	0.28664	0.09602	0.68266	74600	58100	42800	28300	66000	48500	88300	76200	118000	105700	335800	214100
27095	Mille Lacs	21400	St. Cloud	Minnesota	1298	0.36686	46.7215	0.05699	48175.6	0.30884	0.11344	0.63713	65100	53100	34800	21100	58500	43700	83000	72800	110300	101600	227600	186900
27097	Morrison	26902	Little Falls	Minnesota	1559	0.29886	50.1195	0.06397	40693.4	0.29215	0.1029	0.67736	60800	50800	33800	22100	52900	44800	74500	72600	99700	98600	239600	174200
27099	Mower	21702	Austin	Minnesota	1641	0.30416	49.065	0.05917	47931.6	0.2838	0.10935	0.65874	72500	53300	41200	24600	65400	46100	89200	73900	118100	102200	273100	186800
27101	Murray	27202	Worthington	Minnesota	412	0.26061	54.5692	0.07851	37407.7	0.2541	0.07901	0.7233	61900	55700	36800	28200	56300	49000	74200	77000	95100	106600	206200	192000
27103	Nicollet	21301	Mankato	Minnesota	1230	0.27588	49.853	0.09423	48178.9	0.27982	0.06743	0.63008	90900	57000	53100	26400	78700	49800	101300	77800	141100	108900	442400	198000
27105	Nobles	27202	Worthington	Minnesota	886	0.29014	53.0875	0.07659	45288.8	0.30882	0.10023	0.68623	69400	57400	37300	27700	59100	50800	82600	75500	110800	109500	335500	196500
27107	Norman	26801	Fargo	Minnesota	370	0.36052	51.307	0.1335	37237	0.35519	0.09202	0.67838	64000	56800	34100	26100	52500	45700	71400	78900	102700	113500	212100	201100
27109	Olmsted	21701	Rochester	Minnesota	4553	0.29359	46.9637	0.11394	74618.5	0.33527	0.07265	0.44718	117200	58300	55900	23800	91400	48500	130600	81900	195300	112600	526100	223400
27111	Otter Tail	26901	Fergus Falls	Minnesota	2415	0.30983	50.5007	0.09037	46313.1	0.33375	0.09569	0.65135	68900	53800	34900	24800	57700	46900	81200	74000	108900	104200	320800	199600
27113	Pennington	26703	Thief River Falls	Minnesota	582	0.24411	52.1818	0.09071	49479.8	0.35316	0.09365	0.64948	71800	55300	35300	25900	58300	45900	84800	72100	116000	101700	329800	252400
27115	Pine	21502	Pine City	Minnesota	1176	0.32621	46.4993	0.06863	48992	0.30222	0.13428	0.65816	62100	47600	32300	18600	53900	40800	81200	69200	103200	96000	225200	148900
27117	Pipestone	27102	Marshall	Minnesota	532	0.2005	57.3865	0.06393	41994.5	0.30953	0.08362	0.67293	62900	59300	34100	28500	53700	52800	76100	80400	104900	106800	240400	182500
27119	Polk	26704	Grand Forks	Minnesota	1581	0.2923	51.5345	0.1152	48864.7	0.34892	0.11061	0.63631	71100	57800	35800	24700	59800	46400	84700	80600	114300	107900	237000	258000
27121	Pope	26901	Fergus Falls	Minnesota	519	0.21417	56.1893	0.14677	45744.5	0.40217	0.07634	0.64547	72100	60600	33000	27400	56000	51800	78800	81800	103300	111900	435300	220100
27123	Ramsey	21501	Minneapolis	Minnesota	16980	0.36415	41.9108	0.17143	76212.8	0.44125	0.10697	0.47014	111500	53000	42800	19100	79400	40800	119000	75200	180200	109300	646800	214800
27125	Red Lake	26703	Thief River Falls	Minnesota	268	0.14355	61.2858	0.04111	40142.6	0.2127	0.07627	0.71642	53900	64700	31200	31600	49800	54500	71400	85600	88100	117600	160700	281100
27127	Redwood	21202	Redwood Falls	Minnesota	798	0.23497	56.6133	0.0849	43858.6	0.3072	0.08931	0.66416	70500	60500	38400	29400	59900	54300	82200	82700	114800	111000	269700	204200
27129	Renville	21202	Redwood Falls	Minnesota	850	0.30796	55.726	0.05615	42958.4	0.2639	0.09827	0.71176	69200	62700	41300	32900	62500	56300	84300	88000	113700	111900	247400	204700
27131	Rice	21302	Owatonna	Minnesota	2347	0.27881	47.3982	0.10056	55448.5	0.29591	0.08503	0.58671	91000	54200	50600	22600	76500	45500	106000	75600	139500	105500	390800	195700
27133	Rock	27102	Marshall	Minnesota	437	0.32174	52.8105	0.06531	39937.4	0.28666	0.11137	0.70023	67800	58500	39300	31300	57300	50700	79200	77600	112100	99900	310200	206200
27135	Roseau	26001	Roseau	Minnesota	810	0.18195	53.9967	0.24607	37640.5	0.42762	0.09484	0.73333	81600	54200	39000	27100	57100	45400	76700	73700	100400	99100	309900	190300
27137	St Louis	26002	Duluth	Minnesota	7970	0.33056	45.334	0.07775	53141.4	0.3309	0.09885	0.60075	77400	52200	40800	19300	68400	42100	94000	74900	125100	106400	353200	208100
27139	Scott	21501	Minneapolis	Minnesota	2957	0.24776	49.818	0.12948	56801.5	0.28098	0.07502	0.51809	111000	63000	62200	26900	89400	50000	119000	81700	162000	114500	579000	291800
27141	Sherburne	21400	St. Cloud	Minnesota	2685	0.27025	47.9892	0.07417	50202.3	0.243	0.08764	0.58622	91500	55900	57000	23500	81800	47300	107200	76600	138200	104700	369900	184300
27143	Sibley	21201	Hutchinson	Minnesota	645	0.2032	55.519	0.05303	43410.5	0.25605	0.104	0.70698	65600	57200	38200	27900	61000	51300	81600	79400	106500	105000	226700	205700
27145	Stearns	21400	St. Cloud	Minnesota	6193	0.24637	52.3483	0.10115	52668.6	0.34151	0.07348	0.62635	87400	58500	44700	26700	70400	50600	97400	79600	138000	109600	517700	224000
27147	Steele	21302	Owatonna	Minnesota	1489	0.32601	48.2272	0.07028	45692.8	0.24825	0.10301	0.65212	85400	57800	53200	26800	76100	47400	98900	79100	128600	106500	383000	213900
27149	Stevens	26901	Fergus Falls	Minnesota	449	0.22965	58.6172	0.07085	45743	0.30252	0.05169	0.65924	83500	68100	47400	34500	70400	60000	93200	85200	122000	122400	447800	286100
27151	Swift	27101	Willmar	Minnesota	520	0.27282	54.1215	0.04683	39222.5	0.25822	0.10062	0.71923	65600	58200	39700	27900	57900	51000	78900	80200	109800	113100	221700	235600
27153	Todd	26902	Little Falls	Minnesota	1192	0.24337	52.9303	0.06794	40802.1	0.29414	0.1121	0.6552	56200	52800	30400	24400	49700	44900	71200	72500	95800	100200	177000	203400
27155	Traverse	26601	Milbank	Minnesota
27157	Wabasha	21701	Rochester	Minnesota	1042	0.25498	53.2405	0.04562	46850	0.23977	0.07714	0.67946	73400	58700	44900	26500	69900	53200	91700	81800	118000	106800	225700	193800
27159	Wadena	26902	Little Falls	Minnesota	750	0.20633	53.7212	0.08581	42994.6	0.36132	0.09583	0.628	60300	53500	30000	24900	49000	46800	72900	74000	103500	105300	297900	183200
27161	Waseca	21302	Owatonna	Minnesota	895	0.26995	50.9327	0.05528	43706.1	0.26784	0.09519	0.67151	72700	55400	44500	25900	65400	47300	88200	75500	118800	104600	277700	221300
27163	Washington	21501	Minneapolis	Minnesota	8737	0.28452	48.117	0.09767	65275	0.2526	0.05484	0.43482	122200	62100	69700	26800	99800	51900	134900	85700	194400	118500	535600	235000
27165	Watonwan	21301	Mankato	Minnesota	577	0.31519	49.7248	0.17466	41625.9	0.38071	0.14552	0.70884	72600	51800	35400	23100	58200	42900	77000	71100	104600	97200	325200	182800
27167	Wilkin	26801	Fargo	Minnesota	387	0.33152	53.008	0.04456	45694.2	0.26105	0.10026	0.67959	69200	62800	41800	29800	63200	51000	87500	82200	115200	112400	227000	277400
27169	Winona	22800	Eau Claire	Minnesota	1888	0.23831	50.8798	0.12503	51476.5	0.35775	0.09572	0.6393	84700	55000	41600	23200	67800	47100	93100	75900	128100	104200	484600	206300
27171	Wright	21501	Minneapolis	Minnesota	4040	0.3022	47.816	0.08589	51588.1	0.27009	0.09062	0.60891	88100	55500	51900	24400	76300	47500	103500	78000	135200	106900	364700	194300
27173	Yellow Medicine	27101	Willmar	Minnesota	608	0.33623	53.7167	0.05869	37962.4	0.24635	0.11111	0.71217	65500	60900	41500	28200	58300	53900	79400	83400	107800	111600	263300	218200
28001	Adams	3202	Natchez	Mississippi	1663	0.41981	37.3612	0.14468	49878.6	0.59815	0.21909	0.41732	58400	37800	17600	10500	34500	22900	67500	50400	110600	90100	487100	206800
28003	Alcorn	5100	Corinth	Mississippi	1235	0.35561	36.9763	0.21154	50937.3	0.5102	0.1973	0.54737	68000	36400	24800	11200	47000	26000	75800	52000	106600	79700	357200	172000
28005	Amite	3101	McComb	Mississippi	530	0.42976	41.454	0.09083	43491.7	0.41903	0.184	0.4566	46000	39900	19000	12100	34100	26800	62500	58700	89400	90500	146100	175700
28007	Attala	3001	Kosciusko	Mississippi	862	0.44608	40.21	0.20997	37707.1	0.54977	0.21824	0.43155	50800	37600	18500	12400	30400	25900	56200	51200	80900	82500	228400	183300
28009	Benton	5201	New Albany	Mississippi
28011	Bolivar	4800	Greenville	Mississippi	2174	0.49456	34.219	0.09715	27492.2	0.51356	0.2587	0.31233	39200	28400	15000	7900	24600	18100	42500	35800	87400	70300	218400	141600
28013	Calhoun	5000	Tupelo	Mississippi	663	0.47918	39.2545	0.07069	42448.2	0.35546	0.26156	0.53243	47300	37400	21300	13400	37000	27000	63800	53300	88300	84800	189800	155700
28015	Carroll	4701	Greenwood	Mississippi	445	0.48703	39.8207	0.09535	39530.4	0.45066	0.25057	0.43371	43600	38000	16900	10900	30900	24700	56400	53700	81200	89500	230000	184300
28017	Chickasaw	5000	Tupelo	Mississippi	1025	0.41899	36.5037	0.1184	34509.7	0.40684	0.26237	0.47317	44500	30300	20700	12100	31200	23100	55200	39100	81000	67400	246000	141300
28019	Choctaw	10502	Starkville	Mississippi	342	0.45473	42.8852	0.08264	39268.5	0.4293	0.27027	0.41228	40300	37700	15000	12200	27100	29300	54300	58800	85900	82900	171300	143700
28021	Claiborne	3203	Vicksburg	Mississippi	503	0.36108	33.414	0.10412	22693.3	0.41257	0.27216	0.33201	35300	35000	16700	9600	25400	16600	39400	32500	69600	57200	166500	134100
28023	Clarke	10400	Meridian	Mississippi	867	0.43994	40.3925	0.06186	40239.9	0.38781	0.22955	0.44752	44000	38500	18900	12000	31600	25900	59100	53100	88100	89900	168400	203000
28025	Clay	10502	Starkville	Mississippi	982	0.41958	34.4845	0.09561	41814.3	0.45339	0.25259	0.47149	48500	31400	19000	9100	33200	20400	60800	44000	90900	71900	328300	156400
28027	Coahoma	4702	Clarksdale	Mississippi	1591	0.51352	32.985	0.11341	31069	0.5303	0.31103	0.29981	39700	27800	14800	7600	24000	16200	45800	32200	89400	69400	194500	177900
28029	Copiah	3003	Jackson	Mississippi	1461	0.47388	36.255	0.12501	38358.2	0.47027	0.23926	0.41136	44400	32200	17500	9900	29300	21300	55900	42000	87900	73000	191600	143900
28031	Covington	2900	Hattiesburg	Mississippi	864	0.44138	39.4085	0.09805	36479.2	0.42785	0.27126	0.42477	43100	35500	17900	11700	30200	22500	54400	48100	85900	84300	165300	156500
28033	De Soto	5202	Memphis	Mississippi	3655	0.3389	39.7935	0.07634	59463.2	0.36048	0.19532	0.55814	73400	43400	34200	14500	62400	32600	93700	60600	126800	91700	319900	188900
28035	Forrest	2900	Hattiesburg	Mississippi	3467	0.39483	37.7668	0.11635	58195.8	0.55657	0.19714	0.42371	62300	39200	19700	11400	39600	25100	77900	53800	123300	89700	409100	197300
28037	Franklin	3202	Natchez	Mississippi	410	0.47368	41.13	0.05245	42004.2	0.38098	0.24711	0.4439	42800	39000	17200	12300	31100	25800	59200	58500	93700	86800	146400	177700
28039	George	2700	Gulfport	Mississippi	892	0.29533	46.1482	0.07509	44164.8	0.36546	0.24861	0.56951	50500	44900	22300	15000	43600	35000	66400	67700	92000	94700	187500	164100
28041	Greene	2700	Gulfport	Mississippi	500	0.47536	42.206	0.06353	37361.8	0.32212	0.275	0.48	40000	38900	18500	12800	31600	29900	55800	56700	75600	86700	131700	178400
28043	Grenada	4701	Greenwood	Mississippi	1034	0.39788	34.694	0.08423	48692.5	0.44277	0.20686	0.47872	51000	32900	19400	9400	36800	22300	68100	44300	98600	76600	239700	167000
28045	Hancock	2700	Gulfport	Mississippi	1177	0.3251	40.0865	0.08131	54871	0.45615	0.2066	0.48768	57200	39400	21300	11300	42200	27200	76100	59200	111500	91800	294400	174900
28047	Harrison	2700	Gulfport	Mississippi	7347	0.34708	38.107	0.12825	52594	0.49302	0.21371	0.50674	61100	37500	21700	11700	43300	25700	74300	52100	109200	84600	331900	177200
28049	Hinds	3003	Jackson	Mississippi	11133	0.41586	34.3035	0.2317	55460	0.67448	0.22821	0.41004	73400	36500	19900	10400	36400	21400	75400	44200	122700	81000	561100	195900
28051	Holmes	3001	Kosciusko	Mississippi	1249	0.48536	35.559	0.14706	20057.3	0.48424	0.27782	0.2522	32600	26400	14100	8300	20500	17400	34200	32700	67400	60400	136700	128600
28053	Humphreys	3002	Yazoo City	Mississippi	658	0.50257	32.3002	0.11922	18484.4	0.46988	0.2446	0.2386	31200	22000	13700	6600	20300	15000	32200	28100	65200	51400	155100	133500
28055	Issaquena	4800	Greenville	Mississippi
28057	Itawamba	5000	Tupelo	Mississippi	1059	0.44146	39.6925	0.05462	46365.9	0.32703	0.22345	0.59207	52800	39400	25300	14600	46400	30900	71700	55800	95100	83000	185600	169900
28059	Jackson	2700	Gulfport	Mississippi	5332	0.34019	38.5348	0.14345	55651	0.45548	0.21589	0.55214	68000	39400	26500	11600	50700	28000	82100	57400	115100	88800	330500	165400
28061	Jasper	2800	Laurel	Mississippi	910	0.4383	39.1105	0.23424	38035.8	0.57329	0.23326	0.41319	50000	33900	18500	12600	28300	24100	56500	44500	82300	78100	261600	147300
28063	Jefferson	3203	Vicksburg	Mississippi	464	0.30121	34.1812	0.07668	23650.8	0.32774	0.20131	0.40086	35500	26000	17500	9100	27600	18200	41200	32900	72100	61100	138800	122000
28065	Jefferson Davis	2900	Hattiesburg	Mississippi	576	0.47442	37.8775	0.05898	34613.6	0.41331	0.28649	0.34028	36700	44800	15200	11400	22900	20100	49800	39600	76300	81900	160200	236400
28067	Jones	2800	Laurel	Mississippi	2600	0.4251	39.8075	0.11086	46298	0.50038	0.23948	0.46192	54100	38700	19600	11500	36400	27100	65900	58000	102600	89000	363800	163600
28069	Kemper	10400	Meridian	Mississippi	432	0.44727	36.4308	0.08743	34133	0.42734	0.21171	0.38426	39900	30400	16300	10500	27300	21400	50400	40000	86700	70100	140200	134800
28071	Lafayette	4702	Clarksdale	Mississippi	1088	0.42648	37.457	0.15569	58624.7	0.57548	0.17962	0.45496	71300	39900	22900	12800	43500	26100	81500	56500	135600	88500	513400	207200
28073	Lamar	2900	Hattiesburg	Mississippi	1141	0.31248	43.197	0.11483	47474.2	0.43521	0.20497	0.51358	54500	42300	22300	12600	39900	31500	69700	60800	96900	93500	246700	178900
28075	Lauderdale	10400	Meridian	Mississippi	3337	0.45407	36.2238	0.11535	54409.2	0.53755	0.21495	0.42673	58700	38000	19100	10400	37200	23700	73500	52500	114800	85700	368000	195800
28077	Lawrence	3102	Brookhaven	Mississippi	832	0.42888	41.409	0.08443	46981.8	0.4372	0.22955	0.45192	47600	41200	18300	12400	34400	26900	65300	61200	97400	97500	173000	195800
28079	Leake	3003	Jackson	Mississippi	975	0.46991	40.8297	0.05828	40913.8	0.40426	0.25711	0.43282	43600	38600	18000	12000	30700	26200	58900	55500	91900	90000	185900	193400
28081	Lee	5000	Tupelo	Mississippi	3359	0.4293	35.9685	0.14083	55966.3	0.54159	0.24028	0.48943	68900	36700	23500	11600	44100	26400	79500	52600	122600	82800	534100	173500
28083	Leflore	4701	Greenwood	Mississippi	1762	0.48782	33.7295	0.18725	27281.3	0.68014	0.27614	0.28661	47700	29500	15700	8400	23800	16600	43000	33700	92100	68300	498600	180800
28085	Lincoln	3102	Brookhaven	Mississippi	1317	0.42322	39.8635	0.26867	51928.8	0.62017	0.223	0.47001	67400	40100	19700	10600	38700	27300	71600	62100	106100	89800	298200	178300
28087	Lowndes	10501	Columbus	Mississippi	2657	0.43745	35.3282	0.13222	55634.8	0.55294	0.2213	0.43809	62100	35600	19600	10200	38400	23200	75300	49900	120200	82300	405700	180900
28089	Madison	3003	Jackson	Mississippi	2743	0.43238	36.0995	0.15196	82527.2	0.64351	0.17033	0.3529	88400	42200	21100	12000	47300	26100	103600	58200	174400	98300	736300	220700
28091	Marion	3101	McComb	Mississippi	1271	0.4619	41.8235	0.08344	44596.2	0.47797	0.22986	0.41778	44800	41000	15600	10700	30500	26100	60200	62100	93300	100600	217000	191400
28093	Marshall	5202	Memphis	Mississippi	1630	0.39927	34.5658	0.07315	35799.2	0.35339	0.28616	0.47055	42600	32600	20100	10200	31800	20900	55900	37600	82900	66300	141900	144000
28095	Monroe	5000	Tupelo	Mississippi	1751	0.40479	38.4558	0.08229	48014.7	0.39582	0.20092	0.52027	52300	36800	21600	12000	40000	26400	69700	53000	97900	82900	235200	164500
28097	Montgomery	4701	Greenwood	Mississippi	668	0.46221	39.6722	0.04235	38097.9	0.33714	0.24032	0.42365	39600	35400	18300	10800	28700	24500	56400	50800	85000	83300	129500	153100
28099	Neshoba	10400	Meridian	Mississippi	1249	0.42403	37.0847	0.06419	41605.2	0.38468	0.26814	0.51641	48400	35100	21200	10500	37300	24500	62800	47300	91700	80500	222100	164100
28101	Newton	10400	Meridian	Mississippi	811	0.48131	38.9498	0.05525	40225.2	0.35579	0.22265	0.48089	44500	35600	20200	11500	33800	26800	60500	52600	88600	80200	157900	143300
28103	Noxubee	10501	Columbus	Mississippi	626	0.54622	36.7455	0.09147	28062.3	0.42688	0.23878	0.35144	36700	29300	16500	10900	24800	20500	44500	37800	77900	71000	212300	133700
28105	Oktibbeha	10502	Starkville	Mississippi	1354	0.4405	35.8805	0.10397	57652.6	0.54665	0.19793	0.38552	56600	36100	18000	11000	34500	22500	75600	49000	124100	83300	313000	190800
28107	Panola	4702	Clarksdale	Mississippi	1692	0.45149	33.5643	0.10757	30758.9	0.43428	0.28688	0.40012	41800	29600	18600	8900	28600	18100	49400	35900	80400	66900	193700	147000
28109	Pearl River	2700	Gulfport	Mississippi	1911	0.36485	40.3312	0.05811	51713.4	0.4094	0.23526	0.46991	50800	40200	19500	10800	38900	27500	71200	59900	102500	92200	181800	172700
28111	Perry	2900	Hattiesburg	Mississippi	620	0.39367	43.6247	0.04755	40444.1	0.31426	0.2504	0.52419	44100	41900	20100	13800	37000	31800	60600	59900	82900	90400	147700	180200
28113	Pike	3101	McComb	Mississippi	1932	0.41502	37.9795	0.15661	39695.4	0.56142	0.23523	0.37164	48700	34500	17300	10600	27800	22500	57000	47200	93200	80700	321400	167500
28115	Pontotoc	5000	Tupelo	Mississippi	896	0.36961	40.8062	0.05924	44892	0.33101	0.22436	0.56585	51900	39100	24500	13800	43400	29400	69400	55100	98000	82300	184000	173700
28117	Prentiss	5100	Corinth	Mississippi	773	0.4397	37.9205	0.08392	45309.2	0.37457	0.22143	0.55627	54100	37200	24400	12100	44300	26900	69700	56600	97800	80600	269700	174300
28119	Quitman	4702	Clarksdale	Mississippi	435	0.48607	32.7047	0.14296	19527.9	0.44212	0.30732	0.25287	31200	23300	13900	6400	21200	15000	33400	28000	64300	57300	163100	128100
28121	Rankin	3003	Jackson	Mississippi	4476	0.34925	41.1103	0.10428	66954.8	0.43133	0.17197	0.5038	78300	45400	30600	15200	62000	34700	97500	65700	136700	96500	390500	196400
28123	Scott	3003	Jackson	Mississippi	1274	0.50601	36.6392	0.06768	36565.8	0.40814	0.25213	0.42229	43000	33300	18600	9500	30000	22100	55200	47400	88800	80700	198400	146900
28125	Sharkey	4800	Greenville	Mississippi	371	0.52059	35.7647	0.12135	24089.3	0.63799	0.22941	0.21563	38300	27300	12700	8800	20900	17900	36800	36600	95700	67500	304600	136500
28127	Simpson	3003	Jackson	Mississippi	1142	0.44997	39.9573	0.07538	45152.3	0.4379	0.26578	0.44221	47500	38300	18400	12400	33500	26100	63500	56000	97700	85800	223100	178500
28129	Smith	2800	Laurel	Mississippi	596	0.43306	39.7955	0.11061	38374.5	0.41541	0.24497	0.48658	45300	42300	19200	11700	33400	25700	57600	54300	81700	78400	237500	177200
28131	Stone	2700	Gulfport	Mississippi	686	0.38642	42.1995	0.04251	46427.4	0.35071	0.23163	0.51895	46000	40400	19300	12500	37000	31300	65700	58000	90100	82800	159100	175900
28133	Sunflower	4800	Greenville	Mississippi	1658	0.45991	33.3558	0.11552	23727.3	0.47237	0.3038	0.30458	36300	28400	15200	7300	24000	16800	38900	32100	74200	61900	202100	154100
28135	Tallahatchie	4702	Clarksdale	Mississippi	719	0.44129	33.9682	0.13717	19917.4	0.44617	0.28056	0.28651	33300	25100	15100	8100	22200	16600	35000	30500	62600	59500	220200	130300
28137	Tate	5202	Memphis	Mississippi	1076	0.42948	36.075	0.09101	45747.4	0.40963	0.2389	0.50558	52700	34600	22200	11300	38400	24100	68000	46900	99900	79400	195600	171800
28139	Tippah	5201	New Albany	Mississippi	961	0.38773	40.0303	0.06445	40739.2	0.34021	0.2544	0.56608	49200	37100	24000	14500	40600	28100	64800	53600	89300	76700	189300	162300
28141	Tishomingo	5100	Corinth	Mississippi	681	0.38299	43.0928	0.061	44418.1	0.33945	0.18263	0.5815	51000	41800	23800	14900	42400	33100	68200	60700	91900	91500	224200	182800
28143	Tunica	5202	Memphis	Mississippi	543	0.46592	31.791	0.16378	18822.7	0.49043	0.33088	0.28545	36600	23900	16800	8200	24900	16400	35600	27500	62100	46600	316700	138600
28145	Union	5201	New Albany	Mississippi	919	0.44647	40.1527	0.11987	46602.2	0.42138	0.19645	0.59195	59900	41400	25800	14700	47100	31200	72400	56500	96200	88700	316800	185400
28147	Walthall	3101	McComb	Mississippi	607	0.51926	39.1295	0.06401	33061.3	0.39717	0.23616	0.33278	35000	34200	14400	10400	23700	19600	47400	46300	77400	82100	138400	182800
28149	Warren	3203	Vicksburg	Mississippi	2393	0.42161	36.1003	0.13225	64812.7	0.53613	0.22611	0.42123	63100	37400	20800	11100	38700	23800	85600	51700	121900	90400	322600	176300
28151	Washington	4800	Greenville	Mississippi	3489	0.45652	33.153	0.11775	29172	0.54379	0.27108	0.33075	41400	27300	15300	7700	25400	16800	44500	35200	88000	66000	243100	151400
28153	Wayne	2800	Laurel	Mississippi	817	0.47351	42.2518	0.13193	44551.3	0.531	0.23242	0.43084	49900	44300	17300	11900	31700	27100	61900	63800	92300	106700	298000	205700
28155	Webster	10502	Starkville	Mississippi	553	0.53425	40.0052	0.04297	41761.4	0.36086	0.22852	0.41772	40900	36200	18300	11200	29600	26900	60000	54100	83700	80100	139500	152900
28157	Wilkinson	3101	McComb	Mississippi	476	0.36503	39.2188	0.0965	33496.1	0.48805	0.22545	0.34454	38000	33300	13900	10900	24600	22000	47400	43700	78200	76200	212400	186600
28159	Winston	10502	Starkville	Mississippi	840	0.47991	36.1748	0.10224	40005.8	0.47178	0.23636	0.45714	47300	33100	18300	10400	32400	22000	58300	43100	93700	79800	261400	163500
28161	Yalobusha	4702	Clarksdale	Mississippi	715	0.48842	36.3905	0.0591	36814.7	0.34069	0.22939	0.50629	43100	32800	20200	10400	33800	22700	57000	45400	83200	76400	173400	169000
28163	Yazoo	3002	Yazoo City	Mississippi	1309	0.49547	36.0947	0.19189	38230.9	0.63338	0.2584	0.32544	47000	31700	14700	9400	23900	19400	52900	42300	90600	78400	288500	152000
29001	Adair	26107	Kirksville	Missouri	722	0.27969	45.8192	0.1329	52666.7	0.45114	0.12848	0.59003	71500	45900	30800	18100	52100	38100	83500	64400	117800	92500	719400	214200
29003	Andrew	29503	St. Joseph	Missouri	1232	0.30758	46.1865	0.09004	59359.6	0.35252	0.13248	0.57549	94600	53600	47600	23500	73300	44800	107000	73300	160400	105600	528300	200400
29005	Atchison	29505	Polk	Missouri	257	0.39977	49.8702	0.06673	53642.5	0.38618	0.12146	0.59144	68600	53200	31700	26400	53700	50700	85300	75400	121900	106800	377700	165000
29007	Audrain	24702	Mexico	Missouri	938	0.32452	43.856	0.08717	50176.2	0.35409	0.14968	0.62367	66900	45500	32600	18800	56900	35500	82800	64100	114200	98300	278500	182400
29009	Barry	29800	Aurora	Missouri	1281	0.33905	43.3293	0.12606	39942.7	0.41233	0.22583	0.58158	53500	41800	23600	14700	41100	32400	63500	56900	83400	84600	285600	164500
29011	Barton	29902	Center	Missouri	556	0.34633	44.8503	0.07195	41322.9	0.33609	0.20916	0.60971	51300	42900	23500	17700	45300	33300	64800	61400	86700	90900	270900	174100
29013	Bates	29502	Kansas City	Missouri	762	0.32574	45.5915	0.06257	49470.9	0.33481	0.17617	0.60892	57400	46000	27700	17500	50100	37000	77100	68300	97800	95300	204200	174900
29015	Benton	29504	Sedalia	Missouri	560	0.3051	44.4895	0.05413	38494.5	0.31965	0.18102	0.56071	44900	40700	21700	14200	38700	33700	60200	57200	81200	87300	157200	184700
29017	Bollinger	25701	Cape Girardeau	Missouri	454	0.41194	43.2065	0.05186	36786	0.29872	0.20536	0.61894	48800	41000	25600	16300	43300	33200	62400	58400	86300	80200	197600	159900
29019	Boone	29601	Columbia	Missouri	4257	0.358	39.898	0.13933	67233.8	0.44858	0.13734	0.52337	92400	50700	36400	15600	67500	34800	103700	65500	154900	99800	586600	241300
29021	Buchanan	29503	St. Joseph	Missouri	2730	0.3792	39.706	0.09999	50278.6	0.3791	0.20459	0.59524	62300	58600	27800	13200	52700	31500	78000	58800	105600	88800	266900	163300
29023	Butler	25702	Poplar Bluff	Missouri	1435	0.3677	39.5575	0.08693	48426.5	0.47962	0.21927	0.48711	54900	38400	20500	10900	39200	28000	68900	54700	104500	83800	323800	187700
29025	Caldwell	29503	St. Joseph	Missouri	406	0.36087	46.9967	0.0992	42749	0.33971	0.16121	0.64778	59800	48000	30200	19000	49200	42100	72900	69300	96200	97200	159500	162300
29027	Callaway	29601	Columbia	Missouri	1447	0.33732	41.497	0.05935	54306.4	0.32396	0.16792	0.59019	65600	42600	32000	16900	59000	34800	86300	59900	116700	87300	275500	172100
29029	Camden	29602	Eldon	Missouri	1212	0.3146	41.826	0.09047	48852.6	0.45414	0.16057	0.53878	60400	41300	24200	14000	43900	31200	73000	57700	118700	87300	361300	196800
29031	Cape Girardeau	25701	Cape Girardeau	Missouri	2412	0.37722	41.4055	0.11281	61354.4	0.42002	0.14263	0.55058	84400	47100	36800	17200	65300	37300	98100	67800	141200	97700	518900	190800
29033	Carroll	26102	Marshall	Missouri	434	0.40366	46.2465	0.08034	41848.6	0.36025	0.13575	0.60829	53800	49800	25700	18100	44800	37600	67500	70500	93000	99800	219800	267700
29035	Carter	25702	Poplar Bluff	Missouri	282	0.33959	45.9748	0.04044	40990.6	0.3102	0.20221	0.51418	40700	41400	17300	16500	33800	33200	58300	57700	78600	80300	144700	171500
29037	Cass	29502	Kansas City	Missouri	3211	0.27329	44.8762	0.08957	53997.1	0.30799	0.14185	0.61632	79400	53500	42600	19200	69000	39300	96600	68600	126600	98200	326900	203900
29039	Cedar	29902	Center	Missouri	495	0.38441	42.2773	0.04858	38121	0.29875	0.22656	0.53737	42600	38500	20400	14300	36200	28800	58500	52400	79300	82200	159700	178400
29041	Chariton	26103	Brookfield	Missouri	335	0.41935	48.8817	0.0458	40942.9	0.26698	0.13019	0.65373	53000	51800	29500	21300	48900	43700	70500	72100	95900	104100	163400	194300
29043	Christian	29700	Springfield	Missouri	2002	0.26086	44.2285	0.07864	49934.1	0.33825	0.14668	0.63137	66700	44200	33300	17800	56600	35600	83200	60400	112500	87600	262900	199600
29045	Clark	23600	Burlington	Missouri	300	0.30973	47.9973	0.02776	45331.7	0.27458	0.14433	0.65	54400	49100	31600	19200	48100	42100	76900	67800	98900	95700	141700	204400
29047	Clay	29502	Kansas City	Missouri	7225	0.29264	43.595	0.08981	59711.2	0.30915	0.1279	0.55654	91100	51100	49200	19100	77500	40700	108900	70600	147000	100500	407800	200200
29049	Clinton	29503	St. Joseph	Missouri	846	0.29816	45.212	0.05479	49433	0.2887	0.14072	0.64539	68000	47700	37600	18700	62300	39700	87000	67200	115600	97300	246700	157900
29051	Cole	29601	Columbia	Missouri	2861	0.32571	43.9168	0.07578	58597.8	0.31911	0.12413	0.57462	87100	51700	46000	20500	74200	41300	104600	72100	141200	100500	396600	211900
29053	Cooper	29601	Columbia	Missouri	664	0.30703	44.0528	0.05322	43889.2	0.289	0.13023	0.64759	58200	41900	30800	17500	52800	34900	74600	64300	98900	95700	188600	171300
29055	Crawford	24701	St. Louis	Missouri	860	0.30414	41.9935	0.08015	43759.3	0.36021	0.18367	0.54884	50300	38200	22700	13700	41900	29600	66400	54200	91700	80700	199500	146400
29057	Dade	29902	Center	Missouri	357	0.3384	47.118	0.10353	35670	0.34873	0.16147	0.59384	49500	42200	24000	19200	42000	37300	59600	57400	77900	82100	208300	137300
29059	Dallas	29700	Springfield	Missouri	507	0.23101	42.6442	0.07565	35574.2	0.32339	0.16875	0.5858	46600	36700	23100	14100	40000	29600	58700	51000	80700	81600	278900	119100
29061	Daviess	29503	St. Joseph	Missouri	345	0.30133	46.4652	0.05186	39656.6	0.28859	0.18434	0.6087	47300	43600	22900	18300	42000	33000	62500	60500	80800	86900	149000	181000
29063	Dekalb	29503	St. Joseph	Missouri	352	0.31792	47.982	0.03393	45743.8	0.26345	0.16022	0.64489	55200	48900	29800	19800	51400	41700	75500	70400	96000	101400	160700	164800
29065	Dent	24500	Rolla	Missouri	600	0.28518	48.2655	0.07832	37830.1	0.35317	0.20998	0.57	49400	47000	22800	18600	41600	37700	60600	64900	88500	93400	218300	181000
29067	Douglas	29700	Springfield	Missouri	411	0.23151	42.6818	0.0575	31602.3	0.2741	0.19231	0.53285	38100	34100	19400	15000	33300	28100	51000	48500	67500	69500	123300	113300
29069	Dunklin	25800	Blytheville	Missouri	1236	0.43696	39.956	0.08302	44111.2	0.444	0.24361	0.45146	46300	37100	16900	11200	34300	27000	61000	53900	91600	81700	225700	179400
29071	Franklin	24701	St. Louis	Missouri	4472	0.33396	44.16	0.09781	56065.6	0.35233	0.1306	0.59593	79100	50200	38800	19300	66500	40400	94900	69900	127200	99900	360500	202600
29073	Gasconade	24701	St. Louis	Missouri	640	0.38265	44.1332	0.10072	45374.8	0.33879	0.14623	0.65781	66300	47600	33900	17700	56200	41000	79300	67600	109300	94600	212000	153900
29075	Gentry	29506	Bethany	Missouri	328	0.38974	49.7355	0.09303	40350.7	0.31093	0.16319	0.65549	55200	50600	28700	22400	47000	44100	69000	69600	93000	97000	164900	186700
29077	Greene	29700	Springfield	Missouri	8031	0.32537	41.0772	0.1377	57488	0.49477	0.14669	0.55124	80900	44600	30600	15200	56100	33400	88100	60300	135800	91700	574800	207200
29079	Grundy	26104	Trenton	Missouri	413	0.39462	43.2405	0.08213	42132.9	0.35274	0.22739	0.6247	56700	43000	28500	15400	47300	35400	70600	65300	92800	89700	254100	147900
29081	Harrison	29506	Bethany	Missouri	297	0.24275	47.0568	0.04246	36662.6	0.28813	0.19128	0.59259	47300	41600	23800	19600	40500	36300	60500	59200	87700	83500	161900	150000
29083	Henry	29504	Sedalia	Missouri	895	0.38386	41.9615	0.07838	45464.2	0.37229	0.14726	0.5933	58600	44700	27800	14000	48000	34700	73300	61500	102800	94500	248400	234400
29085	Hickory	29700	Springfield	Missouri
29087	Holt	29505	Polk	Missouri	250	0.26003	49.0508	0.08611	44434.6	0.34865	0.10638	0.568	49900	46300	21300	20900	41300	38600	65700	61900	90900	89300	214000	176500
29089	Howard	29601	Columbia	Missouri	399	0.36299	45.6677	0.18511	41096.8	0.4186	0.12895	0.64662	62700	45800	28000	17400	47400	37400	69100	67700	92800	91700	428000	206200
29091	Howell	25102	West Plains	Missouri	1555	0.31484	43.442	0.11236	39113.6	0.46878	0.20361	0.50225	50500	39900	19700	15200	37100	31800	58800	53900	91100	78400	359700	185000
29093	Iron	24600	Farmington	Missouri	527	0.44178	41.6345	0.05019	43107	0.35838	0.16926	0.51992	46100	39500	21000	11900	37500	29900	64100	61300	85100	80700	175800	168900
29095	Jackson	29502	Kansas City	Missouri	24550	0.38261	37.3113	0.12083	64635.4	0.4508	0.19131	0.5123	76600	41600	29700	12400	58300	30400	94300	58900	133300	91300	389400	192000
29097	Jasper	29901	Joplin	Missouri	4575	0.35033	42.1662	0.1501	47941.1	0.47288	0.20204	0.57727	69000	43100	28200	15400	49400	34300	76100	59700	112400	88100	417300	202100
29099	Jefferson	24701	St. Louis	Missouri	8039	0.29765	42.7762	0.04985	52600.1	0.26619	0.13809	0.62147	73500	46300	42700	16900	69600	37500	95300	68100	121400	94800	207200	169100
29101	Johnson	29502	Kansas City	Missouri	1688	0.31331	42.5468	0.05902	47034.7	0.29401	0.13305	0.6487	64400	42200	34700	16300	58800	35600	81800	62400	109600	86900	208700	167400
29103	Knox	26107	Kirksville	Missouri
29105	Laclede	29700	Springfield	Missouri	1315	0.32598	41.8955	0.12005	36440.5	0.39187	0.19554	0.58631	52900	38200	24800	15100	41000	30500	61200	52800	88500	78600	325100	152400
29107	Lafayette	29502	Kansas City	Missouri	1454	0.35568	44.229	0.0694	48012.2	0.30205	0.16145	0.64993	64300	47600	34000	18600	58100	39600	82000	67600	107300	94000	211500	191800
29109	Lawrence	29800	Aurora	Missouri	1285	0.32929	43.7283	0.05413	40793.2	0.30665	0.20269	0.59455	49900	40900	24900	16000	43000	33800	65700	57800	89000	83300	171700	155400
29111	Lewis	25000	Quincy	Missouri	403	0.22386	48.2005	0.04779	41640.7	0.26105	0.16	0.6799	57300	45900	32200	20000	52800	39700	73900	65100	96200	86000	176400	163000
29113	Lincoln	24701	St. Louis	Missouri	1571	0.35629	43.5722	0.05403	49930.4	0.27679	0.14961	0.63845	69000	46700	38300	19500	65700	40700	88300	67800	113000	97500	191700	179200
29115	Linn	26103	Brookfield	Missouri	682	0.33602	48.3615	0.06761	40296.1	0.32909	0.17218	0.61144	54600	50000	27400	18600	44700	43400	67700	68300	96400	93900	217100	166400
29117	Livingston	26102	Marshall	Missouri	617	0.40392	46.575	0.09025	48920.8	0.3827	0.15559	0.62237	69800	53500	32400	22300	56700	45000	81300	72500	114000	102000	345200	190600
29119	Mcdonald	30300	Fayetteville	Missouri	774	0.27887	41.6698	0.06932	38455.8	0.34257	0.25067	0.5155	42700	35700	20000	12300	33700	28300	58400	51000	78200	80100	175900	158800
29121	Macon	26101	Moberly	Missouri	589	0.36133	46.2942	0.07856	44311.2	0.32856	0.16585	0.6129	57200	46800	27600	20700	49200	38000	71900	63300	98200	97200	172800	188100
29123	Madison	24600	Farmington	Missouri	514	0.32035	43.1287	0.075	38605	0.32337	0.19547	0.59922	49100	39400	25700	13100	40900	34000	64300	55800	86800	81900	160100	148500
29125	Maries	24500	Rolla	Missouri	264	0.2978	44.148	0.04232	41672.7	0.28293	0.18145	0.64015	52200	42900	29100	16500	43900	33300	70700	56600	93500	88500	162200	202600
29127	Marion	25000	Quincy	Missouri	1326	0.35335	44.4708	0.12071	51856.2	0.41363	0.16629	0.5905	69600	47100	29400	18000	55400	39900	81300	65300	111600	95000	399600	187900
29129	Mercer	26104	Trenton	Missouri
29131	Miller	29602	Eldon	Missouri	842	0.42133	42.9162	0.06764	39979.8	0.33928	0.21795	0.58907	49200	40300	23700	16000	40300	32900	63700	56600	91200	81600	196300	145100
29133	Mississippi	25701	Cape Girardeau	Missouri	581	0.39746	37.9885	0.17038	38221.5	0.59349	0.27833	0.41652	52500	34400	17500	9500	31200	24100	55700	46500	99300	81200	414700	165200
29135	Moniteau	29601	Columbia	Missouri	596	0.39856	46.318	0.10529	43760.8	0.32388	0.1547	0.65604	61200	47200	31500	21200	52000	42200	75200	67700	98900	94000	257600	145200
29137	Monroe	26101	Moberly	Missouri	414	0.2409	47.5475	0.03635	36412.2	0.20702	0.14354	0.76812	58400	46500	38500	20500	55500	37600	74900	63500	91200	94300	137700	155400
29139	Montgomery	24702	Mexico	Missouri	548	0.31032	46.439	0.09556	43457.1	0.32959	0.17358	0.64599	57300	46900	28800	17300	50100	39600	72200	65500	96000	97200	172000	168600
29141	Morgan	29602	Eldon	Missouri	602	0.33213	42.3582	0.05524	38994.2	0.32194	0.1912	0.53322	45100	37900	21700	14000	37700	29800	60700	54200	83300	76100	165500	167100
29143	New Madrid	25701	Cape Girardeau	Missouri	862	0.45342	38.6555	0.05558	49733	0.397	0.25028	0.47564	46500	37800	18500	10400	35900	25600	68300	53900	91700	87400	166300	202100
29145	Newton	29901	Joplin	Missouri	1596	0.25922	43.9675	0.08305	42249.5	0.34678	0.20775	0.60464	54700	40600	26500	16000	45600	33500	68700	57200	92700	80300	292800	169900
29147	Nodaway	29505	Polk	Missouri	785	0.31581	51.5243	0.05683	40787.8	0.26605	0.08354	0.72357	62900	57000	36900	26300	55700	49700	77700	75900	100300	104300	239500	231800
29149	Oregon	25102	West Plains	Missouri	339	0.22324	46.791	0.06291	28992.4	0.29745	0.18323	0.45428	35600	38800	17800	15900	28300	32800	46800	56700	63000	81100	151700	127600
29151	Osage	29601	Columbia	Missouri	513	0.2332	54.223	0.08701	39674.8	0.2494	0.09533	0.75244	67700	56000	42300	28100	61500	53900	82000	80100	100300	99000	235700	190900
29153	Ozark	25101	Mountain Home	Missouri	313	0.2772	43.623	0.07062	29341.1	0.31975	0.18323	0.48882	37200	35800	17700	14800	31200	28500	47000	50400	68600	74300	163600	123100
29155	Pemiscot	25800	Blytheville	Missouri	872	0.4752	37.514	0.07445	37296.2	0.45422	0.31849	0.39679	40700	33000	15000	8500	28400	21200	52300	45700	86800	80400	198500	146600
29157	Perry	24600	Farmington	Missouri	729	0.352	46.515	0.16749	45820.7	0.35236	0.15027	0.67215	77800	51100	39900	21900	63000	43900	85700	71500	110500	105500	245000	180100
29159	Pettis	29504	Sedalia	Missouri	1471	0.31914	43.1625	0.09375	46942.1	0.37076	0.19003	0.59415	61400	44100	28700	16100	51700	33500	75600	61100	106100	90700	322700	183300
29161	Phelps	24500	Rolla	Missouri	1487	0.35246	41.4175	0.07817	54293.4	0.4117	0.14342	0.5306	60700	41700	24800	14500	48600	33700	79100	59200	112300	88600	267300	176600
29163	Pike	25000	Quincy	Missouri	662	0.43577	43.8043	0.06002	51898.4	0.34704	0.19225	0.59063	59100	47600	26600	16100	51500	39900	78500	67000	101300	96700	235700	197700
29165	Platte	29502	Kansas City	Missouri	2765	0.3264	43.775	0.11195	65249.6	0.31579	0.08307	0.50018	108900	55200	55800	22100	87000	44800	121000	76900	174700	111200	580200	227500
29167	Polk	29700	Springfield	Missouri	1053	0.34317	43.4483	0.09042	38636.9	0.36339	0.16512	0.60304	53300	41700	26100	15400	44300	32900	64800	56800	89700	85900	261600	187300
29169	Pulaski	24500	Rolla	Missouri	1644	0.29987	41.0748	0.07674	38106.7	0.30546	0.19762	0.65511	52700	37900	28200	13400	46400	30100	66300	54600	88700	80800	154500	149700
29171	Putnam	26105	Polk	Missouri
29173	Ralls	25000	Quincy	Missouri	287	0.19898	48.0915	0.06374	44384.7	0.26595	0.17266	0.66899	62300	47600	35200	17300	57300	38200	79600	69000	107200	91500	155400	228000
29175	Randolph	26101	Moberly	Missouri	1031	0.39152	39.961	0.18894	46820.8	0.46267	0.20334	0.61203	69400	45600	29000	13800	50900	32000	75800	59800	103900	84900	407700	181000
29177	Ray	29502	Kansas City	Missouri	891	0.2102	47.037	0.03452	52151	0.26383	0.18151	0.64646	68800	53900	39800	19500	66800	38900	92000	67700	115700	95000	206300	179000
29179	Reynolds	24500	Rolla	Missouri	262	0.35699	47.5367	0.17092	38315.8	0.47368	0.17375	0.48092	47100	43600	16700	17500	33800	35100	55000	65300	76800	88500	184600	156000
29181	Ripley	25702	Poplar Bluff	Missouri	543	0.39052	39.724	0.08038	35956.4	0.39032	0.22244	0.45488	40900	35000	17200	8900	30500	26600	53200	48900	77300	79100	205600	200900
29183	St Charles	24701	St. Louis	Missouri	11731	0.32081	44.3422	0.0725	60820.5	0.25842	0.09678	0.49152	100800	57100	59600	22700	89500	45200	120400	76900	159800	110600	383600	210900
29185	St Clair	29504	Sedalia	Missouri	304	0.35369	44.3422	0.07165	35025.6	0.30899	0.18792	0.57566	42700	41200	20800	15200	36000	30200	55800	57600	78600	90300	125800	179400
29186	Ste Genevieve	24600	Farmington	Missouri	708	0.4106	45.247	0.08336	44268.9	0.30389	0.12413	0.65819	73300	55000	42200	20500	63800	46200	86500	75400	118800	108000	317300	205800
29187	St Francois	24600	Farmington	Missouri	2270	0.3416	40.469	0.115	48282.2	0.39632	0.19178	0.60132	61600	39300	27300	13400	49800	30800	75600	59000	104100	84900	278300	149800
29189	St Louis	24701	St. Louis	Missouri	41520	0.39386	39.1445	0.17699	86783.9	0.45603	0.1134	0.43365	131800	55800	45700	17400	84700	39400	132500	75200	216900	114200	953800	266200
29195	Saline	26102	Marshall	Missouri	987	0.40645	43.1373	0.06381	44371.2	0.30709	0.16487	0.59777	54300	44600	27000	16800	47100	34600	71300	61800	94500	88700	226100	204400
29197	Schuyler	26107	Kirksville	Missouri
29199	Scotland	26107	Kirksville	Missouri
29201	Scott	25701	Cape Girardeau	Missouri	1818	0.41929	41.8023	0.11157	54425.1	0.44058	0.21002	0.54345	60800	44000	23000	14100	48600	33500	77400	64900	104600	95900	245400	186600
29203	Shannon	25102	West Plains	Missouri	293	0.23986	42.6705	0.053	27831.9	0.27975	0.225	0.44369	33100	34600	16500	12100	27300	27200	44300	49100	62500	72400	120600	146400
29205	Shelby	26101	Moberly	Missouri	340	0.1008	54.771	0.03736	36362.3	0.24413	0.15179	0.62647	46600	52100	25400	21900	44100	44400	61800	70100	78500	97600	135000	223200
29207	Stoddard	25701	Cape Girardeau	Missouri	1231	0.3372	44.424	0.07767	42402.7	0.37539	0.17439	0.58733	53300	42000	25000	16300	43300	34800	67400	60900	94700	86100	246200	215100
29209	Stone	29800	Aurora	Missouri	856	0.24371	43.3267	0.07127	39690.4	0.36117	0.19923	0.55958	48400	37800	21800	13700	41500	32300	61500	54600	85900	75900	257900	135200
29211	Sullivan	26105	Polk	Missouri	260	0.34077	46.4753	0.0757	42089	0.31917	0.18072	0.59615	49600	43400	25300	19100	41000	36300	67400	58700	85500	85400	158500	166300
29213	Taney	29800	Aurora	Missouri	1310	0.30964	40.205	0.12439	42898	0.4426	0.19079	0.5229	53700	37300	21700	12100	40000	26800	64600	53700	96000	81000	265900	168100
29215	Texas	25102	West Plains	Missouri	916	0.34179	43.7007	0.07597	35096	0.3509	0.21998	0.50218	42500	38000	19800	14500	33100	30900	54900	54100	79500	81500	185000	150600
29217	Vernon	29902	Center	Missouri	811	0.35324	43.62	0.05954	46227.2	0.34984	0.21046	0.582	55800	47500	25900	14700	45900	35900	72100	62600	99100	88700	229100	190700
29219	Warren	24701	St. Louis	Missouri	971	0.37233	41.7933	0.08511	53542.4	0.31891	0.14385	0.61277	72900	47300	37000	16500	66600	39000	90600	67300	120100	97800	277600	197100
29221	Washington	24600	Farmington	Missouri	813	0.32087	41.0408	0.08133	39969.7	0.36579	0.23537	0.52399	46400	36300	20700	12000	37600	27900	60700	52400	86100	78600	152100	139800
29223	Wayne	25702	Poplar Bluff	Missouri	521	0.36431	43.6388	0.15074	37467	0.45027	0.25856	0.47601	42200	36600	15300	14000	31400	29400	52800	51300	76000	75100	140400	139900
29225	Webster	29700	Springfield	Missouri	1498	0.34036	41.246	0.08437	44666.7	0.37533	0.18717	0.59346	56100	39200	25800	14800	46000	30800	70500	55700	97900	78400	277300	163800
29227	Worth	29506	Bethany	Missouri
29229	Wright	29700	Springfield	Missouri	954	0.36511	42.9757	0.0914	33918.9	0.36459	0.20242	0.53145	43300	38600	20100	14100	34900	29700	54100	53000	79200	81200	189300	165900
29510	St Louis City	24701	St. Louis	Missouri	11675	0.42719	32.1617	0.13191	41337.3	0.53247	0.27095	0.40411	47400	28300	16400	6700	30100	17800	57800	36700	96000	68600	241800	147500
30001	Beaverhead	34401	Dillon	Montana	418	0.12069	51.2272	0.13733	46649.8	0.40379	0.13098	0.61962	67200	50500	30500	20000	50700	38900	77100	64700	111600	104100	350200	230800
30003	Big Horn	34304	Sheridan	Montana	603	0.40749	33.8933	0.04775	38242.3	0.35038	0.24116	0.49585	44700	30800	21200	4400	36600	20100	59500	47600	91000	75200	173300	146600
30005	Blaine	34201	Havre	Montana	345	0.39978	39.9265	0.03289	39921.3	0.32265	0.20117	0.54203	45000	36600	20900	10200	38600	30600	60900	54600	88200	80800	154700	152100
30007	Broadwater	34403	Helena	Montana
30009	Carbon	34308	Billings	Montana	400	0.10256	49.933	0.06769	45265	0.33599	0.07809	0.605	56900	49900	28800	16900	48000	36900	74100	69700	106900	98900	200500	177800
30011	Carter	26401	Ekalaka	Montana
30013	Cascade	34203	Great Falls	Montana	3292	0.27143	45.7908	0.09961	52001.4	0.40363	0.13726	0.59994	69300	46900	31200	18100	55300	36700	83200	65700	118400	96200	413900	187000
30015	Chouteau	34203	Great Falls	Montana	252	0.23685	51.8342	0.0689	37132.2	0.29862	0.064	0.64286	53800	48300	29200	20500	47400	43800	66300	75900	91800	99400	201300	155300
30017	Custer	34305	Miles City	Montana	561	0.23467	50.7938	0.06329	49497.7	0.32682	0.10987	0.61676	60600	51400	28900	20900	53100	44500	78400	71800	102500	101800	273300	189400
30019	Daniels	26405	Scobey	Montana
30021	Dawson	26409	Glendive	Montana	432	0.24078	56.1255	0.04761	48040.7	0.26597	0.09579	0.66898	63000	65000	35100	25700	60100	54000	83200	88900	101100	133200	229000	244600
30023	Deer Lodge	34404	Butte-Silver Bow	Montana	369	0.35907	45.1608	0.07967	52055.3	0.39573	0.14745	0.58808	59500	48200	24500	16200	53100	38000	76600	63900	96200	97100	335500	254200
30025	Fallon	26402	Baker	Montana
30027	Fergus	34204	Lewistown	Montana	583	0.24783	50.3128	0.0624	45631.8	0.35107	0.09215	0.57633	55500	49800	26300	20200	45800	40800	71900	71100	98600	98400	274500	206000
30029	Flathead	34503	Kalispell	Montana	3426	0.22275	45.1028	0.11458	53744.4	0.42756	0.11834	0.58085	68700	44500	28600	16100	53700	34900	82400	61800	115600	93900	390700	175600
30031	Gallatin	34402	Bozeman	Montana	2246	0.18969	46.9573	0.10354	55506.7	0.40788	0.07496	0.59261	81200	48700	36200	19000	62000	37400	91700	65700	139100	95900	555900	197400
30033	Garfield	34306	Jordan	Montana
30035	Glacier	34202	Shelby	Montana	678	0.4053	34.4445	0.06122	40212.2	0.40522	0.26731	0.45575	41800	30500	16600	4500	32100	20100	56800	42500	89200	75500	158200	151400
30037	Golden Valley	34308	Billings	Montana
30039	Granite	34404	Butte-Silver Bow	Montana
30041	Hill	34201	Havre	Montana	841	0.39927	42.9387	0.06232	50918.3	0.37863	0.15573	0.58621	61100	45300	28100	13800	51200	36700	79000	67400	107500	96300	288300	180100
30043	Jefferson	34403	Helena	Montana	488	0.19323	49.0568	0.06557	52974	0.31079	0.07661	0.63115	71300	48400	38700	20800	65600	41100	91700	69600	113500	94600	285500	172400
30045	Judith Basin	34203	Great Falls	Montana
30047	Lake	34503	Kalispell	Montana	1044	0.29583	41.7557	0.1056	47672.7	0.4462	0.17367	0.50766	55100	40000	22400	12400	40600	29900	70000	56400	103300	87100	242900	175200
30049	Lewis and Clark	34403	Helena	Montana	2409	0.28434	44.6825	0.09497	54018	0.36236	0.09959	0.60191	75700	47400	36900	17800	61700	37700	90900	66600	127000	94400	341300	184900
30051	Liberty	34201	Havre	Montana
30053	Lincoln	34502	Libby	Montana	897	0.18742	47.7105	0.09077	41286.5	0.36922	0.14783	0.57971	51400	44500	24000	15700	43800	35900	65300	64200	92100	92500	220500	164200
30055	McCone	26406	Wolf Point	Montana
30057	Madison	34402	Bozeman	Montana
30059	Meagher	34309	Harlowton	Montana
30061	Mineral	34504	Missoula	Montana
30063	Missoula	34504	Missoula	Montana	3410	0.24758	44.0005	0.08898	56838.1	0.40381	0.10698	0.57478	77400	47000	34400	16100	61900	35400	91300	63800	132500	97400	432400	208300
30065	Musselshell	34308	Billings	Montana
30067	Park	34402	Bozeman	Montana	612	0.27386	45.2225	0.13162	40450.8	0.37973	0.11238	0.64216	57200	40600	27000	17400	45700	34800	67400	60700	92400	88500	265700	149500
30069	Petroleum	34204	Lewistown	Montana
30071	Phillips	26408	Glasgow	Montana	276	0.2368	51.593	0.04107	41933.5	0.29293	0.11152	0.59783	48900	52900	23200	19200	43500	43400	65100	78800	89800	115800	143300	193200
30073	Pondera	34202	Shelby	Montana	328	0.34367	50.3897	0.07039	43310.4	0.36722	0.12568	0.60366	54900	49600	25800	20100	44400	44400	69100	72300	97300	97000	268200	164200
30075	Powder River	34307	Colstrip	Montana
30077	Powell	34404	Butte-Silver Bow	Montana	271	0.22898	45.8115	0.05464	49121	0.32845	0.13284	0.59041	55500	45200	25700	16800	48800	34200	74800	65800	103500	94800	181400	229700
30079	Prairie	34305	Miles City	Montana
30081	Ravalli	34504	Missoula	Montana	1525	0.16587	47.6857	0.07633	46134.3	0.40376	0.11373	0.54164	56600	45600	24800	17200	44100	35700	71000	62500	106900	93800	285200	187400
30083	Richland	26411	Sidney	Montana	514	0.20151	58.8817	0.06057	41052.6	0.29266	0.08969	0.68677	56900	65800	32400	30700	51200	55500	73500	87900	93600	119100	210600	269600
30085	Roosevelt	26406	Wolf Point	Montana	542	0.30611	42.3507	0.05568	38595.7	0.33953	0.20395	0.51107	41200	39600	18600	8600	34000	28800	57200	57100	80500	96100	134000	177300
30087	Rosebud	34307	Colstrip	Montana	539	0.38592	40.537	0.0427	59496.8	0.33674	0.15889	0.5603	61100	43100	27200	13300	58700	33800	86700	66800	106300	95800	188500	153400
30089	Sanders	34503	Kalispell	Montana	432	0.26181	48.2983	0.10709	41718.1	0.42157	0.14922	0.51157	47700	45000	19300	17400	36000	36100	61000	60500	83400	97500	286100	166000
30091	Sheridan	26407	Plentywood	Montana
30093	Silver Bow	34404	Butte-Silver Bow	Montana	1334	0.29639	47.5067	0.06521	61000.6	0.39101	0.11527	0.53898	72200	53600	30600	19300	61800	41500	91600	73700	126900	111400	338900	211500
30095	Stillwater	34308	Billings	Montana	352	0.26655	52.6097	0.04421	43364.9	0.2602	0.0944	0.7017	67400	73500	41300	25100	61300	51600	84700	79200	111000	109800	244300	206000
30097	Sweet Grass	34402	Bozeman	Montana
30099	Teton	34203	Great Falls	Montana	314	0.19081	52.5412	0.02873	37932.8	0.22035	0.07333	0.70701	51800	53000	31600	21800	47400	43800	69600	72900	88000	114700	124700	230500
30101	Toole	34202	Shelby	Montana
30103	Treasure	34307	Colstrip	Montana
30105	Valley	26408	Glasgow	Montana	382	0.3062	50.65	0.05666	51168.8	0.3228	0.13068	0.6178	60300	53600	30600	22200	52900	46200	81800	76600	105700	105500	230700	220400
30107	Wheatland	34309	Harlowton	Montana
30109	Wibaux	26409	Glendive	Montana
30111	Yellowstone	34308	Billings	Montana	5223	0.26691	46.9168	0.11349	56918.8	0.42161	0.12987	0.57266	81300	51000	35700	19600	62800	40100	92600	70400	138200	103700	481500	211300
31001	Adams	27901	Hastings	Nebraska	1161	0.28334	49.6655	0.14066	46055.4	0.38655	0.12108	0.64513	83700	54800	42000	23600	64200	45800	88000	75300	129900	107200	466900	198200
31003	Antelope	27801	Virginia Beach	Nebraska	348	0.35756	53.438	0.11547	36853.8	0.33141	0.07831	0.66379	57900	56300	31200	26000	48100	50100	68000	79100	95300	101500	241900	255400
31005	Arthur	28304	Valentine	Nebraska
31007	Banner	27701	Scottsbluff	Nebraska
31009	Blaine	28305	Broken Bow	Nebraska
31011	Boone	27802	Columbus	Nebraska	322	0.18919	61.2578	0.09978	33651.6	0.27416	0.06625	0.75776	60900	68900	37000	31900	52000	62000	70600	87000	93100	119600	267300	229500
31013	Box Butte	27701	Scottsbluff	Nebraska	718	0.25287	51.6037	0.04555	46621.7	0.24146	0.125	0.65181	75000	57500	48000	26700	72100	49100	94700	80000	119600	110000	230000	212400
31015	Boyd	27001	O'Neill	Nebraska
31017	Brown	27003	Ainsworth	Nebraska
31019	Buffalo	28608	Kearney	Nebraska	1701	0.25739	51.0418	0.14639	53069.8	0.38	0.10855	0.62551	87500	55600	41100	25600	68200	47800	94200	76500	131800	103700	409000	201700
31021	Burt	28002	West Point	Nebraska	354	0.29052	50.833	0.07022	41855.1	0.27621	0.12594	0.70056	58800	54100	33700	21900	52900	44900	75500	74800	94400	106600	211400	214400
31023	Butler	27802	Columbus	Nebraska	446	0.25046	55.1445	0.0513	40158.6	0.22914	0.09512	0.72422	62800	65300	38000	28700	57000	53700	78200	82600	100300	114700	214700	220100
31025	Cass	28202	Omaha	Nebraska	1122	0.22563	49.5207	0.08121	45593.7	0.25821	0.12186	0.66488	79500	53900	49600	22700	71100	45800	95200	75400	122200	103900	299900	208400
31027	Cedar	27005	Yankton	Nebraska	514	0.1547	63.1855	0.04192	37844	0.24582	0.07514	0.66732	55100	68600	31200	37000	50600	58900	69100	84700	96300	110900	184400	230000
31029	Chase	28607	McCook	Nebraska
31031	Cherry	28304	Valentine	Nebraska	263	0.20843	50.3987	0.08881	33346.7	0.34508	0.13655	0.63118	51900	47500	27300	18500	42500	42200	60600	62300	85900	94100	355100	174600
31033	Cheyenne	27702	Cheyenne	Nebraska	444	0.25981	50.7752	0.07287	49150.4	0.31844	0.13496	0.65766	71300	55000	36200	23400	61400	44700	85400	78700	118600	109400	302500	211100
31035	Clay	27901	Hastings	Nebraska	370	0.23102	55.9225	0.05942	44661.1	0.29011	0.07656	0.65405	63400	60100	35300	29400	56100	51000	80000	80400	104100	114100	196300	237800
31037	Colfax	27802	Columbus	Nebraska	471	0.24679	55.3668	0.08673	41462.4	0.28821	0.08921	0.69427	60900	58200	33400	28300	51700	49800	74900	81100	96600	105400	215300	208600
31039	Cuming	28002	West Point	Nebraska	445	0.29433	56.9123	0.05449	37386.7	0.25849	0.10658	0.71011	64100	63900	39900	30700	56600	58800	77300	87000	106900	111900	267700	212600
31041	Custer	28305	Broken Bow	Nebraska	531	0.27769	54.6433	0.06752	37640.4	0.27973	0.12109	0.66102	50000	53500	27500	27500	42900	46500	65100	73500	86500	99500	136100	190500
31043	Dakota	28001	Sioux City	Nebraska	907	0.24711	49.2067	0.07637	53284.3	0.33228	0.18274	0.60639	67700	52000	33000	22000	58700	43000	86200	69500	115900	98300	364100	196500
31045	Dawes	27701	Scottsbluff	Nebraska	342	0.24263	53.8237	0.05889	50175.8	0.35217	0.11526	0.60526	59100	58100	28000	24800	50800	50500	78200	77900	103400	99400	238500	205500
31047	Dawson	28609	Lexington	Nebraska	1019	0.30948	49.264	0.06548	38167.6	0.27033	0.17493	0.68989	56400	49200	31500	23200	50500	40900	69600	70000	94300	97600	223900	182800
31049	Deuel	28302	Ogallala	Nebraska
31051	Dixon	28001	Sioux City	Nebraska	300	0.27329	52.9472	0.1062	36183.8	0.29155	0.09241	0.71	64300	55400	38900	27400	53700	48000	75100	71700	98100	106500	373700	232300
31053	Dodge	28202	Omaha	Nebraska	1582	0.28862	51.0275	0.10263	44501.9	0.32797	0.09114	0.68458	78700	58900	42500	25000	65500	48900	87000	79600	117900	109200	476800	231200
31055	Douglas	28202	Omaha	Nebraska	17445	0.40452	40.02	0.2119	77625.9	0.4982	0.1315	0.4677	118600	52000	38800	17600	75400	39100	116400	72500	182100	107600	787000	226800
31057	Dundy	28606	Wano	Nebraska
31059	Fillmore	27902	York	Nebraska	300	0.29441	56.8462	0.0961	45627	0.30425	0.06552	0.70667	62800	61200	33100	32500	54500	54600	78700	81400	97800	111400	197900	201000
31061	Franklin	28608	Kearney	Nebraska
31063	Frontier	28609	Lexington	Nebraska
31065	Furnas	28609	Lexington	Nebraska	290	0.28781	55.3002	0.05005	36678.9	0.29411	0.10189	0.63793	52600	59000	29500	25300	47200	50800	66100	78900	93200	112300	206700	267600
31067	Gage	28101	Lincoln	Nebraska	922	0.37876	48.983	0.05365	44762	0.27832	0.1125	0.67462	64300	59900	36100	23000	59000	47100	80900	78800	106600	108800	231000	221500
31069	Garden	28303	Oshkosh	Nebraska
31071	Garfield	27002	Ord	Nebraska
31073	Gosper	28609	Lexington	Nebraska
31075	Grant	28304	Valentine	Nebraska
31077	Greeley	27002	Ord	Nebraska
31079	Hall	27903	Grand Island	Nebraska	2242	0.29453	48.5132	0.11959	50293.5	0.37744	0.15216	0.62578	76900	55800	36900	22600	60900	43300	87200	73000	120400	100100	446400	202800
31081	Hamilton	27903	Grand Island	Nebraska	484	0.30396	52.634	0.05832	42666.5	0.2621	0.09897	0.69421	64500	58700	36800	28100	58500	47300	79500	78700	105300	107800	201800	272000
31083	Harlan	28609	Lexington	Nebraska
31085	Hayes	28607	McCook	Nebraska
31087	Hitchcock	28607	McCook	Nebraska
31089	Holt	27001	O'Neill	Nebraska	650	0.16273	57.7452	0.06756	37176.6	0.30352	0.09688	0.62769	52500	56300	27900	28800	44900	49500	65100	77400	91800	108200	199100	181400
31091	Hooker	28304	Valentine	Nebraska
31093	Howard	27903	Grand Island	Nebraska	279	0.26442	55.6955	0.03345	37155.4	0.22133	0.15439	0.71685	51500	54800	32100	28700	50200	49000	69300	77500	86900	105800	125700	180000
31095	Jefferson	28101	Lincoln	Nebraska	355	0.27844	54.991	0.0413	39172	0.23549	0.10198	0.74085	60700	59900	36800	28900	55600	51400	75900	77100	101200	109000	200600	232600
31097	Johnson	28102	Nebraska City	Nebraska
31099	Kearney	28608	Kearney	Nebraska	285	0.20513	52.1653	0.03506	38322.9	0.22584	0.08446	0.7193	60800	54400	39000	22500	56800	46000	77300	71300	102600	94100	151600	207800
31101	Keith	28302	Ogallala	Nebraska	433	0.2903	51.9275	0.12261	41702.7	0.351	0.11738	0.69515	69600	57100	37400	24400	55800	45800	79100	79800	109100	105500	294300	243100
31103	Keya Paha	27003	Ainsworth	Nebraska
31105	Kimball	27702	Cheyenne	Nebraska
31107	Knox	27005	Yankton	Nebraska	466	0.19183	58.9128	0.05195	34207.1	0.26444	0.11111	0.68026	51100	59900	29500	30000	42700	53900	63700	82500	87500	107700	201300	182900
31109	Lancaster	28101	Lincoln	Nebraska	8420	0.3587	42.4455	0.15741	61251.8	0.38602	0.12167	0.54798	102200	52400	47200	20100	76600	41600	108400	72100	153200	101700	587200	217700
31111	Lincoln	28306	North Platte	Nebraska	1548	0.29064	47.513	0.07836	59178.9	0.32004	0.12709	0.56912	77500	51500	40300	22600	68700	43900	99400	74800	128700	99300	255100	179100
31113	Logan	28306	North Platte	Nebraska
31115	Loup	27002	Ord	Nebraska
31117	McPherson	28306	North Platte	Nebraska
31119	Madison	27801	Virginia Beach	Nebraska	1826	0.25723	50.7507	0.12642	48669.9	0.34208	0.123	0.64622	79300	56500	41600	24500	64500	47000	90300	74400	118800	101500	322000	244600
31121	Merrick	27903	Grand Island	Nebraska	379	0.34392	51.427	0.0873	40973.3	0.33157	0.10833	0.71768	63500	55600	33800	24200	51400	47400	74700	79200	94400	106700	337900	190000
31123	Morrill	27701	Scottsbluff	Nebraska	259	0.16007	56.1097	0.09355	45182.8	0.33112	0.1749	0.62934	59300	57100	30400	27100	50800	47700	75600	78100	102500	108000	250600	214900
31125	Nance	27802	Columbus	Nebraska
31127	Nemaha	28102	Nebraska City	Nebraska	352	0.24879	55.6668	0.05683	56022.5	0.30139	0.11927	0.59659	71300	60700	37900	28800	62500	56400	93900	85500	120200	112300	254200	194500
31129	Nuckolls	29102	Superior	Nebraska
31131	Otoe	28102	Nebraska City	Nebraska	597	0.31397	49.9083	0.04267	49894.2	0.25538	0.13514	0.66332	68400	53400	39500	23800	63100	48100	89400	78900	114900	100900	209000	168500
31133	Pawnee	28102	Nebraska City	Nebraska
31135	Perkins	28302	Ogallala	Nebraska
31137	Phelps	28609	Lexington	Nebraska	440	0.28668	50.753	0.06665	47357.4	0.34379	0.11529	0.67045	71300	53700	36900	26500	60800	45700	84200	73500	120100	102400	351100	186000
31139	Pierce	27801	Virginia Beach	Nebraska	400	0.22534	57.2465	0.06029	43269.5	0.23914	0.06702	0.7225	65300	59600	40700	32000	60400	55000	83900	76100	103100	104700	159500	211400
31141	Platte	27802	Columbus	Nebraska	1606	0.22962	54.3405	0.07127	45099.9	0.27792	0.10776	0.70423	74000	58800	42000	27300	64900	51200	87100	80300	119500	111900	335200	207800
31143	Polk	27902	York	Nebraska
31145	Red Willow	28607	McCook	Nebraska	526	0.21697	51.6733	0.05894	45609.3	0.30875	0.12062	0.64829	61000	49200	33800	22700	52300	44900	79400	69300	104600	94600	217800	143400
31147	Richardson	28102	Nebraska City	Nebraska	390	0.23987	51.7167	0.07763	37444.4	0.30781	0.12069	0.69744	59500	51700	33700	22400	51300	46500	71200	73100	98600	97200	292600	175900
31149	Rock	27003	Ainsworth	Nebraska
31151	Saline	28101	Lincoln	Nebraska	634	0.23497	54.9672	0.04113	38325.9	0.21083	0.09663	0.73659	63100	56400	39900	29700	59600	51400	78200	77200	98900	102600	186500	174600
31153	Sarpy	28202	Omaha	Nebraska	5433	0.3006	45.165	0.05799	56191.6	0.248	0.10369	0.58255	89600	53100	53800	22600	80400	43700	110000	73500	143400	102600	335900	207400
31155	Saunders	28202	Omaha	Nebraska	874	0.27041	51.3293	0.05801	46415.3	0.2731	0.08924	0.67849	71400	56500	41400	24600	65100	48100	87800	79000	112700	105900	287800	208600
31157	Scotts Bluff	27701	Scottsbluff	Nebraska	1641	0.32171	46.9507	0.08066	50200.4	0.38441	0.16573	0.58074	62300	48500	28000	20700	51500	38300	78200	68100	112900	99000	268800	183200
31159	Seward	28101	Lincoln	Nebraska	741	0.32337	52.9472	0.05832	40395.4	0.2465	0.09942	0.7112	73800	64200	47200	31500	65800	54300	87600	78300	114700	110800	266200	232200
31161	Sheridan	27704	Gordon	Nebraska	372	0.28641	52.6063	0.08125	38609.5	0.35594	0.11898	0.56183	49500	52000	23600	21700	39900	42400	62200	74200	88000	107700	170700	207300
31163	Sherman	28608	Kearney	Nebraska
31165	Sioux	27701	Scottsbluff	Nebraska
31167	Stanton	27801	Virginia Beach	Nebraska
31169	Thayer	29102	Superior	Nebraska	317	0.20332	59.392	0.26713	45954.6	0.49809	0.07813	0.64669	80700	62200	30700	30000	53000	56000	76700	85400	101100	113400	1100600	220200
31171	Thomas	28305	Broken Bow	Nebraska
31173	Thurston	28002	West Point	Nebraska	340	0.51716	35.571	0.07485	39308.4	0.40648	0.24022	0.56176	46500	34600	20600	5100	36800	24400	59900	47900	82800	91400	237200	162000
31175	Valley	27002	Ord	Nebraska
31177	Washington	28202	Omaha	Nebraska	859	0.23384	53.33	0.0695	57167.7	0.29001	0.07229	0.58673	85400	59600	46000	29000	74300	51300	103100	83600	136000	111500	409900	217800
31179	Wayne	28001	Sioux City	Nebraska	337	0.0914	59.643	0.07519	43707.7	0.2945	0.06868	0.70326	67500	60500	38900	31300	54300	52500	82600	76200	112500	113700	267300	250400
31181	Webster	27901	Hastings	Nebraska
31183	Wheeler	27001	O'Neill	Nebraska
31185	York	27902	York	Nebraska	653	0.27762	53.6535	0.05692	44209	0.3007	0.09465	0.66309	71900	58100	41900	28200	62400	52700	86100	82600	122200	109100	287400	198000
32001	Churchill	37604	Reno	Nevada	1014	0.25083	43.8608	0.09318	53523.8	0.33715	0.17729	0.61243	71000	47400	35700	16900	61600	37000	89200	63100	117800	91400	223000	155600
32003	Clark	37901	Las Vegas	Nevada	36065	0.25682	39.8895	0.21699	64352.9	0.51801	0.17707	0.52461	92200	41200	31700	13300	59400	30700	96000	57000	142100	89200	558500	182700
32005	Douglas	37400	Sacramento	Nevada	1474	0.27705	42.9703	0.20155	59283	0.44767	0.10782	0.58548	97000	49500	39300	17000	66200	36500	98600	64500	140100	104000	720600	233500
32007	Elko	37601	Elko	Nevada	2149	0.27134	46.3435	0.10788	52356.6	0.30434	0.1765	0.60912	84400	52900	45900	19300	74200	42100	98300	77100	129000	108700	322900	185200
32009	Esmeralda	37901	Las Vegas	Nevada
32011	Eureka	37601	Elko	Nevada
32013	Humboldt	37602	Winnemucca	Nevada	807	0.30569	46.3702	0.06253	49876.5	0.2854	0.20925	0.60099	75700	53100	44300	19700	72200	44400	94200	77900	123800	108100	300600	198800
32015	Lander	37601	Elko	Nevada	354	0.2306	48.189	0.02934	48225.4	0.22824	0.21467	0.68079	69800	52400	42600	19300	68200	42100	90800	78600	117400	115500	171700	179800
32017	Lincoln	37901	Las Vegas	Nevada
32019	Lyon	37604	Reno	Nevada	1225	0.27276	41.071	0.11043	50659.4	0.36606	0.19503	0.61551	64000	39500	29500	13700	55000	30500	80100	57400	104200	86200	222500	144400
32021	Mineral	37902	Reno	Nevada
32023	Nye	37901	Las Vegas	Nevada	1031	0.27118	41.6495	0.06079	56831	0.34701	0.19597	0.56935	63500	41300	28600	13000	59000	32300	85400	60900	114300	93500	215400	144500
32027	Pershing	37602	Winnemucca	Nevada
32029	Storey	37604	Reno	Nevada
32031	Washoe	37604	Reno	Nevada	10102	0.28115	41.0528	0.18172	68602.8	0.4759	0.13819	0.52425	102500	45300	37900	14700	67900	34700	106500	63800	163100	96800	650300	197400
32033	White Pine	37601	Elko	Nevada	422	0.23015	48.0737	0.23345	47284	0.40368	0.1374	0.65877	89700	52300	43300	17800	68100	42000	90600	74500	118400	104900	295400	189500
32510	Carson City	37604	Reno	Nevada	1793	0.27211	41.8678	0.11325	62359.6	0.39237	0.14754	0.55717	81700	46400	36800	14000	64900	34700	99200	63400	137400	95800	387900	188800
33001	Belknap	20600	Manchester	New Hampshire	2476	0.25736	44.721	0.14111	54583.9	0.40507	0.10055	0.6038	82400	47700	36700	17900	62100	36400	91300	65900	130300	99800	460000	202000
33003	Carroll	20600	Manchester	New Hampshire	1488	0.21549	44.7062	0.1191	50398.4	0.43955	0.07036	0.58333	72600	46200	30500	15200	54200	34400	80900	61800	120000	95000	509500	222200
33005	Cheshire	20700	Keene	New Hampshire	2887	0.30346	42.2195	0.31042	55846.6	0.49095	0.09272	0.60097	109100	48600	41100	17100	66500	36800	96900	64200	137500	96400	449400	236200
33007	Coos	20301	Berlin	New Hampshire	1263	0.2996	45.741	0.11102	43659.5	0.33254	0.11553	0.67142	68100	47400	35800	19600	58900	37800	79500	64800	105200	95600	269700	176300
33009	Grafton	20302	Claremont	New Hampshire	3035	0.26504	43.667	0.15217	57597	0.44719	0.08507	0.58979	88600	46900	36800	16900	61300	36000	94400	64000	150300	98600	462000	210500
33011	Hillsborough	20600	Manchester	New Hampshire	13561	0.31817	44.1683	0.15534	72430.8	0.38353	0.07941	0.49325	114900	56600	50600	20800	83000	42900	123000	77800	184300	115100	690800	237300
33013	Merrimack	20600	Manchester	New Hampshire	4818	0.31905	43.2193	0.10199	60573.2	0.36057	0.08293	0.56766	91600	51600	43500	18700	72900	39000	104100	71100	153100	104600	493800	214400
33015	Rockingham	20600	Manchester	New Hampshire	10343	0.27894	44.9645	0.11665	72590.3	0.34203	0.06238	0.48941	109600	55700	52700	20400	85000	43100	125300	75800	179700	111200	540100	234200
33017	Strafford	20600	Manchester	New Hampshire	3860	0.30559	43.0577	0.09456	61255.7	0.35294	0.09658	0.56917	82800	48900	39500	17200	69000	37700	100700	68200	138900	103900	384100	216400
33019	Sullivan	20302	Claremont	New Hampshire	1483	0.31515	41.7557	0.08473	51500	0.3381	0.11684	0.62306	69500	43300	34800	15600	59100	34300	86300	62600	114000	91700	311200	166000
34001	Atlantic	19700	Philadelphia	New Jersey	8083	0.40704	38.871	0.13091	63051.3	0.47584	0.15474	0.50687	74700	46500	28600	12800	52400	30500	91600	65400	133400	105800	411900	219700
34003	Bergen	19600	Newark	New Jersey	24690	0.23609	52.4312	0.21298	111777	0.44088	0.03212	0.36902	179300	77300	54700	25800	101200	55700	166500	101300	298900	156200	1405100	410200
34005	Burlington	19700	Philadelphia	New Jersey	15043	0.32496	43.985	0.114	75077.3	0.36163	0.08685	0.47271	108500	58400	50100	19600	84600	44100	125200	80600	179800	121100	597300	256700
34007	Camden	19700	Philadelphia	New Jersey	19902	0.4047	39.8655	0.12024	77080.6	0.46377	0.13253	0.45764	91200	52800	33000	14500	68900	36700	110100	73000	160200	115500	483700	241100
34009	Cape May	19700	Philadelphia	New Jersey	3477	0.34725	42.6863	0.28733	67670.4	0.55706	0.10692	0.50877	104200	51300	32600	16100	62900	37200	100200	72000	145600	105700	497900	207200
34011	Cumberland	19700	Philadelphia	New Jersey	5448	0.40003	39.1388	0.08631	57950.5	0.4297	0.20262	0.52882	66400	42900	27400	12600	50900	31400	85400	61200	122100	97900	334600	178100
34013	Essex	19600	Newark	New Jersey	23872	0.39396	38.652	0.22143	79422.3	0.68776	0.14693	0.40805	105200	50300	24400	11700	49400	30500	103800	63500	191500	113900	902300	295200
34015	Gloucester	19700	Philadelphia	New Jersey	9547	0.33603	43.6987	0.07831	67265.5	0.32853	0.08787	0.49953	89900	54700	46100	18800	79600	42900	113400	78500	151300	115000	326400	216400
34017	Hudson	19600	Newark	New Jersey	15365	0.30859	44.0647	0.09281	49848.3	0.47518	0.14254	0.46905	54300	46200	20400	13000	38700	31900	70200	62100	109400	105200	223200	224300
34019	Hunterdon	19600	Newark	New Jersey	3920	0.23906	51.1975	0.2022	110365	0.30144	0.03263	0.30485	193000	72400	78300	27500	125400	57100	188700	96900	300900	140000	1193000	304200
34021	Mercer	19600	Newark	New Jersey	10670	0.40128	39.369	0.17797	98784.7	0.50365	0.121	0.39859	132300	59500	39600	15900	81600	39800	138400	77400	227600	126500	1008800	319900
34023	Middlesex	19600	Newark	New Jersey	21076	0.30142	47.0295	0.11033	84677.7	0.37857	0.06802	0.43172	109100	66300	47300	21100	86900	47300	132000	88600	186900	134600	521000	305000
34025	Monmouth	19500	Toms River	New Jersey	20965	0.34048	45.094	0.17448	100410	0.40831	0.05703	0.3648	149600	70700	55200	21000	99800	50200	155600	94300	244000	144600	1001700	381000
34027	Morris	19600	Newark	New Jersey	13837	0.28344	49.525	0.18326	117975	0.34711	0.03063	0.31741	198400	80500	70900	27100	120000	57800	188900	102600	333400	158600	1592700	390000
34029	Ocean	19500	Toms River	New Jersey	15329	0.28785	45.5793	0.07449	69022.5	0.33734	0.06804	0.49266	89100	56200	44300	18600	78200	42600	113300	78900	152100	118200	359400	230500
34031	Passaic	19600	Newark	New Jersey	14945	0.37145	42.2782	0.10756	77623.6	0.50733	0.13286	0.43653	81400	53200	27400	15000	56200	35900	105000	71600	160000	117600	411700	270500
34033	Salem	19700	Philadelphia	New Jersey	2475	0.3833	42.3135	0.05789	67739.4	0.33196	0.13904	0.50424	82100	53500	40700	16700	74400	40800	108500	79800	141400	116600	329600	209100
34035	Somerset	19600	Newark	New Jersey	7180	0.32146	46.6785	0.25128	126036	0.37634	0.04188	0.32019	221600	76600	68500	25500	121200	55300	194500	99600	336600	154400	1769000	390500
34037	Sussex	19600	Newark	New Jersey	5594	0.28538	47.8485	0.12178	72208.1	0.30476	0.04056	0.43439	118700	63700	61800	23800	95300	50600	134000	88600	188500	127600	524600	242200
34039	Union	19600	Newark	New Jersey	15733	0.35072	43.78	0.18746	91341.4	0.52077	0.10348	0.43323	123600	60300	37200	17700	74800	42200	128500	82000	205700	128900	1019400	295900
34041	Warren	19600	Newark	New Jersey	3769	0.28276	47.07	0.10274	73595.2	0.33291	0.05808	0.46272	106500	58900	53500	22300	87200	47600	127100	83500	175800	119800	473400	233600
35001	Bernalillo	34901	Albuquerque	New Mexico	19345	0.3131	39.6475	0.09976	70264.5	0.47509	0.17347	0.47966	78700	42800	28800	13300	58300	31700	99100	59700	148000	93400	417600	202700
35003	Catron	34902	Socorro	New Mexico
35005	Chaves	30701	Roswell	New Mexico	2756	0.36469	41.2052	0.10997	45325	0.47327	0.25119	0.49383	53000	40300	20100	11800	37600	29700	65500	56100	98600	87600	303000	183800
35006	Cibola	34901	Albuquerque	New Mexico	1096	0.33186	36.4865	0.08548	43265.8	0.39363	0.23305	0.53558	46300	32500	19000	6500	36500	22900	62300	48200	87400	75700	195500	147400
35007	Colfax	34801	Las Vegas	New Mexico	607	0.19602	44.6605	0.07591	43754.1	0.39523	0.19597	0.53871	50900	41200	22300	14400	38900	30200	66000	59500	94300	90400	276000	181200
35009	Curry	30901	Clovis	New Mexico	2064	0.34439	43.1118	0.17008	45056.4	0.47485	0.24408	0.55959	58800	42700	22600	14200	43000	32200	67700	60800	98300	91300	223400	161300
35011	De Baca	30702	Santa Rosa	New Mexico
35013	Dona Ana	30601	El Paso	New Mexico	6529	0.25883	41.3267	0.10803	50604.2	0.50328	0.2321	0.43973	53700	37300	19200	13200	35400	27400	69800	51700	106900	83000	267900	159900
35015	Eddy	30701	Roswell	New Mexico	2581	0.24335	47.8907	0.10115	51745.1	0.42149	0.23771	0.56877	62400	52800	25600	16900	50800	39700	77300	70400	109500	99800	304600	226400
35017	Grant	30604	Deming	New Mexico	1342	0.3196	41.334	0.07624	46596.1	0.34811	0.24847	0.61699	55600	39400	25800	11900	49200	33200	72400	59000	96800	85500	259500	145600
35019	Guadalupe	30702	Santa Rosa	New Mexico
35021	Harding	34803	Tucumcari	New Mexico
35023	Hidalgo	30604	Deming	New Mexico	298	0.20477	42.1803	0.11693	45458.2	0.35018	0.24232	0.65101	56400	37400	25700	13000	54400	29800	71100	55400	89700	86900	136200	145800
35025	Lea	30801	Hobbs	New Mexico	2791	0.27742	48.5695	0.10205	50459	0.41973	0.2675	0.56073	57600	50800	24500	16800	46600	40200	75000	72700	102700	104700	237300	210200
35027	Lincoln	30602	Alamogordo	New Mexico	689	0.25536	44.242	0.12769	46069.1	0.52737	0.16807	0.44412	55100	44300	19700	14100	35300	30100	65800	57400	107300	91600	284300	236800
35028	Los Alamos	34802	Santa Fe	New Mexico	818	0.19397	49.2383	0.03762	71136	0.16133	0.04811	0.28606	128400	59200	87200	24100	122600	49300	158300	83900	199100	122900	351000	233200
35029	Luna	30604	Deming	New Mexico	922	0.27519	41.4308	0.05799	36302.3	0.38998	0.32544	0.39805	37500	34900	14900	10100	26600	26100	51200	50400	76600	81300	147200	150000
35031	Mckinley	35500	Gallup	New Mexico	4694	0.26703	32.1067	0.0912	37745.2	0.46725	0.2133	0.38688	39200	24300	13600	5200	26600	17300	51300	34000	82400	57800	176300	116500
35033	Mora	34801	Las Vegas	New Mexico
35035	Otero	30602	Alamogordo	New Mexico	2223	0.27316	41.487	0.05593	46014.6	0.33323	0.19761	0.59154	53200	38800	25300	13100	45700	28600	71400	55800	96300	86000	182500	156100
35037	Quay	34803	Tucumcari	New Mexico	455	0.27383	43.1677	0.07625	42506.3	0.44482	0.25169	0.43297	45600	37700	17200	13100	32400	29800	59700	56400	92000	83300	234400	134000
35039	Rio Arriba	34802	Santa Fe	New Mexico	1795	0.29165	38.7882	0.10201	45509.6	0.42972	0.21196	0.50585	51300	35100	21700	9200	37400	26600	67200	49400	97900	85600	216400	148600
35041	Roosevelt	30901	Clovis	New Mexico	718	0.2714	42.41	0.0563	40626.4	0.34138	0.23901	0.52228	44800	36900	21200	12800	36200	29700	61900	52700	83800	82600	151000	136900
35043	Sandoval	34901	Albuquerque	New Mexico	3506	0.30952	38.129	0.09058	58651.2	0.39079	0.16929	0.56246	70500	38600	30900	12800	58000	29500	89600	54900	122500	84700	314100	165300
35045	San Juan	35300	Farmington	New Mexico	6156	0.31895	40.2957	0.10455	58345.7	0.43982	0.20039	0.52388	61600	40800	23500	10900	49000	29600	81900	60200	110800	91900	242800	170500
35047	San Miguel	34801	Las Vegas	New Mexico	1146	0.32032	40.117	0.06688	35805.1	0.37205	0.23436	0.44677	41900	34900	19400	11400	30200	26800	55200	47100	81200	77800	174200	161000
35049	Santa Fe	34802	Santa Fe	New Mexico	4205	0.23418	40.5315	0.1273	64180.3	0.47711	0.16511	0.51011	79800	40700	29700	12500	56000	30900	93900	56100	140100	88000	447600	184500
35051	Sierra	30603	Truth or Consequences	New Mexico	350	0.26087	40.8458	0.05967	35925.4	0.34705	0.15836	0.45714	39900	36400	17800	9500	30900	25500	53700	48700	78800	81100	145700	170300
35053	Socorro	34902	Socorro	New Mexico	633	0.3096	39.933	0.07474	42413.2	0.43263	0.25227	0.45498	45400	34900	18600	11100	32300	25900	61000	50700	93400	79500	200200	141500
35055	Taos	34802	Santa Fe	New Mexico	1159	0.18262	39.7755	0.11545	39105.4	0.47311	0.1715	0.42709	47000	33300	18800	9800	31200	25600	57900	47600	92600	75900	231100	144700
35057	Torrance	34901	Albuquerque	New Mexico	540	0.28428	41.63	0.05321	45116.7	0.34118	0.20401	0.55741	48500	38200	20900	13000	43200	28500	66100	54300	88900	81200	195600	150200
35059	Union	34804	Clayton	New Mexico
35061	Valencia	34901	Albuquerque	New Mexico	2775	0.32395	38.9808	0.08423	49258.7	0.39321	0.21313	0.54126	55400	37700	23900	10500	45200	28400	73200	53000	102400	82500	215700	148400
36001	Albany	18600	Albany	New York	8346	0.37065	42.3182	0.10859	78350.1	0.43389	0.09725	0.45627	96100	56600	37300	17800	75300	40700	115600	75400	169400	114800	548000	265600
36003	Allegany	18201	Olean	New York	1898	0.34596	43.897	0.07129	47540.8	0.34949	0.13744	0.60695	57600	44500	27200	15700	49900	35900	74700	63800	102800	95000	218000	183100
36005	Bronx	19400	New York	New York	36004	0.26276	38.532	0.09285	38045.4	0.45201	0.19544	0.45189	42700	34100	15700	8800	32000	23700	53800	45700	85900	77400	179800	171600
36007	Broome	17900	Union	New York	7135	0.34404	42.925	0.08998	65277.6	0.4064	0.0981	0.52474	79200	49800	33900	17100	63200	37700	99200	68400	141400	105900	390000	229700
36009	Cattaraugus	18201	Olean	New York	3559	0.36081	44.2062	0.08908	48371.8	0.35997	0.1263	0.61337	62800	46300	29700	17600	53700	37000	78100	64400	105800	94900	243500	182000
36011	Cayuga	17700	Syracuse	New York	3144	0.35173	43.2623	0.07359	53399.1	0.336	0.10413	0.60687	67200	47300	32900	17900	59400	36000	86300	65900	114500	101500	301800	199800
36013	Chautauqua	16500	Erie	New York	5592	0.36405	42.6442	0.07116	51512.1	0.37016	0.12896	0.5853	63100	45900	29200	16300	53900	35200	80700	63100	113200	95000	291600	196800
36015	Chemung	18100	Elmira	New York	3501	0.40878	40.9545	0.08439	58514.2	0.41091	0.14501	0.54613	71900	46900	30300	15500	59200	36200	88900	65200	129200	98100	367000	198900
36017	Chenango	17800	Oneonta	New York	2248	0.34376	43.287	0.05138	49323.2	0.33497	0.11929	0.58852	57700	44000	27600	16900	49600	34300	76900	61700	105200	91000	195200	182000
36019	Clinton	18400	Plattsburgh	New York	2844	0.30812	44.165	0.07771	56957.8	0.35943	0.10611	0.58228	70200	47600	33200	17700	60500	37200	90100	66200	122000	97800	256400	187600
36021	Columbia	18600	Albany	New York	2102	0.3581	42.0035	0.12105	60890	0.42379	0.08938	0.55519	78300	48500	33000	16400	59800	37000	93900	65200	137000	100100	380800	207500
36023	Cortland	17700	Syracuse	New York	1803	0.3436	43.567	0.06222	53280.8	0.36317	0.10073	0.58514	64100	46400	29700	17600	54100	36100	83000	62300	119000	94300	266000	193700
36025	Delaware	17800	Oneonta	New York	1620	0.32594	45.4605	0.0633	51298.5	0.37959	0.09573	0.5537	60100	48600	27500	16300	49200	36500	78800	67500	111400	102100	232200	196700
36027	Dutchess	19300	Poughkeepsie	New York	9262	0.32555	43.0318	0.11008	75748.8	0.35746	0.07622	0.46351	101000	57200	47400	17800	83100	42500	123100	78700	167600	120700	417900	261700
36029	Erie	18000	Buffalo	New York	32714	0.37455	42.6037	0.11391	67816.2	0.41282	0.10666	0.5096	87500	52400	37200	18300	70200	40000	105000	72800	147400	106300	444800	233400
36031	Essex	18400	Plattsburgh	New York	1355	0.28363	45.8507	0.05881	47647.2	0.33061	0.10355	0.59926	58800	46400	29200	17700	51400	36700	76800	63400	107000	98800	205900	195000
36033	Franklin	18400	Plattsburgh	New York	2005	0.37031	41.4928	0.06115	51050.5	0.36094	0.10623	0.56758	59000	43100	27000	14100	50000	33800	78100	61700	108600	92100	234800	163900
36035	Fulton	18500	Amsterdam	New York	1979	0.32279	42.8828	0.08315	51468.8	0.39546	0.13708	0.55432	60500	45200	26200	15000	49200	32800	77600	60900	110100	95800	211000	195300
36037	Genesee	18000	Buffalo	New York	2706	0.32068	44.645	0.07324	52393.1	0.31025	0.0848	0.62565	74700	49600	40300	20500	66000	39700	92700	68400	122600	95600	315700	180800
36039	Greene	18600	Albany	New York	1497	0.2892	45.247	0.07065	55607.7	0.36226	0.08106	0.58918	65400	47900	30200	15500	56000	37900	85800	66900	116100	102500	237400	196400
36041	Hamilton	18500	Amsterdam	New York
36043	Herkimer	17700	Syracuse	New York	2547	0.33019	45.0078	0.09237	49397.2	0.35866	0.12417	0.59678	62500	47600	28900	18400	53100	36500	78300	63700	107900	98800	212400	234000
36045	Jefferson	18300	Watertown	New York	4405	0.36339	43.1718	0.07561	48216.2	0.35073	0.1282	0.61203	63200	45500	30700	17300	53700	35500	79000	63600	112900	95600	253800	185500
36047	Kings	19400	New York	New York	64882	0.249	41.774	0.20453	45055.1	0.61836	0.13251	0.4506	58600	42600	17600	10700	34800	26900	62600	54900	103700	97100	355800	242800
36049	Lewis	18300	Watertown	New York	1197	0.22983	50.1927	0.04773	43231.2	0.29104	0.08735	0.65246	57000	48400	31000	20400	51900	41700	74200	69900	99100	100100	196400	184400
36051	Livingston	18000	Buffalo	New York	2584	0.2779	45.5585	0.06127	52854.9	0.30567	0.09445	0.60488	72300	48800	39000	19600	64900	39000	91900	66800	123300	100400	225000	182100
36053	Madison	17700	Syracuse	New York	2763	0.32979	44.0117	0.09016	57573.2	0.37864	0.09377	0.57691	73800	49000	34100	18200	58800	38100	91700	66700	129200	102800	344300	211200
36055	Monroe	18000	Buffalo	New York	25907	0.40577	39.3402	0.12261	74220.6	0.41907	0.11597	0.46555	97100	51800	39800	17100	77000	37800	114000	71600	163200	107500	504400	232900
36057	Montgomery	18500	Amsterdam	New York	2225	0.33271	43.5868	0.05989	52807.2	0.35495	0.11911	0.56449	61100	44700	27800	16500	51900	34500	80600	62800	111600	95800	243000	169500
36059	Nassau	19400	New York	New York	41978	0.30882	49.7075	0.19644	93266.8	0.4327	0.04338	0.40383	151500	81500	52500	24000	93900	56100	145800	103500	239000	163800	1199700	438900
36061	New York	19400	New York	New York	26783	0.26463	40.6897	0.5354	52957.5	1.09681	0.13562	0.36023	244000	48700	16800	10000	34300	27000	69700	54400	237200	100900	3709700	359600
36063	Niagara	18000	Buffalo	New York	8555	0.36082	41.4635	0.07482	61144.6	0.33842	0.11313	0.54857	77100	47900	38400	17400	69200	37500	99500	68200	130300	99000	281600	194000
36065	Oneida	17700	Syracuse	New York	8546	0.35826	43.3925	0.08969	58701.7	0.39176	0.10794	0.55734	72300	49400	32000	17400	59800	37600	90700	69200	126400	103700	323100	209100
36067	Onondaga	17700	Syracuse	New York	16605	0.39579	40.2537	0.13123	72662	0.4316	0.11626	0.49154	93300	52600	37600	16700	71300	37700	110200	71500	155000	110200	491500	246900
36069	Ontario	18000	Buffalo	New York	3752	0.32233	43.9143	0.07391	61000.7	0.3412	0.08117	0.5613	81200	51300	40300	18400	69900	39100	101300	71300	140100	106900	346200	212900
36071	Orange	19300	Poughkeepsie	New York	12312	0.33706	42.2935	0.08718	75311	0.37303	0.08152	0.46442	91800	53700	41300	16500	78200	39600	116700	75800	158100	117100	409800	241200
36073	Orleans	18000	Buffalo	New York	1876	0.26565	44.7683	0.13234	52553.8	0.36275	0.12233	0.62313	71400	45700	34400	18500	60100	35800	86900	64100	110300	95100	201100	182200
36075	Oswego	17700	Syracuse	New York	5240	0.33286	42.9375	0.05869	57485.1	0.33939	0.11485	0.56927	67900	47100	33400	16100	60400	36400	90900	66300	122900	100800	206800	197200
36077	Otsego	17800	Oneonta	New York	2202	0.30258	45.4495	0.09753	54643.4	0.40208	0.08666	0.55995	66400	47200	29000	17800	51800	37200	83700	66900	119000	100600	298900	189600
36079	Putnam	19400	New York	New York	3225	0.24646	51.4555	0.12799	76814.6	0.29708	0.02753	0.40248	123700	70700	63100	26700	100600	54700	139900	95500	194400	143900	532800	318600
36081	Queens	19400	New York	New York	51124	0.2437	46.7535	0.10089	53552.8	0.47382	0.1002	0.49505	59300	51400	22100	14000	42900	35900	75600	69000	115600	114600	274000	258600
36083	Rensselaer	18600	Albany	New York	5444	0.37723	42.7828	0.08103	64451.9	0.36048	0.10081	0.53802	77700	51300	35900	18000	68000	39600	100400	72900	134000	108400	295600	213100
36085	Richmond	19400	New York	New York	13046	0.33278	46.4595	0.0989	78392.8	0.39319	0.06642	0.46259	97800	66200	42100	18200	79600	48900	120400	91200	168300	140600	485800	302800
36087	Rockland	19600	Newark	New York	9840	0.34685	44.5423	0.13619	106266	0.4225	0.04817	0.35356	134000	69500	48300	19300	97000	47800	154600	93000	233200	147100	765700	366200
36089	St Lawrence	18300	Watertown	New York	4187	0.32648	44.686	0.06539	55648.3	0.37114	0.11547	0.55004	63200	48700	28300	16900	53900	37200	83900	67600	117800	101400	224600	203000
36091	Saratoga	18600	Albany	New York	7084	0.32467	45.4838	0.14438	71814.1	0.37149	0.06365	0.49097	102300	59200	46600	21600	80200	44700	118400	79400	164400	117400	419300	261700
36093	Schenectady	18600	Albany	New York	5565	0.40462	41.4975	0.09497	74363.9	0.40655	0.09464	0.47691	91600	55700	38400	18700	74800	40400	112800	73800	160700	113600	502000	241800
36095	Schoharie	18600	Albany	New York	1104	0.30434	45.4395	0.0508	52547	0.33149	0.07618	0.58424	60400	45900	29000	18400	53300	36900	81600	64600	112400	97700	187700	174000
36097	Schuyler	18100	Elmira	New York	738	0.2349	44.2635	0.04031	46861.5	0.29945	0.14103	0.60298	57200	42600	28300	16300	51900	32000	75200	61200	104300	91800	169900	170200
36099	Seneca	18000	Buffalo	New York	1150	0.28354	45.4145	0.06903	53306.7	0.32237	0.09697	0.6113	67200	46900	34100	18700	59900	38400	87400	64600	113200	97200	264000	164300
36101	Steuben	18100	Elmira	New York	4113	0.32029	45.1442	0.164	50915.6	0.45477	0.12177	0.58862	73000	47900	30800	17500	54000	38200	81700	66600	118600	99200	314100	204300
36103	Suffolk	19400	New York	New York	45542	0.29777	47.2182	0.14226	76209.3	0.40902	0.06068	0.47479	106000	63700	43700	20000	79300	46700	119900	86500	174500	135400	578800	294000
36105	Sullivan	19300	Poughkeepsie	New York	2691	0.33958	42.2945	0.07664	58800.7	0.41614	0.12622	0.51914	62400	46900	25300	13100	50900	32900	84100	66100	116900	103400	270700	211200
36107	Tioga	17900	Union	New York	2266	0.36392	41.61	0.10209	52708.6	0.34867	0.12345	0.61297	71600	45700	36100	17500	59600	36000	88800	63700	121600	95400	252700	176200
36109	Tompkins	18100	Elmira	New York	2701	0.29958	43.2655	0.08869	68388	0.39373	0.08066	0.52684	84800	50800	37400	17400	67200	38000	105800	67500	151500	103100	387000	264700
36111	Ulster	19300	Poughkeepsie	New York	5738	0.31025	42.6352	0.09579	64537.1	0.40776	0.09055	0.52998	77100	48700	32400	15000	62500	35300	96900	68100	137200	105100	381300	220000
36113	Warren	18600	Albany	New York	2342	0.31633	43.2133	0.08231	60740.9	0.42978	0.09265	0.55124	78000	48600	32400	16600	60900	36200	93200	65800	138900	102100	444000	218800
36115	Washington	18600	Albany	New York	2347	0.29719	43.4798	0.04802	49999.5	0.30811	0.10021	0.62207	61400	44400	31700	15800	55900	34600	81700	62800	108200	92800	205200	184200
36117	Wayne	18000	Buffalo	New York	4230	0.33788	42.019	0.08754	55796.4	0.32044	0.11231	0.59149	76400	46500	39900	18300	67500	36700	95700	64300	124600	98100	257900	185900
36119	Westchester	19400	New York	New York	24709	0.33042	44.9645	0.24789	133016	0.55329	0.06602	0.35582	208600	72100	43200	19000	92500	47400	176300	90900	362400	150500	2000700	432300
36121	Wyoming	18000	Buffalo	New York	1837	0.29229	47.5273	0.11463	47099.9	0.32628	0.08279	0.6663	70100	49600	36100	21400	59200	42800	83200	69700	109400	97300	276700	183600
36123	Yates	18000	Buffalo	New York	996	0.29203	45.6088	0.04948	46451.2	0.31039	0.10444	0.60743	59000	46000	29900	18500	52300	37200	76400	63900	108000	91000	208600	191500
37001	Alamance	500	Greensboro	North Carolina	4106	0.40185	36.5222	0.13224	60498.6	0.46361	0.1772	0.52801	75000	39500	28600	12300	54500	29300	89100	56000	128900	87100	421300	174800
37003	Alexander	1100	Hickory	North Carolina	1096	0.35148	37.668	0.06179	47364.1	0.31398	0.17513	0.64416	60200	37500	30600	12400	53000	29400	77900	53000	101700	79900	201900	165600
37005	Alleghany	602	Galax	North Carolina	320	0.40162	41.5625	0.09761	41651.8	0.3653	0.17114	0.575	56400	41600	26000	14300	45400	33600	67700	60100	100700	86900	234200	234200
37007	Anson	900	Charlotte	North Carolina	954	0.45648	33.61	0.09759	38052.3	0.41378	0.21944	0.44654	45100	28800	20100	9500	31700	21300	58200	38600	85300	62400	181400	152900
37009	Ashe	601	North Wilkesboro	North Carolina	871	0.33181	37.4982	0.14993	40468.3	0.46541	0.18825	0.56946	58900	34300	24400	10500	42100	25400	64800	50100	95200	75000	406000	135800
37011	Avery	1001	Boone	North Carolina	564	0.3345	40.3335	0.10152	40963.4	0.421	0.14338	0.51596	53600	37500	23500	12800	40900	29200	64500	51400	94800	78200	336300	190700
37013	Beaufort	2100	Washington	North Carolina	1741	0.40942	37.4155	0.12994	54002.3	0.51165	0.18994	0.45089	60000	39000	21200	10000	40000	26000	75200	55500	109300	86100	413900	180600
37015	Bertie	2600	Roanoke Rapids	North Carolina	991	0.5069	37.4205	0.07442	31080.8	0.41674	0.24602	0.34612	37800	31300	16700	9500	25200	21600	47700	43700	80200	75100	180900	136800
37017	Bladen	1500	Wilmington	North Carolina	1149	0.42169	36.3212	0.06869	45855.3	0.42879	0.20508	0.42211	45800	32800	19000	8500	31000	22800	64800	46400	95600	79800	180800	140500
37019	Brunswick	1500	Wilmington	North Carolina	2095	0.27475	36.0847	0.07589	52021	0.43092	0.2107	0.49547	53700	32700	20500	8900	39400	23100	72500	46000	107300	73900	208500	153600
37021	Buncombe	1203	Asheville	North Carolina	6476	0.3307	38.1955	0.12694	59202.9	0.47247	0.15171	0.5366	76200	41000	29100	12400	55400	29400	88300	56300	131600	87400	451500	193700
37023	Burke	1002	Morganton	North Carolina	2711	0.39279	36.2058	0.09115	47120.2	0.37726	0.19867	0.58576	60300	36100	27100	11300	48900	27400	74200	52400	106000	79700	273200	151400
37025	Cabarrus	900	Charlotte	North Carolina	4654	0.3891	35.6965	0.0751	72154.4	0.40281	0.17048	0.48388	80800	41400	32600	12700	66100	30400	104800	59500	145800	90600	372900	177300
37027	Caldwell	1100	Hickory	North Carolina	2540	0.41167	34.6508	0.10508	46602.1	0.39508	0.21667	0.57047	57600	33800	25700	9000	44500	25000	72300	50300	97800	74200	246100	152600
37029	Camden	2000	Virginia Beach	North Carolina	274	0.36094	37.4945	0.05158	54201.9	0.335	0.16923	0.58759	62300	39400	30600	11300	52800	29300	84800	56400	113900	85900	274900	175300
37031	Carteret	1900	Jacksonville	North Carolina	1960	0.34113	39.6853	0.07199	53203.2	0.40245	0.14768	0.55051	60600	40400	25200	11700	49200	30200	78400	58300	110200	86900	298200	174300
37033	Caswell	500	Greensboro	North Carolina	580	0.44709	36.7313	0.06156	49341.3	0.33177	0.18687	0.56207	54500	37200	25100	11300	46900	26900	74400	54200	99600	86900	197600	154200
37035	Catawba	1100	Hickory	North Carolina	4953	0.42601	35.9502	0.12758	57593.9	0.45802	0.16926	0.56269	80600	41400	32000	12100	58400	30600	89600	58900	133200	89700	556600	191800
37037	Chatham	1701	Raleigh	North Carolina	1187	0.31719	38.7118	0.0714	53430.9	0.35419	0.16653	0.57372	62900	39000	29100	12700	52000	29000	82500	56700	111700	83400	246500	163100
37039	Cherokee	1204	Andrews	North Carolina	805	0.32666	39.8245	0.73477	41885.1	1.00875	0.183	0.5354	173500	36200	22300	11600	41000	29000	64100	51700	94600	80100	198100	149700
37041	Chowan	2000	Virginia Beach	North Carolina	546	0.48332	37.916	0.07181	48050.9	0.45971	0.23292	0.43956	51800	40000	20700	10000	35400	26200	68700	55300	109700	96700	289600	154100
37043	Clay	1204	Andrews	North Carolina	284	0.3219	41.9195	0.11801	43938	0.46076	0.13262	0.54577	57700	38300	23000	13700	40300	31800	67000	54400	102600	78600	575700	139900
37045	Cleveland	800	Gastonia	North Carolina	3645	0.44532	35.182	0.09574	52285.8	0.41351	0.22105	0.53443	59500	35900	24900	9800	45700	26300	77200	52400	107100	82200	274700	152900
37047	Columbus	1500	Wilmington	North Carolina	2282	0.36358	35.4625	0.11851	50013.4	0.49812	0.23602	0.44391	51400	33100	18200	8800	33200	21700	68200	43600	96800	76300	268000	151300
37049	Craven	1900	Jacksonville	North Carolina	3391	0.34372	36.859	0.1007	56233.6	0.43076	0.18819	0.53495	64900	37900	25500	10800	51800	27000	81700	52600	113900	84400	359300	170800
37051	Cumberland	1400	Fayetteville	North Carolina	11455	0.34398	35.9275	0.10905	51687.1	0.4256	0.18743	0.5457	60600	34800	24900	10700	47300	25000	76600	47800	108400	78800	260500	160300
37053	Currituck	2000	Virginia Beach	North Carolina	641	0.32764	38.345	0.09432	53413.2	0.37038	0.17313	0.5975	65600	39700	29600	13100	55800	28200	83000	55900	110300	83800	313600	192200
37055	Dare	2100	Washington	North Carolina	923	0.26318	39.6885	0.08276	51308.1	0.4371	0.12185	0.53521	64500	39200	26400	12600	49400	29000	77700	52000	117800	87200	389900	200400
37057	Davidson	500	Greensboro	North Carolina	4409	0.41592	36.158	0.10237	53386.3	0.41696	0.19241	0.55069	64800	37800	27300	11100	50200	27900	80700	55600	114000	83000	284900	163200
37059	Davie	401	Winston-Salem	North Carolina	1087	0.38189	39.9843	0.1144	62819.4	0.40697	0.14671	0.55014	82800	45500	34400	15300	66300	36400	97200	66300	134100	92400	501800	171300
37061	Duplin	1800	Goldsboro	North Carolina	1546	0.43647	38.8017	0.07004	43136	0.40271	0.2186	0.47089	46900	36100	20100	11200	34200	26900	63300	50300	93000	79300	204400	153700
37063	Durham	1701	Raleigh	North Carolina	6365	0.3812	33.555	0.11178	76794.4	0.51281	0.16268	0.43221	83000	38400	27400	10400	56300	26000	104200	50500	157500	87200	470100	192000
37065	Edgecombe	1600	Wilson	North Carolina	2503	0.42646	33.0635	0.08819	40831.1	0.43858	0.23274	0.4155	45700	28600	18900	8300	30800	19800	59800	38200	94300	67800	174700	127100
37067	Forsyth	401	Winston-Salem	North Carolina	9994	0.40818	35.0335	0.12196	77735.1	0.489	0.16127	0.45697	95800	43300	32000	12300	68400	30800	109700	59900	166500	94000	680500	203500
37069	Franklin	1701	Raleigh	North Carolina	1331	0.36629	34.8702	0.06712	50552.7	0.391	0.21119	0.5124	54400	33400	23300	8500	41700	23400	73900	46800	105500	76600	205700	138800
37071	Gaston	800	Gastonia	North Carolina	6720	0.41438	34.7125	0.11203	59451.6	0.42876	0.19565	0.52887	69300	37800	28100	10400	54100	26600	87500	54700	120800	86400	318000	176500
37073	Gates	2000	Virginia Beach	North Carolina	397	0.40284	37.746	0.0526	51945.3	0.36305	0.16822	0.53149	51800	35400	21800	12000	42300	27800	73700	52900	96900	80200	230100	145100
37075	Graham	1202	Sylva	North Carolina	264	0.3361	43.0415	0.10167	34598.2	0.34404	0.22348	0.58333	48000	41200	22800	13100	40000	30000	57400	59100	79900	85600	251700	187200
37077	Granville	1701	Raleigh	North Carolina	1342	0.40112	37.397	0.04814	51997.3	0.35698	0.20139	0.55365	57500	38600	26900	11000	44600	28200	78900	55700	108300	86800	221500	174700
37079	Greene	1900	Jacksonville	North Carolina	611	0.47589	35.7773	0.06745	45936.4	0.37487	0.23579	0.48936	48700	33400	21500	10300	37100	25000	67400	46400	90600	82000	164900	133000
37081	Guilford	500	Greensboro	North Carolina	13813	0.39866	35.3895	0.23247	77826.5	0.57389	0.15118	0.45291	108100	42800	30200	12000	63100	29600	108000	59200	173000	94100	745500	207400
37083	Halifax	2600	Roanoke Rapids	North Carolina	2430	0.45074	34.9185	0.11273	38530.3	0.48725	0.23212	0.40453	45300	30200	17000	9000	29700	21100	55500	40500	91600	72000	232700	143200
37085	Harnett	1701	Raleigh	North Carolina	2324	0.45206	36.3475	0.10063	50866.5	0.42713	0.20321	0.53141	60200	38100	24600	10800	47100	27500	75500	53800	108800	87600	300500	160600
37087	Haywood	1203	Asheville	North Carolina	1571	0.33642	40.1585	0.09903	53428.8	0.42715	0.16361	0.55315	62600	38600	25700	13500	48900	30800	79100	56900	109100	82300	333900	145900
37089	Henderson	1203	Asheville	North Carolina	2687	0.29634	39.8705	0.16914	60198.9	0.46475	0.13376	0.54931	80300	42100	31100	12800	58600	32500	91300	59200	126200	88200	403300	190300
37091	Hertford	2600	Roanoke Rapids	North Carolina	930	0.42943	35.2368	0.08187	40451.7	0.44426	0.23638	0.41828	45200	30600	18800	8200	30300	21100	59200	41700	89200	74700	238200	148800
37093	Hoke	1400	Fayetteville	North Carolina	945	0.30902	32.5065	0.0619	35512.1	0.33724	0.27098	0.46878	40200	26400	19300	7100	31000	18300	54800	34700	78600	60000	133600	139700
37095	Hyde	2100	Washington	North Carolina
37097	Iredell	1100	Hickory	North Carolina	3947	0.41101	35.2073	0.11119	59197.6	0.42512	0.16654	0.55206	75200	39700	30700	11400	59500	28900	89900	57100	130700	86000	440600	185700
37099	Jackson	1202	Sylva	North Carolina	850	0.26204	40.829	0.08104	49765.1	0.41363	0.14443	0.54	61000	40800	25800	13000	47100	29900	75600	55400	114800	82100	300800	167400
37101	Johnston	1701	Raleigh	North Carolina	3386	0.40014	38.1385	0.09415	56371.5	0.42596	0.18836	0.52983	62100	38800	24600	11700	48900	29500	80900	56900	111800	86200	271700	153200
37103	Jones	1900	Jacksonville	North Carolina	397	0.34486	38.7875	0.05308	39532.8	0.32111	0.24178	0.52897	44600	34900	20900	11500	35800	25700	60400	46700	84200	79700	158700	148300
37105	Lee	1701	Raleigh	North Carolina	2156	0.40871	36.8017	0.07939	55644.4	0.40878	0.20489	0.53525	64400	38400	27600	12000	50900	27800	83200	56600	116500	86500	310200	153100
37107	Lenoir	1900	Jacksonville	North Carolina	2465	0.4338	36.514	0.19474	48619.2	0.56007	0.22447	0.45923	61900	36800	21100	10100	36600	25200	69700	49300	106100	83500	298800	171100
37109	Lincoln	800	Gastonia	North Carolina	2152	0.41679	37.5968	0.08354	55100.8	0.37033	0.18546	0.57203	68100	41800	30700	12700	57300	32100	85800	59000	116100	88800	289700	190200
37111	McDowell	1002	Morganton	North Carolina	1393	0.3616	37.805	0.05771	44082.1	0.31633	0.18317	0.62958	56400	36600	28800	12500	48200	28800	72900	52400	98200	77300	234700	161700
37113	Macon	1201	Franklin	North Carolina	859	0.35029	42.6803	0.24559	48176.3	0.52904	0.15462	0.59604	72000	46300	26200	15900	46500	34600	74400	60500	102300	82500	260800	174000
37115	Madison	1203	Asheville	North Carolina	605	0.3318	39.978	0.06301	39122.8	0.33014	0.20134	0.59504	49700	36600	24600	12500	43800	30100	63800	51700	88800	75700	190800	148600
37117	Martin	2100	Washington	North Carolina	1058	0.4204	36.542	0.07283	45588.7	0.42563	0.21364	0.41588	48600	33500	20300	10200	32700	24600	65900	46500	102200	77200	196700	151600
37119	Mecklenburg	900	Charlotte	North Carolina	21711	0.40157	35.0453	0.17849	88110.9	0.54987	0.14231	0.42209	112600	45700	31800	12900	69100	29700	119900	61200	198900	101300	799200	241500
37121	Mitchell	1002	Morganton	North Carolina	506	0.30496	41.178	0.06012	42654.4	0.30343	0.17969	0.62648	52300	37900	26500	12300	46600	31100	69200	57500	89500	83400	170100	125500
37123	Montgomery	1400	Fayetteville	North Carolina	904	0.37381	35.9072	0.07295	40787.5	0.37583	0.25724	0.50442	46700	31200	20500	9500	35100	22700	61300	47400	87800	70200	209400	124200
37125	Moore	1400	Fayetteville	North Carolina	2515	0.38159	36.7668	0.16999	55704.4	0.54113	0.1745	0.49821	70600	38500	23700	10700	45500	26600	79400	53300	119500	85800	506900	172900
37127	Nash	1600	Wilson	North Carolina	3175	0.40639	36.7017	0.11903	63911.3	0.51662	0.17248	0.46425	70600	38100	23800	12000	48400	27900	87700	54300	126800	85900	436200	165000
37129	New Hanover	1500	Wilmington	North Carolina	4839	0.35544	35.771	0.13729	73893.7	0.51711	0.13702	0.45753	87600	40500	28100	11000	61000	27900	102000	56500	153900	92800	547800	195100
37131	Northampton	2600	Roanoke Rapids	North Carolina	828	0.43117	35.9672	0.04916	38264.6	0.36441	0.23171	0.44324	40300	31100	17500	8600	30100	22200	55800	42000	82500	73500	152100	157900
37133	Onslow	1900	Jacksonville	North Carolina	4745	0.33682	39.0205	0.0631	45108.2	0.32757	0.16882	0.6255	57500	37900	28800	13300	50600	29200	73900	53000	100100	81900	224100	164000
37135	Orange	1701	Raleigh	North Carolina	2953	0.35672	36.948	0.15123	110020	0.4682	0.07981	0.37623	135400	53100	42100	13900	88100	34500	152100	69800	256000	112200	771900	303800
37137	Pamlico	1900	Jacksonville	North Carolina	333	0.42717	38.3043	0.0652	51012.9	0.39838	0.2069	0.48048	49300	35900	20600	10400	37700	27600	71600	52200	95900	83600	218800	157900
37139	Pasquotank	2000	Virginia Beach	North Carolina	1397	0.3759	36.1925	0.10186	53048	0.45331	0.20631	0.51754	58600	35400	21800	10800	45100	26300	74800	47900	104500	77700	335500	146200
37141	Pender	1500	Wilmington	North Carolina	1285	0.3233	36.2835	0.07681	48636.5	0.41198	0.19811	0.50195	52700	32700	21600	10400	40800	23400	70200	45700	102600	75100	228200	141300
37143	Perquimans	2000	Virginia Beach	North Carolina	426	0.48861	39.4023	0.06751	44456.2	0.40921	0.19144	0.46009	45800	37200	17100	12800	35700	27200	61600	53100	92300	83600	194000	156700
37145	Person	1701	Raleigh	North Carolina	1182	0.412	37.144	0.10587	52907.3	0.40701	0.19314	0.56937	64600	39300	28200	11000	49400	28900	81200	59100	109100	89000	273000	165600
37147	Pitt	1900	Jacksonville	North Carolina	4297	0.42655	35.1758	0.14111	71377.1	0.58234	0.19251	0.40586	76600	37900	22400	10600	46700	25500	93800	54500	142400	87000	522900	172800
37149	Polk	700	Spartanburg	North Carolina	508	0.30777	38.1713	0.12568	45999.6	0.4214	0.14934	0.59646	66400	37900	28700	10600	50000	27800	74700	51600	109400	85900	403700	162300
37151	Randolph	500	Greensboro	North Carolina	3741	0.36666	39.1015	0.10047	49710.1	0.3859	0.20177	0.59423	64800	39900	29100	13300	51800	30600	78900	58300	109800	85000	310300	163300
37153	Richmond	1400	Fayetteville	North Carolina	1801	0.42125	34.3582	0.10918	40977.4	0.45598	0.24597	0.45086	48500	31100	19700	8300	33100	20400	60700	41900	93900	75900	322700	142200
37155	Robeson	1400	Fayetteville	North Carolina	5145	0.39391	32.9858	0.11106	36625	0.47354	0.26949	0.40622	44900	28700	18100	7400	29400	18300	54700	37000	87800	66000	267100	142300
37157	Rockingham	500	Greensboro	North Carolina	3122	0.38456	36.484	0.09445	54955.8	0.40241	0.1838	0.55573	63300	36800	27500	11400	50100	27500	82400	53700	112900	84800	279000	151900
37159	Rowan	900	Charlotte	North Carolina	4078	0.3969	35.1445	0.12081	56340.6	0.40425	0.18419	0.56817	69000	38800	29600	10400	55500	27200	85900	54900	115800	84200	250400	186900
37161	Rutherford	800	Gastonia	North Carolina	2167	0.36706	36.0395	0.08924	46164.9	0.38993	0.19656	0.57868	57600	34900	26000	10200	45800	26500	72200	49900	100400	73700	284500	152900
37163	Sampson	1800	Goldsboro	North Carolina	1917	0.40379	36.8167	0.12731	47968.9	0.47783	0.21097	0.48096	55700	35200	21200	10300	37900	25100	69100	49800	102100	80600	277800	163600
37165	Scotland	1400	Fayetteville	North Carolina	1471	0.38677	32.8792	0.07024	46696.7	0.45733	0.23482	0.45547	51000	30100	20200	7700	35200	19900	66900	40600	103200	71100	246200	153600
37167	Stanly	900	Charlotte	North Carolina	2088	0.39081	39.5583	0.14222	54402.1	0.41755	0.16047	0.58477	73600	42700	31300	14400	58500	33100	85700	62800	117800	90500	353800	173200
37169	Stokes	401	Winston-Salem	North Carolina	1442	0.35399	38.0408	0.06557	52650.6	0.30801	0.13906	0.61096	68000	40000	34100	12800	61600	32000	86700	57600	116000	87100	226600	156600
37171	Surry	401	Winston-Salem	North Carolina	2435	0.37254	40.0575	0.09737	50765.8	0.42011	0.16695	0.54538	64200	41700	27000	13000	49400	32100	77800	60300	116400	85800	298300	183100
37173	Swain	1202	Sylva	North Carolina	586	0.3342	39.462	0.07761	30616.3	0.34517	0.25719	0.46416	40900	33300	19800	11700	31000	26100	50400	45000	79100	70900	143000	163800
[truncated: 1,167 more rows]

## Sheet: Online Data Table 4
Online Data Table IV
Intergenerational Mobility Statistics by Metropolitan Statistical Area
Notes: This table presents mobility estimates by Metropolitan Statistical Area (CBSA codes) for the core sample. Number of children is the number of children in the MSA used to estimate the mobility statistics. Relative mobility (RM) is the slope from OLS regression of child rank on parent rank within each MSA in core sample using baseline income definitions. Relative mobility can be multiplied b…
			No. of Children in Core Sample	Relative Mobility Rank-Rank Slope	Absolute Upward
MSA ID	MSA Name	State			Mobility
-1	-2	-3	(4)	(5)	(6)
10180	Abilene	TX	6621	0.33022	44.6695
10420	Akron	OH	26124	0.38857	38.7983
10500	Albany	GA	6896	0.37424	34.391
10540	Albany	OR	4471	0.32176	39.464
10580	Albany-Schenectady-Troy	NY	27543	0.36649	43.0973
10740	Albuquerque	NM	26168	0.31311	39.4128
10780	Alexandria	LA	6585	0.39631	39.5367
10900	Allentown-Bethlehem-Easton	PA-NJ	25615	0.34772	45.106
11020	Altoona	PA	5019	0.35729	43.8672
11100	Amarillo	TX	9366	0.33394	43.1885
11180	Ames	IA	2456	0.26322	51.0605
11260	Anchorage	AK	12839	0.27202	45.0225
11460	Ann Arbor	MI	8610	0.33198	38.8785
11500	Anniston-Oxford-Jacksonville	AL	4985	0.39875	38.2858
11540	Appleton	WI	8375	0.28988	49.023
11700	Asheville	NC	11342	0.32125	38.9733
12020	Athens-Clarke County	GA	4905	0.39059	34.9657
12060	Atlanta-Sandy Springs-Roswell	GA	115186	0.36379	36.1418
12100	Atlantic City-Hammonton	NJ	8102	0.40676	38.88
12220	Auburn-Opelika	AL	3272	0.38355	36.6688
12260	Augusta-Richmond County	GA-SC	20921	0.37312	36.415
12420	Austin-Round Rock	TX	38107	0.32581	40.0232
12540	Bakersfield	CA	25043	0.25608	45.296
12580	Baltimore-Columbia-Towson	MD	86346	0.41157	38.9012
12620	Bangor	ME	5462	0.31763	42.2668
12700	Barnstable Town	MA	6471	0.27446	44.9975
12940	Baton Rouge	LA	29574	0.40528	39.319
12980	Battle Creek	MI	5462	0.39334	36.8625
13020	Bay City	MI	4296	0.35821	41.1662
13140	Beaumont-Port Arthur	TX	17160	0.34845	42.9472
13220	Beckley	WV	4637	0.33218	43.9875
13380	Bellingham	WA	5809	0.27619	44.1228
13460	Bend-Redmond	OR	4248	0.2563	42.2015
13740	Billings	MT	5657	0.25525	47.2422
13780	Binghamton	NY	9401	0.34855	42.6078
13820	Birmingham-Hoover	AL	39669	0.39174	37.5595
13900	Bismarck	ND	4410	0.30194	51.0815
13980	Blacksburg-Christiansburg-Radford	VA	4251	0.38712	39.084
14010	Bloomington	IL	5799	0.35033	43.2272
14020	Bloomington	IN	3879	0.3538	38.448
14100	Bloomsburg-Berwick	PA	2992	0.35762	46.1015
14260	Boise City	ID	18044	0.25875	42.5478
14460	Boston-Cambridge-Newton	MA-NH	126826	0.31861	44.6872
14500	Boulder	CO	9736	0.19733	46.7803
14540	Bowling Green	KY	4714	0.36164	40.007
14740	Bremerton-Silverdale	WA	9246	0.27494	42.7295
14860	Bridgeport-Stamford-Norwalk	CT	25404	0.3547	42.8935
15180	Brownsville-Harlingen	TX	13814	0.22652	43.521
15260	Brunswick	GA	3375	0.32316	36.181
15380	Buffalo-Cheektowaga-Niagara Falls	NY	41269	0.37223	42.3537
15500	Burlington	NC	4106	0.40185	36.5222
15540	Burlington-South Burlington	VT	6846	0.31981	43.2212
15680	California-Lexington Park	MD	3373	0.38303	44.2797
15940	Canton-Massillon	OH	15765	0.40486	40.0345
15980	Cape Coral-Fort Myers	FL	11034	0.30922	39.1355
16020	Cape Girardeau	MO-IL	3242	0.4025	40.5865
16060	Carbondale-Marion	IL	3908	0.36307	40.8428
16180	Carson City	NV	1793	0.27211	41.8678
16220	Casper	WY	2940	0.29286	49.4555
16300	Cedar Rapids	IA	8768	0.30007	46.8867
16540	Chambersburg-Waynesboro	PA	4393	0.32566	46.1855
16580	Champaign-Urbana	IL	6680	0.37763	41.7668
16620	Charleston	WV	8826	0.34053	41.0603
16700	Charleston-North Charleston	SC	19734	0.34153	37.8362
16740	Charlotte-Concord-Gastonia	NC-SC	56836	0.39977	35.6382
16820	Charlottesville	VA	5658	0.36438	39.0105
16860	Chattanooga	TN-GA	17237	0.3609	37.9435
16940	Cheyenne	WY	3321	0.28461	45.1752
16980	Chicago-Naperville-Elgin	IL-IN-WI	314002	0.38954	39.5355
17020	Chico	CA	6612	0.28259	41.3028
17140	Cincinnati	OH-KY-IN	78164	0.4277	37.9255
17300	Clarksville	TN-KY	7395	0.35367	38.5117
17420	Cleveland	TN	3521	0.32485	39.2993
17460	Cleveland-Elyria	OH	79249	0.4088	37.858
17660	Coeur d'Alene	ID	4293	0.2264	44.835
17780	College Station-Bryan	TX	5546	0.34253	41.7443
17820	Colorado Springs	CO	20265	0.28333	41.3933
17860	Columbia	MO	4257	0.358	39.898
17900	Columbia	SC	23351	0.39318	36.1915
17980	Columbus	GA-AL	11213	0.36874	35.4455
18020	Columbus	IN	2570	0.39848	38.959
18140	Columbus	OH	58342	0.4086	37.574
18580	Corpus Christi	TX	18539	0.30652	43.027
18700	Corvallis	OR	2433	0.26709	42.0872
18880	Crestview-Fort Walton Beach-Destin	FL	7585	0.31883	40.5508
19060	Cumberland	MD-WV	3662	0.36921	43.4233
19100	Dallas-Fort Worth-Arlington	TX	178655	0.33887	40.8877
19140	Dalton	GA	4331	0.36825	37.3713
19180	Danville	IL	3380	0.39856	40.762
19300	Daphne-Fairhope-Foley	AL	5061	0.3361	39.6475
19340	Davenport-Moline-Rock Island	IA-IL	15733	0.36149	43.4723
19380	Dayton	OH	31002	0.40612	37.159
19460	Decatur	AL	5716	0.35363	39.2317
19500	Decatur	IL	4635	0.43127	39.5297
19660	Deltona-Daytona Beach-Ormond Beach	FL	13975	0.29632	39.661
19740	Denver-Aurora-Lakewood	CO	70521	0.30514	41.7265
19780	Des Moines-West Des Moines	IA	17445	0.35956	44.35
19820	Detroit-Warren-Dearborn	MI	157018	0.36272	37.308
20020	Dothan	AL	5275	0.41096	38.121
20100	Dover	DE	4738	0.36971	39.6628
20220	Dubuque	IA	3900	0.27633	52.6812
20260	Duluth	MN-WI	11221	0.33742	44.8485
20500	Durham-Chapel Hill	NC	11705	0.37377	35.1863
20700	East Stroudsburg	PA	4949	0.27193	44.3582
20740	Eau Claire	WI	5638	0.29555	47.2687
20940	El Centro	CA	6048	0.22022	44.0465
21060	Elizabethtown-Fort Knox	KY	5675	0.33353	41.7653
21140	Elkhart-Goshen	IN	7281	0.34088	41.038
21300	Elmira	NY	3501	0.40878	40.9545
21340	El Paso	TX	28544	0.21179	44.2717
21500	Erie	PA	11095	0.37633	42.2353
21660	Eugene	OR	11462	0.29906	39.7105
21780	Evansville	IN-KY	11646	0.41472	40.511
21820	Fairbanks	AK	3491	0.26343	45.0367
22020	Fargo	ND-MN	6280	0.3012	49.279
22140	Farmington	NM	6156	0.31895	40.2957
22180	Fayetteville	NC	12405	0.34642	35.6075
22220	Fayetteville-Springdale-Rogers	AR-MO	11770	0.31281	43.2203
22380	Flagstaff	AZ	5013	0.27817	39.5262
22420	Flint	MI	18479	0.3453	35.3605
22500	Florence	SC	8228	0.40707	35.8698
22520	Florence-Muscle Shoals	AL	5168	0.37156	40.788
22540	Fond du Lac	WI	3847	0.33701	48.3083
22660	Fort Collins	CO	8610	0.24585	45.3852
22900	Fort Smith	AR-OK	9841	0.33323	42.1277
23060	Fort Wayne	IN	15738	0.39263	39.5947
23420	Fresno	CA	28524	0.30771	40.7548
23460	Gadsden	AL	3580	0.39522	39.3355
23540	Gainesville	FL	7436	0.36071	38.3967
23580	Gainesville	GA	4328	0.33402	39.1175
23900	Gettysburg	PA	3313	0.27493	48.5932
24020	Glens Falls	NY	4689	0.3081	43.3345
24140	Goldsboro	NC	4192	0.38283	37.5667
24220	Grand Forks	ND-MN	4177	0.27272	50.297
24260	Grand Island	NE	3384	0.28833	50.2683
24300	Grand Junction	CO	4515	0.26145	46.5943
24340	Grand Rapids-Wyoming	MI	37794	0.37834	40.3955
24420	Grants Pass	OR	2781	0.31181	40.6803
24500	Great Falls	MT	3292	0.27143	45.7908
24540	Greeley	CO	6270	0.31135	44.2948
24580	Green Bay	WI	10612	0.32257	46.6983
24660	Greensboro-High Point	NC	20689	0.38845	36.3272
24780	Greenville	NC	4297	0.42655	35.1758
24860	Greenville-Anderson-Mauldin	SC	25077	0.37765	37.1463
25060	Gulfport-Biloxi-Pascagoula	MS	13861	0.34274	38.4405
25180	Hagerstown-Martinsburg	MD-WV	7122	0.37354	41.5625
25220	Hammond	LA	4608	0.40557	39.1713
25260	Hanford-Corcoran	CA	4366	0.26939	42.1527
25420	Harrisburg-Carlisle	PA	18366	0.3734	42.719
25500	Harrisonburg	VA	3381	0.31787	43.7578
25540	Hartford-West Hartford-East Hartford	CT	35753	0.37344	42.286
25620	Hattiesburg	MS	5228	0.37493	39.6803
25860	Hickory-Lenoir-Morganton	NC	11300	0.41232	35.829
25940	Hilton Head Island-Bluffton-Beaufort	SC	4164	0.34504	36.117
25980	Hinesville	GA	2568	0.27005	37.4823
26140	Homosassa Springs	FL	2966	0.28715	40.7908
26300	Hot Springs	AR	2785	0.36605	40.1733
26380	Houma-Thibodaux	LA	9069	0.39199	44.9888
26420	Houston-The Woodlands-Sugar Land	TX	174965	0.32374	42.8995
26580	Huntington-Ashland	WV-KY-OH	13303	0.35202	40.3675
26620	Huntsville	AL	12095	0.37219	37.5007
26820	Idaho Falls	ID	5941	0.23278	46.6865
26900	Indianapolis-Carmel-Anderson	IN	61198	0.3954	37.243
26980	Iowa City	IA	3874	0.2968	46.473
27060	Ithaca	NY	2701	0.29958	43.2655
27100	Jackson	MI	5978	0.35264	39.024
27140	Jackson	MS	22264	0.4211	36.0965
27180	Jackson	TN	4498	0.40131	37.0067
27260	Jacksonville	FL	41242	0.36217	37.4823
27340	Jacksonville	NC	4745	0.33682	39.0205
27500	Janesville-Beloit	WI	5957	0.33804	41.224
27620	Jefferson City	MO	5417	0.32442	44.5525
27740	Johnson City	TN	5594	0.38166	37.4455
27780	Johnstown	PA	5647	0.36065	48.7343
27860	Jonesboro	AR	3786	0.37041	40.0763
27900	Joplin	MO	6171	0.32978	42.6385
27980	Kahului-Wailuku-Lahaina	HI	4248	0.23275	42.1508
28020	Kalamazoo-Portage	MI	11568	0.38591	37.9678
28100	Kankakee	IL	4203	0.39782	40.8645
28140	Kansas City	MO-KS	69789	0.36379	40.1677
28420	Kennewick-Richland	WA	8349	0.28607	44.7097
28660	Killeen-Temple	TX	12453	0.33525	40.4862
28700	Kingsport-Bristol-Bristol	TN-VA	9733	0.37559	38.7328
28740	Kingston	NY	5738	0.31025	42.6352
28940	Knoxville	TN	24505	0.37231	37.9138
29020	Kokomo	IN	3434	0.32788	37.267
29100	La Crosse-Onalaska	WI-MN	4611	0.30542	47.0925
29180	Lafayette	LA	18996	0.37895	42.9697
29200	Lafayette-West Lafayette	IN	5550	0.31146	44.0905
29340	Lake Charles	LA	8846	0.36115	41.4708
29420	Lake Havasu City-Kingman	AZ	4485	0.29286	40.4155
29460	Lakeland-Winter Haven	FL	16503	0.34101	39.3383
29540	Lancaster	PA	17242	0.34791	44.6878
29620	Lansing-East Lansing	MI	17160	0.35017	39.5052
29700	Laredo	TX	7817	0.22198	44.6555
29740	Las Cruces	NM	6542	0.25942	41.2995
29820	Las Vegas-Henderson-Paradise	NV	36130	0.25688	39.873
29940	Lawrence	KS	2802	0.3236	40.643
30020	Lawton	OK	4873	0.33066	42.1765
30140	Lebanon	PA	4493	0.32653	46.6662
30300	Lewiston	ID-WA	2278	0.31471	42.3518
30340	Lewiston-Auburn	ME	3908	0.30905	42.9342
30460	Lexington-Fayette	KY	13104	0.38886	36.1245
30620	Lima	OH	4401	0.41732	39.278
30700	Lincoln	NE	9161	0.35147	43.4528
30780	Little Rock-North Little Rock-Conway	AR	23345	0.3938	37.806
30860	Logan	UT-ID	4946	0.16984	51.19
30980	Longview	TX	8753	0.35116	43.93
31020	Longview	WA	3939	0.3247	40.4295
31080	Los Angeles-Long Beach-Anaheim	CA	333602	0.22541	43.8092
31140	Louisville/Jefferson County	KY-IN	41593	0.38796	37.806
31180	Lubbock	TX	10052	0.38921	40.5142
31340	Lynchburg	VA	7681	0.3969	39.2425
31420	Macon	GA	8653	0.39092	34.375
31460	Madera	CA	4370	0.26389	41.7272
31540	Madison	WI	17794	0.31177	44.5403
31700	Manchester-Nashua	NH	13561	0.31817	44.1683
31740	Manhattan	KS	2433	0.30725	46.4973
31860	Mankato-North Mankato	MN	3278	0.25814	49.5615
31900	Mansfield	OH	5141	0.38341	39.4263
32580	McAllen-Edinburg-Mission	TX	21599	0.22948	44.081
32780	Medford	OR	6630	0.25709	40.9552
32820	Memphis	TN-MS-AR	49419	0.41795	33.7278
32900	Merced	CA	7885	0.25975	42.0127
33100	Miami-Fort Lauderdale-West Palm Beach	FL	72871	0.29643	39.9017
33140	Michigan City-La Porte	IN	4318	0.34939	39.7867
33220	Midland	MI	3286	0.37437	41.2662
33260	Midland	TX	5826	0.30802	49.4665
33340	Milwaukee-Waukesha-West Allis	WI	56351	0.43339	38.5007
33460	Minneapolis-St. Paul-Bloomington	MN-WI	110101	0.33336	44.562
33540	Missoula	MT	3410	0.24758	44.0005
33660	Mobile	AL	16553	0.3991	37.3975
33700	Modesto	CA	16739	0.26232	42.183
33740	Monroe	LA	7329	0.41373	37.3772
33780	Monroe	MI	6578	0.29765	42.6773
33860	Montgomery	AL	14190	0.43175	35.6838
34060	Morgantown	WV	3280	0.32538	45.0755
34100	Morristown	TN	3453	0.34451	38.3657
34580	Mount Vernon-Anacortes	WA	3927	0.26039	44.1578
34620	Muncie	IN	3935	0.40905	36.7082
34740	Muskegon	MI	6944	0.3932	36.889
34820	Myrtle Beach-Conway-North Myrtle Beach	SC-NC	8010	0.33129	36.5412
34900	Napa	CA	3586	0.19051	47.3398
34940	Naples-Immokalee-Marco Island	FL	4209	0.28297	40.4173
34980	Nashville-Davidson--Murfreesboro--Franklin	TN	48568	0.35353	38.2353
35100	New Bern	NC	4121	0.34624	37.198
35300	New Haven-Milford	CT	25358	0.36315	41.8807
35380	New Orleans-Metairie	LA	55851	0.39688	38.198
35620	New York-Newark-Jersey City	NY-NJ-PA	522716	0.3379	43.9295
35660	Niles-Benton Harbor	MI	6768	0.40559	38.4547
35840	North Port-Sarasota-Bradenton	FL	14638	0.3144	38.874
35980	Norwich-New London	CT	8355	0.32388	42.773
36100	Ocala	FL	7743	0.34447	38.2707
36140	Ocean City	NJ	3477	0.34725	42.6863
36220	Odessa	TX	5864	0.26519	50.7918
36260	Ogden-Clearfield	UT	26052	0.26837	46.4622
36420	Oklahoma City	OK	42664	0.33747	42.3227
36500	Olympia-Tumwater	WA	8479	0.27136	42.18
36540	Omaha-Council Bluffs	NE-IA	30684	0.36337	42.6623
36740	Orlando-Kissimmee-Sanford	FL	52690	0.32491	39.1628
36780	Oshkosh-Neenah	WI	5541	0.33383	44.5427
36980	Owensboro	KY	4826	0.36659	43.0087
37100	Oxnard-Thousand Oaks-Ventura	CA	25331	0.23897	44.4513
37340	Palm Bay-Melbourne-Titusville	FL	15098	0.30681	39.5333
37460	Panama City	FL	5942	0.33162	39.4015
37620	Parkersburg-Vienna	WV	3584	0.38013	39.5232
37860	Pensacola-Ferry Pass-Brent	FL	14880	0.3414	39.367
37900	Peoria	IL	14891	0.39969	41.1853
37980	Philadelphia-Camden-Wilmington	PA-NJ-DE-MD	196566	0.39167	40.6718
38060	Phoenix-Mesa-Scottsdale	AZ	97151	0.29236	40.353
38220	Pine Bluff	AR	4577	0.41329	36.3323
38300	Pittsburgh	PA	83232	0.36483	44.7948
38340	Pittsfield	MA	4655	0.30928	42.472
38540	Pocatello	ID	3622	0.25952	43.107
38860	Portland-South Portland	ME	17181	0.27244	43.509
38900	Portland-Vancouver-Hillsboro	OR-WA	67370	0.2766	41.297
38940	Port St. Lucie	FL	8939	0.30938	38.0405
39140	Prescott	AZ	4777	0.23533	43.1683
39300	Providence-Warwick	RI-MA	49803	0.33327	43.3687
39340	Provo-Orem	UT	17300	0.18401	49.1602
39380	Pueblo	CO	5172	0.3684	39.233
39460	Punta Gorda	FL	2935	0.236	41.853
39540	Racine	WI	7992	0.38326	39.5955
39580	Raleigh	NC	23627	0.38556	38.028
39660	Rapid City	SD	5218	0.33304	44.303
39740	Reading	PA	12686	0.37756	44.295
39820	Redding	CA	6570	0.3102	41.943
39900	Reno	NV	10154	0.28102	41.0555
40060	Richmond	VA	37262	0.39969	37.8443
40140	Riverside-San Bernardino-Ontario	CA	113709	0.2452	41.881
40220	Roanoke	VA	9683	0.37854	39.6135
40340	Rochester	MN	7540	0.2563	50.1655
40380	Rochester	NY	39345	0.37473	40.9522
40420	Rockford	IL	12299	0.37014	38.4375
40580	Rocky Mount	NC	5680	0.42532	34.883
40660	Rome	GA	3025	0.37617	36.1183
40900	Sacramento--Roseville--Arden-Arcade	CA	58963	0.26063	42.5607
40980	Saginaw	MI	8426	0.37191	37.5337
41060	St. Cloud	MN	7554	0.24297	52.7752
41100	St. George	UT	4114	0.22634	45.8345
41140	St. Joseph	MO-KS	4687	0.36575	42.3717
41180	St. Louis	MO-IL	107487	0.40712	39.034
41420	Salem	OR	12681	0.28985	41.0373
41500	Salinas	CA	11876	0.21664	43.621
41540	Salisbury	MD-DE	10478	0.39691	38.3248
41620	Salt Lake City	UT	43705	0.26492	45.756
41660	San Angelo	TX	4407	0.33205	43.0902
41700	San Antonio-New Braunfels	TX	65778	0.32104	41.057
41740	San Diego-Carlsbad	CA	82253	0.23677	44.2702
41860	San Francisco-Oakland-Hayward	CA	108420	0.25031	44.5087
41940	San Jose-Sunnyvale-Santa Clara	CA	49457	0.23348	45.507
42020	San Luis Obispo-Paso Robles-Arroyo Grande	CA	7712	0.20274	45.1465
42100	Santa Cruz-Watsonville	CA	7957	0.21367	43.4498
42140	Santa Fe	NM	4249	0.23537	40.4753
42200	Santa Maria-Santa Barbara	CA	11308	0.22306	44.4415
42220	Santa Rosa	CA	14776	0.22912	43.572
42340	Savannah	GA	11025	0.35587	36.0658
42540	Scranton--Wilkes-Barre--Hazleton	PA	18790	0.33644	45.946
42660	Seattle-Tacoma-Bellevue	WA	102647	0.27388	43.282
42680	Sebastian-Vero Beach	FL	3179	0.30813	38.8772
42700	Sebring	FL	2295	0.32163	39.4397
43100	Sheboygan	WI	4590	0.31785	46.3212
43300	Sherman-Denison	TX	4499	0.3431	41.3385
43340	Shreveport-Bossier City	LA	18158	0.43417	37.7822
43420	Sierra Vista-Douglas	AZ	4417	0.26541	42.8802
43580	Sioux City	IA-NE-SD	7435	0.31325	48.0102
43620	Sioux Falls	SD	7426	0.27084	49.417
43780	South Bend-Mishawaka	IN-MI	12256	0.39448	38.751
43900	Spartanburg	SC	10044	0.40902	36.6885
44060	Spokane-Spokane Valley	WA	18889	0.30915	42.1587
44100	Springfield	IL	8059	0.40032	39.874
44140	Springfield	MA	20060	0.37542	41.2285
44180	Springfield	MO	13091	0.31478	41.8365
44220	Springfield	OH	5709	0.41018	36.5415
44300	State College	PA	3504	0.2838	47.322
44420	Staunton-Waynesboro	VA	3751	0.35139	41.1658
44700	Stockton-Lodi	CA	19533	0.25286	42.6105
44940	Sumter	SC	4588	0.38953	36.3642
45060	Syracuse	NY	24608	0.37497	41.3293
45220	Tallahassee	FL	11105	0.37763	36.8028
45300	Tampa-St. Petersburg-Clearwater	FL	64012	0.33546	39.1325
45460	Terre Haute	IN	6541	0.37279	41.8498
45500	Texarkana	TX-AR	5935	0.38444	39.101
45540	The Villages	FL	1251	0.37842	37.6265
45780	Toledo	OH	23721	0.38553	37.9633
45820	Topeka	KS	9333	0.34794	42.6105
45940	Trenton	NJ	10670	0.40128	39.369
46060	Tucson	AZ	26125	0.30529	38.9843
46140	Tulsa	OK	33456	0.34399	41.2927
46220	Tuscaloosa	AL	7558	0.41467	37.2818
46340	Tyler	TX	6806	0.35984	41.298
46520	Urban Honolulu	HI	27530	0.23172	44.83
46540	Utica-Rome	NY	11093	0.35141	43.7942
46660	Valdosta	GA	4318	0.40881	35.9753
46700	Vallejo-Fairfield	CA	15017	0.257	42.803
47020	Victoria	TX	4139	0.36358	43.6315
47220	Vineland-Bridgeton	NJ	5448	0.40003	39.1388
47260	Virginia Beach-Norfolk-Newport News	VA-NC	57888	0.38903	37.9868
47300	Visalia-Porterville	CA	14410	0.28518	42.1335
47380	Waco	TX	9003	0.4038	39.085
47460	Walla Walla	WA	2144	0.27664	43.804
47580	Warner Robins	GA	5926	0.35717	37.3032
47900	Washington-Arlington-Alexandria	DC-VA-MD-WV	150759	0.32988	43.074
47940	Waterloo-Cedar Falls	IA	6432	0.36447	46.4147
48060	Watertown-Fort Drum	NY	4405	0.36339	43.1718
48140	Wausau	WI	5049	0.25531	49.8747
48260	Weirton-Steubenville	WV-OH	5087	0.41037	41.0373
48300	Wenatchee	WA	3859	0.26601	44.9532
48540	Wheeling	WV-OH	5641	0.34668	44.87
48620	Wichita	KS	23067	0.32904	41.588
48660	Wichita Falls	TX	5581	0.32757	43.8563
48700	Williamsport	PA	4485	0.35872	45.423
48900	Wilmington	NC	6124	0.35009	35.9102
49020	Winchester	VA-WV	3834	0.36162	41.2865
49180	Winston-Salem	NC	18077	0.40034	36.2365
49340	Worcester	MA-CT	28848	0.33381	43.7013
49420	Yakima	WA	8712	0.30401	42.8732
49620	York-Hanover	PA	13433	0.36285	44.1722
49660	Youngstown-Warren-Boardman	OH-PA	22349	0.39396	40.469
49700	Yuba City	CA	5143	0.2694	43.634
49740	Yuma	AZ	5447	0.24131	43.9868

## Sheet: Online Data Table 5
Online Data Table V
Intergenerational Mobility Estimates by Commuting Zone
Notes: This table presents estimates of intergenerational mobility by CZ. Estimates are reported only for CZs with more than 250 children in the relevant samples. Relative mobility (RM) is the slope from OLS regression of child rank on parent rank within each CZ. Relative mobility can be multiplied by the difference in parent ranks (on a 0-100 scale) to obtain the expected difference in child's r…
Variable	Description
CZ	Commuting Zone ID
CZ Name	Commuting Zone Name
State	State
Population	Census 2000 Population of Commuting Zone
AM, 80-82 Cohort	Absolute upward mobility for core sample (1980-82 birth cohorts) and baseline income definitions
RM, 80-82 Cohort	Relative mobility (rank-rank slope) for core sample (1980-82 birth cohorts) and baseline income definitions
P(Child in Q5 | Parent in Q1), 80-85 Cohort	Probability child has family income in top quintile of national child income distribution conditional on having parents with family income in bottom quintile of national parent income distribution using 1980-85 cohorts
AM, College Attendance	Predicted college attendance rate for child with parent at 25th percentile of national family income distribution based on OLS regression of indicator for college attendance between ages 18-21 on parent income rank in core sample
RM, College Attendance	Slope of OLS regression of indicator for college attendance between ages 18-21 on parent income rank in core sample
AM, Teenage Birth	Predicted teenage birth rate for female child with parent at 25th percentile of national family income distribution based on OLS regression of indicator for teenage birth (females only) on parent income rank in core sample
RM, Teenage Birth	Slope of OLS regression of indicator for teenage birth (females only) on parent income rank in core sample
AM, Females	Absolute upward mobility for core sample (1980-82 birth cohorts) and baseline income definitions for female children
RM, Females	Relative mobility (rank-rank slope) for core sample (1980-82 birth cohorts) and baseline income definitions for female children
AM, Males	Absolute upward mobility for core sample (1980-82 birth cohorts) and baseline income definitions for male children
RM, Males	Relative mobility (rank-rank slope) for core sample (1980-82 birth cohorts) and baseline income definitions for male children
AM, Males, Individual Income	Absolute upward mobility for core sample (1980-82 birth cohorts) and individual income rank for child and family income rank for parents for male children
RM, Males, Individual Income	Relative mobility (rank-rank slope) for core sample (1980-82 birth cohorts) and individual income rank for child and family income rank for parents for male children
AM, Cost of Living Adjusted	Absolute upward mobility for core sample (1980-82 birth cohorts) and baseline income definitions, deflated using cost-of-living measures by CZ
RM, Cost of Living Adjusted	Relative mobility (rank-rank slope) for core sample (1980-82 birth cohorts) and baseline income definitions, deflated using cost-of-living measures by CZ
AM, 2011-2012 Parent Income	Absolute upward mobility for core sample (1980-82 birth cohorts) using parent family income rank using mean 2011-2012 parent family income; child family income rank uses mean 2011-2012 income as in baseline specification
RM, 2011-2012, Parent Income	Relative mobility for core sample (1980-82 birth cohorts) using parent family income rank using mean 2011-2012 parent family income; child family income rank uses mean 2011-2012 income as in baseline specification
AM, Single Parents	Absolute upward mobility for core sample (1980-82 birth cohorts) and baseline income definitions for children of single parents
RM, Single Parents	Relative mobility (rank-rank slope) for core sample (1980-82 birth cohorts) and baseline income definitions for children of single parents
AM, Married Parents	Absolute upward mobility for core sample (1980-82 birth cohorts) and baseline income definitions for children of married parents
RM, Married Parents	Relative mobility (rank-rank slope) for core sample (1980-82 birth cohorts) and baseline income definitions for children of married parents
AM, 83-85 Cohort	Absolute upward mobility for 1983-85 birth cohorts with baseline income definitions
RM, 83-85 Cohort	Relative mobility (rank-rank slope) for 1983-85 birth cohorts with baseline income definitions
AM, 80-85 Cohort	Absolute upward mobility for 1980-85 birth cohorts with baseline income definitions
RM, 80-85 Cohort	Relative mobility (rank-rank slope) for 1980-85 birth cohorts with baseline income definitions
AM, %White>80% ZIP codes	Absolute upward mobility for core sample (1980-82 birth cohorts) and baseline income definitions, restricting to ZIP codes with >80% white residents
RM, %White>80% ZIP codes	Relative mobility (rank-rank slope) for core sample (1980-82 birth cohorts) and baseline income definitions, restricting to ZIP codes with >80% white residents
AM, Poverty Line	Predicted share of incomes above the poverty line for child with parent at 25th percentile of national family income distribution based on OLS regression of indicator for child being above poverty line on parent income rank in core sample
RM, Poverty Line	Slope of OLS regression of indicator for child being above poverty line on parent income rank in core sample
AM, College Quality	Predicted college quality rank for child with parent at 25pth percentile of national family income distribution based on OLS regression of college quality rank on a second order polynomial in parent income rank in core sample
RM, College Quality	Difference between predicted college quality rank for children with parents at 75th and 25th percentile of national family income distribution based on OLS regression of college quality rank on a second order polynomial in parent income rank in core sample
Note: "RM" = "Relative Mobility" = Rank-Rank Slope; "AM" = "Absolute Upward Mobility" = Rank-Rank Intercept + 25*(Rank-Rank Slope)
CZ	CZ Name	State	Children in 1980-82 Cohorts	AM, 80-82 Cohort	RM, 80-82 Cohort	P(Child in Q5 | Parent in Q1), 80-85 Cohort	AM, College Attendance	RM, College Attendance	AM, Teenage birth	RM, Teenage birth	AM, Females	RM, Females	AM, Males	RM, Males	AM, Males, Individual Income	RM, Males, Individual Income	AM, Cost of Living Adjusted	RM, Cost of Living Adjusted	AM, 2011-2012 Parent Income	RM, 2011-2012, Parent Income	AM, Single Parents	RM, Single Parents	AM, Married Parents	RM, Married Parents	AM, 83-85 Cohort	RM, 83-85 Cohort	AM, 80-85 Cohort	RM, 80-85 Cohort	AM, %White>80% ZIPs	RM, %White>80% ZIPs	AM, Poverty Line	RM, Poverty Line	AM, College Quality	RM, College Quality
(1)	(2)	(3)	(4)	(5)	(6)	(7)	(8)	(9)	(10)	(11)	(12)	(13)	(14)	(15)	(16)	(17)	(18)	(19)	(20)	(21)	(22)	(23)	(24)	(25)	(26)	(27)	(28)	(29)	(30)	(31)	(32)	(33)	(34)	(35)
100	Johnson City	TN	18494	38.3875	0.3717	0.0621988	33.6662	0.87497	23.1315	-0.31138	39.9768	0.38227	36.8377	0.36175	40.401	0.34168	39.95	0.35808	38.9102	0.33133	36.6842	0.35865	39.3552	0.35337	40.02	0.34876	39.2157	0.35919	38.368	0.37188	66.5688	0.40215	35.0831	0.20682
200	Morristown	TN	7760	37.7767	0.35611	0.0536519	32.6887	0.77467	27.156	-0.33872	38.7855	0.37426	36.8132	0.33785	40.4385	0.31502	39.361	0.3498	37.9742	0.33409	36.5295	0.3525	38.5643	0.33909	39.3618	0.37071	38.6022	0.36217	37.7767	0.35611	65.3033	0.43897	34.7445	0.16901
301	Middlesborough	TN	2217	39.0493	0.37557	0.0726351	40.9725	0.67994	23.1812	-0.26063	41.348	0.36896	36.7918	0.38091	40.5835	0.34866	41.008	0.3552	37.8297	0.34943	35.5207	0.31827	40.2422	0.35485	39.953	0.35244	39.516	0.3624	39.0695	0.3749	65.0118	0.48347	36.0904	0.158215
302	Knoxville	TN	23805	37.8413	0.37253	0.0562812	32.3513	0.85705	24.969	-0.32944	39.6082	0.37445	36.1375	0.3705	39.724	0.3434	39.2465	0.36466	38.5975	0.34286	35.8915	0.34782	39.227	0.3496	39.5027	0.33015	38.691	0.35036	38.7205	0.35782	65.6022	0.39677	34.7766	0.20817
401	Winston-Salem	NC	16103	36.9693	0.38913	0.0448008	42.9547	0.73715	26.3278	-0.35645	38.8068	0.39667	35.0955	0.38314	38.7825	0.35758	37.583	0.38244	38.9963	0.35405	34.595	0.38944	40.2837	0.32775	38.227	0.35884	37.6315	0.37298	39.6645	0.3567	66.1193	0.38789	38.0914	0.201735
402	Martinsville	VA	3269	37.2953	0.42257	0.0518359	36.6138	0.85803	26.4847	-0.38949	38.6325	0.42362	35.9958	0.42083	39.8732	0.40349	37.8435	0.40274	38.5318	0.36819	34.4828	0.34155	39.6153	0.38001	38.6502	0.39901	37.9933	0.40961	39.2548	0.42915	67.417	0.43804	36.7627	0.24467
500	Greensboro	NC	33788	36.4772	0.39521	0.0473969	39.6805	0.76698	25.9252	-0.32971	38.3885	0.39826	34.5605	0.39246	38.6905	0.3689	37.0157	0.39023	38.1025	0.36494	34.2145	0.35002	39.459	0.3432	38.0832	0.35921	37.3145	0.3761	38.7933	0.36401	66.0867	0.39755	37.1709	0.20727
601	North Wilkesboro	NC	2958	38.3445	0.38886	0.0516631	38.3338	0.80467	24.8685	-0.29242	40.7165	0.39134	36.1433	0.38497	37.9438	0.34671	39.519	0.37344	39.3635	0.36086	37.053	0.3942	39.1553	0.37105	40.7142	0.34649	39.5438	0.36631	38.3473	0.38885	66.8833	0.43925	36.5566	0.206405
602	Galax	VA	1877	40.813	0.41348	0.0795699	35.259	0.82528	21.2933	-0.25051	42.6245	0.38642	39.059	0.4394	40.9457	0.42399	41.7125	0.40074	41.5348	0.35691	39.784	0.51808	41.9368	0.37643	43.2807	0.35955	42.062	0.3842	40.7433	0.41281	69.5413	0.47333	37.287	0.229155
700	Spartanburg	SC	12280	36.406	0.4044	0.0431112	36.047	0.78672	29.9402	-0.37035	37.7188	0.42027	35.1198	0.38415	39.8182	0.35289	37.2893	0.39985	38.3387	0.35519	33.9402	0.36729	39.5075	0.34682	38.7345	0.36638	37.5857	0.38439	38.2495	0.3801	67.727	0.3898	36.1082	0.199115
800	Gastonia	NC	14684	35.4342	0.41629	0.0515273	36.2655	0.76062	29.7377	-0.35949	36.7752	0.41985	34.1178	0.41167	38.548	0.37916	36.349	0.40496	37.3537	0.37139	33.9755	0.32506	36.6445	0.40114	37.2537	0.38431	36.3605	0.39934	36.323	0.41064	63.6478	0.45491	34.9727	0.200535
900	Charlotte	NC	47059	35.835	0.39704	0.0437852	38.3062	0.75689	27.273	-0.35632	38.0603	0.40141	33.5905	0.3929	38.145	0.37912	36.357	0.39348	38.045	0.36344	33.714	0.35928	39.1695	0.34042	37.8435	0.35742	36.878	0.37608	39.2803	0.36213	67.0353	0.36337	36.6806	0.20287
1001	Boone	NC	2056	40.0168	0.30419	0.0560836	41.3317	0.76659	18.4758	-0.27037	40.747	0.32128	39.3362	0.28721	41.481	0.27236	41.3648	0.28607	40.434	0.2842	37.4368	0.40799	41.9513	0.25549	42.8073	0.27085	41.502	0.28536	39.9858	0.30483	70.363	0.33216	39.2312	0.199885
1002	Morganton	NC	5190	37.5508	0.37279	0.0544465	40.9775	0.75306	25.9688	-0.28597	40.191	0.35464	35.068	0.38884	39.0125	0.34954	38.791	0.35888	38.806	0.33372	35.5865	0.34978	39.1502	0.33989	39.7565	0.35734	38.6707	0.36375	37.725	0.37224	67.1035	0.42266	36.5622	0.197335
1100	Hickory	NC	12536	35.5565	0.4151	0.0449697	36.1785	0.79314	28.3128	-0.37285	36.952	0.41752	34.166	0.4128	38.3573	0.39245	36.2582	0.40889	37.9832	0.37277	33.8585	0.39506	37.5072	0.37801	38.5797	0.35819	37.1085	0.3851	36.0352	0.40925	64.2165	0.44018	35.2308	0.20037
1201	Franklin	NC	1305	41.238	0.33776	0.0566616	44.7837	0.73775	21.8607	-0.26913	43.2818	0.32003	39.384	0.35028	39.9783	0.35501	42.257	0.33956	41.858	0.3542	39.3995	0.1883	41.452	0.34488	41.1765	0.31754	41.1938	0.32819	41.0857	0.33819	69.9735	0.39286	38.2575	0.186715
1202	Sylva	NC	1700	40.5922	0.29197	0.0606654	46.764	0.64444	27.1567	-0.35373	40.5455	0.32026	40.6683	0.26337	44.3295	0.22766	42.0703	0.27705	39.946	0.28132	39.4665	0.23134	41.1833	0.28625	41.242	0.33112	40.9183	0.31089	41.827	0.286	72.2122	0.24825	37.8302	0.171325
[truncated: 724 more rows]

## Sheet: Online Data Table 6
Online Data Table VI
Quintile Transition Matrices by Commuting Zone
[truncated: 744 more rows]

## Sheet: Online Data Table 7
Online Data Table VII
Parent and Child Income Distributions by Commuting Zone
[truncated: 744 more rows]

## Sheet: Online Data Table 8
Online Data Table VIII
[truncated: 745 more rows]

## Sheet: Online Data Table 9
Online Data Table IX
[truncated: 39 more rows]
