# Supplementary material for: How social capital helps communities weather the COVID-19 pandemic
Source: PLoS One. 2021 Jan 29;16(1):e0245135. doi: 10.1371/journal.pone.0245135 (PMC7846018; doi:10.1371/journal.pone.0245135)
Supplement: S1 File — (ZIP) [file pone.0245135.s001.zip › replication/chetty_online_table8.csv]

CZ	CZ Name	State	Census 2000 population	Urban Areas	Frac. Black	Racial Segregation	Income Segregation	Segregation of Poverty (<p25)	Segregation of Affluence (>p75)	Frac. with Commute < 15 Mins	Household Income per capita	Gini	Top 1% Income Share	Gini Bottom 99%	Frac. Between p25 and p75	Local Tax Rate	Local Government Expenditures Per Capita	State Income Tax Progressivity	State EITC Exposure	School Expenditure per Student	Teacher Student Ratio	Test Score Percentile (Income Adjusted	High School Dropout Rate (Income Adjusted)	Number of Colleges per Capita	College Tuition	College Graduation Rate (Income Adjusted)	Labor Force Participation Rate	Manufacturing Employment Share	Growth in Chinese Imports 1990-2000	Teenage Labor Force Participation Rate	Migration Inflow Rate	Migration Outlflow Rate	Frac. Foreign Born	Social Capital Index	Fraction Religious	Violent Crime Rate	Fraction of Children with Single Mothers	Fraction of Adults Divorced	Fraction of Adults Married	Income Growth 2000-2006/10
100	Johnson City	TN	576,081	1	0.021	0.09	0.035	0.03	0.038	0.325	31560	0.468	13.459	0.333	0.548	0.02	1886	0	0	5.185		2.728	-0.015	0.014	4817	-0.002	0.587	0.237	5.294	0.004	0.006	0.005	0.012	-0.298	0.514	0.001	0.19	0.11	0.601	-0.002
200	Morristown	TN	227,816	1	0.02	0.093	0.026	0.028	0.025	0.276	29959	0.435	10.631	0.328	0.538	0.023	2004	0	0	4.506		-3.4	-0.024	0.009	4762	-0.101	0.625	0.238	3.03	0.005	0.016	0.014	0.023	-0.767	0.544	0.002	0.185	0.116	0.613	-0.002
301	Middlesborough	TN	66,708	0	0.015	0.064	0.024	0.015	0.026	0.359	22328	0.441	10.691	0.334	0.467	0.015	1190	0	0	5.614	15.1	-9.315	-0.005	0.045	11840	0.111	0.479	0.234	2.063	0.003	0.008	0.012	0.007	-1.27	0.668	0.001	0.211	0.113	0.59	-0.004
302	Knoxville	TN	727,600	1	0.056	0.21	0.092	0.084	0.102	0.269	35884	0.508	15.08	0.358	0.504	0.019	2357	0	0	4.9		-6.032	-0.011	0.011	3480	-0.024	0.615	0.146	1.078	0.004	0.016	0.014	0.02	-0.222	0.602	0.001	0.206	0.114	0.575	-0.002
401	Winston-Salem	NC	493,180	1	0.174	0.262	0.072	0.061	0.081	0.292	38892	0.466	11.917	0.346	0.5	0.018	1891	1	0	5.463	15.4	-2.297	0.023	0.014	9715	0.052	0.656	0.215	1.016	0.004	0.022	0.019	0.053	-0.018	0.488	0.003	0.22	0.092	0.586	-0.014
402	Martinsville	VA	92,753	0	0.224	0.137	0.024	0.015	0.028	0.313	31265	0.444	10.68	0.338	0.538	0.015	1558	0	0	5.74		4.227		0.011	1113	-0.116	0.599	0.395	3.277	0.003	0.007	0.01	0.025	-0.903	0.454	0.002	0.241	0.096	0.58	-0.011
500	Greensboro	NC	1,055,133	1	0.218	0.22	0.068	0.058	0.077	0.305	36582	0.524	18.228	0.341	0.51	0.017	1932	1	0	5.008	16.7	-3.716	0.016	0.014	4528	-0.017	0.666	0.261	2.051	0.004	0.017	0.015	0.05	-0.513	0.434	0.003	0.237	0.096	0.56	-0.014
601	North Wilkesboro	NC	90,016	0	0.032	0.114	0.012	0.009	0.012	0.289	31544	0.446	12.645	0.32	0.56	0.014	1661	1	0	5.296	16.2	6.698	0.021	0.011	880	-0.123	0.617	0.275	2.573	0.003	0.012	0.012	0.027	-0.193	0.561	0.003	0.165	0.087	0.632	-0.011
602	Galax	VA	64,676	0	0.029	0.131	0.005	0.004	0.006	0.325	30683	0.356	8.706	0.269	0.608	0.014	1208	0	0	5.377	12.3	4.9					0.594	0.321	4.303	0.004	0.006	0.006	0.023	-0.801	0.43	0.001	0.167	0.089	0.622	-0.01
700	Spartanburg	SC	354,533	1	0.207	0.139	0.045	0.044	0.045	0.299	33417	0.471	13.061	0.341	0.529	0.018	2499	0	0	5.421	15.9	-1.009		0.02	7264	0.007	0.63	0.295	0.946	0.004	0.017	0.016	0.029	-1.001	0.596	0.003	0.246	0.099	0.561	-0.014
800	Gastonia	NC	413,331	1	0.138	0.134	0.038	0.034	0.041	0.288	33582	0.415	10.08	0.314	0.544	0.015	1996	1	0	5.251	16.4	2.412	0.03	0.015	10244	-0.102	0.648	0.311	1.466	0.003	0.017	0.015	0.029	-0.659	0.601	0.004	0.214	0.094	0.596	-0.014
900	Charlotte	NC	1,423,942	1	0.227	0.223	0.098	0.078	0.12	0.241	41423	0.516	15.613	0.36	0.477	0.02	2701	1	0	5.674	17	-2.291	0.023	0.013	4790	-0.021	0.696	0.171	0.837	0.004	0.034	0.021	0.065	-0.484	0.496	0.004	0.219	0.088	0.563	-0.011
1001	Boone	NC	77,361	0	0.022	0.076	0.031	0.028	0.031	0.375	25953	0.487	14.276	0.344	0.53	0.022	1348	1	0	5.264	13.9	9.978	0.013	0.026	1674	0.236	0.589	0.11	2.011	0.004	0.014	0.017	0.018	0.012	0.488	0.002	0.167	0.09	0.527	0.002
1002	Morganton	NC	164,760	1	0.047	0.117	0.012	0.011	0.011	0.315	30726	0.351	7.776	0.273	0.603	0.014	1826	1	0	4.926	15.7	5.556	0.018	0.018	888	-0.155	0.61	0.355	3.332	0.004	0.013	0.015	0.038	-0.231	0.569	0.002	0.179	0.096	0.607	-0.016
1100	Hickory	NC	375,363	1	0.091	0.134	0.038	0.029	0.042	0.322	36024	0.435	11.834	0.317	0.568	0.015	1917	1	0	5.205	16.7	3.202	0.026	0.011	4109	-0.164	0.688	0.365	3.949	0.004	0.022	0.019	0.042	-0.235	0.578	0.002	0.19	0.095	0.601	-0.014
1201	Franklin	NC	44,861	0	0.01	0.044	0.011	0.009	0.011	0.416	37261	0.516	20.552	0.311	0.565	0.024	1434	1	0	5.199	15.8	4.11	0.034				0.558	0.158	1.1	0.006	0.012	0.01	0.031	-0.234	0.613	0.002	0.166	0.103	0.624	0.009
1202	Sylva	NC	54,082	0	0.014	0.326	0.016	0.02	0.014	0.412	28767	0.404	8.421	0.32	0.521	0.015	1581	1	0	5.622	14.6	3.849	0.022	0.037	971	0.112	0.609	0.106	6.567	0.005	0.01	0.01	0.015	-1.001	0.409	0.002	0.217	0.099	0.582	-0.008
1203	Asheville	NC	398,505	1	0.05	0.168	0.036	0.034	0.037	0.314	37445	0.461	13.046	0.331	0.545	0.018	2059	1	0	5.649	16.2	9.045	0.024	0.023	5560	0.001	0.604	0.178	1.827	0.005	0.017	0.013	0.038	0.055	0.577	0.003	0.203	0.099	0.592	-0.002
1204	Andrews	NC	59,681	0	0.009	0.051	0.008	0.007	0.007	0.361	33712	0.847	55.821	0.289	0.519	0.015	1932	1	0	5.167	15.7	1.551	0.017	0.034	7563	-0.11	0.525	0.154	2.853	0.005	0.012	0.004	0.015	-0.999	0.549	0.002	0.166	0.089	0.648	0.005
1301	Bennettsville	SC	71,586	0	0.4	0.077	0.01	0.008	0.007	0.34	25531	0.455	12.783	0.327	0.439	0.02	1335	0	0	5.493	14.9	-10.92	0.019	0.014	1272	-0.112	0.574	0.36	2.828	0.002	0.015	0.018	0.012	-2.44	0.49	0.004	0.316	0.091	0.519	-0.024
1302	Florence	SC	548,986	1	0.341	0.201	0.047	0.054	0.043	0.327	32610	0.552	13.675	0.415	0.422	0.021	1726	0	0	5.71	15.9	-2.106	-0.018	0.013	3523	-0.032	0.615	0.162	1.06	0.004	0.023	0.014	0.023	-1.958	0.436	0.003	0.295	0.095	0.529	-0.006
1400	Fayetteville	NC	644,101	1	0.299	0.173	0.052	0.053	0.048	0.322	29959	0.463	11.49	0.348	0.494	0.016	2090	1	0	4.866	16.3	-5.484	0.024	0.014	2937	-0.1	0.638	0.202	4.161	0.003	0.03	0.038	0.047	-2.21	0.377	0.003	0.276	0.092	0.545	-0.011
1500	Wilmington	NC	361,559	1	0.21	0.155	0.064	0.06	0.069	0.317	35617	0.523	12.594	0.397	0.463	0.022	2144	1	0	5.379	16.1	-0.153	0.02	0.019	3723	0.156	0.61	0.12	0.49	0.004	0.033	0.017	0.028	-1.228	0.434	0.003	0.253	0.096	0.556	0
1600	Wilson	NC	216,840	1	0.416	0.169	0.053	0.05	0.056	0.36	31549	0.514	11.255	0.401	0.443	0.017	2899	1	0	5.084	15.8	-6.231	0.035	0.023	5705	-0.093	0.619	0.232	3.633	0.003	0.013	0.015	0.035	-1.395	0.398	0.004	0.291	0.087	0.525	-0.007
1701	Raleigh	NC	1,412,127	1	0.23	0.159	0.099	0.087	0.114	0.25	40546	0.509	17.762	0.331	0.448	0.022	3147	1	0	5.73	16	-0.359		0.012	5642	0.135	0.694	0.141	2.941	0.004	0.033	0.023	0.085	-0.401	0.399	0.002	0.211	0.085	0.544	-0.009
1702	Henderson	NC	62,926	0	0.499	0.095	0.034	0.032	0.034	0.345	29492	0.496	12.68	0.37	0.4	0.016	2116	1	0	5.432	16.5	-10.284	0.042	0.016	770	-0.156	0.58	0.262	1.073	0.003	0.015	0.02	0.031	-1.636	0.437	0.004	0.339	0.086	0.524	-0.022
1800	Goldsboro	NC	222,553	1	0.311	0.113	0.026	0.029	0.021	0.348	28925	0.457	11.11	0.346	0.501	0.016	1844	1	0	4.786	16.3	-4.023	0.015	0.018	2665	-0.091	0.617	0.191	1.481	0.004	0.016	0.021	0.065	-1.612	0.395	0.003	0.25	0.084	0.555	-0.009
1900	Jacksonville	NC	536,909	1	0.256	0.136	0.049	0.048	0.048	0.375	29500	0.464	11.594	0.349	0.517	0.017	2523	1	0	5.023	16.3	0.758	0.024	0.013	1085	0.021	0.654	0.126	0.811	0.004	0.033	0.039	0.034	-1.926	0.342	0.002	0.243	0.084	0.544	-0.004
2000	Virginia Beach	VA	1,119,468	1	0.308	0.189	0.111	0.111	0.109	0.253	34929	0.451	10.785	0.343	0.523	0.028	2366	0	0	5.897	15.3	5.39		0.012	3090	-0.034	0.683	0.091	0.406	0.004	0.028	0.029	0.045	-0.95	0.346	0.001	0.261	0.094	0.527	0.006
2100	Washington	NC	124,216	0	0.288	0.158	0.037	0.042	0.029	0.387	32919	0.475	11.065	0.365	0.461	0.025	2823	1	0	5.723	14.2	-0.067	0.026	0.016	880	-0.084	0.594	0.162	1.93	0.004	0.013	0.016	0.022	-1.066	0.466	0.002	0.262	0.085	0.57	0.003
2200	South Boston	VA	158,234	0	0.398	0.027	0.008	0.007	0.007	0.318	28198	0.408	8.048	0.328	0.507	0.015	1349	0	0	5.389		4.092	-0.003	0.025	5395	0.152	0.536	0.208	2.786	0.003	0.009	0.008	0.012	-0.65	0.407	0.001	0.266	0.086	0.534	-0.011
2300	Lynchburg	VA	228,616	1	0.181	0.132	0.05	0.048	0.056	0.309	34417	0.419	9.827	0.321	0.544	0.018	1481	0	0	5.263		3.333		0.026	12559	0.057	0.626	0.221	1.309	0.004	0.009	0.009	0.02	-0.185	0.575	0.001	0.23	0.089	0.571	-0.007
2400	Richmond	VA	1,040,192	1	0.303	0.257	0.119	0.114	0.125	0.238	41886	0.461	11.543	0.345	0.463	0.025	2428	0	0	5.919		4.649		0.013	5093	-0.018	0.671	0.117	0.57	0.005	0.019	0.013	0.043	0.249	0.433	0.002	0.259	0.098	0.533	-0.005
2500	Newport News	VA	570,854	1	0.316	0.181	0.087	0.082	0.095	0.29	36027	0.422	9.192	0.33	0.521	0.025	1807	0	0	5.966		3.348		0.011	3699	0.131	0.648	0.147	0.321	0.004	0.025	0.026	0.038	-0.63	0.367	0.002	0.266	0.091	0.553	0.008
2600	Roanoke Rapids	NC	139,055	0	0.567	0.104	0.011	0.011	0.011	0.357	27335	0.442	8.827	0.353	0.409	0.019	2041	1	0	5.356	16.5	-11.577	0.012	0.022	6298	-0.128	0.513	0.232	0.562	0.003	0.007	0.012	0.01	-0.596	0.364	0.005	0.35	0.084	0.494	-0.018
2700	Gulfport	MS	458,674	1	0.182	0.181	0.036	0.037	0.034	0.298	31028	0.465	12.053	0.344	0.518	0.022	2072	0	0	4.627	18.4	-3.592	0.002	0.004	956	-0.033	0.619	0.133	0.401	0.003	0.02	0.019	0.026	-1.63	0.535	0.002	0.244	0.121	0.549	-0.004
2800	Laurel	MS	120,505	0	0.318	0.138	0.015	0.016	0.013	0.32	26974	0.511	13.527	0.376	0.451	0.013	1817	0	0	4.429	17.9	-9.186	0.001	0.017	872	-0.088	0.557	0.248	2.199	0.003	0.012	0.013	0.013	-0.56	0.62	0.002	0.258	0.098	0.547	0.001
2900	Hattiesburg	MS	157,181	1	0.298	0.22	0.062	0.049	0.072	0.358	28079	0.509	11.349	0.396	0.441	0.015	2011	0	0	4.261	16.8	-7.941	-0.005	0.019	3586	0.109	0.605	0.132	1.094	0.003	0.021	0.019	0.013	-0.707	0.61	0.002	0.269	0.099	0.512	0.002
3001	Kosciusko	MS	41,270	0	0.598	0.135	0.027	0.034	0.021	0.365	24121	0.539	18.373	0.355	0.325	0.016	1748	0	0	4.336	19.8	-13.492	-0.025	0.048	1220	-0.022	0.507	0.231	5.353	0.002	0.013	0.017	0.005	-0.856	0.423	0.002	0.394	0.083	0.461	-0.015
3002	Yazoo City	MS	39,355	1	0.585	0.138	0.025	0.021	0.038	0.417	22600	0.605	17.47	0.43	0.296	0.016	1809	0	0	4.664	20.1	-23.049	0.041				0.503	0.199	0.407	0.003	0.011	0.017	0.031	-0.351	0.446	0.002	0.401	0.079	0.404	-0.022
3003	Jackson	MS	546,560	1	0.445	0.288	0.1	0.092	0.11	0.267	33322	0.605	17.981	0.425	0.425	0.016	1604	0	0	4.618	19.2	-15.257	0.005	0.016	2959	-0.02	0.629	0.112	0.644	0.004	0.015	0.013	0.014	-0.538	0.531	0.002	0.303	0.104	0.495	-0.005
3101	McComb	MS	103,602	0	0.443	0.083	0.013	0.01	0.012	0.341	25123	0.505	11.866	0.386	0.386	0.012	1569	0	0	4.398	17.8	-16.041	0.011	0.01	970	-0.061	0.524	0.184	0.758	0.002	0.012	0.011	0.007	-0.624	0.601	0.002	0.308	0.094	0.515	-0.002
3102	Brookhaven	MS	46,424	0	0.302	0.098	0.014	0.018	0.008	0.321	27071	0.569	21.251	0.356	0.463	0.018	1806	0	0	4.338	18.3	-8.088	0.016				0.552	0.143	0.603	0.002	0.016	0.016	0.006	-0.017	0.719	0.001	0.24	0.088	0.57	0.012
3201	Jena	LA	25,202	0	0.185	0.145	0.007	0.006	0.008	0.369	24857	0.389	5.903	0.33	0.503	0.016	2134	4	0	4.508	16.4	1.447	0.014				0.495	0.082	0.618	0.003	0.011	0.015	0.005	0.244	0.698	0.006	0.191	0.08	0.6	0.006
3202	Natchez	MS	69,653	0	0.464	0.194	0.04	0.044	0.03	0.418	27488	0.554	12.508	0.428	0.395	0.014	1536	0	0	4.645	18.6	-19.332	0.012	0.029	955	0.261	0.519	0.111	0.438	0.002	0.007	0.011	0.012	-0.373	0.53	0.004	0.35	0.106	0.488	-0.013
3203	Vicksburg	MS	84,943	0	0.563	0.239	0.065	0.065	0.072	0.379	27080	0.547	13.243	0.414	0.391	0.018	1874	0	0	4.492	18.3	-18.28	0.03	0.024	2402	0.037	0.566	0.149	2.194	0.003	0.008	0.013	0.009	-0.662	0.46	0.004	0.371	0.091	0.457	-0.003
3300	New Orleans	LA	1,381,652	1	0.371	0.354	0.104	0.097	0.107	0.247	34077	0.583	13.588	0.447	0.423	0.031	2299	4	0	5.098	17.6	-10.714	0.053	0.02	9043	-0.062	0.608	0.083	0.185	0.003	0.011	0.015	0.047	-0.988	0.529	0.003	0.312	0.112	0.475	-0.004
3400	Houma	LA	271,365	1	0.199	0.177	0.04	0.034	0.043	0.414	28094	0.486	13.738	0.349	0.526	0.026	2350	4	0	4.086	17	-11.857	0.038	0.015	1744	0.008	0.569	0.113	0.11	0.003	0.009	0.012	0.015	-1.247	0.737	0.003	0.214	0.091	0.558	0.01
3500	Baton Rouge	LA	806,561	1	0.333	0.292	0.084	0.084	0.081	0.258	31579	0.515	11.425	0.4	0.443	0.024	1821	4	0	4.793	17.1	-11.033	0.041	0.02	2442	0.03	0.618	0.116	0.375	0.003	0.013	0.012	0.024	-1.168	0.513	0.004	0.266	0.097	0.513	0.003
3600	Alexandria	LA	186,516	1	0.282	0.263	0.057	0.058	0.053	0.343	28236	0.546	13.78	0.408	0.449	0.021	1722	4	0	4.587	16.9	-6.213	0.042	0.021	3525	-0.057	0.548	0.072	0.197	0.003	0.011	0.012	0.012	-0.97	0.611	0.004	0.281	0.098	0.53	0.003
3700	Lake Charles	LA	335,960	1	0.205	0.239	0.047	0.044	0.051	0.369	29462	0.442	10.245	0.34	0.517	0.026	1823	4	0	4.854	16.3	-1.394	0.014	0.018	2438	-0.005	0.59	0.125	0.357	0.003	0.018	0.023	0.016	-1.312	0.6	0.002	0.225	0.098	0.572	0.005
3800	Lafayette	LA	548,154	1	0.27	0.194	0.059	0.058	0.058	0.339	28712	0.547	14.406	0.403	0.47	0.02	2106	4	0	4.335	17	-6.928	0.031	0.018	1822	-0.034	0.58	0.082	0.209	0.002	0.01	0.01	0.016	-0.997	0.8	0.003	0.258	0.097	0.538	0.01
3901	Monroe	LA	253,878	1	0.337	0.32	0.07	0.066	0.075	0.341	29496	0.571	15.644	0.414	0.414	0.019	1532	4	0	4.623	17	-6.315	0.046	0.02	1720	-0.055	0.586	0.121	0.295	0.002	0.011	0.015	0.009	-0.459	0.583	0.004	0.307	0.094	0.527	-0.003
3902	Lake Providence	LA	21,735	0	0.396	0.266	0.024	0.023	0.025	0.393	21037	0.461	8.917	0.371	0.348	0.027	1946	4	0	4.4	16.2	-5.451	0.055				0.477	0.096	2.112	0.003	0.008	0.013	0.006	-0.426	0.608	0.003	0.317	0.076	0.541	0.018
4001	Magnolia	AR	34,162	0	0.36	0.071	0.022	0.018	0.027	0.463	29001	0.446	7.52	0.371	0.469	0.011	1256	1	0	4.759	16.6	-11.371	0	0.029	2304	-0.02	0.557	0.252	1.749	0.002	0.01	0.016	0.009	-0.504	0.618	0.005	0.277	0.092	0.524	0
4002	Shreveport	LA	499,101	1	0.381	0.237	0.083	0.075	0.089	0.312	31565	0.535	12.701	0.408	0.446	0.023	1945	4	0	4.655	17.4	-12.555	0.049	0.016	2514	-0.106	0.596	0.123	1.146	0.002	0.012	0.013	0.015	-0.753	0.546	0.003	0.327	0.11	0.501	-0.002
4003	Ruston	LA	74,800	0	0.355	0.207	0.04	0.04	0.038	0.464	24715	0.511	11.456	0.396	0.466	0.017	1398	4	0	4.639	15.5	-4.971	0.02	0.053	2677	0.035	0.554	0.139	0.794	0.002	0.016	0.021	0.014	-0.936	0.568	0.003	0.287	0.08	0.487	-0.001
4004	Many	LA	23,459	0	0.168	0.16	0.018	0.022	0.009	0.306	30067	0.438	9.71	0.341	0.509	0.019	1853	4	0	4.458	16	-9.206	0.027	0.043	520		0.507	0.127	1.441	0.002	0.016	0.014	0.009	-1.556	0.709	0.003	0.236	0.09	0.594	0.002
4101	Crossett	AR	24,209	0	0.269	0.054	0.011	0.009	0.015	0.502	30093	0.44	7.41	0.366	0.496	0.015	1467	1	0	4.643	17.4	-11.593	0.009				0.561	0.275	1.062	0.003	0.01	0.017	0.023	-0.183	0.799	0.002	0.225	0.097	0.59	-0.007
4102	Pine Bluff	AR	168,122	1	0.421	0.238	0.046	0.042	0.048	0.396	27099	0.454	8.256	0.371	0.444	0.015	1370	1	0	5.002	18	-15.882	0.009	0.018	2089	-0.041	0.548	0.209	0.869	0.003	0.007	0.013	0.016	-0.923	0.525	0.003	0.317	0.107	0.521	-0.009
4103	El Dorado	AR	89,373	0	0.344	0.093	0.022	0.023	0.023	0.437	30514	0.449	9.389	0.355	0.495	0.013	1390	1	0	4.725	16.6	-9.728	0.005	0.022	1244	-0.069	0.562	0.272	1.452	0.003	0.009	0.013	0.01	-0.212	0.672	0.002	0.27	0.106	0.555	-0.011
4200	Little Rock	AR	630,854	1	0.207	0.278	0.073	0.065	0.077	0.293	36101	0.484	11.732	0.367	0.505	0.017	1687	1	0	5.365	17.4	-9.092	0.007	0.017	4961	-0.114	0.663	0.114	1.353	0.004	0.02	0.018	0.023	-0.047	0.577	0.003	0.247	0.12	0.563	-0.005
4301	Stuttgart	AR	40,542	0	0.249	0.113	0.018	0.023	0.015	0.529	30500	0.445	9.649	0.349	0.474	0.013	1427	1	0	4.673	15.9	-12.254	0.013				0.578	0.2	6.22	0.004	0.012	0.016	0.004	-0.367	0.658	0.001	0.274	0.111	0.568	0
4302	Searcy	AR	94,324	0	0.088	0.135	0.027	0.025	0.029	0.421	28365	0.434	8.856	0.346	0.514	0.012	1252	1	0	4.533	17.1	3.54	0.007	0.021	5684	0.059	0.595	0.183	1.798	0.004	0.019	0.02	0.012	-0.742	0.61	0.001	0.197	0.105	0.615	-0.003
4401	London	KY	144,931	0	0.013	0.105	0.028	0.026	0.025	0.345	22044	0.511	13.431	0.377	0.475	0.009	1164	0.2	0	6.015	16.7	-2.237	0.016	0.014	10136	0.028	0.492	0.164	0.275	0.003	0.007	0.006	0.007	-1.462	0.507	0	0.201	0.107	0.609	0.002
4402	Richmond	KY	116,256	0	0.027	0.105	0.051	0.047	0.058	0.35	25664	0.423	7.78	0.345	0.509	0.013	1205	0.2	0	5.932	15.9	-0.157	-0.003	0.017	1729	0.067	0.594	0.205	2.076	0.003	0.02	0.016	0.01	-1.328	0.413	0.002	0.205	0.107	0.555	0.001
4501	West Liberty	KY	49,887	0	0.02	0.157	0.011	0.009	0.01	0.295	20802	0.508	16.386	0.344	0.456	0.009	1272	0.2	0	6.784	14.8	-5.552	0.03	0.02	3750	-0.176	0.423	0.138	0.388	0.002	0.004	0.007	0.005	-1.289	0.214	0	0.199	0.112	0.588	-0.014
4502	Hazard	KY	117,919	0	0.014	0.096	0.014	0.011	0.011	0.315	20987	0.445	9.422	0.35	0.501	0.011	1264	0.2	0	6.442	15.2	-7.906	0.01	0.025	1610	-0.005	0.421	0.058	0.009	0.002	0.004	0.006	0.005	-1.348	0.351	0	0.192	0.102	0.589	0.009
4601	Campbellsville	KY	83,451	0	0.024	0.067	0.01	0.007	0.01	0.404	26923	0.394	8.527	0.309	0.524	0.009	1624	0.2	0	5.746	15.5	0.819	0.006	0.024	9292	0.049	0.571	0.232	1.489	0.004	0.006	0.006	0.01	-0.499	0.637	0.001	0.191	0.11	0.605	-0.01
4602	Somerset	KY	123,981	0	0.008	0.047	0.021	0.016	0.024	0.372	24892	0.466	11.635	0.35	0.48	0.012	1271	0.2	0	5.814	16.6	-2.443	0.01	0.008	1150	-0.028	0.529	0.248	1.471	0.003	0.006	0.006	0.008	-1.14	0.538	0.001	0.191	0.107	0.612	-0.004
4701	Greenwood	MS	84,168	0	0.527	0.223	0.045	0.043	0.047	0.435	25756	0.539	13.772	0.402	0.378	0.016	2172	0	0	4.481	18.5	-17.145	0.042	0.012	2746	0.03	0.547	0.228	1.389	0.003	0.008	0.013	0.009	-0.764	0.474	0.002	0.381	0.087	0.468	-0.014
4702	Clarksdale	MS	141,711	0	0.479	0.141	0.022	0.022	0.023	0.41	25222	0.52	12.888	0.391	0.373	0.016	1928	0	0	4.294	18.5	-17.675	-0.001	0.014	2889	0.21	0.553	0.175	1.789	0.003	0.013	0.016	0.011	-0.761	0.444	0.001	0.357	0.083	0.449	-0.012
4800	Greenville	MS	146,833	0	0.658	0.218	0.046	0.042	0.053	0.498	23169	0.525	11.211	0.413	0.314	0.017	1800	0	0	4.344	18.7	-20.082	0.011	0.014	1419	-0.014	0.534	0.188	0.853	0.002	0.007	0.014	0.007	-1.051	0.373	0.002	0.434	0.083	0.402	-0.013
4901	Jackson	TN	198,166	1	0.274	0.223	0.065	0.062	0.066	0.366	31754	0.474	12.857	0.345	0.526	0.02	3444	0	0	4.965		-8.155	-0.009	0.025	6396	-0.02	0.614	0.259	2.155	0.004	0.016	0.015	0.017	-0.251	0.57	0.003	0.269	0.113	0.54	-0.012
4902	Dyersburg	TN	92,131	0	0.288	0.16	0.018	0.015	0.022	0.442	26597	0.417	9.444	0.323	0.508	0.017	2162	0	0	4.951		-3.103	-0.005	0.011	1294	-0.261	0.566	0.316	1.984	0.003	0.015	0.017	0.011	-1.445	0.504	0.004	0.3	0.121	0.533	-0.011
4903	Lexington	TN	44,884	0	0.057	0.078	0.011	0.012	0.012	0.341	31853	0.317	6.22	0.255	0.616	0.013	1722	0	0	3.92		1.607	-0.022				0.596	0.32	5.472	0.004	0.013	0.011	0.009	-1.398	0.507	0.002	0.194	0.121	0.611	-0.012
5000	Tupelo	MS	197,774	0	0.241	0.123	0.022	0.019	0.023	0.341	30736	0.457	11.467	0.342	0.517	0.013	1984	0	0	4.352	17.9	-8.12	-0.008	0.01	950	-0.129	0.627	0.364	4.838	0.003	0.011	0.011	0.011	-0.694	0.644	0.001	0.246	0.108	0.569	-0.01
5100	Corinth	MS	129,508	0	0.079	0.128	0.013	0.016	0.01	0.372	28904	0.426	12.3	0.303	0.546	0.013	2222	0	0	4.329	16.7	-1.45	-0.016	0.008	1080	-0.159	0.574	0.336	7.028	0.004	0.011	0.009	0.008	-0.766	0.618	0.001	0.195	0.113	0.599	-0.015
5201	New Albany	MS	54,214	1	0.185	0.088	0.011	0.012	0.01	0.299	27596	0.389	9.491	0.294	0.557	0.01	2149	0	0	4.111	18.4	-1.196	-0.014	0.018	5250	0.145	0.577	0.381	4.226	0.003	0.021	0.016	0.017	0.047	0.734	0.002	0.196	0.092	0.6	-0.013
5202	Memphis	TN	1,154,338	1	0.432	0.36	0.137	0.129	0.148	0.224	37116	0.586	17.031	0.415	0.449	0.021	2868	0	0	4.768	19.7	-15.57	0.02	0.013	4191	-0.132	0.654	0.116	1.263	0.004	0.018	0.017	0.033	-0.71	0.425	0.002	0.322	0.106	0.492	-0.012
5300	West Memphis	AR	138,746	1	0.471	0.199	0.045	0.046	0.052	0.416	25942	0.458	8.066	0.377	0.386	0.015	1540	1	0	4.632	17.2	-14.367	0.024	0.022	1037	-0.183	0.549	0.158	4.292	0.003	0.011	0.017	0.009	-1.195	0.476	0.002	0.368	0.097	0.513	-0.014
5401	Bowling Green	KY	164,944	1	0.072	0.123	0.05	0.044	0.056	0.375	31026	0.454	12.093	0.333	0.551	0.013	1675	0.2	0	5.925	17.3	3.097	-0.008	0.012	2232	0.04	0.648	0.245	0.749	0.004	0.015	0.013	0.027	-0.747	0.528	0.001	0.203	0.105	0.574	-0.008
5402	Glasgow	KY	92,394	0	0.037	0.071	0.02	0.014	0.022	0.376	27831	0.439	12.307	0.316	0.522	0.012	1390	0.2	0	5.62	15.4	-1.207	-0.006				0.586	0.282	1.101	0.004	0.009	0.009	0.008	-0.792	0.497	0.001	0.185	0.108	0.614	-0.005
5500	Columbia	TN	159,374	1	0.104	0.113	0.041	0.039	0.047	0.304	32507	0.381	8.556	0.296	0.543	0.018	2532	0	0	4.217		-4.083	-0.01	0.013	2663	-0.106	0.637	0.305	2.56	0.004	0.022	0.021	0.015	-1.248	0.472	0.002	0.199	0.113	0.591	-0.01
5600	Nashville	TN	1,246,338	1	0.153	0.249	0.103	0.093	0.112	0.24	39833	0.517	18.995	0.327	0.506	0.023	2577	0	0	5.088		-6.695	0.014	0.018	7971	-0.001	0.689	0.14	1.499	0.004	0.022	0.016	0.047	-0.397	0.476	0.002	0.223	0.115	0.549	-0.008
5700	Tullahoma	TN	130,610	0	0.055	0.093	0.017	0.018	0.015	0.37	32903	0.423	10.603	0.317	0.553	0.016	1834	0	0	4.669		-2.54	-0.012	0.015	8383	-0.032	0.627	0.277	2.509	0.004	0.017	0.015	0.032	-0.715	0.523	0.001	0.196	0.103	0.608	-0.013
5800	Dickson	TN	138,212	1	0.062	0.083	0.021	0.017	0.024	0.33	31374	0.428	11.897	0.309	0.559	0.017	2132	0	0	4.441		2.489	-0.013	0.007	7860	0.086	0.603	0.26	3.839	0.004	0.018	0.017	0.009	-0.845	0.54	0.002	0.206	0.116	0.608	-0.005
5900	Clarksville	TN	252,059	1	0.179	0.133	0.056	0.054	0.052	0.319	28962	0.383	9.751	0.285	0.605	0.016	1703	0	0	5.298	17.3	-0.633	-0.004	0.024	2147	-0.044	0.673	0.193	2.668	0.003	0.046	0.043	0.033	-1.828	0.48	0.002	0.203	0.101	0.608	-0.003
6000	Huntsville	AL	519,583	1	0.174	0.225	0.089	0.081	0.098	0.286	37730	0.443	10.571	0.337	0.482	0.015	2947	0	0	5.14	16.5	-7.679	-0.006	0.012	2761	-0.147	0.647	0.228	2.479	0.004	0.018	0.014	0.03	-1.029	0.559	0.002	0.204	0.108	0.595	-0.004
6100	Gadsden	AL	304,068	1	0.064	0.265	0.031	0.028	0.032	0.328	30842	0.441	10.908	0.332	0.529	0.014	1757	0	0	4.591	17.6	-7.767	0.009	0.01	1449	-0.054	0.596	0.296	2.007	0.004	0.011	0.012	0.026	-1.024	0.62	0.002	0.198	0.11	0.611	-0.012
6200	Florence	AL	230,941	1	0.09	0.196	0.037	0.039	0.037	0.33	31581	0.448	11.773	0.33	0.528	0.013	2708	0	0	4.862	16.6	-3.315	-0.007	0.013	1919	-0.105	0.575	0.256	1.348	0.003	0.008	0.009	0.015	-0.834	0.609	0.001	0.196	0.102	0.611	-0.009
6301	McMinnville	TN	84,309	0	0.022	0.064	0.011	0.01	0.009	0.367	29411	0.426	11.163	0.314	0.56	0.014	1879	0	0	4.085		-1.519	-0.015				0.614	0.318	4.639	0.003	0.014	0.015	0.024	-1.412	0.541	0.003	0.198	0.123	0.605	-0.017
6302	Cookeville	TN	98,362	0	0.011	0.083	0.028	0.027	0.029	0.38	28510	0.455	11.752	0.337	0.554	0.017	1839	0	0	5.842		2.41	-0.027	0.02	2222	0.191	0.604	0.256	2.683	0.004	0.016	0.015	0.025	-1.326	0.504	0.001	0.178	0.107	0.577	-0.009
6401	Chattanooga	TN	490,863	1	0.134	0.335	0.075	0.073	0.078	0.256	35728	0.502	14.485	0.357	0.508	0.017	2821	0	0	4.825	18.1	-7.888	0.026	0.014	4482	-0.055	0.636	0.199	1.114	0.004	0.015	0.014	0.023	-0.409	0.518	0.003	0.228	0.117	0.572	-0.007
6402	Crossville	TN	104,194	0	0.01	0.076	0.022	0.026	0.017	0.338	29333	0.426	10.83	0.318	0.515	0.019	1365	0	0	4.418		0.409	-0.004	0.01	11700	0.186	0.545	0.269	2.236	0.004	0.015	0.012	0.014	-1.024	0.434	0.001	0.197	0.112	0.632	-0.007
6501	Ellijay	GA	43,254	0	0.002	0.11	0.009	0.006	0.011	0.292	31235	0.403	7.137	0.331	0.518	0.018	1556	0	0	5.193	17	-3.837	0.021				0.568	0.254	0.597	0.004	0.023	0.017	0.036	-1.19	0.518	0.001	0.158	0.11	0.632	0.003
6502	Cleveland	TN	203,077	1	0.033	0.075	0.036	0.035	0.036	0.343	30499	0.418	9.445	0.323	0.554	0.017	2213	0	0	4.251		-4.013	-0.014	0.02	5002	-0.013	0.611	0.324	4.575	0.004	0.014	0.012	0.016	-0.643	0.627	0.002	0.184	0.115	0.621	-0.008
6600	Rome	GA	418,304	1	0.078	0.181	0.034	0.032	0.033	0.301	31877	0.491	16.237	0.328	0.539	0.025	2610	0	0	5.324	16.3	-4.992	0.035	0.012	5002	-0.109	0.634	0.34	1.605	0.003	0.015	0.013	0.066	-1.683	0.524	0.001	0.18	0.108	0.604	-0.017
6700	Tampa	FL	2,395,997	1	0.099	0.232	0.08	0.063	0.097	0.264	42195	0.534	15.27	0.381	0.507	0.022	2380	0	0	6.228	18.3	-2.514	-0.001	0.009	6791	0.026	0.592	0.083	0.622	0.004	0.041	0.025	0.098	-1.04	0.379		0.252	0.125	0.537	-0.012
6800	Lakeland	FL	598,228	1	0.125	0.171	0.053	0.05	0.055	0.289	36102	0.477	12.185	0.355	0.513	0.016	2265	0	0	5.569	18.4	-7.088	0.025	0.015	6001	0.058	0.556	0.086	0.383	0.003	0.048	0.025	0.077	-1.73	0.422		0.24	0.107	0.58	-0.014
6900	Sarasota	FL	763,795	1	0.058	0.214	0.067	0.051	0.082	0.319	52947	0.541	17.696	0.364	0.519	0.018	2478	0	0	6.457	18.9	-1.082	0.004	0.004	4013	-0.03	0.504	0.078	0.624	0.005	0.043	0.023	0.092	-0.533	0.403		0.23	0.11	0.602	-0.013
7000	Miami	FL	3,955,969	1	0.191	0.33	0.105	0.088	0.12	0.198	38110	0.632	18.867	0.444	0.432	0.027	3155	0	0	6.895	21.3	-6.999	0.006	0.009	7491	0.039	0.598	0.068	0.887	0.003	0.022	0.027	0.397	-2.141	0.42		0.258	0.117	0.502	-0.013
7100	Port St. Lucie	FL	1,533,306	1	0.129	0.248	0.102	0.082	0.122	0.26	55175	0.61	20.816	0.402	0.466	0.027	2839	0	0	6.852	19.4	-5.311	-0.008	0.007	5062	-0.06	0.549	0.064	0.475	0.004	0.047	0.03	0.157	-1.433	0.516		0.226	0.107	0.569	-0.02
7200	Cape Coral	FL	692,265	1	0.056	0.263	0.078	0.059	0.095	0.273	55875	0.574	17.022	0.404	0.494	0.025	3061	0	0	6.896	18.6	-4.293	0.023	0.007	2299	-0.055	0.531	0.044	0.169	0.005	0.067	0.026	0.125	-1.24	0.377		0.215	0.108	0.61	-0.016
7300	Palm Bay	FL	589,177	1	0.082	0.144	0.071	0.06	0.079	0.3	45264	0.469	14.294	0.326	0.544	0.02	2412	0	0	5.628	18	9.036	-0.015	0.007	6751	0.101	0.561	0.123	1.067	0.004	0.047	0.026	0.068	-0.799	0.414		0.227	0.119	0.583	-0.008
7400	Orlando	FL	1,697,906	1	0.133	0.181	0.083	0.064	0.1	0.212	38370	0.524	14.236	0.382	0.504	0.026	2579	0	0	5.695	19.9	-2.66	0.004	0.012	2759	0.13	0.646	0.067	0.462	0.003	0.057	0.034	0.118	-1.756	0.38		0.231	0.11	0.543	-0.012
7500	Deltona	FL	563,598	1	0.1	0.196	0.048	0.049	0.046	0.303	38459	0.465	11.814	0.347	0.524	0.025	2775	0	0	5.831	17.6	0.434	-0.025	0.009	8990	0.054	0.541	0.092	0.539	0.004	0.051	0.028	0.062	-1.39	0.374		0.249	0.12	0.565	-0.01
7600	Jacksonville	FL	1,176,696	1	0.213	0.223	0.088	0.078	0.098	0.229	38502	0.477	13.686	0.34	0.544	0.021	3180	0	0	5.353	19.9	-0.763	0.032	0.007	4409	0.02	0.667	0.078	0.353	0.004	0.036	0.028	0.052	-1.441	0.427	0.002	0.252	0.124	0.546	-0.006
7700	Lake City	FL	149,695	0	0.206	0.118	0.014	0.017	0.009	0.339	25561	0.415	8.857	0.326	0.499	0.02	2370	0	0	5.592	18.8	-5.551	-0.009	0.013	1180	0.098	0.524	0.117	0.201	0.003	0.022	0.013	0.029	-1.774	0.411		0.246	0.122	0.55	-0.003
7800	Ocala	FL	377,001	1	0.085	0.158	0.026	0.019	0.031	0.273	38731	0.487	12.616	0.361	0.492	0.017	1969	0	0	5.344	17.6	1.125	-0.003	0.005	2370	0.025	0.469	0.091	0.535	0.004	0.056	0.024	0.051	-1.831	0.35		0.246	0.113	0.611	-0.008
7900	Gainesville	FL	320,199	1	0.175	0.137	0.101	0.088	0.114	0.321	28321	0.51	12.516	0.385	0.486	0.02	2672	0	0	5.897	18.2	-1.607	0.016	0.012	1796	0.416	0.585	0.049	0.444	0.003	0.033	0.032	0.057	-1.494	0.354		0.276	0.104	0.461	0
8000	Sumter	SC	209,914	1	0.44	0.134	0.052	0.051	0.05	0.33	29459	0.444	8.648	0.358	0.479	0.016	1518	0	0	5.429	17.2	-8.166	-0.009	0.014	3194	-0.204	0.607	0.235	1.195	0.003	0.018	0.021	0.019	-1.854	0.416	0.003	0.286	0.089	0.525	-0.013
8100	Columbia	SC	722,201	1	0.367	0.215	0.088	0.082	0.094	0.28	34438	0.512	11.917	0.393	0.467	0.018	2148	0	0	5.947	15.3	-3.569	-0.007	0.019	7896	0.051	0.658	0.132	0.613	0.004	0.023	0.02	0.031	-0.925	0.445	0.002	0.279	0.088	0.523	-0.008
8201	Barnwell	SC	72,733	0	0.551	0.084	0.011	0.013	0.012	0.349	25544	0.438	8.527	0.352	0.416	0.019	1583	0	0	5.594	15	-17.549	-0.017	0.041	1372	-0.136	0.526	0.248	1.283	0.003	0.01	0.015	0.009	-1.679	0.443	0.003	0.353	0.076	0.494	-0.017
8202	Charleston	SC	587,297	1	0.314	0.157	0.082	0.081	0.079	0.269	34601	0.544	16.485	0.379	0.476	0.02	1796	0	0	5.042	17.1	-3.673	-0.006	0.009	2602	0.016	0.639	0.106	0.362	0.004	0.027	0.021	0.032	-2.111	0.396	0.003	0.277	0.093	0.517	-0.001
8300	Greenville	SC	894,291	1	0.181	0.176	0.066	0.058	0.076	0.308	35225	0.48	12.338	0.356	0.508	0.014	1580	0	0	5.145	17	-1.21	-0.01	0.015	5888	0.061	0.641	0.259	1.355	0.004	0.015	0.012	0.033	-1.108	0.558	0.003	0.229	0.092	0.567	-0.01
8401	Aiken	GA	525,842	1	0.357	0.165	0.09	0.084	0.097	0.275	33294	0.487	9.765	0.39	0.456	0.02	1911	0	0	5.214	18.2	-6.018	0.011	0.011	2317	-0.117	0.623	0.157	0.745	0.003	0.015	0.015	0.029	-1.373	0.432	0.002	0.291	0.104	0.528	-0.01
8402	Washington	GA	35,518	1	0.424	0.021	0.019	0.003	0.015	0.341	35155	0.491	11.242	0.379	0.404	0.021	2174	0	0	5.394	16.5	-5.032	0.037	0.028	16250		0.551	0.261	0.662	0.003	0.013	0.016	0.016	-0.773	0.436	0.002	0.316	0.095	0.517	-0.015
8501	Fitzgerald	GA	27,415	0	0.3	0.082	0.016	0.022	0.012	0.458	27671	0.478	7.91	0.399	0.425	0.019	2991	0	0	5.475	15.6	-4.932	0.049	0.036	864	0.083	0.587	0.299	2.168	0.003	0.011	0.011	0.027	-1.649	0.533	0.003	0.291	0.105	0.521	-0.017
8502	Cordele	GA	42,098	0	0.434	0.047	0.01	0.01	0.006	0.43	26103	0.496	9.602	0.4	0.391	0.024	2474	0	0	5.945	15.5	-4.966	0.068				0.54	0.181	0.55	0.003	0.009	0.011	0.017	-1.604	0.483	0.004	0.369	0.098	0.517	-0.026
8503	Valdosta	GA	241,530	1	0.292	0.169	0.05	0.046	0.054	0.422	27878	0.511	11.761	0.394	0.449	0.02	2161	0	0	5.177	16.5	-3.559	0.041	0.021	1501	0.002	0.622	0.168	0.541	0.004	0.013	0.014	0.037	-1.931	0.481	0.002	0.273	0.099	0.534	-0.012
8601	Waycross	GA	113,122	0	0.232	0.113	0.029	0.025	0.032	0.41	26639	0.461	8.311	0.378	0.452	0.02	2426	0	0	5.889	16	-2.098	0.047	0.027	1237	-0.152	0.574	0.216	1.762	0.003	0.009	0.008	0.037	-2.103	0.502	0.002	0.24	0.104	0.584	-0.011
8602	Brunswick	GA	93,044	1	0.239	0.211	0.076	0.063	0.093	0.348	36807	0.535	12.297	0.412	0.465	0.027	2469	0	0	5.777	16.4	-8.216	0.054	0.011	1280	-0.206	0.63	0.104	0.695	0.005	0.015	0.016	0.027	-1.655	0.463	0.002	0.268	0.124	0.567	-0.003
8701	Hinesville	GA	131,279	1	0.337	0.076	0.02	0.025	0.018	0.413	23378	0.378	7.735	0.301	0.555	0.022	1454	0	0	5.188	17	-3.211	0.022	0.008	864	0.239	0.618	0.127	0.278	0.003	0.037	0.052	0.048	-3.199	0.355	0.002	0.231	0.091	0.579	0.003
8702	Statesboro	GA	111,346	0	0.325	0.055	0.043	0.051	0.036	0.398	26439	0.492	9.041	0.402	0.419	0.019	2080	0	0	5.27	16.2	-0.486	0.03	0.036	1728	0.056	0.586	0.182	1.489	0.003	0.016	0.014	0.029	-2.244	0.404	0.002	0.279	0.086	0.473	-0.022
8800	Savannah	GA	434,615	1	0.325	0.243	0.099	0.095	0.103	0.297	39851	0.553	14.606	0.407	0.471	0.028	2224	0	0	5.81	16.6	-9.082	0.038	0.016	6982	-0.021	0.628	0.103	0.187	0.004	0.033	0.029	0.044	-1.703	0.407	0.002	0.269	0.101	0.542	-0.009
8900	Macon	GA	386,870	1	0.36	0.193	0.091	0.098	0.085	0.294	33836	0.501	12.343	0.377	0.465	0.02	2500	0	0	5.704	17.3	-6.074	0.048	0.021	4954	-0.08	0.622	0.134	1.132	0.003	0.016	0.014	0.023	-1.07	0.443	0.001	0.302	0.109	0.526	-0.013
9001	Vidalia	GA	108,438	0	0.26	0.08	0.01	0.01	0.009	0.391	26104	0.483	9.534	0.388	0.429	0.022	1837	0	0	5.256	16.3	-1.667	0.027	0.018	3684	0.016	0.559	0.194	1.159	0.003	0.006	0.009	0.033	-1.649	0.588	0.002	0.249	0.104	0.557	-0.018
9002	Milledgeville	GA	83,808	0	0.44	0.122	0.034	0.037	0.032	0.36	27862	0.442	7.55	0.367	0.448	0.025	2059	0	0	5.526	16.8	-6.814	0.013	0.036	3161	0.127	0.523	0.181	0.762	0.003	0.012	0.015	0.018	-1.909	0.277	0.002	0.333	0.104	0.505	-0.011
9003	Dublin	GA	74,610	0	0.399	0.112	0.04	0.04	0.038	0.343	29575	0.529	13.755	0.392	0.442	0.021	1911	0	0	6.142	16.5	-2.796	0.031	0.027	16895	0.125	0.569	0.199	0.855	0.002	0.012	0.01	0.01	-1.15	0.501	0.004	0.318	0.105	0.517	-0.02
9100	Atlanta	GA	3,798,017	1	0.297	0.317	0.113	0.101	0.125	0.178	44162	0.568	17.257	0.395	0.439	0.028	2885	0	0	6.352	18.1	-7.863	0.026	0.01	6876	-0.046	0.709	0.104	0.61	0.004	0.03	0.023	0.109	-1.208	0.443	0.002	0.23	0.102	0.534	-0.014
9200	Griffin	GA	135,136	1	0.283	0.132	0.039	0.039	0.039	0.315	30888	0.445	10.339	0.341	0.509	0.02	1695	0	0	4.83	17.6	-6.834	0.089	0.022	1148	-0.076	0.601	0.234	0.812	0.003	0.026	0.019	0.017	-1.46	0.533	0.002	0.267	0.115	0.531	-0.017
9301	Winder	GA	212,223	1	0.18	0.166	0.089	0.104	0.074	0.323	30685	0.505	11.936	0.385	0.473	0.026	2155	0	0	5.547	16.9	-6.911	0.048	0.014	2574	0.352	0.664	0.146	1.646	0.003	0.034	0.028	0.056	-1.44	0.352	0.002	0.23	0.088	0.5	-0.013
9302	Toccoa	GA	89,228	0	0.174	0.088	0.012	0.013	0.011	0.407	29484	0.41	8.902	0.321	0.532	0.019	1785	0	0	5.148	15.5	0.165	0.029	0.022	8355	0.205	0.602	0.297	1.861	0.004	0.012	0.011	0.015	-1.002	0.63	0.001	0.215	0.096	0.588	-0.013
9400	Gainesville	GA	272,150	1	0.058	0.2	0.03	0.028	0.034	0.269	33365	0.468	12.858	0.34	0.53	0.022	1620	0	0	5.735	16.8	-7.318	0.022	0.026	3575	-0.095	0.646	0.234	0.816	0.004	0.034	0.021	0.101	-1.545	0.439	0.002	0.156	0.096	0.616	-0.006
9500	Talladega	AL	148,252	0	0.284	0.116	0.018	0.019	0.016	0.339	29631	0.422	7.491	0.347	0.456	0.011	1781	0	0	4.659	17.8	-14.074	-0.004	0.013	2766	-0.075	0.553	0.298	0.717	0.003	0.016	0.019	0.006	-1.444	0.528	0.002	0.26	0.105	0.575	-0.006
9600	LaGrange	GA	457,299	1	0.2	0.154	0.062	0.056	0.069	0.294	32720	0.458	11.202	0.346	0.519	0.017	1864	0	0	5.261	18.1	-7.685	0.012	0.015	2245	-0.051	0.621	0.23	1.774	0.003	0.027	0.019	0.021	-1.461	0.52	0.002	0.221	0.107	0.57	-0.011
9701	Columbus	GA	303,656	1	0.406	0.235	0.108	0.109	0.102	0.325	31245	0.499	12.764	0.371	0.487	0.018	1550	0	0	5.365	17.4	-9.339	0.025	0.016	1618	-0.1	0.635	0.17	0.725	0.003	0.028	0.033	0.037	-2.078	0.45	0.004	0.312	0.114	0.494	-0.005
9702	Americus	GA	65,826	1	0.493	0.074	0.014	0.011	0.009	0.409	27083	0.519	13.18	0.387	0.422	0.02	1976	0	0	5.941	17	-10.217	0.073	0.03	1465	0.037	0.575	0.219	3.407	0.002	0.01	0.015	0.023	-1.582	0.39	0.003	0.36	0.092	0.475	-0.029
9800	Auburn	AL	150,911	1	0.363	0.277	0.105	0.125	0.087	0.38	27283	0.526	12.003	0.406	0.446	0.014	2967	0	0	5.021	17	-14.15	-0.019	0.02	3970	0.268	0.581	0.157	2.686	0.003	0.035	0.028	0.025	-2.13	0.311	0.002	0.304	0.083	0.445	0.001
9900	Tallahassee	FL	426,634	1	0.285	0.162	0.122	0.109	0.133	0.275	30838	0.5	11.16	0.388	0.48	0.019	3204	0	0	6.107	17.7	2.693	-0.008	0.012	1485	0.193	0.621	0.042	0.332	0.004	0.022	0.023	0.037	-0.96	0.373		0.283	0.108	0.479	-0.009
10000	Panama City	FL	172,606	1	0.113	0.132	0.046	0.045	0.047	0.358	32715	0.467	12.045	0.346	0.521	0.022	3107	0	0	5.882	18.4	4.031	-0.024	0.012	1942	0.028	0.593	0.065	0.143	0.005	0.035	0.028	0.034	-2.044	0.411		0.243	0.133	0.564	0.004
10101	Bainbridge	GA	43,992	0	0.37	0.082	0.016	0.009	0.014	0.39	29034	0.516	11.659	0.399	0.395	0.019	1876	0	0	5.082	16.5		0.04	0.023	1280	-0.196	0.577	0.21	1.665	0.003	0.01	0.013	0.018	-2.109	0.481	0.003	0.311	0.109	0.522	-0.007
10102	Thomasville	GA	66,396	0	0.355	0.098	0.02	0.022	0.017	0.389	29591	0.571	13.908	0.432	0.408	0.018	2160	0	0	5.375	16.3	-5.13	0.018	0.03	3106	0.098	0.596	0.18	0.951	0.003	0.017	0.012	0.024	-1.75	0.538	0.002	0.301	0.111	0.528	-0.001
10200	Albany	GA	181,765	1	0.484	0.242	0.091	0.085	0.098	0.35	30170	0.536	10.708	0.429	0.403	0.023	2728	0	0	5.742	17.5	-4.581	0.046	0.017	1469	-0.057	0.597	0.159	0.716	0.003	0.011	0.013	0.016	-1.224	0.398	0.004	0.36	0.101	0.494	-0.013
10301	Eufaula	GA	61,458	0	0.502	0.041	0.02	0.018	0.017	0.388	25284	0.524	11.334	0.411	0.354	0.018	1931	0	0	5.587	15.9	-17.626	0.01	0.016	7250	-0.048	0.497	0.256	2.428	0.002	0.01	0.016	0.013	-1.448	0.416	0.002	0.369	0.092	0.474	-0.021
10302	Dothan	AL	223,605	1	0.213	0.142	0.05	0.046	0.055	0.361	32268	0.498	12.707	0.37	0.485	0.011	2187	0	0	4.822	17.2	-11.823	0.006	0.013	1580	-0.097	0.608	0.159	0.744	0.003	0.018	0.018	0.02	-1.4	0.632	0.002	0.248	0.107	0.589	-0.007
10400	Meridian	MS	157,091	0	0.344	0.216	0.053	0.059	0.042	0.333	29016	0.477	9.726	0.38	0.45	0.014	1496	0	0	4.355	17.4	-9.971	0.014	0.019	973	-0.067	0.577	0.198	10.031	0.003	0.011	0.013	0.006	-0.386	0.642	0.001	0.307	0.101	0.52	-0.011
10501	Columbus	MS	95,083	1	0.453	0.134	0.046	0.043	0.047	0.362	29115	0.536	12.123	0.415	0.416	0.012	2065	0	0	5.113	19.3	-13.643	0	0.011	2656	0.055	0.576	0.248	1.606	0.002	0.013	0.02	0.01	-0.966	0.524	0.002	0.332	0.085	0.524	-0.008
10502	Starkville	MS	105,093	0	0.401	0.077	0.015	0.016	0.012	0.437	26131	0.486	9.504	0.391	0.428	0.012	1979	0	0	4.802	17.6	-14.345	0.007	0.029	3215	0.286	0.583	0.232	4.571	0.002	0.011	0.015	0.017	-0.427	0.545	0.001	0.318	0.079	0.479	-0.008
10600	Jasper	AL	161,169	1	0.06	0.123	0.013	0.011	0.013	0.32	28445	0.419	9.24	0.326	0.522	0.01	1312	0	0	4.647	17	-5.22	-0.006	0.006	1560	-0.171	0.551	0.25	2.149	0.003	0.012	0.011	0.007	-0.797	0.611	0.002	0.182	0.107	0.615	0
10700	Birmingham	AL	1,038,182	1	0.271	0.42	0.108	0.096	0.118	0.22	38196	0.563	16.063	0.403	0.453	0.02	1864	0	0	5.139	17.3	-12.133	-0.003	0.013	5277	-0.042	0.624	0.12	0.378	0.004	0.017	0.016	0.022	-0.392	0.58	0.002	0.242	0.108	0.553	-0.004
10801	Tuscaloosa	AL	261,112	1	0.383	0.272	0.088	0.087	0.082	0.343	30158	0.56	14.755	0.412	0.413	0.013	1979	0	0	4.862	16.9	-19.805	0	0.031	3229	0.144	0.571	0.177	1.195	0.003	0.018	0.017	0.015	-1.124	0.475	0.002	0.311	0.092	0.486	-0.016
10802	Demopolis	AL	63,233	0	0.589	0.113	0.026	0.022	0.035	0.337	27364	0.522	9.592	0.426	0.339	0.01	1604	0	0	5.282	16.9	-20.059	-0.007	0.016	2504	0.028	0.497	0.247	0.854	0.002	0.009	0.017	0.006	-0.731	0.406	0.002	0.372	0.084	0.489	-0.017
10900	Pensacola	FL	623,252	1	0.137	0.138	0.061	0.057	0.067	0.309	34256	0.471	13.671	0.334	0.542	0.016	1995	0	0	5.409	19.2	5.39	-0.01	0.006	3254	0.025	0.613	0.063	0.248	0.004	0.035	0.034	0.04	-1.216	0.444		0.241	0.121	0.555	0.004
11001	Mobile	AL	599,405	1	0.289	0.317	0.077	0.084	0.071	0.267	33321	0.531	13.029	0.401	0.459	0.018	1805	0	0	4.504	17.8	-11.938	0	0.012	4673	-0.039	0.587	0.149	0.773	0.003	0.016	0.013	0.021	-0.984	0.515	0.002	0.273	0.107	0.55	-0.006
11002	Atmore	AL	76,853	0	0.359	0.134	0.022	0.023	0.021	0.39	27015	0.493	11.466	0.378	0.442	0.01	1419	0	0	4.63	17.6	-16.944	0.004	0.039	1493	-0.026	0.528	0.254	0.768	0.002	0.011	0.017	0.005	-1.186	0.508	0.003	0.277	0.111	0.536	-0.016
11101	Montgomery	AL	367,927	1	0.401	0.265	0.102	0.103	0.103	0.278	33533	0.554	13.411	0.42	0.436	0.015	1663	0	0	4.424	17.9	-17.887	0.005	0.024	3753	-0.053	0.605	0.117	0.558	0.003	0.019	0.02	0.015	-0.713	0.497	0.002	0.301	0.113	0.517	-0.003
11102	Troy	AL	80,901	0	0.232	0.129	0.016	0.013	0.015	0.409	28445	0.527	14.481	0.382	0.432	0.01	2188	0	0	4.635	16.7	-10.041	0.006	0.037	2423	0.016	0.572	0.171	0.84	0.003	0.016	0.016	0.01	-1.275	0.606	0.003	0.262	0.098	0.55	-0.006
11201	Bluefield	VA	199,334	0	0.037	0.132	0.018	0.019	0.017	0.32	27294	0.443	10.178	0.341	0.548	0.017	1709	0	0	5.618	15.2	-2.029	-0.015	0.025	1494	-0.044	0.509	0.14	0.322	0.003	0.007	0.008	0.007	-0.434	0.39	0.003	0.182	0.091	0.606	-0.007
11202	Welch	WV	53,037	0	0.064	0.232	0.019	0.016	0.03	0.263	22244	0.4	5.447	0.345	0.507	0.012	1211	2.5	0	6.846	14.9	-8.757	-0.006	0.038	11340		0.364	0.043	0.009	0.002	0.007	0.01	0.003	-1.495	0.277	0.002	0.209	0.087	0.593	-0.009
11203	Big Stone Gap	VA	84,011	0	0.013	0.068	0.011	0.01	0.012	0.317	25086	0.441	9.891	0.342	0.525	0.025	1691	0	0	5.79		7.398	-0.019	0.024	1414	-0.021	0.477	0.077	0.453	0.003	0.006	0.006	0.004	-0.662	0.417	0.001	0.194	0.097	0.585	-0.008
11301	Fredericksburg	VA	241,044	1	0.152	0.051	0.053	0.06	0.044	0.205	41266	0.31	7.6	0.234	0.486	0.023	1840	0	0	5.539		-2.82	-0.012	0.008	1660	0.31	0.724	0.056	0.234	0.005	0.063	0.035	0.035	-1.145	0.416	0.001	0.158	0.085	0.609	0.005
11302	Baltimore	MD	2,512,431	1	0.275	0.356	0.13	0.127	0.132	0.199	44194	0.489	15.564	0.334	0.456	0.025	2088	1	11.429	6.872	18	-2.44	0.017	0.012	7780	-0.035	0.663	0.084	0.647	0.006	0.021	0.022	0.058	-0.081	0.442	0.003	0.262	0.092	0.506	0.004
11303	Colonial Beach	VA	59,342	0	0.312	0.046	0.009	0.008	0.005	0.31	39561	0.44	6.938	0.37	0.495	0.016	1583	0	0	4.996		1.402					0.529	0.099	0.233	0.005	0.016	0.009	0.02	0.97	0.437	0.001	0.251	0.074	0.6	0.001
11304	Washington DC	DC	4,632,415	1	0.267	0.271	0.127	0.115	0.136	0.16	53706	0.456	16.054	0.295	0.407	0.037	3566	2.5	2.381	7.694	18.9	-6.882	-0.002	0.009	10317	-0.05	0.714	0.039	0.209	0.005	0.026	0.03	0.177	-0.748	0.461	0.001	0.215	0.084	0.522	0.004
11401	Marquette	MI	121,919	0	0.013	0.088	0.037	0.039	0.033	0.501	32535	0.337	8.571	0.252	0.615	0.025	2236	0	0	5.961	18.3	8.53		0.008	2850	-0.003	0.603	0.115	0.238	0.005	0.008	0.008	0.012	0.697	0.633	0.001	0.193	0.093	0.561	-0.005
11402	Marinette	MI	114,408	0	0.003	0.051	0.015	0.013	0.017	0.525	34016	0.305	6.115	0.244	0.646	0.026	2299	0	0	6.238	17.3	7.498	-0.033			0.217	0.606	0.255	1.192	0.006	0.011	0.01	0.011	1.065	0.682	0	0.18	0.098	0.592	0.002
11403	Sault Ste. Marie	MI	57,510	0	0.045	0.116	0.015	0.018	0.01	0.539	26896	0.381	8.244	0.298	0.588	0.03	2279	0	0	6.246	17.2	-1.094		0.035	3725	-0.091	0.535	0.052	0.251	0.006	0.009	0.007	0.024	-0.01	0.352	0.001	0.223	0.111	0.534	0.009
11500	Jackson	MI	303,839	1	0.048	0.21	0.051	0.049	0.052	0.356	36188	0.35	8.529	0.265	0.561	0.022	1937	0	0	5.998	20.3	-3.269		0.02	9197	-0.147	0.634	0.271	1.279	0.005	0.018	0.016	0.016	-0.014	0.35	0.001	0.205	0.101	0.595	-0.018
11600	Detroit	MI	5,327,827	1	0.214	0.474	0.12	0.109	0.128	0.243	44745	0.443	14.548	0.297	0.434	0.029	2629	0	0	7.582	20.9	-5.393		0.008	5169	-0.115	0.646	0.227	0.747	0.005	0.008	0.013	0.071	-0.263	0.408	0.003	0.249	0.105	0.516	-0.018
11700	Lansing	MI	447,728	1	0.079	0.164	0.08	0.078	0.079	0.356	37719	0.359	10.217	0.257	0.509	0.029	2773	0	0	7.619	19.1	-1.481		0.011	4725	0.185	0.689	0.133	0.2	0.005	0.02	0.025	0.045	1.048	0.375	0.001	0.228	0.105	0.51	-0.014
11800	Mount Pleasant	MI	136,888	0	0.021	0.106	0.035	0.04	0.03	0.467	27945	0.375	8.002	0.295	0.585	0.025	1880	0	0	7.39	18.3	2.197		0.022	4345	0.12	0.602	0.152	0.636	0.004	0.023	0.019	0.017	-0.164	0.282	0.001	0.205	0.093	0.5	-0.017
11900	Saginaw	MI	540,707	1	0.077	0.325	0.056	0.053	0.057	0.376	36938	0.398	8.79	0.31	0.506	0.026	2118	0	0	6.193	20.1	-1.907		0.007	4224	-0.092	0.613	0.221	0.683	0.004	0.011	0.012	0.019	0.544	0.504	0.001	0.228	0.095	0.573	-0.011
12001	Big Rapids	MI	120,045	0	0.024	0.119	0.022	0.026	0.019	0.407	30109	0.371	7.829	0.293	0.593	0.029	1751	0	0	6.059	19.4	1.666		0.017	4440	0.048	0.603	0.233	1.631	0.005	0.02	0.016	0.015	0.068	0.326	0.002	0.205	0.105	0.583	-0.013
12002	Ludington	MI	52,801	0	0.011	0.063	0.02	0.02	0.021	0.493	33400	0.371	9.758	0.274	0.6	0.035	2207	0	0	6.004	18.3	6.417		0.019	1974	-0.225	0.589	0.208	1.481	0.006	0.016	0.016	0.014	1.041	0.447	0.001	0.206	0.105	0.59	0.001
12100	Kalamazoo	MI	509,606	1	0.082	0.183	0.064	0.06	0.064	0.36	36931	0.412	10.894	0.303	0.52	0.025	2149	0	0	6.573	18.9	-2.101		0.014	5369	-0.016	0.667	0.237	0.781	0.005	0.019	0.02	0.032	0.292	0.325	0.002	0.232	0.106	0.543	-0.011
12200	Grand Rapids	MI	1,286,045	1	0.064	0.256	0.066	0.056	0.073	0.344	37483	0.381	12.659	0.254	0.559	0.026	2328	0	0	7.234	19.8	0.369		0.012	7137	-0.014	0.682	0.27	1.197	0.005	0.012	0.012	0.046	0.505	0.469	0.002	0.193	0.095	0.571	-0.015
12301	Traverse City	MI	154,452	0	0.003	0.036	0.034	0.028	0.038	0.356	39703	0.416	13.983	0.276	0.595	0.034	2555	0	0	6.314	18.8	5.284		0.006	2984	-0.279	0.654	0.139	0.814	0.007	0.018	0.013	0.019	0.9	0.38	0.001	0.174	0.105	0.612	-0.002
12302	Petoskey	MI	83,975	0	0.003	0.021	0.031	0.03	0.033	0.428	37711	0.488	21.387	0.274	0.599	0.038	2363	0	0	6.357	19.1	6.258		0.012	2190	-0.305	0.633	0.142	0.671	0.007	0.016	0.013	0.014	0.933	0.416	0.001	0.178	0.107	0.608	0.011
12401	Alpena	MI	84,783	0	0.003	0.019	0.012	0.01	0.013	0.472	34474	0.363	7.544	0.287	0.606	0.028	2344	0	0	5.684	19.2	-1.233		0.012	2460	-0.053	0.53	0.17	0.695	0.004	0.016	0.011	0.012	0.715	0.572	0.001	0.184	0.102	0.605	-0.006
12402	Grayling charter	MI	104,421	0	0.004	0.037	0.027	0.025	0.028	0.457	34360	0.433	13.319	0.3	0.556	0.034	1681	0	0	5.917	18.8	-0.154		0.01	2141	-0.205	0.532	0.14	1.079	0.006	0.022	0.014	0.015	0.606	0.351	0.001	0.192	0.105	0.621	-0.011
12501	Dayton	OH	1,179,009	1	0.116	0.355	0.08	0.073	0.084	0.341	39002	0.387	10.176	0.286	0.578	0.025	2162	2.66	0	5.71	18.9	6.093		0.016	8460	0.038	0.653	0.22	0.942	0.005	0.012	0.015	0.021	0.475	0.398	0.002	0.234	0.112	0.556	-0.011
12502	Washington Court House	OH	109,851	0	0.019	0.066	0.019	0.02	0.017	0.345	32903	0.33	8.036	0.25	0.644	0.019	1850	2.66	0	4.805	20.5	7.924		0.018	8683	-0.056	0.654	0.225	3.351	0.005	0.026	0.023	0.009	0.21	0.318	0	0.193	0.105	0.597	-0.011
12600	Wayne	IN	104,034	1	0.039	0.12	0.038	0.036	0.038	0.464	34115	0.389	10.525	0.284	0.59	0.022	2148	0	0	7.067	18	-1.393		0.029	11267	-0.08	0.643	0.282	1.444	0.005	0.012	0.016	0.012	0.887	0.417	0.002	0.219	0.116	0.586	-0.012
12701	Cincinnati	OH	1,954,800	1	0.117	0.349	0.11	0.106	0.113	0.258	42063	0.452	13.814	0.314	0.524	0.024	2174	2.66	0	6.243	19.1	5.432	-0.015	0.015	5415	-0.011	0.667	0.173	1.216	0.006	0.011	0.012	0.026	0.388	0.444	0.002	0.225	0.102	0.546	-0.01
12702	Maysville	KY	52,963	1	0.028	0.124	0.027	0.025	0.026	0.322	27372	0.422	8.344	0.338	0.519	0.013	1613	0.2	0	6.08	16.3	-3.84	-0.005	0.019	1150	0.002	0.585	0.223	11.189	0.003	0.011	0.009	0.006	-0.162	0.523	0.001	0.173	0.101	0.603	-0.003
12800	Washington	IN	134,026	1	0.003	0.048	0.039	0.038	0.039	0.314	35835	0.312	8.426	0.228	0.632	0.016	1944	0	0	6.15	19.5	3.411					0.679	0.279	4.476	0.006	0.022	0.016	0.009	0.36	0.535	0.001	0.152	0.094	0.623	-0.006
12901	Lexington-Fayette	KY	525,970	1	0.09	0.17	0.082	0.072	0.09	0.345	36577	0.485	13.3	0.352	0.49	0.019	1527	0.2	0	5.984	16.6	-3.656	0.015	0.019	4441	0.054	0.677	0.162	2.32	0.004	0.016	0.016	0.037	0.304	0.514	0.002	0.223	0.111	0.544	-0.004
12902	Mount Sterling	KY	40,195	0	0.026	0.077	0.02	0.018	0.025	0.323	28067	0.458	12.55	0.332	0.508	0.01	1230	0.2	0	5.556	15.8	-6.92	0.014				0.571	0.235	1.4	0.003	0.018	0.013	0.005	-1.132	0.342	0.001	0.193	0.114	0.604	-0.014
12903	Danville	KY	86,667	0	0.051	0.09	0.027	0.025	0.034	0.353	30746	0.392	7.263	0.319	0.552	0.012	1239	0.2	0	5.847	16	-3.142	0.009	0.012	16900	0.452	0.603	0.243	1.319	0.004	0.02	0.015	0.014	-0.026	0.693	0.001	0.195	0.106	0.616	-0.005
13000	Elizabethtown	KY	176,597	1	0.074	0.156	0.027	0.026	0.026	0.338	29945	0.351	8.532	0.265	0.619	0.011	1517	0.2	0	5.676	18	-1.755	-0.006	0.011	1084	-0.103	0.639	0.2	0.751	0.003	0.032	0.026	0.029	-1.309	0.526	0.001	0.191	0.107	0.612	-0.007
13101	Louisville	KY	1,100,767	1	0.132	0.311	0.104	0.095	0.11	0.261	39192	0.471	13.684	0.334	0.506	0.019	1833	0.2	0	5.998	17.9	-6.336	0.02	0.014	6141	-0.045	0.66	0.162	0.945	0.005	0.012	0.012	0.027	0.388	0.529	0.003	0.25	0.12	0.541	-0.011
13102	Madison	IN	49,985	1	0.013	0.032	0.012	0.019	0.006	0.411	31205	0.355	6.725	0.288	0.581	0.018	2190	0	0	6.341	17.3	-0.717	0.008	0.04	9008	-0.044	0.644	0.272	6.025	0.005	0.021	0.019	0.013	0.462	0.504	0.001	0.205	0.123	0.586	-0.003
13103	Bardstown	KY	66,605	0	0.068	0.092	0.022	0.022	0.017	0.373	30726	0.395	12.494	0.27	0.61	0.011	1284	0.2	0	6.317	18.2	-1.755	-0.002	0.015	6000	-0.105	0.628	0.291	0.956	0.004	0.021	0.016	0.011	0.475	0.768	0.001	0.202	0.101	0.568	-0.006
13200	Owensboro	KY	177,640	1	0.033	0.117	0.049	0.046	0.053	0.387	31538	0.387	9.513	0.292	0.592	0.013	2194	0.2	0	6.026	16.7	9.696	-0.015	0.023	4452	-0.039	0.602	0.218	1.108	0.004	0.007	0.008	0.009	0.473	0.698	0.001	0.192	0.107	0.603	-0.008
13300	Findlay	OH	246,623	0	0.015	0.089	0.032	0.028	0.034	0.457	34869	0.302	8.274	0.219	0.684	0.02	1699	2.66	0	5.355	19.2	11.407		0.024	14624	0.083	0.666	0.324	1.286	0.005	0.014	0.015	0.014	1.106	0.523	0.001	0.185	0.099	0.581	-0.008
13400	Lima	OH	260,393	1	0.052	0.252	0.048	0.049	0.043	0.445	35092	0.316	9.453	0.221	0.665	0.02	1859	2.66	0	5.109	19.7	13.717		0.019	7747	0.056	0.652	0.298	2.666	0.005	0.009	0.011	0.009	1.414	0.629	0.001	0.174	0.09	0.59	-0.004
13501	Toledo	OH	834,343	1	0.097	0.29	0.078	0.074	0.079	0.345	38616	0.386	10.884	0.277	0.552	0.029	2128	2.66	0	6.145	18.8	2.054		0.012	3600	-0.054	0.659	0.214	0.996	0.005	0.013	0.015	0.026	0.442	0.513	0.001	0.236	0.105	0.538	-0.012
13502	Defiance	OH	98,981	0	0.011	0.081	0.015	0.013	0.019	0.437	35188	0.315	11.039	0.204	0.681	0.02	1798	2.66	0	5.048	19.6	13.318		0.01	14850	0.055	0.679	0.422	3.971	0.005	0.012	0.015	0.011	0.929	0.52	0	0.175	0.1	0.602	-0.012
13600	South Bend	IN	657,906	1	0.107	0.264	0.067	0.06	0.071	0.385	36189	0.423	11.211	0.311	0.545	0.02	1862	0	0	6.498	18.3	-2.923		0.021	12138	0.077	0.649	0.247	1.391	0.005	0.015	0.017	0.04	0.065	0.424	0.001	0.231	0.106	0.552	-0.011
13700	Concord	IN	372,184	1	0.033	0.176	0.027	0.027	0.024	0.405	35487	0.395	15.141	0.244	0.627	0.021	2052	0	0	6.437	18.8	-4.199		0.005	8100	0.051	0.686	0.421	3.359	0.005	0.019	0.019	0.052	-0.043	0.36	0.001	0.18	0.105	0.59	-0.017
13800	Wayne	IN	129,528	0	0.006	0.056	0.02	0.021	0.018	0.439	35790	0.364	15.072	0.213	0.635	0.021	2007	0	0	6.961	18.4	1.626		0.015	13030	0.086	0.679	0.392	1.894	0.005	0.02	0.022	0.022	0.556	0.404	0	0.151	0.1	0.611	-0.006
13900	Center	IN	192,308	1	0.038	0.15	0.046	0.037	0.055	0.451	37701	0.337	8.196	0.255	0.537	0.02	2569	0	0	6.665	17.8	0.629		0.01	2811	-0.271	0.632	0.326	1.733	0.005	0.012	0.015	0.02	0.854	0.448	0.001	0.201	0.118	0.588	-0.018
14000	Muncie	IN	415,487	1	0.058	0.216	0.062	0.06	0.063	0.417	34884	0.384	10.075	0.283	0.557	0.019	1858	0	0	6.655	17.2	-3.912		0.022	6770	0.127	0.621	0.239	1.12	0.004	0.011	0.015	0.011	0.654	0.352	0.001	0.229	0.115	0.569	-0.022
14100	Fort Wayne	IN	557,161	1	0.068	0.29	0.075	0.058	0.086	0.352	38529	0.381	13.303	0.248	0.573	0.018	1814	0	0	6.491	19.1	-0.56		0.02	7206	-0.155	0.701	0.272	2.138	0.004	0.013	0.014	0.028	0.901	0.486	0.003	0.2	0.105	0.576	-0.015
14200	Indianapolis	IN	1,507,346	1	0.141	0.333	0.107	0.089	0.122	0.262	42510	0.459	13.844	0.32	0.479	0.023	2519	0	0	6.991	18.8	0.549		0.009	8685	-0.104	0.699	0.154	0.936	0.005	0.02	0.016	0.035	0.69	0.408	0.004	0.226	0.115	0.55	-0.012
14300	Columbus	IN	163,284	1	0.01	0.077	0.048	0.038	0.061	0.404	35466	0.381	12.38	0.257	0.593	0.02	2590	0	0	6.341	19.3	0.477		0.012	3264	-0.302	0.671	0.345	1.77	0.005	0.015	0.015	0.024	0.535	0.5	0.002	0.175	0.116	0.625	-0.006
14400	Terre Haute	IN	261,832	1	0.035	0.155	0.042	0.043	0.038	0.391	31382	0.367	8.691	0.28	0.592	0.02	1875	0	0	6.45	17.3	-0.317		0.027	8388	0.092	0.61	0.202	1.947	0.005	0.013	0.015	0.013	0.611	0.366	0.002	0.197	0.113	0.566	-0.011
14500	Lafayette	IN	347,966	1	0.036	0.209	0.072	0.077	0.066	0.429	32345	0.349	8.583	0.264	0.586	0.02	1719	0	0	6.3	18.1	0.095	0.021	0.011	3657	0.161	0.644	0.236	1.115	0.005	0.015	0.017	0.048	0.435	0.393	0.001	0.191	0.097	0.547	-0.011
14600	Bloomington	IN	280,923	1	0.014	0.105	0.063	0.07	0.058	0.397	30525	0.394	10.999	0.284	0.574	0.018	1620	0	0	6.01	18.9	1.814		0.007	3893	0.264	0.634	0.181	4.994	0.005	0.015	0.017	0.029	0.043	0.402	0.001	0.18	0.102	0.523	-0.01
14700	Evansville	IN	388,604	1	0.041	0.21	0.07	0.061	0.078	0.366	36908	0.402	13.881	0.263	0.574	0.021	2022	0	0	6.535	18.1	0.957	0.014	0.018	6157	-0.039	0.667	0.225	1.337	0.005	0.007	0.007	0.013	1.29	0.509	0.003	0.188	0.11	0.585	-0.005
14801	Olney	IL	55,642	0	0.002	0.016	0.015	0.016	0.011	0.486	31875	0.343	8.23	0.261	0.643	0.013	2254	0	0.476	4.303	15.7	9.889	0.007	0.036	5275	0.01	0.603	0.215	21.031	0.005	0.011	0.011	0.006	1.562	0.626		0.176	0.106	0.608	0.008
14802	Vincennes	IN	54,708	0	0.015	0.061	0.034	0.036	0.029	0.488	30101	0.379	8.491	0.294	0.584	0.014	2268	0	0	5.712	16.7	4.262	0.035	0.018	2500	-0.127	0.627	0.122	0.963	0.006	0.01	0.011	0.01	0.687	0.495	0.001	0.204	0.107	0.56	-0.012
14900	Gary	IN	675,971	1	0.182	0.444	0.08	0.082	0.075	0.277	38097	0.369	10.709	0.262	0.532	0.024	2258	0	0	7.061	20.3	-3.78		0.016	7395	-0.102	0.637	0.197	0.994	0.004	0.024	0.019	0.046	-0.229	0.439	0.002	0.244	0.1	0.533	-0.012
15000	Canton	OH	700,866	1	0.043	0.198	0.054	0.049	0.058	0.378	35700	0.381	11.019	0.271	0.633	0.021	1768	2.66	0	5.563	19.3	12.753		0.014	8639	-0.039	0.642	0.259	1.55	0.005	0.013	0.013	0.015	0.977	0.493	0.001	0.187	0.101	0.584	-0.009
15100	Lorain	OH	423,702	1	0.073	0.207	0.064	0.062	0.065	0.362	38660	0.342	8.711	0.255	0.599	0.025	2044	2.66	0	5.833	19	7.879		0.014	11565	-0.088	0.648	0.256	1.477	0.005	0.022	0.018	0.023	0.699	0.478	0.001	0.222	0.106	0.568	-0.01
15200	Cleveland	OH	2,661,167	1	0.175	0.446	0.115	0.106	0.119	0.268	42208	0.463	13.743	0.326	0.538	0.031	2677	2.66	0	6.958	18.4	5.208		0.011	7049	-0.034	0.648	0.189	1.144	0.005	0.01	0.015	0.048	0.455	0.518	0.001	0.254	0.107	0.521	-0.012
15300	Parkersburg	WV	202,967	1	0.008	0.044	0.028	0.025	0.031	0.346	32372	0.375	7.579	0.3	0.578	0.017	1826	2.5	0	5.851	16.9	-0.284	-0.003	0.025	7253	0.03	0.582	0.19	1.383	0.003	0.007	0.008	0.008	0.333	0.398	0.001	0.19	0.108	0.599	-0.001
15400	Zanesville	OH	188,410	1	0.029	0.115	0.027	0.024	0.028	0.346	30313	0.352	8.705	0.265	0.615	0.019	1635	2.66	0	4.95	19.2	7.247		0.016	7501	0.023	0.603	0.24	3.84	0.004	0.014	0.014	0.008	0.576	0.353	0	0.202	0.107	0.578	-0.006
15500	Steubenville	OH	132,008	1	0.039	0.184	0.03	0.037	0.018	0.378	32010	0.35	9.312	0.257	0.632	0.02	1512	2.66	0	5.935	17.5	8.384	-0.009	0.023	11197	0.196	0.546	0.216	1.316	0.003	0.011	0.012	0.013	0.893	0.448	0.001	0.211	0.098	0.571	-0.002
15600	Wheeling	WV	195,637	1	0.023	0.151	0.035	0.038	0.029	0.343	31111	0.403	10.613	0.297	0.578	0.017	1664	2.5	0	6.139	16.5	1.849	-0.006	0.026	4864	-0.089	0.546	0.141	0.795	0.003	0.005	0.007	0.009	0.79	0.51	0.001	0.203	0.099	0.57	-0.003
15700	Scioto	OH	225,682	0	0.032	0.16	0.027	0.024	0.028	0.322	28949	0.403	9.722	0.305	0.573	0.019	1577	2.66	0	4.927	20.4	3.963		0.018	3057	-0.054	0.545	0.203	0.379	0.004	0.011	0.011	0.007	0.105	0.253	0.001	0.215	0.119	0.563	-0.011
15800	Athens	OH	142,321	0	0.018	0.058	0.03	0.03	0.031	0.359	24643	0.395	7.157	0.323	0.566	0.024	1710	2.66	0	5.361	17.3	0.706	-0.008	0.028	4775	0.188	0.549	0.103	0.948	0.003	0.012	0.013	0.017	-0.328	0.251	0.001	0.201	0.095	0.523	-0.003
15900	Columbus	OH	1,663,807	1	0.124	0.269	0.122	0.106	0.139	0.271	40286	0.451	14.001	0.311	0.545	0.029	2301	2.66	0	6.531	19	3.69		0.013	8030	0.107	0.692	0.119	0.845	0.005	0.02	0.019	0.044	0.61	0.363	0.003	0.228	0.11	0.527	-0.01
16000	Mansfield	OH	326,186	1	0.051	0.231	0.041	0.04	0.041	0.403	33186	0.335	7.903	0.256	0.64	0.022	1713	2.66	0	5.248	18.9	4.968		0.015	6365	-0.016	0.622	0.283	1.275	0.005	0.013	0.013	0.012	0.992	0.395	0.001	0.206	0.113	0.572	-0.011
16100	State College	PA	310,658	1	0.023	0.195	0.055	0.054	0.058	0.397	28923	0.373	8.759	0.285	0.613	0.02	1367	0	0	6.981	17.8	6.352	-0.013	0.019	7303	0.432	0.582	0.159	0.907	0.004	0.013	0.015	0.029	0.295	0.464	0.001	0.153	0.071	0.528	-0.002
16200	Altoona	PA	411,749	1	0.017	0.163	0.038	0.042	0.034	0.391	30392	0.371	9.835	0.272	0.622	0.018	1550	0	0	7.147	18.1	7.231	-0.015	0.017	7679	0.241	0.57	0.154	1.449	0.003	0.006	0.008	0.01	0.938	0.65	0.001	0.177	0.078	0.564	0.003
16300	Pittsburgh	PA	2,561,364	1	0.075	0.323	0.081	0.069	0.089	0.287	38686	0.45	13.848	0.312	0.533	0.025	2244	0	0	8.199	18.1	5.035	-0.01	0.022	8789	0.092	0.599	0.124	0.556	0.004	0.007	0.011	0.025	0.604	0.651	0.002	0.209	0.082	0.545	-0.001
16400	Youngstown	OH	809,682	1	0.086	0.338	0.06	0.06	0.059	0.374	34808	0.387	10.241	0.284	0.603	0.019	1645	2.66	0	6.079	19.2	6.568	-0.016	0.025	9907	0.011	0.589	0.226	0.965	0.004	0.008	0.011	0.019	0.906	0.549	0.001	0.231	0.101	0.554	-0.01
16500	Erie	PA	659,098	1	0.034	0.21	0.05	0.051	0.047	0.427	31989	0.392	10.49	0.287	0.596	0.024	2011	0	0	7.642	17.7	5.037	-0.008	0.021	7200	0.152	0.611	0.23	1.341	0.004	0.007	0.009	0.019	0.694	0.521	0.001	0.213	0.09	0.546	-0.005
16600	Roanoke	VA	468,038	1	0.091	0.225	0.066	0.066	0.064	0.334	34411	0.424	9.212	0.332	0.544	0.022	1632	0	0	6.208	16.6	3.084	-0.002	0.024	3970	0.206	0.62	0.171	1.109	0.005	0.008	0.009	0.027	-0.196	0.458	0.001	0.211	0.096	0.545	-0.004
16701	Elkins	WV	60,271	0	0.007	0.05	0.009	0.008	0.006	0.388	26302	0.391	8.336	0.307	0.56	0.009	1400	2.5	0	5.979	14.7	-6.483	-0.017	0.033	13180	0.152	0.539	0.118	2.177	0.004	0.005	0.005	0.006	-0.342	0.357	0.001	0.168	0.112	0.58	-0.001
16702	Morgantown	WV	259,942	1	0.023	0.108	0.052	0.054	0.046	0.336	28593	0.424	9.565	0.328	0.56	0.015	1641	2.5	0	6.507	16	-6.397	-0.008	0.027	2143	0.131	0.564	0.081	0.572	0.003	0.007	0.007	0.019	0.372	0.37	0.001	0.189	0.092	0.536	-0.006
16703	Buckhannon	WV	40,323	0	0.004	0.042	0.011	0.016	0.009	0.377	25062	0.404	7.553	0.328	0.55	0.014	1221	2.5	0	6.238	16.1	-10.275	-0.011	0.025	16800	0.197	0.532	0.112	0.74	0.003	0.008	0.011	0.005	-0.141	0.312	0.001	0.181	0.101	0.577	0.006
16801	Beckley	WV	174,251	1	0.061	0.121	0.015	0.012	0.017	0.33	28131	0.446	11.535	0.331	0.539	0.012	1317	2.5	0	6.099	16	-6.88	-0.002	0.029	5808	-0.242	0.49	0.069	0.306	0.003	0.006	0.007	0.009	-0.862	0.303	0.001	0.217	0.104	0.58	-0.006
16802	Summersville	WV	58,143	0	0.003	0.043	0.011	0.009	0.01	0.329	25662	0.452	13.73	0.314	0.545	0.012	1483	2.5	0	6.065	14.8	-6.952	-0.008	0.034	1027	-0.02	0.486	0.094	0.17	0.003	0.006	0.007	0.005	-0.593	0.322	0.002	0.175	0.101	0.595	-0.004
16901	Charleston	WV	347,345	1	0.044	0.177	0.057	0.05	0.059	0.28	34109	0.474	12.717	0.347	0.518	0.016	1532	2.5	0	6.254	15.7	-9.146	0.006	0.017	3243	-0.11	0.553	0.083	0.26	0.003	0.008	0.01	0.011	-0.087	0.3	0.002	0.21	0.113	0.573	-0.002
16902	Spencer	WV	23,028	0	0.002	0.011	0.007	0.007	0.004	0.268	23337	0.356	6.941	0.287	0.552	0.011	1333	2.5	0	6.717	14.8	-10.746	0.001				0.491	0.141	0.231	0.003	0.013	0.009	0.006	-0.651	0.247	0.001	0.163	0.1	0.603	-0.005
17000	Pikeville	KY	204,354	0	0.008	0.103	0.017	0.013	0.015	0.295	23076	0.474	10.775	0.366	0.501	0.011	1240	0.2	0	6.46	15.4	-2.262	0.001	0.01	3671	-0.142	0.435	0.054	0.023	0.002	0.003	0.006	0.004	-1.347	0.331	0.001	0.186	0.103	0.608	0.004
17100	Huntington	KY	344,380	1	0.021	0.144	0.043	0.045	0.041	0.343	29101	0.467	11.153	0.355	0.519	0.014	1448	0.2	0	6.436	16.5	-2.126	0.001	0.02	2400	-0.038	0.541	0.122	0.45	0.003	0.007	0.008	0.009	-0.404	0.37	0.001	0.208	0.107	0.577	-0.003
17200	Harrisonburg	VA	174,641	1	0.024	0.107	0.034	0.037	0.033	0.378	31025	0.409	11.826	0.291	0.591	0.018	1501	0	0	5.499	15.9	5.775	-0.006	0.017	3568	0.381	0.641	0.217	1.544	0.005	0.016	0.011	0.041	-0.385	0.465	0.001	0.163	0.08	0.548	0.002
17300	Staunton	VA	188,559	1	0.071	0.079	0.031	0.028	0.033	0.344	34674	0.368	7.971	0.288	0.592	0.02	1465	0	0	6.003		3.633		0.037	9809	0.122	0.607	0.206	3.52	0.005	0.011	0.007	0.019	-0.2	0.492	0.001	0.197	0.098	0.583	-0.004
17400	Hagerstown	PA	408,535	1	0.047	0.164	0.035	0.036	0.034	0.298	34829	0.351	8.689	0.264	0.607	0.016	1512	0	0	6.288	17.4	1.236	0.007	0.015	3360	-0.034	0.633	0.176	1.427	0.005	0.031	0.012	0.019	-0.256	0.391	0.002	0.186	0.097	0.598	0.006
17501	Cumberland	MD	155,822	1	0.033	0.149	0.024	0.026	0.021	0.373	29147	0.425	13.041	0.294	0.589	0.018	1840	1	11.429	6.553	16	-2.043	-0.006	0.032	12039	-0.059	0.566	0.168	0.739	0.004	0.008	0.007	0.009	0.038	0.491	0.002	0.187	0.085	0.6	0
17502	Winchester	VA	115,649	1	0.043	0.1	0.042	0.037	0.045	0.301	36887	0.402	10.978	0.292	0.575	0.02	1801	0	0	6.326	16.6	0.058	-0.003	0.017	9058	-0.058	0.669	0.182	1.205	0.005	0.039	0.023	0.029	-0.875	0.391	0.001	0.172	0.098	0.584	0.002
17600	Charlottesville	VA	273,489	1	0.164	0.096	0.06	0.058	0.062	0.282	37999	0.489	12.275	0.366	0.5	0.022	1882	0	0	6.177		-0.367		0.011	2786	0.327	0.626	0.093	1.081	0.005	0.031	0.017	0.044	-0.484	0.365	0.001	0.203	0.089	0.544	0.005
17700	Syracuse	NY	1,080,612	1	0.056	0.253	0.086	0.088	0.08	0.378	35778	0.409	10.819	0.301	0.541	0.036	3044	0	6.905	8.59	15.8	1.814	-0.016	0.023	10408	0.088	0.629	0.146	1.253	0.005	0.008	0.012	0.043	0.353	0.484	0.002	0.236	0.087	0.522	-0.004
17800	Oneonta	NY	161,132	0	0.012	0.053	0.012	0.014	0.008	0.405	31398	0.374	7.377	0.3	0.569	0.037	2714	0	6.905	9.284	14	3.69	-0.021	0.025	5231	0.151	0.61	0.152	1.978	0.004	0.014	0.012	0.025	0.102	0.377	0.002	0.199	0.09	0.553	0.005
17900	Union	NY	294,558	1	0.023	0.12	0.063	0.065	0.063	0.363	35192	0.39	8.997	0.3	0.557	0.031	2370	0	6.905	8.034	15.9	7.263	-0.015	0.01	3090	0.182	0.615	0.189	6.272	0.004	0.014	0.015	0.04	0.505	0.493	0.001	0.209	0.094	0.538	-0.003
18000	Buffalo	NY	2,369,699	1	0.104	0.342	0.098	0.097	0.097	0.333	38618	0.396	10.989	0.287	0.521	0.037	3031	0	6.905	9.08	15.7	3.245	-0.016	0.015	8230	0.029	0.639	0.183	2.241	0.005	0.007	0.012	0.049	0.394	0.607	0.002	0.251	0.088	0.524	-0.007
18100	Elmira	NY	346,894	1	0.03	0.158	0.048	0.048	0.046	0.411	32548	0.416	10.805	0.308	0.568	0.033	2590	0	6.905	8.67	16	0.774	-0.002	0.023	15547	0.266	0.615	0.175	1.287	0.004	0.012	0.015	0.042	0.5	0.396	0.001	0.222	0.092	0.516	0.001
18201	Olean	NY	197,898	0	0.01	0.143	0.016	0.016	0.016	0.455	29823	0.37	10.119	0.269	0.62	0.032	2566	0	6.905	8.316	16	3.707	-0.011	0.04	9250	0.168	0.611	0.208	2.47	0.004	0.01	0.01	0.015	-0.135	0.418	0.002	0.197	0.091	0.552	0.001
18202	St. Marys	PA	41,086	0	0.002	0.025	0.016	0.015	0.013	0.53	34878	0.299	10.488	0.194	0.696	0.02	1510	0	0	8.325	17.5	7.407	-0.017				0.625	0.437	1.868	0.004	0.005	0.009	0.01	1.145	0.78	0.001	0.159	0.085	0.576	-0.005
18300	Watertown	NY	250,613	1	0.035	0.147	0.022	0.027	0.018	0.471	27436	0.353	6.815	0.285	0.59	0.035	2904	0	6.905	9.16	15.9	5.444	-0.012	0.024	10602	0.134	0.601	0.117	0.658	0.004	0.022	0.022	0.033	-0.213	0.472	0.001	0.195	0.081	0.539	0.007
18400	Plattsburgh	NY	169,879	0	0.041	0.285	0.025	0.026	0.023	0.47	28561	0.359	6.947	0.29	0.581	0.041	2872	0	6.905	9.433	14.6	2.784	-0.008	0.035	4636	0.068	0.573	0.123	0.997	0.005	0.007	0.007	0.04	-0.21	0.635	0.002	0.208	0.085	0.522	0.008
18500	Amsterdam	NY	110,160	0	0.013	0.13	0.027	0.031	0.026	0.416	32624	0.369	7.015	0.299	0.565	0.038	2988	0	6.905	9.628	14.3	2.667	-0.007	0.009	2380	-0.078	0.595	0.189	4.284	0.004	0.014	0.012	0.025	0.683	0.57	0.001	0.231	0.092	0.54	0.006
18600	Albany	NY	1,061,509	1	0.055	0.201	0.077	0.078	0.078	0.317	40298	0.407	10.807	0.299	0.511	0.034	2767	0	6.905	8.921	15.8	4.01	-0.011	0.023	9499	0.058	0.649	0.09	0.466	0.006	0.013	0.011	0.045	0.602	0.525	0.002	0.224	0.087	0.533	0
18700	Sunbury	PA	191,962	1	0.023	0.169	0.043	0.04	0.044	0.396	30863	0.359	9.138	0.268	0.632	0.017	1426	0	0	6.516	18.1	5.346	-0.007	0.016	20819	0.473	0.572	0.221	2.797	0.005	0.009	0.01	0.018	0.692	0.521	0.002	0.171	0.079	0.592	-0.002
18800	Scranton	PA	857,487	1	0.022	0.131	0.044	0.041	0.047	0.351	35125	0.412	12.428	0.288	0.578	0.023	1568	0	0	7.373	18.6	5.554	-0.011	0.021	8661	0.142	0.598	0.158	1.683	0.005	0.023	0.014	0.028	0.118	0.557	0.001	0.185	0.08	0.548	-0.005
18900	Williamsport	PA	227,275	1	0.025	0.162	0.031	0.033	0.026	0.414	31689	0.382	10.051	0.281	0.604	0.021	1848	0	0	6.937	17.4	4.766	-0.007	0.018	7163	0.166	0.606	0.238	2.495	0.004	0.01	0.011	0.011	0.279	0.449	0.001	0.197	0.093	0.575	-0.006
19000	Allentown	PA	637,958	1	0.027	0.214	0.082	0.07	0.094	0.329	39894	0.402	12.055	0.281	0.53	0.023	2217	0	0	7.449	19.3	0.125	-0.007	0.02	14658	0.037	0.633	0.206	1.102	0.005	0.03	0.02	0.051	0.448	0.626	0.001	0.186	0.084	0.567	-0.003
19100	Reading	PA	1,114,959	1	0.026	0.262	0.066	0.068	0.062	0.344	38217	0.372	10.983	0.262	0.582	0.021	1807	0	0	7.694	19.1	2.944	-0.001	0.019	8790	0.144	0.65	0.234	2.03	0.005	0.02	0.015	0.032	0.548	0.538	0.002	0.17	0.079	0.583	-0.006
19200	Harrisburg	PA	1,051,424	1	0.059	0.278	0.06	0.056	0.062	0.314	38699	0.37	11.141	0.258	0.573	0.021	1909	0	0	7.256	17.9	0.608	-0.002	0.018	8336	0.107	0.661	0.178	1.804	0.005	0.02	0.013	0.028	0.683	0.488	0.001	0.186	0.088	0.583	-0.001
19300	Poughkeepsie	NY	873,232	1	0.075	0.142	0.07	0.073	0.068	0.301	39707	0.39	9.621	0.293	0.482	0.039	3085	0	6.905	9.084	16.2	2.093	-0.012	0.014	8390	0.083	0.637	0.105	1.941	0.005	0.026	0.024	0.078	-0.759	0.574	0.002	0.183	0.079	0.557	0.004
19400	New York	NY	11,781,395	1	0.196	0.382	0.132	0.114	0.141	0.156	45509	0.684	29.143	0.393	0.44	0.035	3483	0	6.905	9.949	18.7	-1.449	0.013	0.012	9269	-0.099	0.598	0.07	0.779	0.004	0.01	0.022	0.296	-1.108	0.635	0.004	0.278	0.073	0.481	0
19500	Toms River	NJ	1,126,217	1	0.055	0.198	0.109	0.099	0.118	0.263	54036	0.407	15.42	0.253	0.419	0.031	2632	7.22	1.19			5.938	-0.012	0.001	4100	-0.246	0.614	0.081	0.623	0.006	0.027	0.025	0.087	-0.56	0.614	0.001	0.146	0.075	0.587	-0.001
19600	Newark	NJ	5,822,286	1	0.138	0.323	0.118	0.1	0.131	0.234	51373	0.518	19.205	0.325	0.401	0.031	2782	7.22	1.19		15.4	-0.599	-0.005	0.005	7282	-0.153	0.646	0.13	1.316	0.005	0.016	0.024	0.227	-0.466	0.611	0.002	0.19	0.072	0.542	-0.004
19700	Philadelphia	PA	5,602,247	1	0.193	0.376	0.122	0.111	0.13	0.246	43746	0.491	15.29	0.338	0.461	0.029	2877	0	0	7.967	18.7	-3.101	0.007	0.012	10851	0.004	0.636	0.117	0.778	0.005	0.013	0.014	0.071	0.068	0.561	0.003	0.239	0.08	0.512	-0.003
19800	Wilmington	DE	586,216	1	0.176	0.216	0.091	0.078	0.1	0.251	44620	0.427	13.844	0.289	0.469	0.013	1737	0.75	0	7.584	17.7	-3.338	0.006	0.012	4385	0.051	0.682	0.136	0.54	0.005	0.028	0.024	0.059	0.111	0.435	0.004	0.23	0.097	0.531	-0.008
19901	Dover	DE	439,269	1	0.196	0.131	0.03	0.028	0.029	0.358	36398	0.449	9.882	0.35	0.509	0.017	1965	0.75	0	6.835	16.7	5.869	0.001	0.018	5194	-0.025	0.621	0.127	0.426	0.006	0.027	0.012	0.039	-0.757	0.368	0.005	0.255	0.097	0.557	-0.001
19902	Easton	MD	154,018	1	0.163	0.111	0.056	0.045	0.064	0.32	43805	0.48	14.508	0.335	0.517	0.019	1702	1	11.429	6.562	17.7	0.006	-0.001	0.013	14255	0.003	0.647	0.12	0.394	0.007	0.026	0.015	0.026	-0.476	0.43	0.002	0.227	0.091	0.577	0.005
19903	Chincoteague	VA	51,398	0	0.343	0.084	0.007	0.003	0.009	0.393	31562	0.477	11.521	0.362	0.399	0.02	1947	0	0	5.638		5.172	0.023	0.019	1114	-0.059	0.586	0.164	0.432	0.005	0.006	0.009	0.04	-0.453	0.339	0.002	0.293	0.085	0.536	0.012
20001	Bangor	ME	289,843	1	0.003	0.065	0.028	0.027	0.03	0.403	32900	0.397	8.898	0.308	0.586	0.027	1720	0	0.234	6.669	15.7	3.767	-0.007	0.024	4991	0.141	0.635	0.121	2.789	0.005	0.014	0.013	0.023	0.392	0.292	0.001	0.207	0.118	0.561	0
20002	Calais	ME	33,941	0	0.002	0.196	0.008	0.007	0.009	0.493	26505	0.377	6.18	0.316	0.529	0.024	1529	0	0.234	7.988	13.7	4.963	-0.009	0.059	2701	0.165	0.57	0.138	0.53	0.007	0.011	0.013	0.04	-0.723	0.259	0.001	0.213	0.114	0.565	0.01
20003	Presque Isle	ME	73,938	0	0.004	0.057	0.008	0.009	0.009	0.512	27952	0.368	7.492	0.293	0.6	0.023	1769	0	0.234	6.823	15.7	3.045	-0.027			-0.02	0.586	0.125	1.271	0.006	0.011	0.012	0.059	-0.661	0.608	0.001	0.176	0.091	0.588	0.007
20100	Portland	ME	690,459	1	0.006	0.052	0.054	0.05	0.055	0.363	37252	0.439	13.348	0.306	0.574	0.027	1931	0	0.234	6.85	15.9	2.793	-0.009	0.013	3538	0.064	0.664	0.141	2.669	0.006	0.016	0.014	0.028	0.334	0.365	0.001	0.211	0.118	0.555	0
20200	Burlington	VT	321,496	1	0.006	0.044	0.062	0.058	0.067	0.366	37131	0.405	11.589	0.289	0.558	0.03	1866	5.9	21.333	9.101	14.8	6.641		0.016	12201	0.239	0.706	0.161	1.427	0.006	0.012	0.013	0.044	0.451	0.422	0.001	0.182	0.1	0.542	0.004
20301	Berlin	VT	95,549	0	0.002	0.018	0.014	0.016	0.013	0.433	31204	0.38	10.699	0.273	0.608	0.032	1842	5.9	21.333	7.825	13.8	3.676				-0.024	0.64	0.193	1.802	0.006	0.016	0.012	0.04	0.509	0.488	0	0.208	0.112	0.571	0.003
20302	Claremont	VT	265,884	0	0.004	0.041	0.03	0.021	0.037	0.383	38571	0.404	11.609	0.288	0.6	0.037	1940	5.9	21.333	8.352	14.6	6.585		0.011	16323	0.22	0.68	0.143	2.416	0.007	0.02	0.017	0.033	1.026	0.332	0	0.193	0.11	0.557	0
20401	Providence	RI	1,582,997	1	0.033	0.23	0.089	0.085	0.092	0.328	39543	0.426	13.552	0.291	0.529	0.025	1879	6.15	19.048	7.203	14.8	-2.206	0.008	0.004	11924	0.097	0.65	0.171	2.592	0.006	0.014	0.019	0.115	-0.389	0.623	0.002	0.248	0.092	0.524	0
20402	Nantucket	MA	9,520	0	0.082	0.035	0.01	0.009	0.003	0.818	49651	0.364				0.07	4868	0	3.571	8.164							0.74	0.032	0.005		0.013	0.011	0.08	7.305	0.383	0.002	0.179	0.121	0.479	0.039
20403	Oak Bluffs	MA	14,987	0	0.023	0.016	0.008	0.01	0.003	0.576	48059	0.403	10.469	0.299	0.526	0.054	3752	0	3.571			17.311	-0.001				0.682	0.029	0.036	0.008	0.012	0.011	0.063	4.994	0.86	0.001	0.211	0.126	0.515	-0.02
20500	Boston	MA	4,974,945	1	0.054	0.264	0.093	0.075	0.107	0.251	49445	0.477	21.448	0.263	0.444	0.023	2475	0	3.571	7.89		4.084	0.001	0.008	15931	-0.002	0.665	0.12	1.555	0.006	0.014	0.022	0.132	0.298	0.652	0.003	0.206	0.08	0.518	-0.001
20600	Manchester	NH	1,193,391	1	0.007	0.08	0.072	0.06	0.084	0.301	43530	0.38	12.697	0.253	0.536	0.034	1804	0	0	6.546	16.8	3.63	0.017	0.008	8732	0.018	0.708	0.182	1.866	0.006	0.024	0.021	0.044	-0.262	0.485	0.001	0.173	0.105	0.579	0.001
20700	Keene	NH	118,041	0	0.004	0.024	0.025	0.03	0.023	0.407	37048	0.478	24.837	0.229	0.593	0.042	1856	0	0	8.513	14.3	1.881	0.015	0.017	4732	0.059	0.693	0.159	1.616	0.006	0.024	0.017	0.025	0.684	0.293	0.001	0.199	0.107	0.545	0.002
20800	Springfield	MA	680,014	1	0.055	0.295	0.079	0.08	0.075	0.342	36671	0.413	10.672	0.307	0.519	0.018	2420	0	3.571	7.855		-0.369	0.007	0.012	7485	0.13	0.647	0.148	3.403	0.005	0.013	0.015	0.067	0.235	0.586	0.003	0.286	0.095	0.486	-0.004
20901	Bridgeport	CT	3,405,565	1	0.087	0.269	0.117	0.097	0.13	0.308	53281	0.49	21.68	0.274	0.438	0.026	2476	0	0	8.888	14.9	-4.993		0.008	9747	-0.084	0.666	0.148	1.271	0.005	0.014	0.016	0.109	0.493	0.579	0.002	0.217	0.093	0.55	-0.004
20902	Pittsfield	MA	171,947	1	0.016	0.067	0.052	0.045	0.053	0.479	41091	0.437	13.776	0.299	0.547	0.022	1669	0	3.571	8.124	15.6	4.525	0.015	0.006	24619	0.174	0.642	0.138	0.701	0.006	0.014	0.014	0.035	0.951	0.624	0.002	0.238	0.104	0.534	-0.002
21001	Ashland	WI	47,701	0	0.001	0.236	0.011	0.01	0.009	0.533	32218	0.32	7.108	0.249	0.646	0.027	2725	0.25	11.667	7.119	16.3	7.588		0.021	14415	0.234	0.632	0.199	1.231	0.006	0.007	0.008	0.01	1.525	0.583	0	0.178	0.097	0.576	0.009
21002	Houghton	MI	47,063	0	0.018	0.124	0.016	0.019	0.01	0.55	26975	0.376	12.232	0.254	0.638	0.02	2240	0	0	6.434	18	7.375		0.042	4935	0.23	0.563	0.089	0.202	0.006	0.007	0.006	0.023	0.46	0.502	0.001	0.192	0.084	0.485	-0.006
21003	Ironwood	MI	32,049	0	0.01	0.159	0.012	0.012	0.012	0.554	32111	0.332	6.552	0.266	0.636	0.025	3036	0	0	6.902	15.4	8.369		0.031	1922	0.084	0.534	0.143	0.262	0.006	0.004	0.004	0.014	1.087	0.552	0	0.203	0.094	0.578	-0.003
21004	Rhinelander	WI	67,833	0	0.004	0.198	0.013	0.012	0.012	0.509	37115	0.403	10.478	0.299	0.608	0.038	2512	0.25	11.667	7.827	16.1	2.187		0.015	2018	-0.153	0.597	0.107	0.415	0.007	0.019	0.015	0.015	1.928	0.593	0	0.184	0.103	0.616	0.02
21101	Rice Lake	WI	92,542	0	0.002	0.185	0.007	0.007	0.006	0.499	33974	0.407	14.031	0.267	0.614	0.028	2679	0.25	11.667	7.359	15.7	6.642	-0.027	0.032	3003	0.074	0.639	0.224	0.762	0.006	0.014	0.015	0.013	1.542	0.568	0	0.178	0.097	0.598	0.005
21102	Amery	WI	56,993	0	0.002	0.066	0.021	0.019	0.024	0.356	36392	0.311	7.72	0.233	0.625	0.026	2604	0.25	11.667	8.83	16.3	7.446					0.649	0.266	0.85	0.007	0.031	0.022	0.01	1.572	0.522	0	0.163	0.101	0.601	0.003
21201	Hutchinson	MN	72,898	1	0.002	0.069	0.011	0.009	0.012	0.464	37753	0.272	6.513	0.207	0.668	0.015	3364	2.5	17.286	5.951	18.1	6.678	-0.02				0.707	0.305	8.387	0.007	0.025	0.023	0.019	1.706	0.791	0.001	0.133	0.068	0.623	0.006
21202	Redwood Falls	MN	33,969	0	0.001	0.098	0.005	0.005	0.007	0.571	37685	0.285	7.039	0.214	0.689	0.021	2928	2.5	17.286	6.256	15.8	7.455	-0.026				0.653	0.184	0.887	0.008	0.012	0.017	0.013	2.83	0.874	0.002	0.138	0.068	0.615	0
21301	Mankato	MN	149,925	1	0.007	0.113	0.032	0.029	0.036	0.563	34778	0.303	10.199	0.201	0.668	0.019	2663	2.5	17.286	6.464	17.3	6.834	-0.014	0.04	5858	0.121	0.717	0.216	0.989	0.007	0.017	0.017	0.028	2.004	0.701	0.001	0.161	0.067	0.552	-0.004
21302	Owatonna	MN	109,871	0	0.014	0.085	0.025	0.023	0.027	0.544	35164	0.28	8.304	0.197	0.623	0.018	2862	2.5	17.286	7.047	17.5	6.546	0.002	0.027	20533	0.454	0.705	0.232	1.749	0.007	0.025	0.021	0.038	1.71	0.726	0.001	0.151	0.08	0.579	-0.002
21400	St. Cloud	MN	254,139	1	0.008	0.094	0.056	0.06	0.053	0.398	35324	0.318	9.355	0.224	0.623	0.023	2480	2.5	17.286	6.503	18.1	6.546	-0.013	0.02	6714	0.106	0.732	0.191	0.79	0.006	0.038	0.026	0.019	0.717	0.611	0.001	0.143	0.071	0.569	-0.001
21501	Minneapolis	MN	2,904,389	1	0.053	0.193	0.104	0.1	0.104	0.264	47071	0.375	15.617	0.219	0.471	0.026	3365	2.5	17.286	8.069	18.7	0.449	0.012	0.016	6501	-0.076	0.743	0.158	1.04	0.006	0.014	0.017	0.072	1.348	0.569	0.002	0.187	0.093	0.549	-0.004
21502	Pine City	MN	41,526	0	0.009	0.099	0.008	0.011	0.008	0.342	32880	0.313	6.585	0.247	0.644	0.02	2762	2.5	17.286	6.613	16.7	2.736	0.002	0.024	2240	-0.052	0.635	0.158	0.71	0.006	0.037	0.026	0.011	0.996	0.474	0.001	0.185	0.103	0.588	-0.007
21600	Brainerd	MN	141,542	0	0.002	0.226	0.021	0.019	0.02	0.42	35545	0.396	9.384	0.302	0.578	0.028	3062	2.5	17.286	6.687	16.9	9.205	0.018	0.021	2234	-0.013	0.602	0.125	0.633	0.007	0.024	0.016	0.011	1.698	0.6	0.001	0.184	0.097	0.61	0.008
21701	Rochester	MN	228,867	1	0.016	0.112	0.061	0.053	0.072	0.469	42380	0.338	12.408	0.214	0.557	0.021	3284	2.5	17.286	6.66	18.3	7.357	-0.009	0.013	1931	-0.23	0.724	0.168	7.66	0.007	0.017	0.018	0.049	2.063	0.708	0.001	0.146	0.079	0.613	0.004
21702	Austin	MN	71,187	0	0.004	0.088	0.034	0.032	0.039	0.555	38505	0.282	5.818	0.224	0.673	0.017	4542	2.5	17.286	6.479	18	3.989	0.012	0.014	2594	0.01	0.644	0.238	0.804	0.007	0.012	0.019	0.034	2.541	0.758	0.002	0.181	0.086	0.589	-0.007
21801	Mason City	IA	78,179	0	0.005	0.032	0.016	0.018	0.013	0.58	36400	0.321	9.048	0.23	0.678	0.026	2124	2.86	3.714	5.795	14.2	5.24	-0.026	0.038	5257	-0.014	0.672	0.229	2.315	0.007	0.008	0.01	0.015	2.127	0.724	0.002	0.181	0.091	0.59	0.005
21802	Decorah	IA	72,111	0	0.003	0.047	0.007	0.009	0.007	0.542	34000	0.303	9.119	0.212	0.698	0.026	2420	2.86	3.714	5.926	14.8	10.219	-0.025	0.028	9547	0.124	0.661	0.213	0.321	0.007	0.007	0.011	0.012	2.055	0.864	0	0.14	0.065	0.602	0.002
21900	Marshalltown	IA	113,442	0	0.007	0.174	0.026	0.019	0.033	0.535	35247	0.309	9.287	0.216	0.636	0.022	2080	2.86	3.714	6.155	15.4	-1.602	-0.015	0.018	11892	0.102	0.658	0.235	0.85	0.007	0.013	0.017	0.035	1.578	0.534	0.002	0.176	0.098	0.603	-0.002
22001	Waterloo	IA	222,112	1	0.047	0.264	0.041	0.036	0.04	0.492	34720	0.348	9.541	0.253	0.592	0.024	2231	2.86	3.714	6.214	17.2	1.667	-0.011	0.027	4904	0.164	0.66	0.183	0.581	0.007	0.01	0.011	0.026	1.346	0.665	0.001	0.197	0.08	0.564	-0.002
22002	Iowa Falls	IA	29,516	0	0.004	0.083	0.009	0.012	0.007	0.561	36422	0.303	9.269	0.21	0.71	0.026	2495	2.86	3.714	5.982	14.5	3.677	-0.028			-0.068	0.641	0.164	2.879	0.007	0.014	0.015	0.026	2.434	0.729	0.001	0.146	0.071	0.612	0
22100	Iowa City	IA	203,768	1	0.017	0.135	0.073	0.07	0.075	0.432	35558	0.368	12.979	0.238	0.58	0.023	2221	2.86	3.714	5.944	16.5	2.004	0	0.005	2906	0.226	0.712	0.15	0.767	0.006	0.023	0.025	0.053	0.859	0.432	0.002	0.159	0.084	0.526	-0.002
22200	Cedar Rapids	IA	252,901	1	0.021	0.082	0.056	0.046	0.065	0.42	40330	0.335	10.673	0.228	0.568	0.023	2109	2.86	3.714	5.973	16.8	3.361	-0.021	0.02	6043	-0.114	0.712	0.192	0.775	0.006	0.018	0.017	0.021	1.241	0.58	0.002	0.177	0.097	0.581	-0.002
22300	Ottumwa	IA	142,385	0	0.005	0.055	0.03	0.024	0.037	0.493	33871	0.379	12.797	0.251	0.633	0.022	2149	2.86	3.714	6.09	15.6	3.07	-0.01	0.035	6514	0.033	0.646	0.245	0.492	0.006	0.01	0.011	0.017	1.372	0.478	0.001	0.167	0.098	0.595	0
22400	Sheboygan	WI	195,533	1	0.007	0.119	0.042	0.038	0.044	0.512	39238	0.291	11.586	0.175	0.671	0.022	2600	0.25	11.667	6.612	17.1	6.404	-0.015	0.015	5759	-0.023	0.696	0.369	1.474	0.006	0.014	0.014	0.035	1.583	0.762	0	0.15	0.081	0.601	-0.008
22500	Oshkosh	WI	549,651	1	0.007	0.092	0.045	0.04	0.048	0.445	38576	0.305	11.035	0.195	0.62	0.023	2262	0.25	11.667	6.88	17.1	4.955	-0.026	0.011	6688	0.076	0.702	0.278	1.101	0.007	0.016	0.014	0.025	1.228	0.697	0	0.149	0.085	0.599	-0.006
22601	Green Bay	WI	310,560	1	0.009	0.153	0.067	0.06	0.073	0.427	38561	0.364	14.097	0.223	0.587	0.025	2719	0.25	11.667	6.849	16.4	3.521		0.013	7798	0.041	0.707	0.222	0.429	0.007	0.017	0.018	0.031	1.209	0.72	0	0.171	0.09	0.579	-0.002
22602	Shawano	WI	65,966	0	0.002	0.382	0.018	0.019	0.018	0.447	33696	0.348	9.495	0.253	0.639	0.021	2475	0.25	11.667	7.075	15.4	2.282	-0.019	0.03	2640	-0.171	0.639	0.211	0.605	0.006	0.019	0.02	0.012	0.65	0.718	0	0.184	0.088	0.598	0.001
22700	Wausau	WI	370,092	1	0.003	0.098	0.039	0.036	0.04	0.46	36499	0.328	10.158	0.226	0.638	0.023	2411	0.25	11.667	7.103	16.5	4.856	-0.028	0.008	2251	0.106	0.69	0.237	0.955	0.006	0.012	0.012	0.024	1.048	0.689	0	0.145	0.081	0.6	-0.001
22800	Eau Claire	WI	305,307	1	0.005	0.086	0.033	0.032	0.033	0.463	33090	0.338	9.385	0.244	0.64	0.023	2424	0.25	11.667	7.462	16.3	5.725	-0.022	0.016	3390	0.146	0.694	0.193	2.121	0.006	0.015	0.015	0.018	1.244	0.597	0	0.165	0.084	0.551	-0.004
22900	La Crosse	WI	220,109	1	0.006	0.079	0.049	0.046	0.048	0.45	34419	0.368	11.846	0.25	0.621	0.025	2392	0.25	11.667	7.258	15.2	3.665	-0.026	0.014	3786	0.192	0.686	0.177	2.7	0.006	0.015	0.015	0.019	1.105	0.641	0	0.171	0.087	0.556	-0.001
23000	Monroe	WI	116,624	1	0.005	0.063	0.018	0.019	0.018	0.461	33582	0.325	9.444	0.231	0.649	0.023	2528	0.25	11.667	8.237	14.8	8.85		0.017	2517	0.179	0.685	0.2	2.739	0.007	0.018	0.02	0.01	0.799	0.676	0	0.15	0.078	0.587	-0.003
23100	Madison	WI	590,755	1	0.03	0.14	0.09	0.095	0.083	0.365	40576	0.381	13.799	0.243	0.524	0.029	2839	0.25	11.667	7.953	15.2	3.277		0.01	3128	0.022	0.733	0.132	0.699	0.007	0.027	0.026	0.049	1.86	0.546	0	0.175	0.091	0.536	0.001
23200	Dubuque	IA	163,189	1	0.005	0.091	0.035	0.032	0.035	0.524	36443	0.338	11.587	0.222	0.65	0.022	1773	2.86	3.714	5.516	15.8	3.928	-0.013	0.031	13580	0.136	0.687	0.192	4.49	0.007	0.012	0.013	0.019	1.147	0.813	0.001	0.148	0.079	0.599	0.001
23301	Charleston	IL	101,161	0	0.016	0.071	0.034	0.039	0.025	0.481	31206	0.352	6.921	0.283	0.604	0.017	1503	0	0.476	4.034	17.3	9.104	0.016	0.02	2968	0.111	0.63	0.223	1.55	0.005	0.013	0.014	0.011	0.609	0.456		0.187	0.098	0.53	-0.004
23302	Douglas	IL	101,195	0	0.02	0.223	0.018	0.015	0.018	0.485	31741	0.367	12.107	0.246	0.64	0.014	1491	0	0.476	4.165	18.5	7.493	-0.015	0.01	5275	0.128	0.625	0.227	1.003	0.006	0.01	0.011	0.008	1.223	0.621		0.163	0.098	0.604	0.003
23400	Bloomington	IL	206,909	1	0.055	0.098	0.071	0.061	0.082	0.496	37177	0.339	9.715	0.241	0.515	0.026	1666	0	0.476	4.954	17.7	7.534	0.002	0.014	5640	0.175	0.7	0.114	1.485	0.006	0.023	0.023	0.028	0.565	0.479		0.183	0.092	0.552	-0.004
23500	Decatur	IL	382,083	1	0.095	0.23	0.099	0.116	0.082	0.451	34871	0.402	11.171	0.29	0.562	0.021	1607	0	0.476	4.526	17.8	2.445	0.011	0.01	4872	0.309	0.657	0.145	0.702	0.006	0.017	0.019	0.044	0.511	0.477		0.218	0.093	0.525	-0.006
23600	Burlington	IA	136,489	0	0.021	0.092	0.026	0.026	0.024	0.502	35038	0.318	8.255	0.235	0.646	0.022	1881	2.86	3.714	5.634	15.4	1.478	-0.008	0.015	3922	-0.142	0.645	0.254	1.23	0.006	0.006	0.008	0.012	1.368	0.503	0.003	0.197	0.108	0.584	-0.008
23700	Galesburg	IL	145,734	0	0.043	0.176	0.038	0.047	0.027	0.509	30827	0.402	15.531	0.247	0.612	0.019	1784	0	0.476	4.541	18.1	5.43	0.031	0.034	6384	0.151	0.61	0.16	1.161	0.005	0.01	0.012	0.016	0.751	0.399		0.211	0.108	0.556	-0.009
23801	Davenport	IL	382,351	1	0.055	0.164	0.058	0.051	0.061	0.393	37759	0.37	9.948	0.271	0.536	0.021	1921	0	0.476	5.271	17.1	0.599	-0.001	0.024	7381	0.012	0.664	0.179	1.202	0.006	0.01	0.011	0.033	0.735	0.508	0.005	0.226	0.108	0.562	0
23802	Clinton	IA	70,445	0	0.013	0.075	0.026	0.019	0.03	0.479	34146	0.306	7.263	0.234	0.631	0.023	2139	2.86	3.714	6.098	15.4	5.201	-0.006	0.014	13200	-0.098	0.663	0.232	0.605	0.006	0.016	0.016	0.012	1.108	0.593	0.002	0.188	0.096	0.586	0.004
23900	Peoria	IL	529,703	1	0.061	0.27	0.057	0.056	0.055	0.394	38842	0.368	10.056	0.268	0.534	0.018	1715	0	0.476	4.831	16.7	4.328	0.011	0.009	8252	0.032	0.639	0.191	0.53	0.006	0.014	0.012	0.022	0.946	0.52	0.002	0.203	0.097	0.584	0.001
24000	Kenosha	WI	584,474	1	0.059	0.177	0.051	0.05	0.052	0.384	39333	0.351	11.463	0.237	0.55	0.025	2515	0.25	11.667	6.816	16.5	-4.058	-0.012	0.01	5669	0.042	0.688	0.276	1.462	0.006	0.026	0.019	0.043	0.653	0.53	0	0.212	0.1	0.566	-0.009
24100	Milwaukee	WI	1,660,659	1	0.141	0.436	0.115	0.106	0.118	0.312	42464	0.428	14.82	0.28	0.49	0.027	2977	0.25	11.667	7.74	17	-4.162	0.001	0.009	9352	0.002	0.683	0.216	1.171	0.006	0.013	0.017	0.051	1.121	0.561	0	0.245	0.092	0.532	-0.009
24200	Bourbonnais	IL	135,167	1	0.12	0.337	0.045	0.047	0.045	0.41	35849	0.355	8.544	0.27	0.577	0.017	1632	0	0.476	4.785	18.7	3.27	0.002	0.015	9454	0.062	0.649	0.166	1.003	0.005	0.025	0.017	0.032	0.25	0.497		0.221	0.093	0.563	-0.009
24300	Chicago	IL	8,183,799	1	0.188	0.431	0.115	0.104	0.12	0.201	45757	0.521	19.375	0.328	0.443	0.034	2784	0	0.476	6.148	18.5	-7.514	0.035	0.01	9793	-0.143	0.661	0.154	1.184	0.004	0.011	0.018	0.174	-0.533	0.571	0.002	0.208	0.083	0.521	-0.007
24400	Rockford	IL	622,573	1	0.064	0.205	0.076	0.074	0.076	0.4	37848	0.343	8.898	0.254	0.56	0.021	1783	0	0.476	5.363	18.1	-1.328	0.008	0.016	6199	-0.039	0.667	0.254	1.954	0.005	0.023	0.015	0.05	0.663	0.529	0.002	0.2	0.1	0.571	-0.011
24500	Rolla	MO	111,509	0	0.05	0.155	0.036	0.041	0.035	0.463	26402	0.365	8.074	0.284	0.588	0.01	1536	0	0	5.264	15.6	2.588	-0.008	0.018	4410	0.289	0.635	0.129	4.171	0.004	0.03	0.03	0.033	-0.632	0.481	0.001	0.177	0.089	0.597	-0.009
24600	Farmington	MO	137,456	0	0.015	0.104	0.023	0.024	0.022	0.368	27773	0.384	10.866	0.276	0.599	0.012	1358	0	0	4.863	16.4	0.327	-0.004	0.007	1800	-0.039	0.572	0.204	5.628	0.005	0.017	0.012	0.008	-0.126	0.56	0.001	0.19	0.105	0.59	-0.001
24701	St. Louis	MO	2,325,609	1	0.195	0.41	0.113	0.103	0.117	0.241	42680	0.471	15.666	0.314	0.476	0.022	1896	0	0	6.356	17.2	-5.332	0.004	0.014	9685	-0.023	0.668	0.142	0.8	0.005	0.013	0.014	0.033	0.432	0.509	0.003	0.247	0.103	0.53	-0.007
24702	Mexico	MO	37,989	0	0.055	0.103	0.011	0.008	0.012	0.463	30615	0.349	8.936	0.26	0.632	0.014	1301	0	0	5.536	15.3	-3.478	0.01				0.597	0.228	7.134	0.005	0.02	0.022	0.008	0.882	0.66	0.001	0.197	0.109	0.57	-0.006
24801	Jacksonville	IL	84,748	0	0.04	0.219	0.029	0.023	0.034	0.472	30777	0.34	8.008	0.26	0.634	0.015	1361	0	0.476	4.401	18.1	2.465	0.007	0.024	11828	0.248	0.615	0.158	1.233	0.006	0.01	0.01	0.02	1.224	0.582		0.183	0.105	0.598	0.003
24802	Springfield	IL	267,992	1	0.078	0.23	0.087	0.077	0.097	0.367	40182	0.429	17.164	0.257	0.527	0.019	2261	0	0.476	5.01	19	0.902	-0.015	0.015	5550	-0.042	0.668	0.065	0.191	0.006	0.015	0.016	0.017	1.834	0.566	0.002	0.228	0.118	0.556	-0.006
24900	Edwardsville	IL	382,997	1	0.057	0.21	0.045	0.037	0.054	0.336	36421	0.367	11.462	0.253	0.57	0.017	1584	0	0.476	4.466	19.7	2.163	0.009	0.013	4505	0.004	0.634	0.158	0.483	0.005	0.018	0.017	0.011	0.59	0.507		0.204	0.104	0.573	-0.002
25000	Quincy	IL	152,421	0	0.037	0.1	0.036	0.034	0.037	0.496	31869	0.364	8.906	0.275	0.624	0.015	1588	0	0.476	5.08	18.2	2.451	-0.001	0.039	8819	0.05	0.635	0.183	0.683	0.006	0.007	0.007	0.009	1.277	0.579	0.001	0.194	0.102	0.585	0.003
25101	Mountain Home	AR	64,068	0	0.001	0.007	0.005	0.006	0.002	0.393	32623	0.464	12.33	0.34	0.506	0.012	992	1	0	4.895	17.2	5.828	-0.007	0.016	1200	0.029	0.499	0.225	1.417	0.004	0.014	0.013	0.013	-0.44	0.433	0.001	0.19	0.104	0.653	0.002
25102	West Plains	MO	90,551	0	0.002	0.016	0.011	0.01	0.011	0.416	26979	0.412	9.392	0.318	0.488	0.008	1252	0	0	4.706	15.2	2.757	-0.014	0.011	2190	-0.006	0.554	0.204	9.312	0.003	0.011	0.013	0.01	0.122	0.524	0.001	0.184	0.101	0.633	-0.012
25103	Harrison	AR	76,174	0	0.001	0.12	0.015	0.017	0.014	0.419	29629	0.418	9.6	0.322	0.537	0.014	1558	1	0	4.871	17.2	5.503	0.002	0.013	1176	-0.097	0.586	0.209	0.714	0.004	0.013	0.013	0.03	0.176	0.455	0.002	0.177	0.114	0.625	-0.003
25104	Heber Springs	AR	51,737	0	0.002	0.014	0.013	0.012	0.01	0.364	32635	0.404	8.657	0.318	0.51	0.011	952	1	0	4.875	17.1	6.815	0.021				0.51	0.203	3.186	0.004	0.019	0.016	0.011	-0.446	0.488	0.001	0.167	0.104	0.657	-0.014
25105	Batesville	AR	64,601	0	0.015	0.054	0.019	0.013	0.029	0.375	29503	0.371	6.777	0.304	0.545	0.017	1433	1	0	4.942	15.9	5.831	0.001	0.046	4117	0.008	0.539	0.239	0.574	0.004	0.013	0.015	0.01	0.094	0.626	0.001	0.166	0.11	0.63	-0.004
25200	Henderson	KY	151,629	1	0.065	0.104	0.033	0.029	0.034	0.401	31361	0.381	7.515	0.306	0.564	0.011	1604	0.2	0	5.944	17.2	-2.106	0.001	0.013	1150	-0.024	0.59	0.224	0.719	0.004	0.007	0.01	0.009	0.128	0.651	0.001	0.208	0.109	0.609	-0.008
25300	Union City	TN	117,387	0	0.081	0.124	0.016	0.016	0.014	0.403	30330	0.391	7.44	0.316	0.561	0.013	1641	0	0	5.136	14.9	3.748	-0.009	0.017	2492	0.101	0.588	0.28	4.407	0.004	0.013	0.014	0.017	-0.11	0.713	0.001	0.209	0.1	0.587	-0.008
25401	Paducah	KY	138,654	0	0.061	0.22	0.053	0.049	0.054	0.378	34572	0.487	16.296	0.324	0.527	0.014	1698	0.2	0	5.039	17.6	1.106	-0.006	0.022	968	0.029	0.591	0.145	1.741	0.004	0.009	0.009	0.008	0.592	0.677	0.001	0.21	0.114	0.604	-0.003
25402	Murray	KY	34,177	0	0.035	0.077	0.041	0.045	0.042	0.521	28383	0.494	14.14	0.353	0.531	0.011	2208	0.2	0	6.148	15.8	2.752	-0.022	0.029	2172	0.097	0.621	0.177	25.405	0.004	0.019	0.017	0.027	-0.6	0.602	0	0.196	0.084	0.554	-0.002
25500	Centralia	IL	141,040	1	0.044	0.172	0.036	0.035	0.036	0.407	33265	0.351	9.007	0.261	0.611	0.015	1687	0	0.476	4.316	20.2	4.951	0.009	0.014	5554	0.057	0.625	0.187	0.754	0.005	0.01	0.012	0.009	0.998	0.649		0.182	0.097	0.606	0
25601	Carbondale	IL	265,022	1	0.082	0.218	0.05	0.062	0.038	0.418	28913	0.397	9.027	0.307	0.568	0.014	1606	0	0.476	4.463	18.3	3.485	-0.004	0.011	2760	0.017	0.572	0.123	0.85	0.004	0.01	0.009	0.02	0.629	0.524		0.218	0.104	0.559	-0.008
25602	Harrisburg	IL	37,978	0	0.032	0.104	0.02	0.015	0.021	0.429	29680	0.399	9.9	0.3	0.577	0.014	1782	0	0.476	4.601	17.3	4.534	0.009	0.026	6048	-0.018	0.533	0.079	0.316	0.004	0.007	0.009	0.008	1.206	0.525		0.199	0.111	0.582	0.008
25701	Cape Girardeau	MO	184,036	1	0.075	0.203	0.042	0.044	0.038	0.436	30141	0.453	11.114	0.342	0.54	0.016	1658	0	0	4.671	16	-3.501	0.017	0.016	3329	0.16	0.63	0.179	3.373	0.005	0.009	0.01	0.008	0.344	0.536	0.001	0.225	0.101	0.576	-0.002
25702	Poplar Bluff	MO	73,576	0	0.029	0.112	0.032	0.027	0.031	0.401	28334	0.456	9.572	0.36	0.481	0.011	1175	0	0	4.817	16.2	-4.995	0.011	0.014	2484	-0.114	0.534	0.204	1.071	0.004	0.012	0.009	0.011	-0.443	0.338	0.002	0.214	0.119	0.594	-0.009
25800	Blytheville	AR	105,181	0	0.238	0.228	0.033	0.033	0.035	0.475	26795	0.448	7.453	0.374	0.419	0.012	1499	1	0	4.637	15.9	-12.888	0.029	0.01	1152	-0.07	0.565	0.287	3.356	0.004	0.012	0.016	0.012	-1.007	0.6	0.002	0.306	0.111	0.539	-0.006
25900	Jonesboro	AR	198,671	1	0.043	0.146	0.038	0.032	0.043	0.442	29115	0.429	9.279	0.336	0.554	0.011	1341	1	0	4.696	17.1	0.329	0.003	0.025	2432	-0.003	0.615	0.247	5.676	0.004	0.013	0.011	0.012	-0.394	0.627	0.001	0.198	0.111	0.591	-0.006
26001	Roseau	MN	20,860	0	0.002	0.104	0.01	0.011	0.008	0.533	33398	0.411	21.65	0.194	0.715	0.021	5152	2.5	17.286	6.615	17	10.027	-0.024				0.707	0.4	0.645	0.007	0.007	0.01	0.028	1.191	0.671	0	0.126	0.084	0.626	0.012
26002	Duluth	MN	286,544	1	0.008	0.098	0.061	0.064	0.056	0.437	34404	0.322	7.461	0.247	0.608	0.021	3445	2.5	17.286	6.838	17.7	7.505	0.004	0.031	4584	0.053	0.628	0.091	0.408	0.005	0.011	0.012	0.018	2.081	0.533	0.001	0.218	0.104	0.545	0.003
26003	West Cook UT	MN	5,168	0	0.003	0.037	0	0	0	0.588	39706	0.336				0.038	4652	2.5	17.286	6.391	16.9						0.672	0.062	0.05		0.013	0.007	0.023	3.963	0.474	0.001	0.19	0.103	0.599	0.013
26004	International Falls	MN	14,355	0	0.002	0.006	0.013	0.012	0.012	0.618	37115	0.352	12.528	0.227	0.611	0.018	3124	2.5	17.286	7.259	16.8	-0.029	0.009	0.139	6322	-0.194	0.601	0.227	1.708	0.006	0.007	0.009	0.058	1.09	0.697	0.001	0.194	0.103	0.584	0.003
26101	Moberly	MO	56,535	0	0.044	0.087	0.02	0.021	0.02	0.468	29088	0.369	12.936	0.24	0.642	0.017	2002	0	0	5.158	13.8	-2.659	0.006	0.035	2114	-0.062	0.609	0.199	1.468	0.005	0.012	0.015	0.008	0.694	0.64	0.001	0.189	0.11	0.583	-0.009
26102	Marshall	MO	48,599	0	0.037	0.093	0.025	0.021	0.032	0.559	31245	0.352	8.005	0.272	0.607	0.014	1563	0	0	5.395	14.9	-2.981	0.002	0.021	11500	-0.026	0.62	0.171	1.541	0.006	0.015	0.015	0.019	0.857	0.651	0.002	0.188	0.101	0.58	-0.008
26103	Brookfield	MO	22,192	0	0.016	0.076	0.006	0.003	0.007	0.475	31879	0.309	6.202	0.247	0.625	0.014	1326	0	0	5.365	13.3	-0.06	-0.027				0.6	0.215	0.853	0.004	0.01	0.014	0.006	1.201	0.687	0.001	0.174	0.096	0.588	0.001
26104	Trenton	MO	14,189	0	0.003	0.03	0.005	0.002	0.001	0.497	30864	0.342	7.244	0.27	0.625	0.015	1939	0	0	5.709	13.5	1.442	0.018	0.07	1860	0.102	0.595	0.179	0.233	0.005	0.009	0.009	0.012	1.201	0.749	0.002	0.194	0.099	0.602	-0.006
26105	Polk	MO	12,442	0	0.001	0.171	0.009	0.003	0.002	0.405	28324	0.312	6.607	0.246	0.583	0.013	1509	0	0	5.69	13.6	-3.398	-0.026				0.59	0.25	0.028	0.004	0.008	0.012	0.036	0.206	0.47	0.001	0.167	0.102	0.61	-0.001
26106	Centerville	IA	29,873	0	0.002	0.031	0.008	0.01	0.004	0.517	30736	0.333	8.216	0.251	0.638	0.022	1997	2.86	3.714	6.671	13.2	4.502	-0.015				0.598	0.185	0.832	0.005	0.008	0.009	0.008	0.926	0.434	0.001	0.173	0.095	0.608	0.003
26107	Kirksville	MO	38,491	0	0.008	0.047	0.031	0.035	0.025	0.575	26767	0.433	11.805	0.315	0.565	0.016	1337	0	0	5.052	14.7	5.694	0.002	0.026	3680	0.346	0.618	0.117	3.354	0.005	0.007	0.012	0.014	0.836	0.466	0.001	0.168	0.078	0.506	-0.009
26201	Bismarck	ND	114,739	1	0.002	0.079	0.038	0.031	0.047	0.541	35396	0.333	12.604	0.207	0.612	0.019	2035	3.44	0	4.835	18.3	5.047	-0.017	0.026	3665	-0.083	0.694	0.048	0.06	0.006	0.017	0.012	0.013	2.551	0.814	0	0.167	0.081	0.596	0.012
26202	East Grant UT	ND	2,841	0	0	0.005	0.009	0.003	0.006	0.552	30352	0.202				0.023	1741	3.44	0	6.846	11.3						0.546	0.03	0.072				0.016	0.463	0.854	0	0.091	0.048	0.651	0.046
26203	Linton	ND	10,029	0	0	0.009	0.002	0.001	0.002	0.646	34910	0.261	4.489	0.216	0.623	0.022	1456	3.44	0	5.665	13.9	13.552	-0.043				0.541	0.027	0.064	0.005	0	0.012	0.006	2.661	1.024	0	0.086	0.04	0.655	0.017
26204	Steele	ND	2,753	0	0.002	0.013	0.001	0	0	0.54	29680	0.277				0.023	1649	3.44	0	7.049	12.2						0.55	0.031	0		0.008	0.014	0.008	2.25	0.802	0	0.089	0.048	0.625	0.031
26301	Devils Lake	ND	22,745	0	0.001	0.452	0.027	0.025	0.022	0.627	32687	0.336	5.591	0.28	0.603	0.023	1716	3.44	0	5.558	14.8	0.439	-0.006	0.088	1628	0.013	0.613	0.06	0.712	0.006	0.004	0.013	0.012	2.389	0.881	0	0.21	0.081	0.547	-0.003
26302	Carrington	ND	6,516	0	0.001	0.044	0.006	0.011	0.004	0.656	36561	0.321	7.593	0.245	0.682	0.023	1576	3.44	0	4.748	16	6.691	-0.041				0.615	0.112	0.076	0.007	0.004	0.01	0.01	2.557	0.881	0	0.133	0.056	0.63	0.013
26303	Turtle Mountain UT	ND	16,550	0	0.001	0.46	0.018	0.028	0.006	0.574	25045	0.394	7.113	0.323	0.475	0.016	1726	3.44	0	6.415	12.6	-16.988	0.048	0.06	1344	-0.175	0.58	0.064	3.066	0.005	0.008	0.014	0.012	0.425	1.019	0	0.332	0.097	0.478	-0.009
26304	Minot	ND	74,541	0	0.017	0.088	0.03	0.035	0.026	0.606	31149	0.322	8.634	0.235	0.678	0.018	1625	3.44	0	4.748	16.5	8.783	-0.027	0.027	2021	-0.034	0.668	0.032	0.09	0.006	0.015	0.024	0.019	1.237	0.614	0	0.156	0.079	0.591	0.016
26305	Rugby	ND	11,487	0	0.001	0.019	0.014	0.005	0.02	0.665	33947	0.369	10.406	0.265	0.647	0.022	1410	3.44	0	5.253	13.7	12.369	-0.029				0.56	0.032	0.021	0.007	0.002	0.008	0.01	2.379	0.838	0	0.139	0.061	0.63	0.01
26401	Ekalaka	SD	2,713	0	0.002	0.015	0.003	0.004	0	0.665	25283	0.225				0.055	2352	0	0	5.864	11.5						0.692	0.007	0.011				0.008	1.967	0.508	0	0.111	0.074	0.653	0.035
26402	Baker	MT	2,837	0	0.001	0	0	0	0	0.713	30325	0.267				0.041	4110	0	0	7.306	12.8						0.665	0.007	0.004				0.01	1.605	0.866	0.002	0.109	0.072	0.651	0.03
26403	Bowman	ND	4,009	0	0	0.015	0.006	0.007	0.002	0.648	34194	0.297				0.02	1820	3.44	0	5.772	12.2						0.665	0.03	0.1		0	0.004	0.004	2.46	0.893	0	0.082	0.065	0.648	0.022
26404	Lemmon	ND	8,671	0	0.002	0.042	0.001	0	0	0.704	34793	0.31	8.435	0.226	0.673	0.028	1943	3.44	0	6.404	13.4	17.086	-0.036				0.599	0.054	0.593	0.007	0	0.008	0.01	3.161	0.887	0	0.12	0.056	0.633	0.013
26405	Scobey	MT	2,017	0	0	0.007	0.012	0.01	0.012	0.71	32705	0.262				0.033	3841	0	0	8.514	11.8						0.567	0.005	0.005				0.048	2.841	1.308	0.001	0.15	0.085	0.601	0.021
26406	Wolf Point	MT	12,597	0	0.001	0.3	0.014	0.014	0.009	0.7	24254	0.33	5.489	0.275	0.527	0.032	2392	0	0	7.014	14.1	-10.316	0.038	0.079	1200	-0.234	0.626	0.016	2.831	0.005	0.005	0.007	0.008	0.364	0.793	0	0.261	0.106	0.516	0.007
26407	Plentywood	MT	4,105	0	0.001	0.014	0.004	0.005	0.002	0.681	33727	0.263				0.028	2408	0	0	7.281	13						0.59	0.028	0		0	0.007	0.018	1.27	0.758	0.001	0.095	0.068	0.607	0.031
26408	Glasgow	MT	12,276	0	0.001	0.213	0.021	0.022	0.014	0.697	31217	0.318	4.758	0.271	0.609	0.037	6900	0	0	7.491	13.6	9.237	-0.028				0.618	0.014	0.082	0.006	0.005	0.01	0.011	1.564	0.597	0.001	0.165	0.074	0.613	0.024
26409	Glendive	MT	12,051	0	0.002	0.012	0.004	0.005	0.004	0.735	29215	0.26	4.291	0.217	0.688	0.028	2130	0	0	5.793	14.5	11.656	-0.026	0.083	1236	0.08	0.623	0.009	0.018	0.007	0.003	0.009	0.01	1.751	0.542	0.001	0.143	0.085	0.606	0.027
26410	Dickinson	ND	27,124	0	0.002	0.219	0.016	0.009	0.019	0.659	29909	0.312	8.093	0.231	0.664	0.019	1600	3.44	0	5.08	18.1	10.289	-0.027	0.037	1982	-0.06	0.662	0.082	0.259	0.006	0.01	0.014	0.008	1.261	0.836	0	0.154	0.072	0.598	0.019
26411	Sidney	ND	22,035	0	0.001	0.481	0.009	0.005	0.007	0.637	30292	0.296	5.407	0.242	0.667	0.023	2385	3.44	0	6.291	14.4	5.512	-0.019	0.045	1920	-0.185	0.62	0.042	0.16	0.006	0.01	0.017	0.014	1.421	0.658	0.001	0.181	0.081	0.593	0.031
26412	Williston	ND	24,286	0	0.001	0.092	0.014	0.015	0.012	0.702	32277	0.321	7.252	0.248	0.654	0.019	1957	3.44	0	5.093	16.1	9.652	-0.034	0.041	1592	-0.005	0.643	0.033	0.047	0.006	0.01	0.011	0.013	1.353	0.828	0	0.187	0.09	0.584	0.033
26501	Brookings	SD	40,630	0	0.003	0.126	0.012	0.017	0.007	0.64	30234	0.317	9.071	0.226	0.67	0.029	2273	0	0	4.768	15.5	12.972	-0.022	0.025	1933	0.127	0.72	0.196	1.104	0.007	0.017	0.017	0.019	1.262	0.663	0	0.151	0.063	0.525	-0.008
26502	Madison	SD	14,160	0	0.003	0.017	0.022	0.018	0.023	0.632	30819	0.323	9.604	0.227	0.686	0.027	2611	0	0	4.547	17.2	13.99	-0.024	0.071	1935	-0.016	0.67	0.167	0.198	0.006	0.014	0.019	0.008	2.281	0.725	0	0.139	0.068	0.564	0.012
26503	Sioux Falls	SD	200,630	1	0.012	0.082	0.076	0.063	0.087	0.439	36624	0.387	13.17	0.256	0.599	0.028	1707	0	0	5.132	17.3	-0.6	-0.004	0.04	5666	0.023	0.742	0.119	0.492	0.007	0.026	0.019	0.034	1.629	0.643	0.001	0.181	0.089	0.563	0.001
26504	Watertown	SD	40,078	0	0.001	0.028	0.023	0.02	0.023	0.595	35143	0.33	7.69	0.253	0.683	0.027	2099	0	0	4.92	17.4	14.26	-0.013	0.025	1980	0.376	0.693	0.199	1.113	0.007	0.012	0.015	0.011	1.789	0.826	0.001	0.144	0.071	0.611	0.003
26601	Milbank	MN	17,801	0	0.001	0.07	0.005	0.003	0.003	0.65	34361	0.31	6.661	0.243	0.686	0.025	5010	2.5	17.286	6.052	15.6	11.685	-0.033				0.596	0.078	0.258	0.007	0.004	0.006	0.01	2.339	1.004	0.001	0.119	0.057	0.635	0.015
26602	Sisseton	SD	20,859	0	0.001	0.263	0.011	0.016	0.004	0.563	30613	0.292	4.579	0.246	0.616	0.026	1563	0	0	5.094	13.9	4.794	-0.006	0.048		-0.158	0.6	0.099	0.75	0.006	0.008	0.009	0.007	2.331	0.831	0.001	0.171	0.078	0.579	0.006
26603	East Corson UT	SD	8,225	1	0.001	0.234	0.014	0.011	0.012	0.505	17401	0.457	14.908	0.307	0.465	0.017	1539	0	0	6.853	12.3	-22.102	0.099	0.243	17000	-0.229	0.546	0.016	0	0.006	0.009	0.016	0.005	-0.244	0.693	0	0.344	0.105	0.405	0.017
26604	Mobridge	SD	7,756	0	0	0.141	0.003	0.004	0.003	0.708	31322	0.272	4.955	0.222	0.663	0.027	1702	0	0	5.09	15.5	19.04	-0.01				0.593	0.029	0	0.007	0.005	0.006	0.005	2.379	0.834	0.001	0.189	0.083	0.579	0.027
26605	Aberdeen	SD	52,825	0	0.002	0.049	0.025	0.027	0.023	0.676	33760	0.366	10.84	0.257	0.636	0.03	1759	0	0	5.042	15.4	7.676	-0.014	0.038	2466	-0.014	0.656	0.094	0.275	0.007	0.008	0.01	0.008	2.063	0.862	0.001	0.154	0.075	0.591	0.005
26701	Bemidji	MN	101,639	0	0.002	0.317	0.027	0.027	0.025	0.449	31567	0.395	9.319	0.302	0.577	0.021	2723	2.5	17.286	7.145	16.5	4.087	0.006	0.039	2810	0.074	0.635	0.11	0.506	0.006	0.018	0.017	0.014	1.443	0.564	0.001	0.211	0.087	0.57	0.008
26702	Grafton	ND	31,090	0	0.002	0.072	0.013	0.012	0.012	0.582	34409	0.337	9.879	0.238	0.659	0.026	2180	3.44	0	5.561	15.5	8.881	-0.026	0.032	13175		0.617	0.112	0.059	0.007	0.007	0.012	0.026	2.415	0.876	0	0.124	0.067	0.617	0.019
26703	Thief River Falls	MN	28,038	0	0.002	0.067	0.01	0.007	0.012	0.534	32095	0.336	9.085	0.245	0.672	0.022	3713	2.5	17.286	6.982	15.6	9.516	-0.032	0.071	2427	-0.091	0.648	0.174	0.287	0.006	0.01	0.013	0.016	2.338	0.826	0	0.164	0.077	0.589	0.014
26704	Grand Forks	ND	108,213	1	0.009	0.077	0.054	0.052	0.056	0.613	31651	0.333	10.207	0.231	0.64	0.022	2039	3.44	0	5.709	16.8	8.004	-0.017	0.028	2733	0.094	0.68	0.074	0.168	0.006	0.019	0.024	0.027	1.612	0.674	0.001	0.181	0.074	0.532	0.002
26801	Fargo	ND	206,945	1	0.006	0.056	0.065	0.056	0.074	0.518	34085	0.365	11.083	0.254	0.597	0.02	2263	3.44	0	6.269	17.2	6.018	-0.014	0.024	2686	0.054	0.721	0.096	0.151	0.006	0.023	0.02	0.027	1.8	0.624	0.001	0.171	0.08	0.533	0.003
26802	Lisbon	ND	16,013	0	0.001	0.015	0.018	0.017	0.014	0.606	35168	0.268	6.895	0.199	0.699	0.021	1429	3.44	0	4.879	17.3	10.804	-0.031	0.062	5700	0.137	0.647	0.192	0.318	0.007	0.01	0.014	0.011	2.606	0.882	0	0.1	0.07	0.626	0.006
26803	Jamestown	ND	38,384	0	0.003	0.04	0.023	0.024	0.021	0.667	32842	0.329	8.37	0.245	0.648	0.02	1406	3.44	0	5.257	16.4	10.253	-0.034	0.052	5551	0.092	0.631	0.104	0.399	0.007	0.01	0.013	0.01	2.26	0.755	0	0.156	0.081	0.571	0.013
26804	Cooperstown	ND	2,754	0	0	0.039	0.001	0.001	0.001	0.615	34890	0.403				0.025	1392	3.44	0	6.071	13.7						0.583	0.093	1.673		0.006	0.008	0.009	2.695	0.746	0	0.086	0.047	0.638	0.011
26901	Fergus Falls	MN	117,558	0	0.003	0.095	0.017	0.02	0.016	0.526	36094	0.335	8.518	0.25	0.648	0.019	2972	2.5	17.286	6.713	16.9	15.814	-0.003	0.026	3215	0.063	0.637	0.148	0.436	0.007	0.017	0.015	0.015	2.729	0.731	0.001	0.136	0.072	0.608	0.007
26902	Little Falls	MN	69,851	0	0.002	0.058	0.014	0.013	0.015	0.435	31851	0.308	6.947	0.239	0.659	0.017	2770	2.5	17.286	7.227	17.4	7.154	-0.019				0.643	0.195	0.876	0.006	0.023	0.021	0.013	1.556	0.667	0.001	0.145	0.079	0.602	0.006
27001	O'Neill	NE	14,875	0	0	0.022	0.005	0.003	0.007	0.653	31084	0.296	6.285	0.234	0.628	0.024	1668	1.72	0	8.565	12	10.016	-0.033				0.654	0.033	0.013	0.006	0.004	0.005	0.007	1.311	0.688	0	0.097	0.06	0.649	0.013
27002	Ord	NE	9,975	0	0.002	0.025	0.002	0.003	0.003	0.658	31042	0.362	6.536	0.296	0.597	0.032	2684	1.72	0	6.896	11.9	9.69	-0.034				0.63	0.037	0.082	0.006	0	0.006	0.008	0.837	0.822	0	0.109	0.065	0.636	0.006
27003	Ainsworth	NE	6,264	0	0	0.039	0.005	0.004	0.007	0.67	30825	0.291	5.895	0.232	0.571	0.032	2817	1.72	0	6.274	11.6	0.131					0.635	0.038	1.279	0.007			0.008	1.548	0.545	0	0.137	0.076	0.639	0.003
27004	Winner	SD	11,222	0	0	0.034	0.005	0	0.006	0.673	29623	0.346	7.011	0.276	0.586	0.027	1773	0	0	4.964	14.8	16.809	-0.019				0.627	0.014	0.213	0.007	0.001	0.006	0.005	1.978	0.705	0.001	0.122	0.071	0.6	0.026
27005	Yankton	SD	47,901	0	0.006	0.148	0.017	0.012	0.016	0.583	31086	0.309	6.798	0.241	0.67	0.025	1860	0	0	6.307	16.2	8.914	-0.017	0.021	9710	0.071	0.636	0.142	1.58	0.007	0.007	0.012	0.011	1.31	0.769	0.001	0.138	0.068	0.619	0.009
27006	Mitchell	SD	27,613	0	0.002	0.032	0.007	0.007	0.009	0.641	33753	0.396	13.422	0.261	0.639	0.03	1673	0	0	5.252	14.8	15.04	-0.03	0.072	4330	0.337	0.667	0.133	1.86	0.007	0.013	0.015	0.01	2.059	0.787	0.001	0.151	0.077	0.587	0.003
27007	Huron	SD	19,318	0	0.006	0.041	0.008	0.008	0.006	0.67	35617	0.329	8.42	0.245	0.649	0.026	1636	0	0	5.12	15.5	7.178	-0.01	0.052	7200		0.649	0.124	0.073	0.007	0.009	0.02	0.01	3.55	0.751	0	0.165	0.091	0.594	-0.001
27008	Parkston	SD	20,883	0	0.001	0.333	0.012	0.013	0.006	0.613	29594	0.34	8.575	0.254	0.631	0.028	1539	0	0	4.736	14.1	6.127	-0.027				0.599	0.066	0.061	0.007	0.007	0.009	0.007	2.774	0.903	0.001	0.14	0.055	0.608	0.013
27009	Chamberlain	SD	11,291	0	0.002	0.554	0.056	0.068	0.039	0.6	26746	0.374	7.207	0.302	0.569	0.025	1366	0	0	5.188	13.2	13.686	-0.019				0.643	0.023	0.048	0.007	0.003	0.005	0.005	0.682	0.696	0.001	0.242	0.081	0.531	0.003
27010	Miller	SD	5,412	0	0.001	0.353	0.01	0.012	0.013	0.697	39611	0.267				0.035	1977	0	0	5.358	14.3						0.625	0.022	0.011		0.004	0	0.009	3.375	0.722	0	0.111	0.063	0.605	-0.007
27011	Pierre	SD	20,809	0	0.002	0.079	0.016	0.014	0.017	0.767	38653	0.344	7.779	0.266	0.609	0.027	1943	0	0	5.099	17.7	8.612	0.007				0.739	0.015	0.021	0.008	0.012	0.013	0.012	5.266	0.699	0.001	0.184	0.098	0.616	0.002
27012	Gettysburg	SD	2,693	0	0	0	0	0	0	0.729	37190	0.3				0.03	1832	0	0	6.693	14.2						0.614	0.047	0.052		0	0.006	0.004	4.555	1.158	0	0.084	0.074	0.655	0.006
27101	Willmar	MN	85,394	0	0.006	0.181	0.024	0.022	0.025	0.549	35795	0.313	7.697	0.236	0.659	0.018	3638	2.5	17.286	7.863	16.5	5.464	-0.012	0.023	2232	0.046	0.654	0.158	2.415	0.007	0.01	0.012	0.025	2.626	0.844	0.001	0.148	0.074	0.595	0.007
27102	Marshall	MN	51,470	0	0.008	0.089	0.017	0.012	0.02	0.621	34330	0.331	9.09	0.24	0.661	0.02	3783	2.5	17.286	6.325	16.3	11.332	-0.017	0.019	2790	0.029	0.688	0.175	0.729	0.007	0.009	0.014	0.027	2.843	0.808	0	0.135	0.055	0.608	0.003
27201	Sioux Center	IA	58,454	0	0.002	0.047	0.007	0.005	0.006	0.629	32542	0.33	13.264	0.198	0.734	0.023	2097	2.86	3.714	6.003	14.9	10.514	-0.031	0.051	10233	0.195	0.69	0.188	1.407	0.007	0.008	0.01	0.023	2.82	0.928	0.001	0.082	0.042	0.634	0.005
27202	Worthington	MN	60,435	0	0.005	0.193	0.01	0.006	0.01	0.589	34678	0.271	6.866	0.202	0.713	0.02	3025	2.5	17.286	6.848	15.9	8.616	-0.018				0.653	0.193	0.322	0.007	0.004	0.01	0.043	2.813	0.864	0.001	0.132	0.059	0.627	0.004
27301	Spencer	IA	61,106	0	0.001	0.021	0.012	0.009	0.013	0.598	38061	0.37	12.545	0.245	0.684	0.026	2689	2.86	3.714	6.271	14.6	9.503	-0.033				0.657	0.186	0.783	0.008	0.008	0.01	0.011	1.821	0.781	0	0.147	0.077	0.612	0.014
27302	Fairmont	MN	49,010	0	0.002	0.052	0.017	0.021	0.013	0.576	35648	0.294	7.086	0.223	0.695	0.022	3270	2.5	17.286	7.665	15.3	9.026	-0.013	0.02	2016	0.058	0.648	0.207	1.774	0.007	0.009	0.012	0.016	2.86	0.878	0.001	0.157	0.073	0.608	0.007
27401	Storm Lake	IA	52,812	0	0.003	0.217	0.008	0.007	0.01	0.614	34279	0.318	8.244	0.235	0.692	0.023	1936	2.86	3.714	6.03	13.6	4.72	-0.033	0.019	17176	0.206	0.644	0.19	0.705	0.007	0.007	0.011	0.053	2.078	0.741	0	0.146	0.069	0.597	0.004
27402	Fort Dodge	IA	101,165	0	0.015	0.109	0.019	0.015	0.021	0.572	35646	0.33	10.56	0.224	0.668	0.027	2322	2.86	3.714	6.203	14.2	4.168	-0.022	0.01	1830	0.014	0.627	0.184	0.712	0.007	0.006	0.009	0.018	2.08	0.719	0.002	0.174	0.091	0.588	0.001
27501	Des Moines	IA	595,842	1	0.033	0.175	0.076	0.068	0.087	0.384	40108	0.391	13.556	0.255	0.538	0.026	2490	2.86	3.714	6.405	15.9	1.707	-0.006	0.017	4899	0.09	0.722	0.092	0.27	0.007	0.019	0.015	0.051	1.595	0.483	0.001	0.182	0.098	0.564	-0.002
27502	Creston	IA	35,600	0	0.003	0.068	0.012	0.01	0.013	0.556	31082	0.324	8.285	0.241	0.661	0.027	2736	2.86	3.714	6.49	13.4	4.511	-0.018	0.056	6668	0.123	0.649	0.172	1.868	0.006	0.013	0.013	0.016	1.415	0.478	0.001	0.185	0.091	0.599	0.005
27503	Atlantic	IA	34,687	0	0.002	0.015	0.01	0.007	0.016	0.557	35644	0.315	8.047	0.235	0.666	0.025	2557	2.86	3.714	6.166	14.5	9.915	-0.032				0.659	0.131	0.256	0.007	0.01	0.012	0.007	1.971	0.768	0.001	0.154	0.074	0.642	0.001
27504	Carroll	IA	48,729	0	0.003	0.178	0.01	0.005	0.014	0.611	34862	0.299	6.69	0.232	0.683	0.025	2694	2.86	3.714	6.048	14.1	6.525	-0.027				0.658	0.168	0.313	0.007	0.01	0.013	0.026	2.376	0.784	0	0.149	0.071	0.604	0.006
27601	Rapid City	SD	158,442	1	0.007	0.08	0.053	0.05	0.058	0.484	33201	0.39	10.24	0.287	0.617	0.029	1719	0	0	4.695	16.8	0.755	0.012	0.025	3265	-0.05	0.688	0.079	0.628	0.007	0.012	0.013	0.017	0.744	0.542	0.001	0.216	0.111	0.576	0.006
27602	Eagle Butte	SD	8,491	0	0	0.177	0.034	0.033	0.019	0.578	18546	0.317	5.469	0.262	0.475	0.016	1574	0	0	6.721	16.1	0.729	0.064	0.118	2940		0.578	0.018	0.019	0.005	0.004	0.008	0.005	-0.009	0.528	0.002	0.322	0.124	0.422	0.021
27603	Southwest Jackson UT	SD	5,126	0	0	0.441	0.039	0.041	0.024	0.669	26268	0.296	7.437	0.222	0.623	0.029	1560	0	0	5.023	12.8	11.09	-0.042				0.619	0.046	0.207	0.007	0	0.009	0.008	1.482	0.609	0.001	0.19	0.066	0.562	0.017
27604	Murdo	SD	1,193	0	0	0	0	0	0	0.715	30669	0.309				0.036	1775	0	0	4.161	15.4						0.708	0.017	0.001				0	1.618	0.618	0.001	0.137	0.107	0.562	0.045
27605	Mission	SD	11,133	0	0.001	0.102	0.003	0.001	0.003	0.465	17598	0.381	5.522	0.326	0.379	0.012	2285	0	0	5.546	13.9	-30.399		0.09	1632	-0.083	0.587	0.014	0	0.005	0.008	0.006	0.006	0.035	0.551	0	0.391	0.138	0.373	0.008
27701	Scottsbluff	NE	65,903	0	0.003	0.115	0.019	0.013	0.02	0.642	33192	0.346	6.759	0.279	0.605	0.024	2251	1.72	0	5.664	15.8	-1.08	0.006	0.03	1677	-0.063	0.65	0.065	0.271	0.006	0.009	0.01	0.035	1.136	0.532	0.001	0.203	0.097	0.591	-0.005
27702	Cheyenne	WY	95,526	1	0.021	0.064	0.056	0.043	0.072	0.564	34425	0.366	9.978	0.266	0.591	0.017	3061	0	0	5.823	16.4	2.301	0.009	0.01	1128	-0.248	0.664	0.055	0.284	0.006	0.028	0.027	0.026	0.876	0.5	0.001	0.199	0.125	0.583	0.012
27703	Torrington	WY	21,345	0	0.001	0.025	0.008	0.011	0.005	0.624	31966	0.324	5.398	0.27	0.618	0.02	3131	0	0	6.934	12.6	8.823	-0.003	0.047	1128	-0.019	0.637	0.039	0.066	0.006	0.012	0.021	0.017	0.935	0.411	0.001	0.163	0.105	0.616	0.008
27704	Gordon	SD	22,238	0	0.001	0.486	0.034	0.046	0.019	0.588	19815	0.334	6.245	0.271	0.495	0.017	1751	0	0	6.731	13.9	-19.811	-0.006	0.045	1560	-0.277	0.57	0.019	0.157	0.005	0.009	0.01	0.007	-0.153	0.454	0.001	0.318	0.095	0.454	-0.011
27801	Virginia Beach	NE	56,990	0	0.006	0.108	0.028	0.021	0.039	0.614	31600	0.331	11.685	0.214	0.665	0.025	2142	1.72	0	6.382	15.1	9.922	-0.022	0.035	1621	0.055	0.686	0.176	0.301	0.007	0.013	0.017	0.037	1.106	0.756	0	0.153	0.071	0.605	0.006
27802	Columbus	NE	61,167	0	0.002	0.212	0.012	0.01	0.017	0.581	34258	0.279	7.077	0.208	0.712	0.023	11529	1.72	0	6.299	14.7	4.493	-0.012				0.689	0.271	0.803	0.007	0.008	0.015	0.055	0.982	0.751	0	0.131	0.062	0.629	0
27901	Hastings	NE	42,251	0	0.005	0.059	0.041	0.047	0.036	0.599	34343	0.375	12.631	0.248	0.641	0.039	3668	1.72	0	7.202	14.1	0.591	-0.015	0.024	12396	0.211	0.666	0.147	0.323	0.008	0.008	0.01	0.038	1.596	0.645	0	0.16	0.078	0.594	-0.003
27902	York	NE	26,871	0	0.006	0.037	0.004	0.003	0.002	0.628	35524	0.304	7.531	0.228	0.683	0.032	2505	1.72	0	7.759	13	5.696	-0.03	0.037	8200	0.057	0.654	0.116	0.104	0.008	0.013	0.014	0.012	2.329	0.695	0.001	0.115	0.068	0.639	0.01
27903	Grand Island	NE	77,708	1	0.003	0.15	0.032	0.023	0.037	0.561	33160	0.355	10.709	0.248	0.653	0.026	2479	1.72	0	7.078	15.5	-1.948	0.003	0.013	1320	-0.102	0.691	0.168	0.284	0.008	0.013	0.016	0.06	1.308	0.802	0.002	0.172	0.089	0.616	0
28001	Sioux City	IA	187,773	1	0.012	0.2	0.044	0.037	0.052	0.454	35655	0.381	10.997	0.271	0.615	0.025	2173	2.86	3.714	5.613	15.9	-0.747	0.003	0.032	5084	0.036	0.689	0.215	0.358	0.007	0.007	0.014	0.062	1.267	0.597	0.002	0.186	0.088	0.568	-0.005
28002	West Point	NE	25,165	0	0.001	0.36	0.007	0.009	0.005	0.551	32028	0.315	6.198	0.253	0.663	0.027	2508	1.72	0	5.889	13.2	6.98	0.003	0.079	1807	-0.227	0.645	0.136	0.118	0.006	0.014	0.017	0.024	1.341	0.723	0	0.177	0.072	0.608	0.011
28101	Lincoln	NE	311,956	1	0.023	0.094	0.095	0.088	0.109	0.434	35973	0.376	14.437	0.231	0.586	0.027	2960	1.72	0	6.915	15.1	-1.788	0.012	0.022	4557	0.082	0.72	0.131	0.452	0.007	0.02	0.021	0.048	1.659	0.496	0.001	0.187	0.09	0.537	-0.004
28102	Nebraska City	NE	40,078	0	0.002	0.062	0.013	0.014	0.017	0.514	34517	0.287	5.397	0.233	0.657	0.025	2052	1.72	0	6.737	13.8	6.023	-0.031	0.025	1973	0.01	0.644	0.127	0.56	0.006	0.015	0.018	0.015	1.614	0.662	0	0.15	0.088	0.606	-0.001
28201	Red Oak	IA	48,197	0	0.006	0.111	0.016	0.012	0.018	0.55	33242	0.306	8.44	0.221	0.671	0.023	2014	2.86	3.714	5.934	14.3	2.605	-0.031				0.623	0.209	0.985	0.006	0.011	0.011	0.012	1.309	0.556	0	0.171	0.095	0.61	0.003
28202	Omaha	NE	803,201	1	0.073	0.262	0.109	0.092	0.123	0.349	39948	0.432	17.652	0.255	0.535	0.025	2743	1.72	0	6.173	16.6	-0.627	0.012	0.022	6011	-0.068	0.712	0.103	0.557	0.006	0.018	0.015	0.044	0.535	0.519	0.001	0.208	0.103	0.555	-0.005
28301	Sterling	CO	39,751	0	0.011	0.066	0.015	0.019	0.014	0.64	31170	0.399	10.371	0.295	0.606	0.034	2621	0	1.429	6.612	14.7	5.504		0.025	1386	-0.01	0.623	0.053	0.064	0.006	0.01	0.015	0.048	1.084	0.506	0.001	0.149	0.082	0.629	-0.002
28302	Ogallala	NE	16,920	0	0.001	0.038	0.005	0.001	0.006	0.614	34904	0.326	8.858	0.238	0.671	0.037	2532	1.72	0	8.616	12.8	10.627	-0.02				0.649	0.061	0.289	0.007	0.003	0.008	0.017	1.193	0.598	0.001	0.145	0.087	0.638	0.012
28303	Oshkosh	NE	2,292	0	0.001	0	0	0	0	0.677	31316	0.278				0.041	2821	1.72	0	8.744	11.2						0.593	0.026	1.331				0.011	3.942	0.7	0.001	0.147	0.095	0.628	0.006
28304	Valentine	NE	8,122	0	0	0.031	0.003	0.001	0.004	0.704	31506	0.347	7.675	0.27	0.614	0.036	2561	1.72	0	6.509	12.2	6.61	-0.027				0.683	0.026	0.01	0.007	0.004	0.006	0.006	1.716	0.557	0.001	0.14	0.077	0.638	0.014
28305	Broken Bow	NE	13,105	0	0.001	0.01	0.004	0.002	0.004	0.63	33846	0.3	6.249	0.237	0.632	0.031	2927	1.72	0	6.951	12.6	9.913	-0.034				0.649	0.1	0.414	0.006	0.007	0.014	0.005	1.554	0.585	0	0.109	0.068	0.664	0.01
28306	North Platte	NE	35,939	0	0.005	0.038	0.021	0.016	0.023	0.598	35591	0.323	7.625	0.247	0.571	0.033	2203	1.72	0	6.038	14.6	5.513	-0.004	0.028	1260	0.024	0.658	0.037	0.184	0.006	0.017	0.014	0.011	1.646	0.602	0	0.172	0.095	0.618	0.008
28401	Colorado Springs	CO	587,132	1	0.06	0.084	0.111	0.093	0.129	0.311	37765	0.404	11.252	0.292	0.543	0.024	2739	0	1.429	5.477	18.7	6.149		0.02	4922	0.066	0.696	0.108	1.91	0.005	0.05	0.047	0.058	-0.169	0.365	0.002	0.187	0.108	0.594	-0.004
28402	Limon	CO	6,087	0	0.049	0.059	0.002	0.004	0.001	0.631	25562	0.403				0.035	3139	0	1.429	5.838	16.9						0.524	0.02	0.003		0.002	0.008	0.018	-0.17	0.346	0	0.175	0.091	0.658	0.018
28501	Springfield	CO	4,517	0	0	0.001	0.001	0.002	0.001	0.667	31260	0.305				0.041	3379	0	1.429	7.474	10.8						0.577	0.024	0.009				0.024	0.665	0.403	0.001	0.146	0.09	0.629	0.016
28502	Pueblo	CO	187,782	1	0.017	0.089	0.072	0.061	0.083	0.44	31075	0.442	13.04	0.312	0.566	0.027	2410	0	1.429	5.7	18.3	0.741		0.021	1795	-0.107	0.577	0.085	0.609	0.005	0.017	0.015	0.038	0.547	0.571	0.002	0.247	0.112	0.555	-0.007
28503	Trinidad	CO	23,069	0	0.011	0.065	0.019	0.019	0.022	0.579	30720	0.372	6.173	0.31	0.484	0.041	3305	0	1.429	6.233	15.9	-3.549		0.043	1386	0.091	0.525	0.041	0.083	0.005	0.012	0.018	0.02	0.505	0.708	0.003	0.242	0.12	0.541	0.01
28504	Burlington	CO	11,864	0	0.013	0.068	0.004	0.002	0.005	0.655	32575	0.354	7.888	0.275	0.598	0.043	3420	0	1.429	6.836	13.2	8.654					0.613	0.03	0.052	0.007	0.005	0.013	0.048	2.048	0.634	0.001	0.121	0.082	0.633	-0.005
28601	Oberlin	KS	6,438	0	0.004	0.004	0.004	0.001	0.007	0.645	36684	0.274	4.693	0.227	0.65	0.034	2135	0.2	1.905	7.4	11.2	15.591	-0.035				0.579	0.024	0.192	0.007			0.008	3.01	0.694	0	0.113	0.077	0.626	0.003
28602	Norton	KS	5,953	0	0.04	0	0	0	0	0.735	27980	0.285	5.438	0.231	0.658	0.027	2660	0.2	1.905	6.952	11.7	17.097	-0.024				0.548	0.039	0.496	0.007	0.005	0.004	0.006	2.706	0.593	0.001	0.17	0.081	0.68	-0.005
28603	Phillipsburg	KS	10,537	0	0.002	0.019	0.007	0.001	0.002	0.652	34879	0.331	10.852	0.222	0.677	0.032	2116	0.2	1.905	8.507	11.9	15.222	-0.03				0.602	0.098	2.728	0.007	0	0.004	0.005	2.311	0.765	0.001	0.114	0.06	0.668	0.005
28604	Colby	KS	17,107	0	0.004	0.015	0.005	0.002	0.008	0.72	36561	0.286	5.535	0.231	0.662	0.042	3042	0.2	1.905	7.703	11.7	9.678	-0.025	0.058	1056	0.147	0.662	0.028	0.047	0.007	0.003	0.005	0.005	2.534	0.614	0.001	0.117	0.065	0.643	-0.002
28605	Goodland	KS	8,509	0	0.004	0.006	0.002	0.001	0	0.716	32861	0.353	11.603	0.237	0.678	0.038	2866	0.2	1.905	6.592	13.6	-2.205	-0.035			0.528	0.659	0.035	0.047	0.007	0.007	0.004	0.019	2.447	0.481	0.002	0.13	0.061	0.605	0.008
28606	Wano	KS	5,457	0	0	0.006	0.002	0.005	0	0.661	36524	0.245				0.035	2514	0.2	1.905	7.904	12.6						0.618	0.023	0				0.023	2.323	0.682	0	0.114	0.065	0.661	-0.004
28607	McCook	NE	19,695	0	0.001	0.008	0.009	0.006	0.011	0.681	32797	0.339	8.313	0.256	0.656	0.03	2859	1.72	0	7.169	12.6	10.092					0.642	0.079	0.112	0.006	0.002	0.009	0.012	1.369	0.63	0.001	0.143	0.084	0.633	0.003
28608	Kearney	NE	56,033	0	0.004	0.068	0.04	0.029	0.049	0.603	31135	0.379	13.401	0.245	0.64	0.026	1721	1.72	0	7.265	15.2	10.943	-0.024	0.018	2243	0.173	0.71	0.138	0.451	0.007	0.016	0.02	0.022	1.265	0.644	0.001	0.165	0.074	0.567	0.005
28609	Lexington	NE	48,464	0	0.002	0.308	0.008	0.006	0.008	0.642	33765	0.304	6.246	0.242	0.664	0.03	3189	1.72	0	7.039	14.4	7.094	-0.011	0.021	2486	0.116	0.65	0.203	0.603	0.007	0.01	0.016	0.083	1.83	0.797	0.001	0.139	0.073	0.634	-0.003
28701	Salida	CO	16,242	0	0.016	0.032	0.023	0.012	0.029	0.644	33185	0.326	4.764	0.279	0.646	0.024	1897	0	1.429	5.695	15.5	6.261					0.529	0.038	1.359	0.008	0.026	0.022	0.02	0.35	0.531	0.002	0.175	0.1	0.64	0.006
28702	Glenwood Springs	CO	131,682	0	0.003	0.064	0.035	0.025	0.042	0.424	45256	0.528	29.671	0.232	0.527	0.067	5292	0	1.429	11.906	16.7	-9.601		0.008	1980	-0.35	0.782	0.024	0.054	0.007	0.025	0.026	0.134	-0.212	0.296	0.001	0.142	0.108	0.521	-0.003
28703	Granby	CO	12,442	0	0.005	0.022	0.003	0.001	0.003	0.458	40411	0.361	8.12	0.28	0.579	0.082	3926	0	1.429	6.111	14.9	10.263					0.771	0.032	0.247	0.007	0.027	0.028	0.034	1.425	0.212	0.001	0.139	0.101	0.574	-0.029
28704	Laramie	WY	33,591	0	0.01	0.036	0.059	0.039	0.074	0.755	26024	0.457	22.854	0.229	0.591	0.015	2985	0	0	6.262	14.5	9.725	0.027	0.06	2166	0.22	0.676	0.041	0.403	0.006	0.028	0.041	0.038	0.666	0.366	0.001	0.203	0.087	0.458	0.019
28800	Fort Collins	CO	459,601	1	0.005	0.123	0.08	0.077	0.081	0.388	37523	0.398	10.663	0.291	0.538	0.029	3164	0	1.429	5.458	18.9	0.13		0.009	2261	0.129	0.701	0.146	1.907	0.005	0.04	0.03	0.068	-0.078	0.394	0.001	0.165	0.093	0.567	-0.002
28900	Denver	CO	2,449,044	1	0.047	0.203	0.125	0.11	0.136	0.23	46181	0.441	17.396	0.267	0.472	0.03	3018	0	1.429	6.045	20.3	-5.737		0.016	5826	-0.054	0.72	0.09	1.228	0.005	0.023	0.023	0.107	0.317	0.392	0.002	0.191	0.115	0.542	-0.007
29001	Pratt	KS	18,232	0	0.006	0.016	0.004	0.004	0.005	0.706	35115	0.311	6.88	0.242	0.677	0.037	2894	0.2	1.905	6.334	13.7	10.643	-0.027	0.11	1576	-0.044	0.642	0.053	0.155	0.007	0.009	0.007	0.012	2.265	0.686	0.001	0.159	0.08	0.641	0
29002	Coldwater	KS	1,967	0	0.001	0	0	0	0	0.648	37696	0.211				0.05	3294	0.2	1.905	10.5	9.6						0.613	0.059	0.124				0.01	0.777	0.743	0.001	0.144	0.08	0.647	-0.003
29003	Dodge City	KS	42,837	0	0.012	0.151	0.016	0.014	0.009	0.62	31771	0.373	7.995	0.293	0.603	0.038	2324	0.2	1.905	5.524	16.4	-4.287	-0.022	0.023	1024	-0.086	0.678	0.202	0.096	0.006	0.008	0.012	0.186	0.719	0.52	0.001	0.143	0.073	0.605	-0.012
29004	Great Bend	KS	47,227	0	0.015	0.096	0.014	0.015	0.012	0.59	33946	0.288	5.615	0.232	0.67	0.032	2292	0.2	1.905	6.736	14.1	9.964	-0.009	0.021	896	-0.028	0.642	0.1	1.354	0.006	0.01	0.01	0.037	1.878	0.709	0.001	0.16	0.091	0.624	0.005
29005	Hutchinson	KS	82,076	0	0.026	0.082	0.043	0.032	0.047	0.522	33452	0.352	8.738	0.265	0.629	0.029	2086	0.2	1.905	6.078	14.6	9.217	-0.008	0.024	2482	-0.036	0.621	0.155	0.256	0.006	0.014	0.016	0.02	1.055	0.533	0.001	0.184	0.115	0.595	-0.005
29006	Hays	KS	38,196	0	0.006	0.039	0.031	0.027	0.038	0.711	33330	0.327	8.124	0.246	0.659	0.029	1881	0.2	1.905	6.468	13.1	17.463	-0.012	0.026	1353	0.107	0.67	0.065	0.712	0.006	0.012	0.017	0.019	1.49	0.536	0.001	0.17	0.081	0.55	0.002
29007	Township 11	KS	8,631	0	0.018	0.026	0.002	0.002	0.001	0.63	34104	0.28	7.854	0.202	0.702	0.042	3309	0.2	1.905	7.61	12	8.363	-0.017				0.608	0.079	0.02	0.006	0.004	0.009	0.005	1.698	0.683	0	0.162	0.09	0.625	0.018
29008	Center	KS	5,609	0	0	0.01	0.002	0.002	0.001	0.671	38615	0.286	4.858	0.238	0.67	0.046	3294	0.2	1.905	8.285	10.9	10.459	-0.019				0.624	0.033	0.004	0.007	0	0.003	0.007	2.434	0.888	0.001	0.105	0.082	0.63	0.015
29101	Concordia	KS	19,894	0	0.003	0.021	0.009	0.009	0.007	0.62	36131	0.329	9.884	0.23	0.683	0.028	2256	0.2	1.905	7.398	12.2	9.956	-0.034	0.05	1020	-0.009	0.613	0.101	2.339	0.007	0.005	0.007	0.011	2.373	0.618	0.001	0.142	0.075	0.614	-0.006
29102	Superior	NE	11,112	0	0	0.008	0.004	0.005	0.006	0.634	35206	0.419	20.119	0.218	0.685	0.033	2611	1.72	0	7.74	11.7	10.549					0.615	0.102	0.295	0.007	0	0.011	0.007	2.516	0.864	0	0.126	0.064	0.64	0
29103	Beloit	KS	11,384	0	0.003	0.014	0.008	0.006	0.008	0.69	36359	0.309	9.313	0.215	0.682	0.027	2243	0.2	1.905	7.754	12.3	14.946	-0.023	0.088		0.417	0.638	0.102	0.23	0.007	0.005	0.004	0.005	2.018	0.772	0.001	0.121	0.075	0.612	-0.002
29104	Salina	KS	63,338	0	0.026	0.07	0.069	0.048	0.09	0.594	35541	0.375	11.286	0.262	0.633	0.023	1964	0.2	1.905	5.878	15.7	6.971	-0.021	0.032	5400	0.074	0.692	0.167	0.702	0.006	0.018	0.019	0.035	1.742	0.546	0.002	0.196	0.11	0.59	-0.005
29201	Hiawatha	KS	21,441	0	0.01	0.115	0.008	0.005	0.005	0.578	34022	0.317	8.562	0.231	0.68	0.021	1956	0.2	1.905	6.534	14.3	15.663	-0.025				0.629	0.139	1.21	0.006	0.009	0.017	0.009	2.298	0.744	0	0.149	0.079	0.609	-0.002
29202	Marysville	KS	17,448	0	0.002	0.011	0.005	0.001	0.007	0.557	34953	0.346	10.779	0.238	0.652	0.042	4099	0.2	1.905	7.199	12.2	20.071	-0.028				0.634	0.133	0.715	0.006	0.006	0.006	0.009	2.206	0.776	0	0.104	0.065	0.633	-0.002
29203	Manhattan	KS	143,269	1	0.073	0.139	0.051	0.056	0.049	0.558	28788	0.324	6.743	0.257	0.64	0.027	1680	0.2	1.905	6.102	15.6	14.006	-0.023	0.021	2356	0.243	0.701	0.082	0.14	0.005	0.019	0.032	0.046	-0.177	0.394	0.001	0.171	0.081	0.538	-0.005
29204	Topeka	KS	324,513	1	0.059	0.128	0.087	0.083	0.092	0.397	35816	0.37	9.003	0.28	0.573	0.025	2006	0.2	1.905	6.66	16.4	4.064	-0.006	0.018	3569	0.143	0.683	0.095	0.509	0.006	0.019	0.02	0.031	1.13	0.397	0	0.216	0.107	0.533	-0.003
29301	Wichita	KS	553,506	1	0.075	0.216	0.102	0.086	0.113	0.344	38847	0.374	12.404	0.249	0.537	0.024	2058	0.2	1.905	6.149	17.4	-2.99	0.01	0.009	2786	-0.09	0.68	0.244	0.942	0.005	0.016	0.018	0.056	0.478	0.484	0	0.195	0.114	0.577	-0.009
29302	Newton	KS	75,784	1	0.011	0.073	0.012	0.01	0.015	0.563	36055	0.279	6.387	0.215	0.657	0.025	2175	0.2	1.905	7.414	15.3	14.538	-0.022	0.079	11661	0.112	0.666	0.221	0.746	0.006	0.015	0.018	0.02	2.756	0.626	0.001	0.133	0.078	0.628	0.004
29303	Winfield	KS	51,584	0	0.019	0.05	0.023	0.022	0.027	0.504	33686	0.362	12.208	0.24	0.643	0.025	2477	0.2	1.905	6.473	14.9	4.974	-0.017	0.039	3652	-0.112	0.613	0.202	0.923	0.005	0.015	0.021	0.02	0.598	0.524	0.001	0.189	0.102	0.606	-0.011
29401	Ottawa	KS	51,067	0	0.011	0.039	0.02	0.018	0.02	0.444	32282	0.302	6.638	0.235	0.65	0.023	2317	0.2	1.905	6.182	14.9	5.142	-0.017	0.039	3650	-0.08	0.649	0.182	0.927	0.005	0.019	0.02	0.01	0.836	0.487	0.001	0.171	0.101	0.598	0.004
29402	Emporia	KS	47,830	0	0.017	0.147	0.033	0.034	0.039	0.595	29885	0.313	6.731	0.246	0.63	0.037	2568	0.2	1.905	8.784	14.9	1.357	-0.023	0.042	1692	0.056	0.689	0.198	0.225	0.005	0.011	0.02	0.07	0.753	0.491	0.001	0.172	0.092	0.558	-0.004
29403	Bartlesville	KS	145,981	0	0.033	0.099	0.045	0.034	0.053	0.529	34266	0.387	7.497	0.312	0.585	0.017	2116	0.2	1.905	5.039	16.3	1.513	-0.007	0.034	1865	-0.083	0.606	0.217	1.122	0.005	0.012	0.015	0.013	0.883	0.624	0.001	0.2	0.107	0.606	0.001
29501	Leavenworth	KS	85,465	1	0.092	0.089	0.075	0.071	0.072	0.425	33080	0.296	5.759	0.239	0.593	0.019	1378	0.2	1.905	6.836	16	6.203	0	0.023	12305	0.084	0.621	0.106	0.411	0.005	0.047	0.048	0.023	-0.548	0.378	0.001	0.178	0.136	0.564	0.003
29502	Kansas City	MO	1,762,873	1	0.124	0.306	0.121	0.106	0.134	0.281	42531	0.437	14.187	0.296	0.502	0.026	2569	0	0	6.45	16.2	-0.787	0.004	0.014	4817	-0.102	0.691	0.113	0.508	0.006	0.017	0.016	0.045	0.185	0.487	0.002	0.221	0.113	0.556	-0.006
29503	St. Joseph	MO	158,300	1	0.033	0.088	0.034	0.029	0.037	0.406	32194	0.366	8.984	0.277	0.612	0.018	1386	0	0	5.093	14.9	-0.567	-0.015	0.019	2148	-0.086	0.614	0.158	1.798	0.005	0.014	0.015	0.009	0.698	0.538	0.001	0.204	0.116	0.562	-0.005
29504	Sedalia	MO	88,232	0	0.016	0.104	0.019	0.019	0.019	0.437	31289	0.37	8.315	0.287	0.586	0.014	2237	0	0	4.665	15	-2.015	-0.007	0.011	1950	-0.115	0.592	0.202	2.752	0.005	0.021	0.018	0.017	0.7	0.578	0.001	0.203	0.116	0.602	-0.006
29505	Polk	MO	33,693	0	0.013	0.046	0.015	0.016	0.011	0.569	27754	0.312	6.424	0.248	0.667	0.019	1336	0	0	5.779	12.3	3.919	-0.02	0.059	2369	0.159	0.631	0.169	1.062	0.005	0.01	0.015	0.01	0.927	0.596	0.002	0.146	0.077	0.53	-0.004
29506	Bethany	MO	18,093	0	0.001	0.012	0.007	0.012	0.006	0.468	31181	0.295	6.668	0.228	0.625	0.016	1696	0	0	5.239	12.8	1.058	-0.004				0.609	0.104	0.794	0.005	0.009	0.008	0.008	2.356	0.751	0.001	0.161	0.088	0.628	-0.006
29601	Columbia	MO	302,388	1	0.078	0.131	0.075	0.085	0.068	0.422	32705	0.39	11.061	0.279	0.577	0.019	1593	0	0	5.346	15.3	1.566	-0.004	0.033	5571	0.179	0.682	0.092	2.119	0.005	0.019	0.017	0.029	1.107	0.523	0.001	0.209	0.102	0.527	-0.002
29602	Eldon	MO	79,924	0	0.003	0.021	0.023	0.017	0.027	0.336	34165	0.401	7.975	0.321	0.553	0.017	1062	0	0	4.696	15.7	3.582	-0.013				0.584	0.124	1.891	0.006	0.023	0.019	0.011	-0.929	0.475	0.002	0.181	0.106	0.629	-0.003
29700	Springfield	MO	440,866	1	0.014	0.067	0.073	0.061	0.084	0.344	31926	0.463	12.472	0.338	0.57	0.014	1639	0	0	4.77	16.5	3.364	0.002	0.023	5048	0.027	0.644	0.144	4.333	0.005	0.02	0.015	0.014	0.311	0.513	0.001	0.19	0.11	0.586	-0.003
29800	Aurora	MO	137,575	0	0.002	0.053	0.008	0.007	0.008	0.363	31417	0.384	9.762	0.287	0.565	0.014	1288	0	0	5.398	15.3	-0.8	0.001	0.007		0.263	0.613	0.174	5.418	0.005	0.021	0.022	0.023	-0.161	0.464	0.001	0.176	0.109	0.629	-0.002
29901	Joplin	MO	266,742	1	0.012	0.101	0.024	0.021	0.026	0.454	30456	0.428	12.377	0.304	0.581	0.016	1445	0	0	4.965	16.8	1.806	0.006	0.03	1858	0.008	0.637	0.212	2.265	0.005	0.014	0.014	0.02	0.232	0.558	0.001	0.202	0.111	0.581	-0.008
29902	Center	MO	54,651	0	0.004	0.014	0.01	0.011	0.01	0.467	28968	0.342	6.683	0.275	0.581	0.012	1668	0	0	4.534	15.5	0.341	-0.007	0.018	8800	0.247	0.591	0.216	2.036	0.005	0.016	0.015	0.011	0.415	0.529	0.001	0.176	0.109	0.609	-0.005
30000	Russellville	AR	138,646	0	0.017	0.108	0.021	0.013	0.035	0.404	28758	0.444	10.927	0.335	0.527	0.011	1303	1	0	4.529	17.3	4.951	0.011	0.014	3395	0.083	0.595	0.252	3.638	0.004	0.01	0.013	0.033	-0.927	0.535	0.001	0.176	0.106	0.615	-0.013
30100	Fort Smith	AR	332,832	1	0.034	0.129	0.037	0.03	0.041	0.371	29347	0.441	10.514	0.336	0.54	0.014	1414	1	0	4.869	16.5	-2.179	0.004	0.009	1241	-0.127	0.589	0.222	1.529	0.004	0.01	0.011	0.036	-0.835	0.619	0.002	0.202	0.119	0.602	-0.001
30200	Muskogee	OK	152,466	0	0.068	0.113	0.025	0.021	0.027	0.388	27011	0.476	14.553	0.33	0.508	0.014	2018	0	0	5.189	15.3	-4.951	0.004	0.02	4006	-0.094	0.56	0.155	1.016	0.004	0.019	0.02	0.018	-0.712	0.507	0.002	0.231	0.117	0.575	-0.014
30300	Fayetteville	AR	384,122	1	0.011	0.151	0.046	0.048	0.046	0.378	32612	0.545	20.44	0.341	0.545	0.015	1293	1	0	5.063	18.3	1.533	0.014	0.008	3621	0.105	0.645	0.199	1.225	0.004	0.03	0.016	0.061	-0.967	0.512	0.001	0.168	0.103	0.617	-0.001
30401	Stillwater	OK	79,601	0	0.033	0.047	0.072	0.071	0.068	0.568	26432	0.408	8.371	0.324	0.552	0.017	2149	0	0	5.159	16.3	0.166	-0.009	0.013	1890	0.218	0.638	0.114	1.493	0.005	0.027	0.033	0.04	0.074	0.554	0.001	0.186	0.089	0.491	-0.009
30402	Tulsa	OK	921,246	1	0.078	0.167	0.091	0.07	0.108	0.323	36227	0.493	14.218	0.351	0.515	0.016	1931	0	0	4.642	17.3	-5.513	0.016	0.01	4752	-0.109	0.651	0.139	0.618	0.004	0.018	0.019	0.038	-0.121	0.539	0.002	0.214	0.119	0.579	-0.002
30403	Okmulgee	OK	51,499	1	0.102	0.074	0.024	0.02	0.025	0.369	26343	0.392	7.645	0.316	0.514	0.012	1357	0	0	4.683	16.4	-4.907	-0.009	0.019	1320	-0.055	0.554	0.156	0.266	0.004	0.028	0.03	0.009	-0.717	0.56	0.002	0.224	0.113	0.575	0
30501	Woodward	OK	26,123	0	0.008	0.049	0.014	0.009	0.02	0.556	32076	0.36	9.308	0.267	0.617	0.02	1641	0	0	5.339	14.2	-0.373	0.011				0.62	0.053	0.127	0.005	0.008	0.012	0.024	-0.036	0.811	0.001	0.162	0.102	0.637	0.012
30502	Enid	OK	102,415	0	0.031	0.079	0.034	0.03	0.041	0.561	31507	0.372	8.515	0.287	0.595	0.018	1694	0	0	5.108	15.2	0.799	-0.012	0.01	1584	-0.043	0.6	0.097	0.179	0.005	0.012	0.018	0.023	0.78	0.697	0.001	0.184	0.103	0.598	0.004
30601	El Paso	TX	857,648	1	0.024	0.169	0.096	0.084	0.106	0.28	25721	0.534	13.174	0.403	0.422	0.024	2251	0	0	5.51	16.6	-6.376	0.008	0.009	1436	0.023	0.569	0.129	2.135	0.003	0.021	0.025	0.257	-1.899	0.662	0.003	0.237	0.092	0.548	-0.011
30602	Alamogordo	NM	81,709	0	0.029	0.133	0.023	0.022	0.023	0.447	29489	0.38	7.508	0.305	0.557	0.013	1520	0	0	4.472	17.7	-5.96	-0.025	0.024	864	-0.242	0.591	0.053	0.943	0.005	0.027	0.029	0.081	-0.483	0.462	0.003	0.224	0.111	0.602	0.001
30603	Truth or Consequences	NM	13,270	0	0.004	0.006	0.009	0.01	0.01	0.6	32267	0.347	5.967	0.287	0.457	0.01	1867	0	0	4.238	18.4	-18.629	0.037				0.435	0.024	0	0.005	0.008	0.015	0.066	-1.349	0.359	0.002	0.242	0.146	0.557	-0.033
30604	Deming	NM	61,950	0	0.005	0.072	0.036	0.033	0.034	0.51	26356	0.381	7.628	0.305	0.542	0.015	2356	0	0	4.444	17.8	-16.654	-0.017	0.016	1262	-0.135	0.503	0.039	0.071	0.005	0.018	0.017	0.106	-0.614	0.673	0.002	0.254	0.113	0.559	0.012
30605	Van Horn	TX	2,975	0	0.006	0.069	0.011	0.007	0.008	0.753	21738	0.441				0.059	2144	0	0	6.778	13.1						0.626	0.048	0.474		0	0.008	0.152	-1.035	0.959	0.002	0.191	0.086	0.589	0.025
30701	Roswell	NM	113,040	0	0.016	0.073	0.037	0.026	0.046	0.539	30443	0.452	10.401	0.348	0.529	0.012	2279	0	0	4.614	18.1	-10.46	-0.009	0.035	894	-0.192	0.562	0.08	0.236	0.004	0.014	0.019	0.085	0.317	0.674	0.002	0.234	0.109	0.569	0.002
30702	Santa Rosa	NM	6,920	0	0.009	0.152	0.002	0.003	0.003	0.702	22180	0.381	11.46	0.266	0.477	0.016	2393	0	0	7.364	14.1	-9.72	-0.033				0.487	0.015	0.001	0.006	0.003	0.011	0.037	0.118	0.918	0.004	0.215	0.084	0.559	-0.01
30801	Hobbs	NM	90,061	0	0.037	0.071	0.033	0.031	0.035	0.598	27195	0.428	9.764	0.331	0.536	0.036	2154	0	0	5.976	17	-7.005	-0.017	0.022	981	-0.193	0.551	0.041	0.096	0.005	0.014	0.017	0.124	-1.065	0.819	0.001	0.185	0.084	0.613	0.009
30802	Lubbock	TX	287,568	1	0.069	0.184	0.08	0.065	0.096	0.449	30597	0.525	12.472	0.401	0.468	0.032	2460	0	0	6.336	14.5	4.305	-0.007	0.017	2381	0.128	0.64	0.058	0.332	0.005	0.024	0.026	0.037	-0.877	0.639	0.002	0.23	0.098	0.53	-0.001
30901	Clovis	NM	73,078	0	0.045	0.1	0.055	0.05	0.061	0.617	28205	0.436	13.37	0.302	0.553	0.014	1511	0	0	4.674	16.6	-7.413	-0.014	0.027	1221	-0.108	0.619	0.075	0.13	0.005	0.018	0.023	0.079	-0.742	0.639	0.001	0.214	0.099	0.587	-0.009
30902	Littlefield	TX	29,588	0	0.03	0.038	0.01	0.005	0.014	0.607	29302	0.434	9.154	0.342	0.479	0.042	1755	0	0	6.744	13	3.218	-0.012				0.584	0.109	0.041	0.005	0.016	0.022	0.093	-0.861	0.866	0.001	0.14	0.077	0.619	-0.011
30903	Amarillo	TX	240,752	1	0.053	0.223	0.079	0.063	0.099	0.438	33188	0.51	15.757	0.352	0.512	0.023	2112	0	0	5.09	15.8	2.695	-0.005	0.008	1254	-0.114	0.645	0.1	0.335	0.005	0.022	0.019	0.066	-0.469	0.701	0.002	0.22	0.107	0.583	-0.004
30904	Pampa	TX	57,355	1	0.034	0.103	0.054	0.049	0.06	0.549	33957	0.355	8.602	0.269	0.578	0.032	1860	0	0	6.538	13.7	3.792	-0.017	0.017	800	-0.204	0.559	0.15	0.26	0.004	0.014	0.017	0.049	0.063	0.844	0.001	0.167	0.089	0.648	-0.003
30905	Wellington	TX	8,490	0	0.036	0.04	0.013	0.018	0.006	0.64	32499	0.392	6.738	0.325	0.566	0.042	2584	0	0	9.345	10.5	8.86	-0.033				0.573	0.018	0.096	0.005	0.003	0.008	0.049	0.756	0.809	0.001	0.166	0.071	0.655	0.025
30906	Memphis	TX	9,400	0	0.052	0.071	0.012	0.004	0.013	0.601	29000	0.379	8.488	0.294	0.488	0.026	2063	0	0	6.922	10.7	8.631	-0.031	0.106	432	-0.06	0.575	0.034	0.303	0.004	0.009	0.014	0.053	0.679	0.826	0.001	0.169	0.087	0.622	0.009
30907	Matador	TX	1,426	0	0.035	0	0	0	0	0.582	36160	0.471				0.027	1490	0	0	8.484	10						0.55	0.079	1.061				0.032	1.841	0.82	0.001	0.171	0.07	0.646	-0.03
30908	Plainview	TX	52,751	0	0.053	0.068	0.028	0.024	0.04	0.612	27000	0.417	7.827	0.339	0.487	0.019	1603	0	0	5.729	14.1	5.612	-0.007	0.019	7500	0.039	0.578	0.112	0.077	0.005	0.015	0.024	0.072	-0.417	0.874	0.001	0.184	0.074	0.615	-0.009
31001	Garden City	KS	52,031	0	0.008	0.103	0.015	0.01	0.021	0.586	30158	0.37	8.429	0.286	0.606	0.047	2953	0.2	1.905	6.504	16.5	-1.545	-0.004	0.019	992	-0.031	0.685	0.186	0.104	0.006	0.008	0.018	0.207	0.517	0.55	0.002	0.16	0.079	0.614	0.003
31002	Ulysses	KS	15,778	0	0.004	0.019	0.004	0.001	0.001	0.685	34785	0.305	5.824	0.247	0.601	0.073	3487	0.2	1.905	9.888	13.8	-3.071	-0.025				0.651	0.053	0.029	0.006	0.005	0.007	0.123	0.8	0.69	0.002	0.116	0.074	0.658	-0.002
31003	Scott City	KS	9,185	0	0.001	0.035	0.004	0	0.007	0.658	39001	0.32	5.73	0.262	0.662	0.042	2291	0.2	1.905	6.577	13.5	15.348	-0.034				0.678	0.036	0.097	0.007	0.006	0.003	0.051	1.959	0.836	0.001	0.128	0.075	0.659	0.014
31004	Liberal	KS	32,998	0	0.025	0.16	0.02	0.006	0.033	0.642	30590	0.34	7.505	0.265	0.62	0.036	2769	0.2	1.905	5.555	15.5	-8.461	0.023	0.03	1024	-0.005	0.633	0.173	0.173	0.005	0.012	0.019	0.209	1.114	0.525	0.002	0.147	0.079	0.626	-0.004
31005	Perryton	TX	17,432	0	0.001	0.059	0.008	0.004	0.009	0.632	33736	0.366	8.223	0.284	0.588	0.046	2328	0	0	6.59	12.5	4.529	-0.027				0.636	0.034	0.08	0.006	0.003	0.006	0.151	0.396	0.779	0.002	0.124	0.074	0.677	-0.006
31006	Guymon	OK	29,937	0	0.005	0.043	0.007	0.008	0.006	0.609	30685	0.339	6.358	0.276	0.598	0.029	2403	0	0	6.397	14.7	0.488	-0.016	0.033	1470	-0.127	0.658	0.128	0.12	0.005	0.007	0.015	0.149	0.789	0.843	0.003	0.125	0.073	0.641	0.004
31007	Dumas	TX	31,880	0	0.02	0.082	0.021	0.015	0.023	0.611	29327	0.334	5.804	0.276	0.601	0.038	1967	0	0	5.242	14.2	2.879	-0.024				0.608	0.206	0.09	0.005	0.012	0.021	0.151	-0.356	0.568	0.002	0.142	0.072	0.665	-0.01
31101	Victoria	TX	165,277	1	0.064	0.12	0.047	0.034	0.06	0.425	33599	0.472	12.592	0.346	0.5	0.028	2667	0	0	5.525	15.4	2.359	0.006	0.006	1194	-0.128	0.608	0.161	0.809	0.004	0.013	0.017	0.044	-0.449	0.703	0.001	0.201	0.092	0.592	0.004
31102	La Grange	TX	42,194	0	0.106	0.075	0.012	0.009	0.009	0.457	36151	0.518	20.962	0.309	0.543	0.027	1581	0	0	5.745	14.4	2.489	-0.018				0.586	0.134	1.316	0.005	0.025	0.022	0.068	0.372	0.723	0.002	0.172	0.069	0.6	0.01
31103	Gonzales	TX	18,628	0	0.08	0.046	0.018	0.017	0.02	0.492	28893	0.442	13.004	0.312	0.469	0.025	2045	0	0	5.388	14	-1.242	-0.021				0.583	0.133	0.759	0.004	0.022	0.023	0.109	-0.823	0.584	0.002	0.21	0.088	0.572	-0.004
31201	Austin	TX	1,298,076	1	0.078	0.171	0.138	0.125	0.152	0.249	41322	0.542	22.009	0.321	0.471	0.032	3399	0	0	5.891	15.6	-2.109	0.002	0.008	3161	0.098	0.709	0.139	2.074	0.004	0.037	0.027	0.12	-0.191	0.453	0.001	0.193	0.103	0.523	-0.009
31202	Burnet	TX	51,191	0	0.011	0.066	0.03	0.023	0.041	0.349	41431	0.457	11.996	0.337	0.524	0.035	2038	0	0	5.983	14.1	10.297	-0.015				0.534	0.082	0.649	0.005	0.034	0.025	0.044	0.27	0.501	0.001	0.173	0.1	0.656	-0.003
31301	San Antonio	TX	1,724,863	1	0.06	0.222	0.111	0.094	0.128	0.242	34002	0.537	14.409	0.393	0.471	0.026	2604	0	0	5.845	15.8	1.064	0.003	0.007	6515	-0.104	0.631	0.076	0.993	0.004	0.03	0.024	0.097	-0.88	0.626	0.001	0.232	0.109	0.543	-0.006
31302	Beeville	TX	47,805	0	0.099	0.08	0.022	0.019	0.026	0.466	18313	0.462	13.835	0.324	0.515	0.024	2161	0	0	5.794	14.3	0.022	-0.014	0.021	720	-0.107	0.417	0.064	0.166	0.003	0.016	0.021	0.025	-0.714	0.491	0.001	0.236	0.098	0.558	0.011
31303	Kerrville	TX	64,467	0	0.012	0.056	0.022	0.017	0.025	0.471	42197	0.481	11.13	0.37	0.517	0.02	1931	0	0	5.495	14.9	10.5	-0.005	0.016	11540	0.165	0.535	0.071	0.388	0.005	0.025	0.02	0.065	0.837	0.603	0.001	0.185	0.1	0.632	0.001
31304	Mason	TX	3,738	0	0.001	0.058	0.015	0.03	0.009	0.589	44195	0.255				0.033	1861	0	0	7.087	10.4						0.57	0.049	0				0.054	0.72	0.775	0	0.178	0.091	0.631	-0.025
31401	Midland	TX	262,282	1	0.052	0.174	0.066	0.044	0.09	0.462	33502	0.524	14.337	0.38	0.494	0.034	2681	0	0	4.923	17.1	-1.318	0.013	0.011	812	-0.17	0.621	0.075	0.287	0.004	0.02	0.021	0.093	-0.815	0.594	0.002	0.204	0.105	0.593	0.015
31402	Pecos	TX	31,286	0	0.027	0.109	0.033	0.021	0.041	0.632	24735	0.431	11.584	0.315	0.526	0.053	2585	0	0	6.427	14	1.343	-0.011				0.517	0.078	0.004	0.004	0.012	0.021	0.118	-1.386	0.78	0.001	0.184	0.074	0.619	-0.013
31403	Fort Stockton	TX	20,908	0	0.034	0.081	0.019	0.021	0.021	0.664	22363	0.439	9.256	0.347	0.489	0.082	2754	0	0	11.336	12.6	-3.859	0.01				0.534	0.032	0.006	0.005	0.01	0.019	0.13	-1.094	0.53	0.001	0.172	0.067	0.665	0.019
31404	Alpine	TX	18,377	0	0.006	0.192	0.041	0.03	0.045	0.705	25586	0.442	8.578	0.356	0.467	0.036	2703	0	0	6.333	12.6	-0.945	-0.007	0.054	960	-0.088	0.599	0.034	0.015	0.004	0.012	0.022	0.189	-0.263	0.6	0.001	0.218	0.095	0.573	0.02
31501	Crystal City	TX	21,848	0	0.005	0.033	0.02	0.019	0.017	0.606	17379	0.442	10.724	0.334	0.285	0.046	2097	0	0	6.533	14	-8.178	0.035				0.489	0.062	0.329	0.003	0.012	0.014	0.109	-1.574	0.777	0.002	0.249	0.068	0.563	0.004
31502	Pearsall	TX	22,118	0	0.044	0.084	0.012	0.005	0.016	0.544	18365	0.445	9.465	0.35	0.391	0.041	3074	0	0	6.349	14	-11.674	0.012				0.467	0.043	0.334	0.003	0.014	0.013	0.054	-0.801	0.882	0.003	0.222	0.074	0.607	-0.002
31503	Laredo	TX	210,580	1	0.002	0.065	0.088	0.064	0.114	0.327	21530	0.645	21.104	0.434	0.348	0.04	2257	0	0	6.223	16.6	-11.566	0	0.009	1058	-0.058	0.525	0.037	0.362	0.003	0.013	0.016	0.281	-2.353	0.721	0.002	0.191	0.058	0.581	-0.006
31600	Brownsville	TX	978,369	1	0.003	0.147	0.066	0.047	0.084	0.343	20392	0.577	15.093	0.426	0.301	0.026	2360	0	0	6.028	15.9	-1.41	0.012	0.005	1414	-0.021	0.522	0.082	0.795	0.003	0.015	0.013	0.282	-2.687	0.533	0.002	0.195	0.06	0.59	-0.006
31700	Corpus Christi	TX	503,493	1	0.033	0.191	0.075	0.071	0.077	0.387	30127	0.528	13.484	0.393	0.454	0.033	2263	0	0	5.918	15.7	-2.187	0.007	0.006	1182	-0.061	0.596	0.073	0.176	0.003	0.02	0.022	0.057	-1.032	0.545	0.002	0.229	0.107	0.542	0.002
31800	College Station	TX	208,437	1	0.13	0.16	0.082	0.077	0.09	0.451	26268	0.486	10.991	0.376	0.497	0.03	2210	0	0	6.227	15.2	1.182	-0.005	0.005	2400	0.408	0.617	0.078	0.294	0.004	0.027	0.031	0.086	-1.111	0.5	0.001	0.22	0.07	0.481	-0.004
31900	Pearland	TX	320,912	1	0.097	0.091	0.067	0.055	0.078	0.291	34849	0.401	7.742	0.324	0.489	0.034	1988	0	0	5.65	16.7	10.619	-0.01	0.009	391	-0.251	0.619	0.167	0.874	0.003	0.043	0.032	0.084	-1.568	0.574	0.002	0.168	0.099	0.601	0.006
32000	Houston	TX	4,504,013	1	0.171	0.281	0.13	0.105	0.154	0.21	38963	0.564	17.512	0.389	0.442	0.033	2454	0	0	5.791	17	-1.559	0.007	0.006	2535	-0.212	0.655	0.118	0.455	0.003	0.021	0.02	0.195	-1.829	0.498	0.001	0.205	0.096	0.557	-0.007
32100	Beaumont	TX	497,770	1	0.225	0.295	0.053	0.056	0.056	0.337	31840	0.476	11.668	0.36	0.483	0.031	1992	0	0	5.695	15.4	-1.083	-0.003	0.008	6575	-0.112	0.551	0.15	0.418	0.003	0.013	0.015	0.042	-0.95	0.621	0.002	0.246	0.109	0.578	-0.006
32201	Huntsville	TX	191,792	0	0.195	0.124	0.037	0.036	0.034	0.411	25251	0.505	13.918	0.365	0.498	0.021	2423	0	0	5.359	14.7	4.851	-0.01	0.01	1219	0.012	0.517	0.129	0.178	0.003	0.021	0.024	0.052	-1.386	0.521	0.001	0.224	0.085	0.601	-0.008
32202	Nacogdoches	TX	103,842	0	0.175	0.141	0.039	0.037	0.042	0.439	28783	0.508	13.012	0.377	0.472	0.019	1749	0	0	5.958	13.9	1.487	-0.01	0.01	960	0.094	0.565	0.147	0.757	0.003	0.019	0.019	0.053	-1.496	0.579	0.003	0.228	0.088	0.555	-0.012
32301	San Angelo	TX	113,973	1	0.037	0.113	0.051	0.044	0.057	0.479	31936	0.467	11.329	0.354	0.523	0.024	1440	0	0	5.299	15.1	3.469	-0.006	0.009	1416	-0.064	0.637	0.077	0.358	0.004	0.027	0.034	0.061	-0.388	0.611	0.001	0.218	0.104	0.565	-0.004
32302	Brady	TX	23,666	0	0.013	0.046	0.023	0.02	0.023	0.577	27666	0.466	14.675	0.319	0.49	0.022	2335	0	0	6.125	12.6	7.546	-0.024				0.52	0.135	0.454	0.004	0.01	0.016	0.038	-0.828	0.731	0.001	0.178	0.077	0.655	0.003
32303	Junction	TX	6,828	0	0.002	0.05	0.032	0.033	0.038	0.542	35219	0.394	5.439	0.34	0.433	0.023	1856	0	0	6.72	11.4	16.151	-0.035				0.562	0.085	0.402	0.005	0.004	0.006	0.054	-0.369	0.568	0.001	0.195	0.112	0.606	0.017
32304	Uvalde	TX	35,212	0	0.002	0.117	0.015	0.011	0.011	0.58	26771	0.535	13.255	0.403	0.406	0.031	2366	0	0	6.031	14	-2.206	0.006	0.028	466	-0.139	0.565	0.064	0.161	0.004	0.018	0.022	0.107	-0.435	0.872	0.002	0.182	0.076	0.614	0.011
32305	Del Rio	TX	49,316	0	0.013	0.144	0.056	0.043	0.068	0.515	24076	0.482	7.013	0.412	0.367	0.035	2350	0	0	5.212	16	-4.028	-0.011				0.559	0.1	1.21	0.003	0.017	0.029	0.223	-1.797	0.524	0.001	0.183	0.065	0.619	-0.006
32306	Eagle Pass	TX	47,297	0	0.001	0.093	0.025	0.019	0.041	0.526	18470	0.42	9.534	0.324	0.287	0.024	2138	0	0	5.251	17.2	1.012	-0.013				0.507	0.101	0.399	0.003	0.02	0.025	0.378	-2.985	0.347	0.002	0.171	0.047	0.616	-0.005
32401	Big Spring	TX	54,073	0	0.05	0.103	0.042	0.045	0.038	0.633	26412	0.447	10.352	0.344	0.508	0.039	2934	0	0	6.082	14.1	0.588	-0.015	0.037	552	-0.168	0.492	0.07	0.116	0.004	0.012	0.017	0.063	-0.701	0.706	0.001	0.197	0.085	0.626	-0.009
32402	Sweetwater	TX	20,146	0	0.041	0.084	0.041	0.032	0.051	0.588	28676	0.417	7.36	0.344	0.479	0.031	1820	0	0	7.216	12.5	13.841	-0.01	0.05	1176	-0.011	0.565	0.112	0.326	0.003	0.015	0.019	0.037	-0.553	0.813	0.001	0.244	0.092	0.588	0.009
32403	Snyder	TX	26,918	0	0.082	0.066	0.024	0.019	0.026	0.608	26045	0.373	7.916	0.294	0.567	0.048	2009	0	0	7.856	12.8	0.891	-0.009	0.037	750	-0.02	0.478	0.048	0.069	0.004	0.011	0.015	0.029	-0.439	0.715	0.001	0.191	0.088	0.594	0.01
32501	Abilene	TX	191,518	1	0.059	0.123	0.066	0.052	0.08	0.487	29968	0.449	11.684	0.332	0.547	0.022	1846	0	0	5.929	13.6	11	-0.01	0.031	7843	0.04	0.618	0.07	0.162	0.004	0.021	0.023	0.037	-0.408	0.676	0.001	0.205	0.109	0.578	0
32502	Childress	TX	9,592	0	0.13	0.055	0.006	0.003	0.011	0.757	23872	0.336	4.029	0.296	0.503	0.023	2093	0	0	5.916	13.4	7.926	-0.016				0.459	0.031	0.001	0.005	0.007	0.005	0.046	0.165	0.736	0.001	0.241	0.06	0.695	0.005
32503	Haskell	TX	15,157	0	0.048	0.022	0.003	0.001	0.002	0.612	29543	0.389	5.069	0.338	0.529	0.038	2378	0	0	7.916	10.3	10.797	-0.028				0.516	0.019	0	0.004	0.006	0.01	0.041	0.115	1.049	0.001	0.18	0.073	0.659	0.015
32601	Wichita Falls	TX	151,524	1	0.088	0.148	0.057	0.054	0.055	0.441	30238	0.419	12.378	0.296	0.6	0.022	1618	0	0	5.821	14.5	6.765	-0.014	0.007	1200	-0.096	0.644	0.124	0.913	0.005	0.024	0.037	0.047	-0.171	0.635	0.002	0.213	0.108	0.587	0.008
32602	Graham	TX	28,556	0	0.024	0.068	0.013	0.017	0.01	0.548	31567	0.386	8.506	0.301	0.564	0.034	2295	0	0	5.504	13.5	10.139	-0.03				0.561	0.112	0.093	0.005	0.017	0.02	0.032	-0.026	0.802	0.001	0.17	0.093	0.64	0.011
32603	Seymour	TX	4,093	0	0.033	0.01	0.018	0.034	0.004	0.674	35578	0.4				0.021	2829	0	0	5.971	11.8						0.498	0.029	0.14		0	0.009	0.02	0.837	1.017	0.001	0.192	0.084	0.622	0.012
32604	Vernon	TX	21,022	0	0.074	0.058	0.025	0.024	0.033	0.678	32588	0.615	32.43	0.291	0.507	0.032	2126	0	0	5.626	13.3	-1.516	-0.022	0.048	720	-0.192	0.591	0.123	0.29	0.005	0.01	0.014	0.037	-0.308	0.869	0.002	0.203	0.084	0.607	-0.011
32701	Brownwood	TX	58,246	0	0.033	0.063	0.028	0.029	0.028	0.495	30586	0.408	9.849	0.31	0.535	0.023	1735	0	0	5.841	12.8	9.944	-0.009	0.017	8400	0.064	0.557	0.153	1.168	0.004	0.014	0.014	0.035	-0.565	0.714	0.002	0.203	0.104	0.609	-0.008
32702	Stephenville	TX	55,256	0	0.006	0.052	0.022	0.02	0.023	0.523	30856	0.453	13.86	0.315	0.535	0.027	1531	0	0	5.216	14.7	7.532	-0.016	0.018	1608	0.031	0.611	0.116	0.623	0.004	0.021	0.019	0.068	-0.963	0.607	0.001	0.15	0.076	0.62	-0.011
32801	Waco	TX	281,618	1	0.141	0.191	0.105	0.109	0.101	0.363	31690	0.492	12.76	0.364	0.504	0.023	1729	0	0	5.56	14.9	1.721	0.002	0.014	6505	0.074	0.604	0.147	0.902	0.004	0.021	0.021	0.059	-0.468	0.597	0.002	0.24	0.098	0.557	-0.014
32802	Corsicana	TX	100,377	0	0.166	0.078	0.011	0.009	0.014	0.377	29976	0.418	7.452	0.343	0.495	0.03	1739	0	0	6.463	13.8	1.524	-0.012	0.01	540	-0.164	0.55	0.137	0.725	0.004	0.024	0.022	0.065	-1.163	0.61	0.002	0.21	0.095	0.598	0.004
32900	Killeen	TX	330,714	1	0.193	0.091	0.059	0.052	0.064	0.383	28336	0.369	8.11	0.288	0.61	0.019	1742	0	0	5.49	15.2	3.108	-0.01	0.009	3269	-0.135	0.673	0.092	1.342	0.003	0.05	0.052	0.068	-2.246	0.458	0.001	0.205	0.098	0.602	-0.002
33000	Fort Worth	TX	1,804,370	1	0.105	0.23	0.114	0.096	0.131	0.24	39232	0.496	15.257	0.343	0.486	0.027	2338	0	0	5.928	16.6	-0.276	0.007	0.006	4313	-0.159	0.682	0.142	0.834	0.004	0.038	0.032	0.109	-1.102	0.519	0.001	0.195	0.11	0.579	-0.007
33100	Dallas	TX	3,405,666	1	0.151	0.262	0.134	0.112	0.154	0.218	43436	0.561	19.639	0.364	0.454	0.033	2574	0	0	6.018	16.6	-1.675	0.004	0.009	4829	-0.168	0.699	0.126	0.816	0.004	0.031	0.029	0.172	-1.179	0.526	0.002	0.202	0.101	0.554	-0.012
33200	Paris	TX	185,835	1	0.105	0.129	0.037	0.039	0.037	0.39	32552	0.418	9.075	0.327	0.532	0.021	1969	0	0	6.042	14.2	5.65	-0.014	0.011	1551	-0.088	0.602	0.187	0.525	0.004	0.028	0.025	0.038	-0.884	0.592	0.003	0.212	0.107	0.597	-0.01
33300	Tyler	TX	434,643	1	0.142	0.2	0.032	0.025	0.037	0.33	32245	0.483	11.932	0.364	0.513	0.022	1527	0	0	5.168	15	3.891	-0.009	0.018	1469	-0.203	0.56	0.122	1.334	0.004	0.025	0.02	0.052	-0.807	0.594	0.002	0.204	0.097	0.621	-0.002
33400	Longview	TX	289,849	1	0.193	0.121	0.031	0.028	0.031	0.361	32365	0.47	11.649	0.354	0.511	0.032	1733	0	0	5.525	14.6	4.051	-0.008	0.017	3851	-0.11	0.585	0.157	1.02	0.004	0.016	0.016	0.041	-0.387	0.622	0.003	0.218	0.104	0.593	-0.003
33500	Texarkana	TX	235,988	1	0.201	0.163	0.039	0.034	0.041	0.399	31309	0.458	10.247	0.356	0.501	0.02	1876	0	0	5.48	14.2	4.345	-0.003	0.008	659	-0.207	0.563	0.163	0.733	0.003	0.012	0.012	0.039	-0.856	0.657	0.003	0.252	0.105	0.579	-0.007
33601	Lawton	OK	171,610	1	0.131	0.105	0.057	0.059	0.058	0.472	27931	0.389	8.63	0.303	0.57	0.014	1627	0	0	4.616	17.1	-1.779	-0.009	0.006	1470	-0.167	0.618	0.108	0.569	0.004	0.028	0.035	0.043	-1.228	0.653	0.002	0.223	0.11	0.578	0.003
33602	Altus	OK	48,010	0	0.074	0.081	0.047	0.043	0.05	0.621	28343	0.376	7.529	0.301	0.551	0.013	2464	0	0	4.88	15.6	5.331	-0.004	0.021	1440	-0.109	0.582	0.086	0.503	0.004	0.016	0.023	0.034	-0.928	0.894	0.001	0.199	0.11	0.592	0.001
33603	Frederick	OK	9,287	0	0.089	0.02	0.011	0.002	0.022	0.538	29047	0.311	5.457	0.256	0.449	0.011	1734	0	0	6.161	13.8	-8.75	0.017				0.512	0.151	2.565	0.004	0.012	0.018	0.043	-0.338	0.97	0.002	0.193	0.088	0.616	-0.023
33700	Ardmore	OK	117,982	0	0.042	0.077	0.019	0.015	0.022	0.442	29691	0.412	9.046	0.321	0.533	0.014	1642	0	0	4.889	15.7	-2.527	-0.007	0.008	882	-0.166	0.575	0.144	0.998	0.005	0.016	0.015	0.02	-0.366	0.761	0.003	0.197	0.113	0.609	-0.001
33801	Elk City	OK	60,885	0	0.031	0.076	0.024	0.018	0.032	0.604	28315	0.378	6.759	0.31	0.542	0.018	1895	0	0	5.11	14.1	1.21	0.01	0.016	1485	-0.007	0.591	0.076	1.884	0.005	0.013	0.013	0.023	-0.062	0.836	0.001	0.185	0.102	0.562	0.01
33802	Chickasha	OK	75,666	1	0.03	0.152	0.042	0.031	0.051	0.382	28080	0.393	7.397	0.319	0.547	0.012	1440	0	0	4.687	15.5	-1.913	-0.007	0.013	1176	-0.041	0.581	0.139	0.818	0.004	0.032	0.026	0.016	-0.745	0.712	0.002	0.2	0.111	0.597	0.002
33803	Oklahoma City	OK	1,154,246	1	0.1	0.17	0.096	0.083	0.107	0.305	34352	0.477	12.936	0.348	0.517	0.017	1775	0	0	4.687	17	-3.512	0.018	0.017	3426	-0.01	0.646	0.105	1.364	0.004	0.019	0.017	0.054	-0.49	0.596	0.001	0.234	0.122	0.549	0
33901	Ada	OK	69,207	0	0.032	0.033	0.032	0.029	0.033	0.458	25140	0.427	9.299	0.334	0.496	0.019	2173	0	0	5.012	15.2	-3.446	0.008	0.014	1470	-0.009	0.547	0.133	0.913	0.004	0.02	0.02	0.011	-0.078	0.626	0.002	0.202	0.112	0.594	0.012
33902	Sherman	TX	178,371	1	0.053	0.122	0.035	0.033	0.036	0.372	32930	0.412	8.671	0.326	0.544	0.02	1840	0	0	5.715	14.8	8.063	-0.01	0.017	4705	0	0.597	0.18	1.282	0.004	0.025	0.022	0.032	-0.678	0.641	0.001	0.202	0.114	0.584	-0.007
34001	Hot Springs	AR	210,357	1	0.137	0.176	0.03	0.032	0.024	0.384	31877	0.473	12.163	0.352	0.503	0.014	1323	1	0	4.738	17.1	-1.747	0.002	0.024	3910	-0.017	0.564	0.199	2.903	0.004	0.013	0.011	0.027	-0.572	0.597	0.002	0.226	0.114	0.591	-0.008
34002	Idabel	OK	97,397	0	0.059	0.163	0.015	0.017	0.011	0.423	26431	0.387	7.085	0.316	0.46	0.012	1318	0	0	4.887	15.6	-1.466	0	0.021	1136	-0.138	0.552	0.197	0.452	0.004	0.007	0.01	0.034	-1.12	0.596	0.002	0.221	0.11	0.603	-0.005
34101	Sand Point	AK	2,697	0	0.016	0	0	0	0	0.945	16696	0.332				0.072	5546	0	0		12.2						0.793	0.449			0.016	0.013	0.183		0.11	0.004	0.282	0.08	0.633	-0.115
34102	Anchorage	AK	369,296	1	0.041	0.082	0.082	0.073	0.092	0.364	41724	0.35	8.657	0.264	0.475	0.02	3857	0	0	8.706	20	-5.599	0.044	0.008	2786	-0.2	0.715	0.024		0.005	0.029	0.029	0.065		0.344	0.002	0.2	0.125	0.552	0.002
34103	Valdez	AK	10,195	0	0.003	0.013	0.045	0.033	0.056	0.687	39972	0.33	3.202	0.298	0.434	0.043	13621	0	0	10.053	16.5	-0.438	-0.004	0.196	2719		0.663	0.039		0.006	0.022	0.029	0.052		0.225	0.003	0.166	0.114	0.566	0.003
34104	Bristol Bay	AK	1,258	0	0.006	0	0	0	0	0.744	39909	0.283				0.054	11742	0	0	11.36	20.7						0.715	0.015					0.006		0.215	0	0.112	0.129	0.541	0.024
34105	Kotzebue	AK	7,208	0	0.002	0.044	0.03	0.022	0.032	0.864	27613	0.302	3.179	0.27	0.583	0.075		0	0		17.9	-25.289	0.095				0.629	0.002		0.005	0.018	0.027	0.014		0.391	0.028	0.248	0.066	0.425	-0.017
34106	Nome	AK	9,196	0	0.004	0.143	0.066	0.036	0.081	0.928	29589	0.392	6.635	0.325	0.551	0.015	3670	0	0		14.2	-30.813	0.017				0.605	0.009		0.006	0.014	0.02	0.015		0.486	0.004	0.209	0.074	0.398	-0.003
34107	Dillingham	AK	6,745	0	0.003	0.082	0.037	0.036	0.028	0.812	31291	0.377	4.54	0.332	0.494	0.011	6661	0	0		14.1	-28.735	0.109				0.606	0.017		0.006	0.013	0.022	0.009		0.304	0.003	0.195	0.091	0.49	-0.001
34108	Kodiak	AK	13,913	0	0.009	0.076	0.028	0.013	0.031	0.752	38933	0.371	14.251	0.229	0.594	0.017	3471	0	0	8.42	20.3	-1.741	0.007				0.741	0.168		0.005	0.016	0.036	0.167		0.256	0.004	0.137	0.102	0.604	-0.018
34109	Juneau	AK	37,347	0	0.007	0.051	0.039	0.036	0.043	0.547	43595	0.283	5.475	0.229	0.479	0.026	4509	0	0	9.217	27.7	-4.643	0.036	0.027	2460	-0.208	0.738	0.017		0.006	0.014	0.018	0.051		0.24	0.004	0.193	0.117	0.54	0.001
34110	Sitka	AK	15,519	0	0.003	0.04	0.007	0.009	0.005	0.805	42159	0.275	4.478	0.23	0.581	0.019	4665	0	0	8.366	17.1	5.428	0.004	0.064	7250		0.718	0.058		0.007	0.006	0.016	0.041		0.386	0.004	0.188	0.119	0.574	0.001
34111	Ketchikan	AK	20,216	0	0.004	0.112	0.037	0.039	0.036	0.556	39002	0.331	7.918	0.252	0.532	0.022	3802	0	0	8.46	18.5	-6.395	0.042				0.721	0.057		0.006	0.007	0.012	0.045		0.306	0.005	0.21	0.134	0.553	0.001
34112	Bethel	AK	23,034	0	0.003	0.132	0.052	0.02	0.095	0.909	23593	0.429	6.028	0.369	0.487	0.01	1789	0	0		14.2	-32.785	0.072				0.616	0.007		0.006	0.009	0.02	0.01		0.568	0.003	0.195	0.062	0.443	0.004
34113	Barrow	AK	7,385	0	0.007	0.034	0.009	0.002	0.017	0.879	39123	0.261	5.017	0.211	0.412			0	0		14.8	-25.019	0.098	0.135	1680	-0.144	0.721	0.004		0.007	0.008	0.022	0.058		0.231	0.001	0.25	0.092	0.427	-0.072
34114	Unalaska	AK	5,465	0	0.03	0.039	0.028	0.018	0.026	0.852	23637	0.285				0.07	2949	0	0		16.7						0.816	0.317			0.018	0.029	0.214		0.166	0.008	0.134	0.128	0.512	-0.118
34115	Fairbanks	AK	97,458	1	0.05	0.139	0.06	0.051	0.067	0.477	35935	0.311	7.605	0.235	0.541	0.016	2655	0	0	8.849	18.2	-3.754	0.051	0.01	2460	-0.157	0.725	0.022		0.005	0.033	0.039	0.042		0.342	0.002	0.177	0.106	0.56	0.004
34201	Havre	MT	25,840	0	0.001	0.472	0.042	0.043	0.04	0.714	27557	0.367	5.873	0.309	0.581	0.025	2021	0	0	6.557	15.3	-4.699	0.018	0.116	1979	-0.033	0.641	0.014	0.021	0.005	0.01	0.014	0.018	0.976	0.546	0.003	0.223	0.092	0.569	0.008
34202	Shelby	MT	24,938	0	0.001	0.515	0.022	0.018	0.024	0.664	25615	0.385	6.095	0.324	0.531	0.028	2671	0	0	6.803	14.6	-7.629	0.014	0.04	1620	-0.115	0.606	0.016	0.753	0.005	0.007	0.013	0.023	0.596	0.713	0.001	0.193	0.088	0.57	0.002
34203	Great Falls	MT	95,101	1	0.009	0.114	0.06	0.063	0.056	0.538	32458	0.388	9.7	0.291	0.614	0.02	1763	0	0	5.102	16.7	12.992	-0.021	0.021	5187	-0.188	0.642	0.034	0.725	0.005	0.019	0.025	0.022	0.698	0.487	0.003	0.2	0.113	0.588	0.001
34204	Lewistown	MT	12,386	0	0.001	0.012	0.003	0.003	0.002	0.685	31401	0.352	6.108	0.291	0.571	0.024	1734	0	0	5.873	16.4	16.404	-0.01				0.628	0.048	0.016	0.007	0.013	0.011	0.01	1.756	0.525	0.002	0.143	0.106	0.596	0.009
34301	Cody	WY	37,247	0	0.001	0.021	0.018	0.018	0.019	0.617	32675	0.354	9.305	0.261	0.624	0.031	3675	0	0	7.041	16.3	14.809	-0.001	0.027	1128	-0.086	0.628	0.056	0.234	0.007	0.011	0.014	0.019	-0.026	0.486	0.001	0.153	0.106	0.614	0.019
34302	Worland	WY	13,171	0	0.002	0.047	0.012	0.009	0.013	0.766	34375	0.376	15.103	0.225	0.647	0.028	2810	0	0	6.149	15.8	7.028					0.651	0.059	-0.003	0.007	0.01	0.017	0.02	1.624	0.508	0.003	0.157	0.109	0.627	0.023
34303	Riverton	WY	35,804	0	0.001	0.226	0.02	0.021	0.019	0.632	30954	0.435	10.233	0.332	0.544	0.021	2643	0	0	8.755	14.6	-2.51	0.035	0.028	1108	-0.032	0.649	0.03	2.156	0.006	0.014	0.016	0.008	-0.09	0.421	0.001	0.216	0.127	0.559	0.016
34304	Sheridan	WY	46,306	0	0.001	0.421	0.018	0.012	0.023	0.583	32114	0.501	20.947	0.292	0.561	0.024	2865	0	0	6.88	15.5	1.819	0.017	0.043	1304	-0.164	0.648	0.028	0.025	0.006	0.015	0.017	0.013	1.138	0.454	0.001	0.204	0.121	0.58	0.006
34305	Miles City	MT	12,895	0	0.001	0.023	0.032	0.031	0.031	0.755	30026	0.345	7.98	0.265	0.611	0.024	2043	0	0	5.025	15.9	10.444	-0.006	0.078	1440	0.024	0.634	0.023	0.085	0.007	0.01	0.01	0.014	0.593	0.506	0.002	0.219	0.118	0.56	0.007
34306	Jordan	MT	1,279	0	0.001	0	0	0	0	0.739	27449	0.288				0.035	2161	0	0	6.802	11.9						0.67	0.014	0.038				0.011	0.205	0.408	0.001	0.111	0.055	0.673	0.031
34307	Colstrip	MT	12,102	0	0.002	0.495	0.061	0.054	0.072	0.693	28921	0.325	4.599	0.279	0.585	0.057	6886	0	0	7.773	13.4	-3.745	0.01	0.083		0.092	0.647	0.015	0.026	0.006	0.015	0.019	0.01	-0.134	0.462	0.002	0.192	0.097	0.578	0.004
34308	Billings	MT	152,638	1	0.004	0.065	0.072	0.06	0.083	0.446	35377	0.415	10.966	0.305	0.582	0.021	1750	0	0	5.226	17.9	6.772	-0.001	0.02	4681	-0.08	0.678	0.057	0.142	0.006	0.023	0.019	0.014	1.177	0.462	0.001	0.197	0.117	0.57	0.005
34309	Harlowton	MT	4,191	0	0.001	0.005	0.003	0	0.003	0.696	26263	0.372				0.042	1850	0	0	6.585	13.4						0.63	0.017	0.112		0	0.006	0.024	1.232	0.438	0	0.126	0.084	0.628	0.006
34401	Dillon	MT	9,202	0	0.001	0.008	0.011	0.003	0.013	0.73	27667	0.404	13.733	0.266	0.62	0.027	2072	0	0	5.431	18.6	11.176	-0.003	0.109	2072	-0.12	0.637	0.044	0.015	0.007	0.013	0.018	0.016	0.908	0.485	0	0.123	0.083	0.57	0.011
34402	Bozeman	MT	93,985	0	0.002	0.021	0.044	0.043	0.05	0.527	31692	0.414	11.081	0.303	0.605	0.021	1735	0	0	6.05	16.8	13.863	-0.005	0.011	2272	0.082	0.71	0.073	1.066	0.006	0.033	0.022	0.026	1.329	0.267	0.001	0.148	0.092	0.562	0.015
34403	Helena	MT	70,150	0	0.002	0.009	0.043	0.046	0.046	0.472	33610	0.355	8.999	0.265	0.611	0.029	1668	0	0	5.237	17.3	8.937	0.001	0.029	8644	0.066	0.691	0.041	0.368	0.006	0.023	0.02	0.015	3.071	0.466	0.001	0.184	0.126	0.6	0.006
34404	Butte-Silver Bow	MT	54,033	0	0.002	0.027	0.036	0.031	0.042	0.61	30173	0.398	6.68	0.331	0.551	0.03	1569	0	0	5.335	18	6.263	0.017	0.037	2123	-0.048	0.588	0.05	0.193	0.005	0.013	0.018	0.014	1.018	0.529	0.001	0.215	0.12	0.543	-0.002
34501	Bonners Ferry	ID	9,871	0	0.001	0.011	0.003	0.002	0	0.438	28983	0.383	10.362	0.28	0.568	0.016	2032	0.4	0	4.668	19.5	4.734	0.031				0.588	0.144	0.463	0.006	0.017	0.018	0.029	-0.295	0.358	0.001	0.156	0.11	0.616	-0.011
34502	Libby	MT	18,837	0	0.001	0.004	0.009	0.005	0.016	0.599	26385	0.369	9.077	0.278	0.58	0.025	1638	0	0	5.077	17.1	5.058	-0.01				0.535	0.127	0.033	0.004	0.014	0.014	0.014	0.66	0.382	0.001	0.181	0.116	0.619	0.02
34503	Kalispell	MT	111,205	0	0.001	0.173	0.024	0.021	0.028	0.45	32003	0.44	11.362	0.326	0.559	0.021	1710	0	0	4.985	17.9	5.978	0.008	0.018	2096	-0.121	0.623	0.115	0.65	0.006	0.021	0.017	0.02	0.527	0.395	0.001	0.191	0.118	0.592	0.007
34504	Missoula	MT	135,756	1	0.002	0.033	0.06	0.064	0.058	0.467	31286	0.418	8.702	0.331	0.564	0.025	1657	0	0	5.145	17.4	8.573	0.004	0.007	2250	0.048	0.671	0.076	0.512	0.005	0.025	0.024	0.021	1.17	0.314	0.002	0.196	0.108	0.543	0.004
34601	Gillette	WY	46,229	0	0.001	0.021	0.045	0.051	0.04	0.536	34452	0.295	8.507	0.21	0.572	0.062	4315	0	0	7.142	14.5	5.883	0.009				0.724	0.033	0.023	0.007	0.018	0.017	0.014	-0.926	0.482	0.002	0.152	0.098	0.626	0.02
34602	Rawlins	WY	15,639	0	0.007	0.066	0.003	0.002	0.003	0.722	31828	0.269	4.303	0.226	0.645	0.046	3351	0	0	7.182	13.7	-5.208	0.016				0.626	0.066	0.023	0.007	0.018	0.025	0.029	-0.646	0.429	0.003	0.192	0.123	0.613	0.019
34603	Casper	WY	78,585	1	0.006	0.025	0.057	0.053	0.056	0.528	34840	0.43	15.007	0.28	0.58	0.021	3000	0	0	6.458	17	-0.214	0.059	0.013	1248	-0.147	0.683	0.055	0.448	0.006	0.022	0.019	0.018	0.542	0.435	0.001	0.221	0.132	0.571	0.013
34604	Lusk	WY	2,407	0	0.001	0	0	0	0	0.72	30783	0.418				0.036	5706	0	0	7.655	12.5						0.617	0.022	0.034				0.007	0.808	0.492	0.002	0.156	0.106	0.605	0.008
34701	Honolulu	HI	876,156	1	0.022	0.14	0.107	0.101	0.105	0.235	39404	0.396	9.084	0.305	0.517	0.015	1316	1.05	0	6.563	18.4	-14.799	0.018	0.015	5088	-0.105	0.647	0.038		0.003	0.03	0.034	0.192		0.333	0.001	0.167	0.084	0.534	0.001
34702	Kapaa	HI	58,463	0	0.003	0.064	0.013	0.011	0.014	0.37	38210	0.351	5.7	0.294	0.595	0.021	1405	1.05	0	6.563	18			0.017	1032	-0.244	0.631	0.024		0.004	0.017	0.006	0.13		0.523	0.002	0.207	0.098	0.546	-0.008
34703	Kahului	HI	128,241	1	0.004	0.119	0.03	0.024	0.031	0.384	39556	0.391	9.414	0.297	0.589	0.021	1559	1.05	0	6.563	18.3			0.008	1032	-0.251	0.667	0.034		0.004	0.024	0.024	0.165		0.445	0.001	0.199	0.109	0.52	-0.003
34801	Las Vegas	NM	49,495	0	0.005	0.092	0.012	0.011	0.01	0.537	26569	0.381	7.039	0.311	0.464	0.017	2459	0	0	5.37	17.1	-13.802	-0.029	0.04	1750	-0.134	0.549	0.033	0.024	0.006	0.01	0.017	0.023	-1.273	0.738	0.002	0.266	0.124	0.492	0.005
34802	Santa Fe	NM	218,804	1	0.004	0.201	0.089	0.066	0.116	0.371	38838	0.49	11.007	0.38	0.474	0.013	2090	0	0	5.527	17.4	-16.69	0.012	0.032	9992	-0.182	0.653	0.035	0.828	0.006	0.02	0.024	0.078	0.311	0.576	0.002	0.236	0.134	0.519	0.009
34803	Tucumcari	NM	10,965	0	0.007	0.08	0.013	0.018	0.013	0.689	30332	0.442	9.005	0.352	0.45	0.014	2243	0	0	6.57	15.7	-11.254	0.039	0.091	780	-0.054	0.532	0.016	0.04	0.005	0.007	0.015	0.034	-0.96	0.893	0.002	0.255	0.109	0.562	-0.012
34804	Clayton	NM	4,174	0	0	0	0	0	0	0.625	30305	0.389				0.013	2538	0	0	6.4	13.5						0.612	0.023	0.039		0	0.005	0.022	-0.018	0.471	0.003	0.169	0.099	0.603	-0.013
34805	Alamosa	CO	46,190	0	0.003	0.112	0.028	0.024	0.031	0.552	27094	0.444	9.743	0.346	0.486	0.031	2794	0	1.429	5.952	15.9	-4.938		0.022	1574	-0.041	0.604	0.043	0.139	0.005	0.005	0.011	0.061	0.517	0.625	0.002	0.213	0.104	0.57	-0.003
34901	Albuquerque	NM	755,244	1	0.022	0.177	0.096	0.082	0.111	0.273	35591	0.465	9.867	0.366	0.5	0.014	2022	0	0	5.091	17.4	-13.662	0.033	0.016	2527	-0.1	0.641	0.084	0.799	0.005	0.03	0.022	0.076	-0.76	0.547	0.003	0.239	0.125	0.515	-0.004
34902	Socorro	NM	21,621	0	0.005	0.204	0.018	0.017	0.015	0.565	24360	0.423	7.177	0.352	0.451	0.01	1630	0	0	5.411	16.3	-15.373	-0.025	0.046	1704	0.159	0.563	0.056	1.193	0.005	0.014	0.021	0.056	-0.694	0.418	0.004	0.248	0.123	0.513	0.003
35001	Phoenix	AZ	3,303,211	1	0.034	0.208	0.12	0.098	0.139	0.242	40624	0.49	16.807	0.322	0.502	0.024	3109	1.66	0	5.546	20.3	-10.107		0.013	3653	-0.129	0.636	0.115	0.832	0.005	0.045	0.025	0.139	-1.483	0.394	0.002	0.203	0.11	0.55	-0.007
35002	Safford	AZ	42,036	0	0.015	0.287	0.036	0.038	0.024	0.53	23579	0.287	6.422	0.222	0.675	0.022	2696	1.66	0	4.606	21.8	-7.113		0.024	748	-0.15	0.528	0.028	0.013	0.004	0.02	0.018	0.029	-1.325	0.721	0.002	0.191	0.1	0.587	-0.001
35100	Tucson	AZ	999,882	1	0.029	0.22	0.112	0.097	0.127	0.291	35571	0.477	12.39	0.353	0.518	0.024	2423	1.66	0	5.806	19.5	-10.137		0.007	777	0.03	0.592	0.089	0.651	0.005	0.033	0.025	0.128	-0.867	0.452	0.002	0.239	0.117	0.534	-0.003
35201	Grand Junction	CO	187,857	1	0.004	0.04	0.05	0.04	0.06	0.465	35421	0.423	10.695	0.316	0.582	0.027	2421	0	1.429	5.357	18.4	1.926		0.011	1623	-0.07	0.632	0.072	0.467	0.006	0.024	0.016	0.038	0.151	0.301	0.002	0.19	0.115	0.595	0.008
35202	Gunnison	CO	14,746	0	0.004	0.017	0.045	0.053	0.034	0.644	32805	0.486	12.096	0.365	0.527	0.054	3423	0	1.429	7.487	14.4	5.732		0.068	1560	-0.061	0.73	0.02	0.019	0.007	0.013	0.019	0.029	1.798	0.381	0.001	0.166	0.08	0.462	0.008
35300	Farmington	NM	168,198	1	0.003	0.298	0.047	0.043	0.047	0.388	30450	0.44	10.796	0.332	0.538	0.028	2775	0	0	5.098	17.3	-8.531	0.005	0.012	1248	-0.135	0.631	0.039	0.128	0.005	0.046	0.043	0.025	-0.994	0.401	0.002	0.21	0.108	0.546	0.006
35401	Flagstaff	AZ	289,883	1	0.006	0.287	0.037	0.033	0.038	0.461	35102	0.447	12.415	0.323	0.548	0.027	2138	1.66	0	5.514	18.9	-4.78		0.014	2482	0.064	0.589	0.062	0.24	0.006	0.052	0.035	0.052	-0.85	0.31	0.002	0.211	0.116	0.559	0.001
35402	Cortez	CO	40,087	0	0.001	0.383	0.029	0.049	0.018	0.502	28799	0.353	6.825	0.285	0.611	0.038	2973	0	1.429	6.648	16.7	-7.301	-0.013				0.602	0.041	1.862	0.005	0.024	0.026	0.017	-0.997	0.352	0.001	0.194	0.106	0.577	0.014
35500	Gallup	AZ	241,691	0	0.005	0.476	0.063	0.069	0.056	0.468	20837	0.421	7.94	0.341	0.471	0.025	2278	1.66	0	6.187	17.6	-19.598	0.025	0.017	1923	-0.131	0.503	0.05	0.146	0.004	0.037	0.041	0.015	-2.204	0.425	0.002	0.268	0.079	0.496	-0.003
35600	Hilo	HI	148,677	0	0.004	0.043	0.042	0.045	0.037	0.346	35010	0.439	10.432	0.334	0.534	0.02	1422	1.05	0	6.563	18.2			0.013	1697	-0.091	0.617	0.026		0.004	0.029	0.016	0.102		0.398	0.001	0.24	0.107	0.52	0.002
35701	Twin Falls	ID	120,807	0	0.001	0.033	0.035	0.019	0.049	0.505	35364	0.417	11.017	0.306	0.609	0.018	2187	0.4	0	5.491	18.6	1.241	0.011	0.017	2918	-0.211	0.666	0.098	0.188	0.006	0.018	0.018	0.084	0.172	0.45	0.001	0.156	0.108	0.598	-0.017
35702	Burley	ID	41,590	0	0.001	0.041	0.021	0.023	0.019	0.536	28357	0.353	9.512	0.258	0.645	0.013	2119	0.4	0	4.1	19.6	-4.158	0.003				0.634	0.156	0.434	0.006	0.008	0.019	0.092	-0.745	0.737	0.001	0.133	0.083	0.647	-0.006
35801	Boise City	ID	493,970	1	0.006	0.085	0.072	0.061	0.083	0.342	35642	0.412	12.044	0.291	0.565	0.016	1584	0.4	0	5.057	19.5	-0.77	0.035	0.014	3783	-0.069	0.692	0.155	2.28	0.005	0.038	0.02	0.058	0.415	0.421	0.001	0.167	0.115	0.597	-0.004
35802	Ontario	OR	62,170	0	0.006	0.093	0.016	0.008	0.021	0.49	27631	0.382	7.832	0.304	0.565	0.021	2174	0	1.19	5.991	18	-0.764	-0.004	0.016	1800	-0.219	0.571	0.146	0.353	0.005	0.013	0.016	0.072	-0.583	0.452	0.001	0.179	0.094	0.638	-0.004
35803	McCall	ID	11,127	0	0	0.006	0.017	0.014	0.019	0.561	33157	0.49	16.583	0.324	0.585	0.027	2807	0.4	0	7.824	16.5	10.852	0	0.09	4200		0.599	0.069	0.086	0.007	0.042	0.033	0.015	1.175	0.285	0.002	0.144	0.116	0.661	0.02
35901	St. George	UT	130,138	1	0.002	0.028	0.031	0.026	0.033	0.575	31383	0.405	13.401	0.271	0.607	0.023	2203	0	0	4.922	22	0.549	-0.011	0.015	1340	-0.041	0.602	0.079	0.887	0.006	0.077	0.035	0.038	-1.208	0.755	0.001	0.136	0.072	0.634	0.003
35902	Price	UT	54,045	0	0.002	0.039	0.016	0.015	0.015	0.577	26759	0.288	5.884	0.229	0.619	0.033	2778	0	0	4.631	21	4.096	-0.015	0.037	1099	0.031	0.596	0.077	0.139	0.005	0.019	0.03	0.033	-0.176	0.772	0.001	0.13	0.079	0.598	-0.002
35903	Moab	UT	8,485	0	0.002	0.019	0.001	0.001	0.002	0.752	31770	0.328	4.036	0.288	0.582	0.029	2659	0	0	6.369	18.2	1.621	-0.034				0.69	0.027	0.103	0.007	0.013	0.015	0.028	1.517	0.487	0.001	0.246	0.156	0.506	-0.018
35904	Richfield	UT	25,012	0	0.002	0.015	0.007	0.005	0.008	0.633	28605	0.33	7.302	0.257	0.641	0.021	2087	0	0	4.918	21.1	10.733	-0.011				0.607	0.058	0.16	0.006	0.026	0.033	0.012	-0.791	0.832	0.002	0.12	0.07	0.656	0.013
35905	Loa	UT	2,509	0	0.002	0	0	0	0	0.628	32242	0.397				0.019	2063	0	0	8.2	15.1						0.638	0.039	0.003		0	0.02	0.017	1.34	0.813	0.001	0.115	0.06	0.685	-0.006
36000	Provo	UT	389,179	1	0.003	0.059	0.095	0.095	0.092	0.454	29115	0.393	19.986	0.193	0.577	0.021	1755	0	0	4.742	22.2	-1.256	-0.018	0.01	2813	0.054	0.677	0.113	0.889	0.005	0.042	0.045	0.062	-0.846	0.895	0.001	0.095	0.05	0.589	-0.001
36100	Salt Lake City	UT	1,426,729	1	0.01	0.114	0.101	0.093	0.107	0.294	36988	0.358	12.569	0.232	0.552	0.021	2439	0	0	4.322	22.3	-8.394	0.009	0.009	3838	-0.079	0.71	0.12	0.813	0.005	0.024	0.024	0.084	-0.635	0.699	0.001	0.147	0.092	0.58	-0.006
36200	Logan	UT	149,590	1	0.003	0.053	0.07	0.068	0.07	0.528	28953	0.291	8.962	0.201	0.666	0.015	1732	0	0	4.231	21	6.228	-0.003	0.007	1947	0.11	0.691	0.25	2.105	0.005	0.029	0.034	0.052	-0.004	0.854	0	0.102	0.056	0.604	-0.001
36301	Pocatello	ID	269,722	1	0.003	0.128	0.063	0.054	0.07	0.517	30119	0.327	7.878	0.248	0.625	0.016	1984	0.4	0	4.484	19.7	3.003	-0.003	0.011	1178	0.095	0.66	0.108	0.436	0.006	0.017	0.017	0.043	-0.144	0.718	0.001	0.147	0.087	0.596	-0.003
36302	Salmon	ID	12,148	0	0.001	0.013	0.005	0.001	0.006	0.582	30782	0.323	6.123	0.262	0.615	0.013	1797	0.4	0	4.926	17.7	8.031	0.014				0.586	0.048	0.222	0.006	0.002	0.006	0.018	0.783	0.385	0.001	0.142	0.117	0.625	0.009
36303	Jackson	WY	24,250	0	0.001	0.027	0.02	0.003	0.035	0.488	53838	0.711	64.788	0.063	0.509	0.038	4620	0	0	5.876	17.6	-31.837					0.78	0.021	0.1	0.007	0.015	0.025	0.068	2.389	0.308	0.002	0.133	0.105	0.521	-0.027
36401	Steamboat Springs	CO	38,860	0	0.001	0.032	0.04	0.025	0.056	0.549	39506	0.348	9.631	0.251	0.563	0.067	4647	0	1.429	5.607	17.6	8.282		0.026	1732	-0.132	0.748	0.022	0.067	0.007	0.017	0.021	0.039	-0.036	0.346	0.002	0.156	0.107	0.568	0
36402	Vernal	UT	39,595	0	0.001	0.151	0.02	0.021	0.02	0.557	26254	0.333	5.914	0.273	0.624	0.038	2958	0	0	4.564	20.6	-3.364	0.004			0.11	0.622	0.04	0.021	0.005	0.021	0.019	0.013	-1.541	0.727	0.001	0.148	0.087	0.623	0.04
36403	Soda Springs	ID	13,715	0	0.001	0.018	0.011	0.003	0.01	0.575	29943	0.251	4.487	0.207	0.691	0.021	2757	0.4	0	4.584	18.2	5.784	-0.02				0.585	0.165	0.525	0.007	0.007	0.015	0.015	0.345	0.818	0.001	0.103	0.07	0.667	0.017
36404	Rock Springs	WY	80,730	0	0.004	0.042	0.024	0.02	0.023	0.545	33999	0.264	6.384	0.2	0.611	0.053	4123	0	0	7.307	16.1	1.942	0.021	0.012	1128	0.125	0.69	0.072	0.273	0.006	0.018	0.018	0.023	-0.666	0.602	0.001	0.15	0.11	0.618	0.016
36501	Klamath Falls	CA	151,353	0	0.026	0.106	0.032	0.027	0.036	0.528	29858	0.383	6.928	0.314	0.555	0.022	2909	6.3	0	6.149	20.1	-8.53	-0.008	0.026	1252	-0.097	0.537	0.087	0.588	0.004	0.026	0.021	0.045	-0.247	0.274	0.003	0.224	0.125	0.601	0.004
36502	Burns	OR	7,609	0	0.001	0.01	0.001	0	0.002	0.73	30896	0.283	2.673	0.256	0.593	0.038	3536	0	1.19	7.314	16	3.847	-0.019				0.64	0.149	0.223	0.005	0.003	0.01	0.021	0.719	0.311	0.001	0.139	0.127	0.608	0.008
36503	Lakeview	OR	7,422	0	0.001	0.01	0.006	0.007	0.01	0.692	31635	0.37	9.273	0.277	0.583	0.025	2561	0	1.19	6.849	17.5	8.2	-0.039				0.58	0.095	0.106	0.005	0.006	0.018	0.034	0.928	0.308	0.002	0.175	0.136	0.623	0.012
36600	Redding	CA	219,295	1	0.007	0.042	0.034	0.029	0.038	0.424	33442	0.434	9.24	0.341	0.541	0.019	3203	6.3	0	5.688	22.4	-9.694		0.014	2351	-0.062	0.567	0.079	0.303	0.004	0.032	0.022	0.049	-0.633	0.251	0.004	0.238	0.133	0.561	-0.001
36700	Eureka	CA	139,540	0	0.008	0.07	0.033	0.038	0.028	0.497	30456	0.431	8.783	0.343	0.545	0.018	2849	6.3	0	6.499	20.5	-7.355		0.014	93	-0.052	0.594	0.085	0.162	0.004	0.022	0.022	0.043	0.756	0.356	0.004	0.271	0.13	0.475	0.004
36800	Medford	OR	256,995	1	0.003	0.038	0.046	0.042	0.053	0.429	36289	0.448	10.847	0.34	0.557	0.024	1783	0	1.19	5.787	21	3.153	0.023	0.008	2364	-0.153	0.585	0.112	0.799	0.004	0.031	0.022	0.044	0.017	0.216	0.001	0.228	0.127	0.575	-0.004
36901	Crescent City	CA	48,644	0	0.025	0.117	0.018	0.017	0.014	0.626	29532	0.387	8.285	0.305	0.574	0.017	2555	6.3	0	5.377	20.4	-9.264	0.002				0.478	0.056	0.137	0.005	0.024	0.02	0.048	-0.418	0.286	0.005	0.255	0.127	0.608	0.002
36902	Roseburg	OR	163,178	0	0.002	0.01	0.021	0.019	0.021	0.462	32479	0.385	8.286	0.302	0.589	0.029	2488	0	1.19	5.806	19.4	-4.257	0.004	0.012	1732	-0.199	0.558	0.137	0.22	0.004	0.032	0.022	0.023	-0.164	0.254	0.001	0.219	0.124	0.594	0
37000	Modesto	CA	729,182	1	0.027	0.121	0.051	0.043	0.056	0.372	31666	0.464	12.051	0.343	0.523	0.019	3836	6.3	0	5.838	23.5	-18.956		0.007	333	-0.099	0.596	0.134	0.453	0.004	0.034	0.027	0.187	-1.574	0.446	0.005	0.204	0.101	0.561	-0.006
37100	Bakersfield	CA	661,645	1	0.057	0.214	0.099	0.076	0.116	0.362	28781	0.48	11.528	0.365	0.484	0.028	3644	6.3	0	5.756	23.6	-21.294		0.008	2006	-0.067	0.565	0.06	0.245	0.003	0.039	0.023	0.169	-1.903	0.437	0.005	0.229	0.095	0.568	-0.006
37200	Fresno	CA	1,419,998	1	0.043	0.168	0.085	0.067	0.102	0.351	28267	0.508	11.107	0.397	0.468	0.02	3259	6.3	0	5.555	23.2	-18.836		0.008	1969	-0.022	0.584	0.088	0.47	0.003	0.019	0.017	0.209	-1.648	0.466	0.006	0.222	0.087	0.549	-0.005
37300	Chico	CA	387,577	1	0.016	0.1	0.049	0.05	0.053	0.442	31471	0.444	8.792	0.356	0.519	0.019	2904	6.3	0	5.606	22.7	-14.579		0.008	92	0.076	0.58	0.083	0.409	0.004	0.033	0.022	0.126	-0.921	0.291	0.004	0.223	0.112	0.531	0
37400	Sacramento	CA	2,570,609	1	0.063	0.161	0.093	0.086	0.099	0.285	39560	0.451	12.004	0.331	0.492	0.02	3559	6.3	0	5.495	23.3	-11.615	-0.02	0.008	2457	0.021	0.625	0.085	0.528	0.004	0.034	0.027	0.147	-0.596	0.354	0.004	0.225	0.111	0.541	-0.002
37500	San Jose	CA	2,393,183	1	0.026	0.218	0.092	0.07	0.112	0.244	52004	0.535	26.38	0.271	0.42	0.023	3361	6.3	0	5.952	24	-20.475		0.01	4664	-0.084	0.664	0.224	3.15	0.004	0.025	0.038	0.312	-0.609	0.432	0.003	0.155	0.091	0.541	-0.008
37601	Elko	NV	61,917	0	0.01	0.121	0.047	0.044	0.044	0.513	32701	0.313	11.854	0.194	0.621	0.024	3116	0	0	6.64	17.9	-9.153	-0.002	0.016	1395	-0.174	0.667	0.016	0.022	0.005	0.027	0.023	0.09	-2.085	0.413	0.002	0.144	0.114	0.607	0.012
37602	Winnemucca	NV	22,799	0	0.019	0.021	0.011	0.009	0.016	0.496	31976	0.279	6.081	0.218	0.622	0.031	6251	0	0	6.121	17.5	-7.491	-0.011				0.6	0.046	0.01	0.005	0.014	0.015	0.094	-2.048	0.374	0.003	0.137	0.123	0.628	0
37603	Portola	CA	24,379	0	0.006	0.028	0.011	0.011	0.013	0.552	36905	0.357	10.523	0.252	0.62	0.03	4132	6.3	0	5.694	22	-2.797		0.041	264	-0.047	0.572	0.104	0.046	0.006	0.029	0.024	0.026	0.394	0.31	0.006	0.224	0.118	0.617	0.019
37604	Reno	NV	453,825	1	0.018	0.097	0.099	0.081	0.115	0.378	41398	0.46	16.934	0.291	0.542	0.02	2437	0	0	6.015	19.6	-10.295	0	0.013	2377	-0.106	0.67	0.086	0.43	0.005	0.042	0.027	0.125	-1.082	0.289	0.002	0.205	0.146	0.538	-0.008
37700	Santa Rosa	CA	603,188	1	0.013	0.074	0.065	0.062	0.069	0.349	43636	0.445	14.83	0.297	0.498	0.02	3118	6.3	0	7.597	21.3	-14.668		0.01	165	-0.032	0.645	0.118	1.01	0.005	0.022	0.026	0.13	-0.103	0.323	0.004	0.207	0.127	0.525	-0.006
37800	San Francisco	CA	4,642,561	1	0.096	0.207	0.11	0.095	0.122	0.212	54014	0.496	23.587	0.26	0.434	0.023	3650	6.3	0	5.917	22.9	-17.251		0.012	4312	-0.109	0.656	0.103	0.683	0.004	0.02	0.03	0.262	-0.38	0.381	0.003	0.193	0.097	0.509	-0.006
37901	Las Vegas	NV	1,568,418	1	0.078	0.138	0.102	0.093	0.106	0.245	38429	0.518	20.8	0.31	0.525	0.021	3148	0	0	5.344	21.1	-16.716		0.008	4577	-0.176	0.635	0.04	0.255	0.004	0.061	0.036	0.165	-2.317	0.352	0.002	0.221	0.136	0.533	-0.006
37902	Reno	NV	5,071	0	0.046	0.244	0.015	0.013	0.012	0.687	34004	0.267				0.018	3694	0	0	6.244	16.8						0.589	0.062	-0.075		0.018	0.023	0.024	-0.773	0.345	0.001	0.28	0.19	0.522	0.006
37903	Mammoth Lakes	CA	30,798	0	0.002	0.06	0.043	0.038	0.045	0.64	38537	0.381	7.066	0.311	0.551	0.048	4288	6.3	0	7.223	21	-14.086					0.666	0.036	0.037	0.007	0.025	0.022	0.096	0.228	0.426	0.003	0.205	0.117	0.552	-0.007
38000	San Diego	CA	2,813,833	1	0.055	0.196	0.112	0.089	0.132	0.247	40913	0.516	17.139	0.344	0.48	0.019	3083	6.3	0	5.406	23.5	-10.538		0.011	2899	0.034	0.65	0.11	1.516	0.003	0.033	0.045	0.215	-0.944	0.437	0.004	0.201	0.102	0.52	-0.002
38100	Yuma	CA	302,387	1	0.027	0.223	0.062	0.052	0.075	0.45	26908	0.495	9.975	0.396	0.45	0.023	3979	6.3	0	5.565	22.8	-19.096		0.007	314	-0.148	0.499	0.049	1.172	0.003	0.034	0.026	0.278	-2.661	0.486	0.003	0.216	0.077	0.591	-0.006
38200	Santa Barbara	CA	646,028	1	0.02	0.154	0.077	0.069	0.082	0.448	40050	0.48	16.672	0.313	0.505	0.022	2829	6.3	0	5.718	22.3	-10.878		0.011	997	0.165	0.612	0.087	1.478	0.004	0.025	0.031	0.165	0.035	0.511	0.003	0.183	0.098	0.534	0
38300	Los Angeles	CA	16,393,360	1	0.073	0.271	0.121	0.099	0.139	0.225	38902	0.566	18.528	0.381	0.463	0.023	3609	6.3	0	5.532	24.8	-17.336		0.008	4956	0.024	0.614	0.148	1.277	0.003	0.013	0.018	0.309	-1.392	0.52	0.004	0.204	0.089	0.516	-0.004
38401	Lewiston	ID	88,546	1	0.002	0.09	0.033	0.027	0.035	0.555	32663	0.357	6.848	0.288	0.589	0.016	1901	0.4	0	5.639	17.9	4.83	0.017	0.011	0	-0.154	0.595	0.134	0.171	0.005	0.011	0.013	0.016	0.555	0.4	0.001	0.203	0.127	0.576	0.003
38402	Pullman	WA	75,675	0	0.011	0.063	0.077	0.095	0.061	0.557	24766	0.333	6.766	0.266	0.611	0.018	1550	0	0	7.079	17.2	13.049		0.026	2073	0.245	0.629	0.04	0.189	0.005	0.03	0.04	0.06	0.463	0.325	0.001	0.159	0.066	0.49	-0.008
38501	Moses Lake	WA	91,126	0	0.007	0.165	0.021	0.02	0.022	0.512	29315	0.365	6.787	0.297	0.587	0.018	4621	0	0	7.336	20.5	-8.035		0.011	1641	-0.082	0.624	0.128	0.586	0.005	0.024	0.026	0.182	-0.26	0.442	0.002	0.171	0.086	0.606	-0.007
38502	Wenatchee	WA	99,219	1	0.002	0.063	0.035	0.024	0.04	0.503	36330	0.402	10.772	0.295	0.576	0.018	4553	0	0	6.269	20.6	-1.827		0.01	1641	-0.127	0.64	0.071	0.213	0.005	0.023	0.019	0.132	0.221	0.373	0.001	0.172	0.105	0.609	-0.007
38601	Spokane	WA	608,317	1	0.011	0.047	0.077	0.068	0.089	0.348	34286	0.414	10.294	0.311	0.573	0.018	2258	0	0	5.843	20.9	6.227	0.022	0.012	5682	0.05	0.641	0.106	1.397	0.004	0.029	0.021	0.037	0.371	0.344	0.001	0.212	0.122	0.566	0.002
38602	Colville	WA	86,890	1	0.002	0.258	0.023	0.019	0.022	0.427	29312	0.405	8.849	0.316	0.563	0.013	2834	0	0	6.828	20.2	-1.219					0.583	0.089	0.667	0.004	0.03	0.026	0.06	-1.069	0.257	0.001	0.202	0.114	0.592	0.005
38700	Longview	WA	220,580	1	0.004	0.058	0.039	0.036	0.042	0.448	34298	0.379	8.287	0.296	0.576	0.021	3224	0	0	6.257	20.2	-1.591	-0.006	0.014	1660	-0.11	0.594	0.151	0.39	0.004	0.029	0.025	0.041	-0.039	0.304	0.002	0.227	0.129	0.567	-0.004
38801	Portland	OR	1,842,889	1	0.027	0.103	0.075	0.064	0.083	0.258	41718	0.419	15.8	0.261	0.522	0.031	2861	0	1.19	6.704	21.4	-2.673	0.022	0.013	7901	-0.107	0.694	0.155	1.531	0.004	0.027	0.023	0.11	0.165	0.335	0.001	0.193	0.117	0.544	-0.007
38802	The Dalles	OR	65,297	0	0.002	0.067	0.017	0.017	0.016	0.53	32881	0.35	6.761	0.283	0.598	0.026	2931	0	1.19	6.744	18.6	-1.692	-0.001	0.015	1440	-0.147	0.621	0.106	0.955	0.005	0.015	0.017	0.091	0.561	0.382	0.001	0.187	0.111	0.611	0
38901	Eugene	OR	936,387	1	0.007	0.094	0.058	0.055	0.062	0.381	34589	0.399	10.922	0.289	0.572	0.027	2431	0	1.19	6.184	21.1	-3.381	0.015	0.014	5190	0.07	0.639	0.152	1.144	0.004	0.025	0.022	0.077	0.372	0.291	0.001	0.205	0.111	0.545	-0.008
38902	Newport	OR	68,741	0	0.002	0.043	0.011	0.01	0.011	0.49	36264	0.411	7.284	0.338	0.547	0.035	3803	0	1.19	6.472	19.4	-4.794	0.022	0.015	1296	-0.123	0.586	0.086	0.561	0.005	0.035	0.028	0.041	-0.573	0.237	0.001	0.242	0.141	0.566	-0.002
39000	Yakima	WA	255,943	1	0.008	0.235	0.069	0.066	0.069	0.427	30403	0.442	10.008	0.342	0.533	0.015	2138	0	0	7.026	20.9	-10.483		0.012	2524	0.104	0.622	0.107	0.799	0.004	0.019	0.023	0.154	-0.709	0.377	0.002	0.213	0.094	0.558	-0.007
39100	Kennewick	WA	332,609	1	0.011	0.158	0.064	0.056	0.074	0.453	34510	0.362	8.535	0.276	0.554	0.018	5442	0	0	6.699	19.6	-4.494	0.007	0.015	7160	-0.043	0.643	0.094	0.812	0.004	0.02	0.018	0.112	-0.22	0.422	0.001	0.19	0.102	0.589	-0.007
39201	La Grande	OR	41,271	0	0.004	0.016	0.022	0.02	0.021	0.645	31277	0.361	7.199	0.289	0.612	0.025	2002	0	1.19	6.108	18.4	4.022	-0.015	0.024	2316	-0.049	0.59	0.118	1.051	0.004	0.015	0.019	0.023	0.533	0.335	0.001	0.201	0.113	0.594	0.008
39202	Enterprise	OR	7,226	0	0	0.004	0.002	0.001	0.002	0.644	34762	0.558	30.487	0.254	0.623	0.016	3575	0	1.19	6.28	15.6	13.774	-0.038				0.607	0.109	0.124	0.006	0.01	0.014	0.008	0.203	0.374	0	0.177	0.103	0.637	0
39203	Bend	OR	153,558	1	0.002	0.168	0.039	0.028	0.049	0.474	37787	0.441	11.325	0.327	0.57	0.029	2574	0	1.19	6.638	20.9	-1.345	0.003	0.007	2169	-0.27	0.643	0.13	0.366	0.005	0.058	0.028	0.037	0.325	0.274	0.001	0.184	0.112	0.616	0.002
39204	Condon	OR	3,462	0	0.001	0.017	0.004	0.001	0.006	0.546	33476	0.24				0.033	3587	0	1.19	9.289	11.8						0.599	0.029	0.003				0.019	0.336	0.344	0	0.137	0.117	0.633	0.005
39205	John Day	OR	7,935	0	0.001	0.002	0.002	0.004	0.001	0.579	32736	0.311	4.4	0.267	0.584	0.013	3429	0	1.19	7.887	15.1	12.204	-0.039				0.615	0.099	0.083	0.005	0.003	0.015	0.015	0.208	0.331	0	0.195	0.108	0.628	0.008
39301	Friday Harbor	WA	14,077	0	0.002	0.01	0.012	0.022	0.001	0.628	58628	0.796	60.527	0.19	0.56	0.018	2971	0	0	6.766	18.3	-3.884					0.587	0.063	0.821	0.007	0.024	0.021	0.06	2.716	0.171	0	0.219	0.148	0.604	-0.01
39302	Bellingham	WA	166,814	1	0.006	0.057	0.046	0.051	0.042	0.418	35491	0.416	12.245	0.294	0.564	0.021	2615	0	0	5.912	21.1	5.12		0.024	2682	0.186	0.665	0.122	1.324	0.005	0.034	0.028	0.098	0.063	0.294	0.001	0.195	0.099	0.538	-0.007
39303	Port Angeles	WA	90,478	0	0.007	0.122	0.025	0.028	0.024	0.486	39625	0.414	12.848	0.285	0.575	0.015	3201	0	0	6.609	19.5	3.012		0.011	1641	-0.183	0.522	0.077	0.165	0.004	0.034	0.021	0.043	0.476	0.26	0.001	0.235	0.124	0.598	0
39400	Seattle	WA	3,775,744	1	0.043	0.107	0.083	0.072	0.09	0.24	44591	0.424	18.7	0.237	0.514	0.021	3024	0	0	6.604	21	-0.108		0.01	5596	0.038	0.682	0.13	0.677	0.004	0.023	0.022	0.113	-0.125	0.323	0.002	0.195	0.116	0.544	-0.002
