# Supplementary material for: How social capital helps communities weather the COVID-19 pandemic
Source: PLoS One. 2021 Jan 29;16(1):e0245135. doi: 10.1371/journal.pone.0245135 (PMC7846018; doi:10.1371/journal.pone.0245135)
Supplement: S1 File — (ZIP) [file pone.0245135.s001.zip › replication/covid_counties.xlsx]

## Sheet: data
date	county	state	fips	cases	deaths
2020-01-21	Snohomish	Washington	53061	1	0
2020-01-22	Snohomish	Washington	53061	1	0
2020-01-23	Snohomish	Washington	53061	1	0
2020-01-24	Cook	Illinois	17031	1	0
2020-01-24	Snohomish	Washington	53061	1	0
2020-01-25	Orange	California	6059	1	0
2020-01-25	Cook	Illinois	17031	1	0
2020-01-25	Snohomish	Washington	53061	1	0
2020-01-26	Maricopa	Arizona	4013	1	0
2020-01-26	Los Angeles	California	6037	1	0
2020-01-26	Orange	California	6059	1	0
2020-01-26	Cook	Illinois	17031	1	0
2020-01-26	Snohomish	Washington	53061	1	0
2020-01-27	Maricopa	Arizona	4013	1	0
2020-01-27	Los Angeles	California	6037	1	0
2020-01-27	Orange	California	6059	1	0
2020-01-27	Cook	Illinois	17031	1	0
2020-01-27	Snohomish	Washington	53061	1	0
2020-01-28	Maricopa	Arizona	4013	1	0
2020-01-28	Los Angeles	California	6037	1	0
2020-01-28	Orange	California	6059	1	0
2020-01-28	Cook	Illinois	17031	1	0
2020-01-28	Snohomish	Washington	53061	1	0
2020-01-29	Maricopa	Arizona	4013	1	0
2020-01-29	Los Angeles	California	6037	1	0
2020-01-29	Orange	California	6059	1	0
2020-01-29	Cook	Illinois	17031	1	0
2020-01-29	Snohomish	Washington	53061	1	0
2020-01-30	Maricopa	Arizona	4013	1	0
2020-01-30	Los Angeles	California	6037	1	0
2020-01-30	Orange	California	6059	1	0
2020-01-30	Cook	Illinois	17031	2	0
2020-01-30	Snohomish	Washington	53061	1	0
2020-01-31	Maricopa	Arizona	4013	1	0
2020-01-31	Los Angeles	California	6037	1	0
2020-01-31	Orange	California	6059	1	0
2020-01-31	Santa Clara	California	6085	1	0
2020-01-31	Cook	Illinois	17031	2	0
2020-01-31	Snohomish	Washington	53061	1	0
2020-02-01	Maricopa	Arizona	4013	1	0
2020-02-01	Los Angeles	California	6037	1	0
2020-02-01	Orange	California	6059	1	0
2020-02-01	Santa Clara	California	6085	1	0
2020-02-01	Cook	Illinois	17031	2	0
2020-02-01	Suffolk	Massachusetts	25025	1	0
2020-02-01	Snohomish	Washington	53061	1	0
2020-02-02	Maricopa	Arizona	4013	1	0
2020-02-02	Los Angeles	California	6037	1	0
2020-02-02	Orange	California	6059	1	0
2020-02-02	San Francisco	California	6075	2	0
2020-02-02	Santa Clara	California	6085	2	0
2020-02-02	Cook	Illinois	17031	2	0
2020-02-02	Suffolk	Massachusetts	25025	1	0
2020-02-02	Snohomish	Washington	53061	1	0
2020-02-03	Maricopa	Arizona	4013	1	0
2020-02-03	Los Angeles	California	6037	1	0
2020-02-03	Orange	California	6059	1	0
2020-02-03	San Francisco	California	6075	2	0
2020-02-03	Santa Clara	California	6085	2	0
2020-02-03	Cook	Illinois	17031	2	0
2020-02-03	Suffolk	Massachusetts	25025	1	0
2020-02-03	Snohomish	Washington	53061	1	0
2020-02-04	Maricopa	Arizona	4013	1	0
2020-02-04	Los Angeles	California	6037	1	0
2020-02-04	Orange	California	6059	1	0
2020-02-04	San Francisco	California	6075	2	0
2020-02-04	Santa Clara	California	6085	2	0
2020-02-04	Cook	Illinois	17031	2	0
2020-02-04	Suffolk	Massachusetts	25025	1	0
2020-02-04	Snohomish	Washington	53061	1	0
2020-02-05	Maricopa	Arizona	4013	1	0
2020-02-05	Los Angeles	California	6037	1	0
2020-02-05	Orange	California	6059	1	0
2020-02-05	San Francisco	California	6075	2	0
2020-02-05	Santa Clara	California	6085	2	0
2020-02-05	Cook	Illinois	17031	2	0
2020-02-05	Suffolk	Massachusetts	25025	1	0
2020-02-05	Snohomish	Washington	53061	1	0
2020-02-05	Dane	Wisconsin	55025	1	0
2020-02-06	Maricopa	Arizona	4013	1	0
2020-02-06	Los Angeles	California	6037	1	0
2020-02-06	Orange	California	6059	1	0
2020-02-06	San Francisco	California	6075	2	0
2020-02-06	Santa Clara	California	6085	2	0
2020-02-06	Cook	Illinois	17031	2	0
2020-02-06	Suffolk	Massachusetts	25025	1	0
2020-02-06	Snohomish	Washington	53061	1	0
2020-02-06	Dane	Wisconsin	55025	1	0
2020-02-07	Maricopa	Arizona	4013	1	0
2020-02-07	Los Angeles	California	6037	1	0
2020-02-07	Orange	California	6059	1	0
2020-02-07	San Francisco	California	6075	2	0
2020-02-07	Santa Clara	California	6085	2	0
2020-02-07	Cook	Illinois	17031	2	0
2020-02-07	Suffolk	Massachusetts	25025	1	0
2020-02-07	Snohomish	Washington	53061	1	0
2020-02-07	Dane	Wisconsin	55025	1	0
2020-02-08	Maricopa	Arizona	4013	1	0
2020-02-08	Los Angeles	California	6037	1	0
2020-02-08	Orange	California	6059	1	0
2020-02-08	San Francisco	California	6075	2	0
2020-02-08	Santa Clara	California	6085	2	0
2020-02-08	Cook	Illinois	17031	2	0
2020-02-08	Suffolk	Massachusetts	25025	1	0
2020-02-08	Snohomish	Washington	53061	1	0
2020-02-08	Dane	Wisconsin	55025	1	0
2020-02-09	Maricopa	Arizona	4013	1	0
2020-02-09	Los Angeles	California	6037	1	0
2020-02-09	Orange	California	6059	1	0
2020-02-09	San Francisco	California	6075	2	0
2020-02-09	Santa Clara	California	6085	2	0
2020-02-09	Cook	Illinois	17031	2	0
2020-02-09	Suffolk	Massachusetts	25025	1	0
2020-02-09	Snohomish	Washington	53061	1	0
2020-02-09	Dane	Wisconsin	55025	1	0
2020-02-10	Maricopa	Arizona	4013	1	0
2020-02-10	Los Angeles	California	6037	1	0
2020-02-10	Orange	California	6059	1	0
2020-02-10	San Diego	California	6073	1	0
2020-02-10	San Francisco	California	6075	2	0
2020-02-10	Santa Clara	California	6085	2	0
2020-02-10	Cook	Illinois	17031	2	0
2020-02-10	Suffolk	Massachusetts	25025	1	0
2020-02-10	Snohomish	Washington	53061	1	0
2020-02-10	Dane	Wisconsin	55025	1	0
2020-02-11	Maricopa	Arizona	4013	1	0
2020-02-11	Los Angeles	California	6037	1	0
2020-02-11	Orange	California	6059	1	0
2020-02-11	San Diego	California	6073	1	0
2020-02-11	San Francisco	California	6075	2	0
2020-02-11	Santa Clara	California	6085	2	0
2020-02-11	Cook	Illinois	17031	2	0
2020-02-11	Suffolk	Massachusetts	25025	1	0
2020-02-11	Snohomish	Washington	53061	1	0
2020-02-11	Dane	Wisconsin	55025	1	0
2020-02-12	Maricopa	Arizona	4013	1	0
2020-02-12	Los Angeles	California	6037	1	0
2020-02-12	Orange	California	6059	1	0
2020-02-12	San Diego	California	6073	1	0
2020-02-12	San Francisco	California	6075	2	0
2020-02-12	Santa Clara	California	6085	2	0
2020-02-12	Cook	Illinois	17031	2	0
2020-02-12	Suffolk	Massachusetts	25025	1	0
2020-02-12	Bexar	Texas	48029	1	0
2020-02-12	Snohomish	Washington	53061	1	0
2020-02-12	Dane	Wisconsin	55025	1	0
2020-02-13	Maricopa	Arizona	4013	1	0
2020-02-13	Los Angeles	California	6037	1	0
2020-02-13	Orange	California	6059	1	0
2020-02-13	San Diego	California	6073	1	0
2020-02-13	San Francisco	California	6075	2	0
2020-02-13	Santa Clara	California	6085	2	0
2020-02-13	Cook	Illinois	17031	2	0
2020-02-13	Suffolk	Massachusetts	25025	1	0
2020-02-13	Bexar	Texas	48029	2	0
2020-02-13	Snohomish	Washington	53061	1	0
2020-02-13	Dane	Wisconsin	55025	1	0
2020-02-14	Maricopa	Arizona	4013	1	0
2020-02-14	Los Angeles	California	6037	1	0
2020-02-14	Orange	California	6059	1	0
2020-02-14	San Diego	California	6073	1	0
2020-02-14	San Francisco	California	6075	2	0
2020-02-14	Santa Clara	California	6085	2	0
2020-02-14	Cook	Illinois	17031	2	0
2020-02-14	Suffolk	Massachusetts	25025	1	0
2020-02-14	Bexar	Texas	48029	2	0
2020-02-14	Snohomish	Washington	53061	1	0
2020-02-14	Dane	Wisconsin	55025	1	0
2020-02-15	Maricopa	Arizona	4013	1	0
2020-02-15	Los Angeles	California	6037	1	0
2020-02-15	Orange	California	6059	1	0
2020-02-15	San Diego	California	6073	1	0
2020-02-15	San Francisco	California	6075	2	0
2020-02-15	Santa Clara	California	6085	2	0
2020-02-15	Cook	Illinois	17031	2	0
2020-02-15	Suffolk	Massachusetts	25025	1	0
2020-02-15	Bexar	Texas	48029	2	0
2020-02-15	Snohomish	Washington	53061	1	0
2020-02-15	Dane	Wisconsin	55025	1	0
2020-02-16	Maricopa	Arizona	4013	1	0
2020-02-16	Los Angeles	California	6037	1	0
2020-02-16	Orange	California	6059	1	0
2020-02-16	San Diego	California	6073	1	0
2020-02-16	San Francisco	California	6075	2	0
2020-02-16	Santa Clara	California	6085	2	0
2020-02-16	Cook	Illinois	17031	2	0
2020-02-16	Suffolk	Massachusetts	25025	1	0
2020-02-16	Bexar	Texas	48029	2	0
2020-02-16	Snohomish	Washington	53061	1	0
2020-02-16	Dane	Wisconsin	55025	1	0
2020-02-17	Maricopa	Arizona	4013	1	0
2020-02-17	Los Angeles	California	6037	1	0
2020-02-17	Orange	California	6059	1	0
2020-02-17	San Diego	California	6073	1	0
2020-02-17	San Francisco	California	6075	2	0
2020-02-17	Santa Clara	California	6085	2	0
2020-02-17	Cook	Illinois	17031	2	0
2020-02-17	Suffolk	Massachusetts	25025	1	0
2020-02-17	Douglas	Nebraska	31055	10	0
2020-02-17	Bexar	Texas	48029	2	0
2020-02-17	Snohomish	Washington	53061	1	0
2020-02-17	Dane	Wisconsin	55025	1	0
2020-02-18	Maricopa	Arizona	4013	1	0
2020-02-18	Los Angeles	California	6037	1	0
2020-02-18	Orange	California	6059	1	0
2020-02-18	San Diego	California	6073	1	0
2020-02-18	San Francisco	California	6075	2	0
2020-02-18	Santa Clara	California	6085	2	0
2020-02-18	Cook	Illinois	17031	2	0
2020-02-18	Suffolk	Massachusetts	25025	1	0
2020-02-18	Douglas	Nebraska	31055	10	0
2020-02-18	Bexar	Texas	48029	2	0
2020-02-18	Snohomish	Washington	53061	1	0
2020-02-18	Dane	Wisconsin	55025	1	0
2020-02-19	Maricopa	Arizona	4013	1	0
2020-02-19	Los Angeles	California	6037	1	0
2020-02-19	Orange	California	6059	1	0
2020-02-19	San Diego	California	6073	1	0
2020-02-19	San Francisco	California	6075	2	0
2020-02-19	Santa Clara	California	6085	2	0
2020-02-19	Cook	Illinois	17031	2	0
2020-02-19	Suffolk	Massachusetts	25025	1	0
2020-02-19	Douglas	Nebraska	31055	10	0
2020-02-19	Bexar	Texas	48029	2	0
2020-02-19	Snohomish	Washington	53061	1	0
2020-02-19	Dane	Wisconsin	55025	1	0
2020-02-20	Maricopa	Arizona	4013	1	0
2020-02-20	Humboldt	California	6023	1	0
2020-02-20	Los Angeles	California	6037	1	0
2020-02-20	Orange	California	6059	1	0
2020-02-20	San Diego	California	6073	1	0
2020-02-20	San Francisco	California	6075	2	0
2020-02-20	Santa Clara	California	6085	2	0
2020-02-20	Cook	Illinois	17031	2	0
2020-02-20	Suffolk	Massachusetts	25025	1	0
2020-02-20	Douglas	Nebraska	31055	11	0
2020-02-20	Bexar	Texas	48029	2	0
2020-02-20	Snohomish	Washington	53061	1	0
2020-02-20	Dane	Wisconsin	55025	1	0
2020-02-21	Maricopa	Arizona	4013	1	0
2020-02-21	Humboldt	California	6023	1	0
2020-02-21	Los Angeles	California	6037	1	0
2020-02-21	Orange	California	6059	1	0
2020-02-21	Sacramento	California	6067	1	0
2020-02-21	San Diego	California	6073	1	0
2020-02-21	San Francisco	California	6075	2	0
2020-02-21	Santa Clara	California	6085	2	0
2020-02-21	Cook	Illinois	17031	2	0
2020-02-21	Suffolk	Massachusetts	25025	1	0
2020-02-21	Douglas	Nebraska	31055	11	0
2020-02-21	Bexar	Texas	48029	4	0
2020-02-21	Snohomish	Washington	53061	1	0
2020-02-21	Dane	Wisconsin	55025	1	0
2020-02-22	Maricopa	Arizona	4013	1	0
2020-02-22	Humboldt	California	6023	1	0
2020-02-22	Los Angeles	California	6037	1	0
2020-02-22	Orange	California	6059	1	0
2020-02-22	Sacramento	California	6067	1	0
2020-02-22	San Diego	California	6073	1	0
2020-02-22	San Francisco	California	6075	2	0
2020-02-22	Santa Clara	California	6085	2	0
2020-02-22	Cook	Illinois	17031	2	0
2020-02-22	Suffolk	Massachusetts	25025	1	0
2020-02-22	Douglas	Nebraska	31055	11	0
2020-02-22	Bexar	Texas	48029	4	0
2020-02-22	Snohomish	Washington	53061	1	0
2020-02-22	Dane	Wisconsin	55025	1	0
2020-02-23	Maricopa	Arizona	4013	1	0
2020-02-23	Humboldt	California	6023	1	0
2020-02-23	Los Angeles	California	6037	1	0
2020-02-23	Orange	California	6059	1	0
2020-02-23	Sacramento	California	6067	1	0
2020-02-23	San Diego	California	6073	1	0
2020-02-23	San Francisco	California	6075	2	0
2020-02-23	Santa Clara	California	6085	2	0
2020-02-23	Cook	Illinois	17031	2	0
2020-02-23	Suffolk	Massachusetts	25025	1	0
2020-02-23	Douglas	Nebraska	31055	11	0
2020-02-23	Bexar	Texas	48029	4	0
2020-02-23	Snohomish	Washington	53061	1	0
2020-02-23	Dane	Wisconsin	55025	1	0
2020-02-24	Maricopa	Arizona	4013	1	0
2020-02-24	Humboldt	California	6023	1	0
2020-02-24	Los Angeles	California	6037	1	0
2020-02-24	Orange	California	6059	1	0
2020-02-24	Sacramento	California	6067	1	0
2020-02-24	San Diego	California	6073	1	0
2020-02-24	San Francisco	California	6075	3	0
2020-02-24	Santa Clara	California	6085	2	0
2020-02-24	Solano	California	6095	1	0
2020-02-24	Cook	Illinois	17031	2	0
2020-02-24	Suffolk	Massachusetts	25025	1	0
2020-02-24	Douglas	Nebraska	31055	12	0
2020-02-24	Bexar	Texas	48029	10	0
2020-02-24	Snohomish	Washington	53061	1	0
2020-02-24	Spokane	Washington	53063	4	0
2020-02-24	Dane	Wisconsin	55025	1	0
2020-02-25	Maricopa	Arizona	4013	1	0
2020-02-25	Humboldt	California	6023	1	0
2020-02-25	Los Angeles	California	6037	1	0
2020-02-25	Orange	California	6059	1	0
2020-02-25	Sacramento	California	6067	1	0
2020-02-25	San Diego	California	6073	1	0
2020-02-25	San Francisco	California	6075	3	0
2020-02-25	Santa Clara	California	6085	2	0
2020-02-25	Solano	California	6095	1	0
2020-02-25	Cook	Illinois	17031	2	0
2020-02-25	Suffolk	Massachusetts	25025	1	0
2020-02-25	Douglas	Nebraska	31055	13	0
2020-02-25	Bexar	Texas	48029	10	0
2020-02-25	Salt Lake	Utah	49035	1	0
2020-02-25	Snohomish	Washington	53061	1	0
2020-02-25	Spokane	Washington	53063	4	0
2020-02-25	Dane	Wisconsin	55025	1	0
2020-02-26	Maricopa	Arizona	4013	1	0
2020-02-26	Humboldt	California	6023	1	0
2020-02-26	Los Angeles	California	6037	1	0
2020-02-26	Marin	California	6041	1	0
2020-02-26	Napa	California	6055	1	0
2020-02-26	Orange	California	6059	1	0
2020-02-26	Sacramento	California	6067	3	0
2020-02-26	San Diego	California	6073	1	0
2020-02-26	San Francisco	California	6075	3	0
2020-02-26	Santa Clara	California	6085	2	0
2020-02-26	Solano	California	6095	11	0
2020-02-26	Sonoma	California	6097	1	0
2020-02-26	Cook	Illinois	17031	2	0
2020-02-26	Suffolk	Massachusetts	25025	1	0
2020-02-26	Douglas	Nebraska	31055	13	0
2020-02-26	Bexar	Texas	48029	10	0
2020-02-26	Salt Lake	Utah	49035	1	0
2020-02-26	Snohomish	Washington	53061	1	0
2020-02-26	Spokane	Washington	53063	4	0
2020-02-26	Dane	Wisconsin	55025	1	0
2020-02-27	Maricopa	Arizona	4013	1	0
2020-02-27	Humboldt	California	6023	1	0
2020-02-27	Los Angeles	California	6037	1	0
2020-02-27	Marin	California	6041	1	0
2020-02-27	Napa	California	6055	1	0
2020-02-27	Orange	California	6059	1	0
2020-02-27	Sacramento	California	6067	3	0
2020-02-27	San Diego	California	6073	1	0
2020-02-27	San Francisco	California	6075	3	0
2020-02-27	Santa Clara	California	6085	2	0
2020-02-27	Solano	California	6095	11	0
2020-02-27	Sonoma	California	6097	1	0
2020-02-27	Cook	Illinois	17031	2	0
2020-02-27	Suffolk	Massachusetts	25025	1	0
2020-02-27	Douglas	Nebraska	31055	13	0
2020-02-27	Bexar	Texas	48029	10	0
2020-02-27	Salt Lake	Utah	49035	1	0
2020-02-27	Snohomish	Washington	53061	1	0
2020-02-27	Spokane	Washington	53063	4	0
2020-02-27	Dane	Wisconsin	55025	1	0
2020-02-28	Maricopa	Arizona	4013	1	0
2020-02-28	Humboldt	California	6023	1	0
2020-02-28	Los Angeles	California	6037	1	0
2020-02-28	Marin	California	6041	1	0
2020-02-28	Napa	California	6055	1	0
2020-02-28	Orange	California	6059	1	0
2020-02-28	Sacramento	California	6067	3	0
2020-02-28	San Diego	California	6073	1	0
2020-02-28	San Francisco	California	6075	3	0
2020-02-28	Santa Clara	California	6085	3	0
2020-02-28	Solano	California	6095	11	0
2020-02-28	Sonoma	California	6097	1	0
2020-02-28	Cook	Illinois	17031	2	0
2020-02-28	Suffolk	Massachusetts	25025	1	0
2020-02-28	Douglas	Nebraska	31055	13	0
2020-02-28	Washington	Oregon	41067	1	0
2020-02-28	Bexar	Texas	48029	11	0
2020-02-28	Salt Lake	Utah	49035	1	0
2020-02-28	King	Washington	53033	1	0
2020-02-28	Snohomish	Washington	53061	2	0
2020-02-28	Spokane	Washington	53063	4	0
2020-02-28	Dane	Wisconsin	55025	1	0
2020-02-29	Maricopa	Arizona	4013	1	0
2020-02-29	Humboldt	California	6023	1	0
2020-02-29	Los Angeles	California	6037	1	0
2020-02-29	Marin	California	6041	1	0
2020-02-29	Napa	California	6055	1	0
2020-02-29	Orange	California	6059	1	0
2020-02-29	Sacramento	California	6067	3	0
2020-02-29	San Diego	California	6073	1	0
2020-02-29	San Francisco	California	6075	3	0
2020-02-29	Santa Clara	California	6085	4	0
2020-02-29	Solano	California	6095	11	0
2020-02-29	Sonoma	California	6097	1	0
2020-02-29	Cook	Illinois	17031	3	0
2020-02-29	Suffolk	Massachusetts	25025	1	0
2020-02-29	Douglas	Nebraska	31055	13	0
2020-02-29	Washington	Oregon	41067	1	0
2020-02-29	Bexar	Texas	48029	11	0
2020-02-29	Salt Lake	Utah	49035	1	0
2020-02-29	King	Washington	53033	4	1
2020-02-29	Snohomish	Washington	53061	2	0
2020-02-29	Spokane	Washington	53063	4	0
2020-02-29	Dane	Wisconsin	55025	1	0
2020-03-01	Maricopa	Arizona	4013	1	0
2020-03-01	Alameda	California	6001	1	0
2020-03-01	Humboldt	California	6023	1	0
2020-03-01	Los Angeles	California	6037	1	0
2020-03-01	Marin	California	6041	1	0
2020-03-01	Napa	California	6055	1	0
2020-03-01	Orange	California	6059	1	0
2020-03-01	Sacramento	California	6067	3	0
2020-03-01	San Diego	California	6073	1	0
2020-03-01	San Francisco	California	6075	3	0
2020-03-01	Santa Clara	California	6085	7	0
2020-03-01	Solano	California	6095	12	0
2020-03-01	Sonoma	California	6097	1	0
2020-03-01	Hillsborough	Florida	12057	1	0
2020-03-01	Manatee	Florida	12081	1	0
2020-03-01	Cook	Illinois	17031	3	0
2020-03-01	Suffolk	Massachusetts	25025	1	0
2020-03-01	Douglas	Nebraska	31055	13	0
2020-03-01	New York City	New York		1	0
2020-03-01	Washington	Oregon	41067	2	0
2020-03-01	Unknown	Rhode Island		2	0
2020-03-01	Bexar	Texas	48029	11	0
2020-03-01	Salt Lake	Utah	49035	1	0
2020-03-01	King	Washington	53033	11	3
2020-03-01	Snohomish	Washington	53061	2	0
2020-03-01	Spokane	Washington	53063	4	0
2020-03-01	Dane	Wisconsin	55025	1	0
2020-03-02	Maricopa	Arizona	4013	1	0
2020-03-02	Alameda	California	6001	1	0
2020-03-02	Humboldt	California	6023	1	0
2020-03-02	Los Angeles	California	6037	1	0
2020-03-02	Marin	California	6041	1	0
2020-03-02	Napa	California	6055	1	0
2020-03-02	Orange	California	6059	1	0
2020-03-02	Placer	California	6061	1	0
2020-03-02	Sacramento	California	6067	3	0
2020-03-02	San Diego	California	6073	1	0
2020-03-02	San Francisco	California	6075	3	0
2020-03-02	San Mateo	California	6081	1	0
2020-03-02	Santa Clara	California	6085	9	0
2020-03-02	Solano	California	6095	12	0
2020-03-02	Sonoma	California	6097	2	0
2020-03-02	Hillsborough	Florida	12057	1	0
2020-03-02	Manatee	Florida	12081	1	0
2020-03-02	Fulton	Georgia	13121	2	0
2020-03-02	Cook	Illinois	17031	4	0
2020-03-02	Norfolk	Massachusetts	25021	1	0
2020-03-02	Suffolk	Massachusetts	25025	1	0
2020-03-02	Douglas	Nebraska	31055	13	0
2020-03-02	Grafton	New Hampshire	33009	1	0
2020-03-02	New York City	New York		1	0
2020-03-02	Washington	Oregon	41067	2	0
2020-03-02	Unknown	Rhode Island		2	0
2020-03-02	Bexar	Texas	48029	11	0
2020-03-02	Salt Lake	Utah	49035	1	0
2020-03-02	King	Washington	53033	15	6
2020-03-02	Snohomish	Washington	53061	3	0
2020-03-02	Spokane	Washington	53063	4	0
2020-03-02	Walla Walla	Washington	53071	1	0
2020-03-02	Dane	Wisconsin	55025	1	0
2020-03-03	Maricopa	Arizona	4013	2	0
2020-03-03	Alameda	California	6001	2	0
2020-03-03	Contra Costa	California	6013	1	0
2020-03-03	Humboldt	California	6023	1	0
2020-03-03	Los Angeles	California	6037	1	0
2020-03-03	Marin	California	6041	1	0
2020-03-03	Napa	California	6055	1	0
2020-03-03	Orange	California	6059	3	0
2020-03-03	Placer	California	6061	2	0
2020-03-03	Sacramento	California	6067	3	0
2020-03-03	San Diego	California	6073	1	0
2020-03-03	San Francisco	California	6075	3	0
2020-03-03	San Mateo	California	6081	1	0
2020-03-03	Santa Clara	California	6085	11	0
2020-03-03	Solano	California	6095	12	0
2020-03-03	Sonoma	California	6097	2	0
2020-03-03	Hillsborough	Florida	12057	2	0
2020-03-03	Manatee	Florida	12081	1	0
2020-03-03	Fulton	Georgia	13121	2	0
2020-03-03	Cook	Illinois	17031	4	0
2020-03-03	Norfolk	Massachusetts	25021	1	0
2020-03-03	Suffolk	Massachusetts	25025	1	0
2020-03-03	Douglas	Nebraska	31055	13	0
2020-03-03	Grafton	New Hampshire	33009	2	0
2020-03-03	New York City	New York		2	0
2020-03-03	Wake	North Carolina	37183	1	0
2020-03-03	Washington	Oregon	41067	2	0
2020-03-03	Unknown	Rhode Island		2	0
2020-03-03	Bexar	Texas	48029	11	0
2020-03-03	Salt Lake	Utah	49035	1	0
2020-03-03	King	Washington	53033	22	10
2020-03-03	Snohomish	Washington	53061	5	0
2020-03-03	Spokane	Washington	53063	4	0
2020-03-03	Walla Walla	Washington	53071	1	0
2020-03-03	Dane	Wisconsin	55025	1	0
2020-03-04	Maricopa	Arizona	4013	2	0
2020-03-04	Alameda	California	6001	2	0
2020-03-04	Contra Costa	California	6013	1	0
2020-03-04	Humboldt	California	6023	1	0
2020-03-04	Los Angeles	California	6037	7	0
2020-03-04	Marin	California	6041	1	0
2020-03-04	Napa	California	6055	1	0
2020-03-04	Orange	California	6059	3	0
2020-03-04	Placer	California	6061	2	1
2020-03-04	Sacramento	California	6067	3	0
2020-03-04	San Diego	California	6073	1	0
2020-03-04	San Francisco	California	6075	3	0
2020-03-04	San Mateo	California	6081	1	0
2020-03-04	Santa Clara	California	6085	14	0
2020-03-04	Solano	California	6095	12	0
2020-03-04	Sonoma	California	6097	3	0
2020-03-04	Hillsborough	Florida	12057	2	0
2020-03-04	Manatee	Florida	12081	1	0
2020-03-04	Fulton	Georgia	13121	2	0
2020-03-04	Cook	Illinois	17031	4	0
2020-03-04	Norfolk	Massachusetts	25021	1	0
2020-03-04	Suffolk	Massachusetts	25025	1	0
2020-03-04	Douglas	Nebraska	31055	13	0
2020-03-04	Grafton	New Hampshire	33009	2	0
2020-03-04	Bergen	New Jersey	34003	1	0
2020-03-04	New York City	New York		2	0
2020-03-04	Westchester	New York	36119	9	0
2020-03-04	Wake	North Carolina	37183	1	0
2020-03-04	Washington	Oregon	41067	2	0
2020-03-04	Unknown	Rhode Island		2	0
2020-03-04	Bexar	Texas	48029	11	0
2020-03-04	Fort Bend	Texas	48157	1	0
2020-03-04	Salt Lake	Utah	49035	1	0
2020-03-04	Chelan	Washington	53007	1	0
2020-03-04	King	Washington	53033	33	11
2020-03-04	Snohomish	Washington	53061	8	0
2020-03-04	Spokane	Washington	53063	4	0
2020-03-04	Walla Walla	Washington	53071	1	0
2020-03-04	Dane	Wisconsin	55025	1	0
2020-03-05	Maricopa	Arizona	4013	2	0
2020-03-05	Alameda	California	6001	2	0
2020-03-05	Contra Costa	California	6013	1	0
2020-03-05	Humboldt	California	6023	1	0
2020-03-05	Los Angeles	California	6037	11	0
2020-03-05	Marin	California	6041	1	0
2020-03-05	Napa	California	6055	1	0
2020-03-05	Orange	California	6059	3	0
2020-03-05	Placer	California	6061	2	1
2020-03-05	Sacramento	California	6067	3	0
2020-03-05	San Diego	California	6073	1	0
2020-03-05	San Francisco	California	6075	5	0
2020-03-05	San Mateo	California	6081	1	0
2020-03-05	Santa Clara	California	6085	20	0
2020-03-05	Solano	California	6095	12	0
2020-03-05	Sonoma	California	6097	3	0
2020-03-05	Douglas	Colorado	8035	1	0
2020-03-05	Jefferson	Colorado	8059	1	0
2020-03-05	Hillsborough	Florida	12057	2	0
2020-03-05	Manatee	Florida	12081	1	0
2020-03-05	Santa Rosa	Florida	12113	1	0
2020-03-05	Fulton	Georgia	13121	2	0
2020-03-05	Cook	Illinois	17031	5	0
2020-03-05	Montgomery	Maryland	24031	3	0
2020-03-05	Middlesex	Massachusetts	25017	1	0
2020-03-05	Norfolk	Massachusetts	25021	1	0
2020-03-05	Suffolk	Massachusetts	25025	1	0
2020-03-05	Douglas	Nebraska	31055	13	0
2020-03-05	Clark	Nevada	32003	1	0
2020-03-05	Washoe	Nevada	32031	1	0
2020-03-05	Grafton	New Hampshire	33009	2	0
2020-03-05	Bergen	New Jersey	34003	2	0
2020-03-05	Nassau	New York	36059	1	0
2020-03-05	New York City	New York		4	0
2020-03-05	Westchester	New York	36119	17	0
2020-03-05	Wake	North Carolina	37183	1	0
2020-03-05	Washington	Oregon	41067	2	0
2020-03-05	Unknown	Rhode Island		2	0
2020-03-05	Williamson	Tennessee	47187	1	0
2020-03-05	Bexar	Texas	48029	11	0
2020-03-05	Fort Bend	Texas	48157	1	0
2020-03-05	Harris	Texas	48201	4	0
2020-03-05	Salt Lake	Utah	49035	1	0
2020-03-05	Chelan	Washington	53007	1	0
2020-03-05	King	Washington	53033	52	11
2020-03-05	Snohomish	Washington	53061	17	0
2020-03-05	Spokane	Washington	53063	4	0
2020-03-05	Walla Walla	Washington	53071	1	0
2020-03-05	Dane	Wisconsin	55025	1	0
2020-03-06	Maricopa	Arizona	4013	2	0
2020-03-06	Pinal	Arizona	4021	1	0
2020-03-06	Alameda	California	6001	3	0
2020-03-06	Contra Costa	California	6013	4	0
2020-03-06	Humboldt	California	6023	1	0
2020-03-06	Los Angeles	California	6037	13	0
2020-03-06	Marin	California	6041	1	0
2020-03-06	Napa	California	6055	1	0
2020-03-06	Orange	California	6059	3	0
2020-03-06	Placer	California	6061	5	1
2020-03-06	Sacramento	California	6067	3	0
2020-03-06	San Diego	California	6073	1	0
2020-03-06	San Francisco	California	6075	5	0
2020-03-06	San Mateo	California	6081	1	0
2020-03-06	Santa Clara	California	6085	24	0
2020-03-06	Solano	California	6095	12	0
2020-03-06	Sonoma	California	6097	3	0
2020-03-06	Yolo	California	6113	1	0
2020-03-06	Denver	Colorado	8031	2	0
2020-03-06	Douglas	Colorado	8035	3	0
2020-03-06	Eagle	Colorado	8037	1	0
2020-03-06	El Paso	Colorado	8041	1	0
2020-03-06	Jefferson	Colorado	8059	1	0
2020-03-06	Broward	Florida	12011	2	0
2020-03-06	Hillsborough	Florida	12057	2	0
2020-03-06	Lee	Florida	12071	1	1
2020-03-06	Manatee	Florida	12081	1	0
2020-03-06	Santa Rosa	Florida	12113	1	1
2020-03-06	Fulton	Georgia	13121	2	0
2020-03-06	Polk	Georgia	13233	1	0
2020-03-06	Honolulu	Hawaii	15003	1	0
2020-03-06	Cook	Illinois	17031	6	0
2020-03-06	Marion	Indiana	18097	1	0
2020-03-06	Fayette	Kentucky	21067	1	0
2020-03-06	Montgomery	Maryland	24031	3	0
2020-03-06	Middlesex	Massachusetts	25017	1	0
2020-03-06	Norfolk	Massachusetts	25021	3	0
2020-03-06	Suffolk	Massachusetts	25025	4	0
2020-03-06	Ramsey	Minnesota	27123	1	0
2020-03-06	Douglas	Nebraska	31055	14	0
2020-03-06	Clark	Nevada	32003	1	0
2020-03-06	Washoe	Nevada	32031	1	0
2020-03-06	Grafton	New Hampshire	33009	2	0
2020-03-06	Bergen	New Jersey	34003	3	0
2020-03-06	Camden	New Jersey	34007	1	0
2020-03-06	Nassau	New York	36059	4	0
2020-03-06	New York City	New York		5	0
2020-03-06	Rockland	New York	36087	2	0
2020-03-06	Westchester	New York	36119	33	0
2020-03-06	Chatham	North Carolina	37037	1	0
2020-03-06	Wake	North Carolina	37183	1	0
2020-03-06	Tulsa	Oklahoma	40143	1	0
2020-03-06	Washington	Oregon	41067	2	0
2020-03-06	Delaware	Pennsylvania	42045	1	0
2020-03-06	Wayne	Pennsylvania	42127	1	0
2020-03-06	Unknown	Rhode Island		3	0
2020-03-06	Charleston	South Carolina	45019	1	0
2020-03-06	Kershaw	South Carolina	45055	1	0
2020-03-06	Williamson	Tennessee	47187	1	0
2020-03-06	Bexar	Texas	48029	11	0
2020-03-06	Fort Bend	Texas	48157	3	0
2020-03-06	Harris	Texas	48201	5	0
2020-03-06	Davis	Utah	49011	1	0
2020-03-06	Salt Lake	Utah	49035	1	0
2020-03-06	Washington	Utah	49053	1	0
2020-03-06	Chelan	Washington	53007	1	0
2020-03-06	Clark	Washington	53011	1	0
2020-03-06	Jefferson	Washington	53031	1	0
2020-03-06	King	Washington	53033	59	12
2020-03-06	Pierce	Washington	53053	1	0
2020-03-06	Snohomish	Washington	53061	18	0
2020-03-06	Spokane	Washington	53063	4	0
2020-03-06	Walla Walla	Washington	53071	1	0
2020-03-06	Dane	Wisconsin	55025	1	0
2020-03-07	Maricopa	Arizona	4013	2	0
2020-03-07	Pinal	Arizona	4021	3	0
2020-03-07	Alameda	California	6001	3	0
2020-03-07	Contra Costa	California	6013	4	0
2020-03-07	Fresno	California	6019	1	0
2020-03-07	Humboldt	California	6023	1	0
2020-03-07	Los Angeles	California	6037	14	0
2020-03-07	Madera	California	6039	1	0
2020-03-07	Marin	California	6041	1	0
2020-03-07	Napa	California	6055	1	0
2020-03-07	Orange	California	6059	3	0
2020-03-07	Placer	California	6061	5	1
2020-03-07	Riverside	California	6065	1	0
2020-03-07	Sacramento	California	6067	3	0
2020-03-07	San Diego	California	6073	1	0
2020-03-07	San Francisco	California	6075	11	0
2020-03-07	San Mateo	California	6081	1	0
2020-03-07	Santa Clara	California	6085	32	0
2020-03-07	Santa Cruz	California	6087	1	0
2020-03-07	Solano	California	6095	12	0
2020-03-07	Sonoma	California	6097	3	0
2020-03-07	Yolo	California	6113	1	0
2020-03-07	Denver	Colorado	8031	2	0
2020-03-07	Douglas	Colorado	8035	3	0
2020-03-07	Eagle	Colorado	8037	1	0
2020-03-07	El Paso	Colorado	8041	1	0
2020-03-07	Jefferson	Colorado	8059	1	0
2020-03-07	District of Columbia	District of Columbia	11001	1	0
2020-03-07	Broward	Florida	12011	2	0
2020-03-07	Charlotte	Florida	12015	1	0
2020-03-07	Hillsborough	Florida	12057	2	0
2020-03-07	Lee	Florida	12071	2	1
2020-03-07	Manatee	Florida	12081	2	0
2020-03-07	Okaloosa	Florida	12091	1	0
2020-03-07	Santa Rosa	Florida	12113	1	1
2020-03-07	Volusia	Florida	12127	1	0
2020-03-07	Cobb	Georgia	13067	1	0
2020-03-07	Fulton	Georgia	13121	4	0
2020-03-07	Gwinnett	Georgia	13135	1	0
2020-03-07	Polk	Georgia	13233	1	0
2020-03-07	Honolulu	Hawaii	15003	1	0
2020-03-07	Cook	Illinois	17031	6	0
2020-03-07	Marion	Indiana	18097	1	0
2020-03-07	Johnson	Kansas	20091	1	0
2020-03-07	Fayette	Kentucky	21067	1	0
2020-03-07	Montgomery	Maryland	24031	3	0
2020-03-07	Berkshire	Massachusetts	25003	1	0
2020-03-07	Middlesex	Massachusetts	25017	5	0
2020-03-07	Norfolk	Massachusetts	25021	3	0
2020-03-07	Suffolk	Massachusetts	25025	4	0
2020-03-07	Ramsey	Minnesota	27123	1	0
2020-03-07	St. Louis	Missouri	29189	1	0
2020-03-07	Douglas	Nebraska	31055	14	0
2020-03-07	Clark	Nevada	32003	1	0
2020-03-07	Washoe	Nevada	32031	1	0
2020-03-07	Grafton	New Hampshire	33009	3	0
2020-03-07	Rockingham	New Hampshire	33015	1	0
2020-03-07	Bergen	New Jersey	34003	3	0
2020-03-07	Camden	New Jersey	34007	1	0
2020-03-07	Nassau	New York	36059	4	0
2020-03-07	New York City	New York		12	0
2020-03-07	Rockland	New York	36087	2	0
2020-03-07	Saratoga	New York	36091	2	0
2020-03-07	Westchester	New York	36119	69	0
2020-03-07	Chatham	North Carolina	37037	1	0
2020-03-07	Wake	North Carolina	37183	1	0
2020-03-07	Tulsa	Oklahoma	40143	1	0
2020-03-07	Jackson	Oregon	41029	2	0
2020-03-07	Klamath	Oregon	41035	1	0
2020-03-07	Washington	Oregon	41067	3	0
2020-03-07	Delaware	Pennsylvania	42045	1	0
2020-03-07	Montgomery	Pennsylvania	42091	2	0
2020-03-07	Wayne	Pennsylvania	42127	1	0
2020-03-07	Unknown	Rhode Island		3	0
2020-03-07	Charleston	South Carolina	45019	1	0
2020-03-07	Kershaw	South Carolina	45055	1	0
2020-03-07	Williamson	Tennessee	47187	1	0
2020-03-07	Bexar	Texas	48029	11	0
2020-03-07	Fort Bend	Texas	48157	3	0
2020-03-07	Harris	Texas	48201	5	0
2020-03-07	Davis	Utah	49011	1	0
2020-03-07	Salt Lake	Utah	49035	1	0
2020-03-07	Washington	Utah	49053	1	0
2020-03-07	Bennington	Vermont	50003	1	0
2020-03-07	Fairfax	Virginia	51059	1	0
2020-03-07	Chelan	Washington	53007	1	0
2020-03-07	Clark	Washington	53011	1	0
2020-03-07	Jefferson	Washington	53031	1	0
2020-03-07	King	Washington	53033	72	16
2020-03-07	Kittitas	Washington	53037	1	0
2020-03-07	Pierce	Washington	53053	3	0
2020-03-07	Snohomish	Washington	53061	26	0
2020-03-07	Spokane	Washington	53063	4	0
2020-03-07	Walla Walla	Washington	53071	1	0
2020-03-07	Dane	Wisconsin	55025	1	0
2020-03-08	Maricopa	Arizona	4013	2	0
2020-03-08	Pinal	Arizona	4021	3	0
2020-03-08	Alameda	California	6001	3	0
2020-03-08	Contra Costa	California	6013	9	0
2020-03-08	Fresno	California	6019	1	0
2020-03-08	Humboldt	California	6023	1	0
2020-03-08	Los Angeles	California	6037	14	0
2020-03-08	Madera	California	6039	1	0
2020-03-08	Marin	California	6041	1	0
2020-03-08	Napa	California	6055	1	0
2020-03-08	Orange	California	6059	3	0
2020-03-08	Placer	California	6061	7	1
2020-03-08	Riverside	California	6065	1	0
2020-03-08	Sacramento	California	6067	3	0
2020-03-08	San Diego	California	6073	1	0
2020-03-08	San Francisco	California	6075	11	0
2020-03-08	San Mateo	California	6081	1	0
2020-03-08	Santa Clara	California	6085	37	0
2020-03-08	Santa Cruz	California	6087	1	0
2020-03-08	Solano	California	6095	12	0
2020-03-08	Sonoma	California	6097	3	0
2020-03-08	Yolo	California	6113	1	0
2020-03-08	Denver	Colorado	8031	2	0
2020-03-08	Douglas	Colorado	8035	3	0
2020-03-08	Eagle	Colorado	8037	1	0
2020-03-08	El Paso	Colorado	8041	1	0
2020-03-08	Jefferson	Colorado	8059	1	0
2020-03-08	Fairfield	Connecticut	9001	1	0
2020-03-08	District of Columbia	District of Columbia	11001	1	0
2020-03-08	Broward	Florida	12011	3	0
2020-03-08	Charlotte	Florida	12015	1	0
2020-03-08	Hillsborough	Florida	12057	2	0
2020-03-08	Lee	Florida	12071	2	1
2020-03-08	Manatee	Florida	12081	2	0
2020-03-08	Okaloosa	Florida	12091	1	0
2020-03-08	Santa Rosa	Florida	12113	1	1
2020-03-08	Volusia	Florida	12127	1	0
2020-03-08	Cherokee	Georgia	13057	1	0
2020-03-08	Cobb	Georgia	13067	3	0
2020-03-08	Fulton	Georgia	13121	5	0
2020-03-08	Gwinnett	Georgia	13135	1	0
2020-03-08	Polk	Georgia	13233	1	0
2020-03-08	Honolulu	Hawaii	15003	2	0
2020-03-08	Cook	Illinois	17031	7	0
2020-03-08	Hendricks	Indiana	18063	1	0
2020-03-08	Marion	Indiana	18097	1	0
2020-03-08	Johnson	Iowa	19103	3	0
2020-03-08	Johnson	Kansas	20091	1	0
2020-03-08	Fayette	Kentucky	21067	2	0
2020-03-08	Harrison	Kentucky	21097	1	0
2020-03-08	Jefferson	Kentucky	21111	1	0
2020-03-08	Harford	Maryland	24025	1	0
2020-03-08	Montgomery	Maryland	24031	4	0
2020-03-08	Berkshire	Massachusetts	25003	1	0
2020-03-08	Middlesex	Massachusetts	25017	10	0
2020-03-08	Norfolk	Massachusetts	25021	7	0
2020-03-08	Suffolk	Massachusetts	25025	9	0
2020-03-08	Worcester	Massachusetts	25027	1	0
2020-03-08	Carver	Minnesota	27019	1	0
2020-03-08	Ramsey	Minnesota	27123	1	0
2020-03-08	St. Louis	Missouri	29189	1	0
2020-03-08	Douglas	Nebraska	31055	16	0
2020-03-08	Clark	Nevada	32003	2	0
2020-03-08	Washoe	Nevada	32031	2	0
2020-03-08	Grafton	New Hampshire	33009	3	0
2020-03-08	Rockingham	New Hampshire	33015	1	0
2020-03-08	Bergen	New Jersey	34003	4	0
2020-03-08	Camden	New Jersey	34007	1	0
2020-03-08	Passaic	New Jersey	34031	1	0
2020-03-08	Nassau	New York	36059	5	0
2020-03-08	New York City	New York		14	0
2020-03-08	Rockland	New York	36087	2	0
2020-03-08	Saratoga	New York	36091	2	0
2020-03-08	Suffolk	New York	36103	1	0
2020-03-08	Ulster	New York	36111	1	0
2020-03-08	Westchester	New York	36119	81	0
2020-03-08	Chatham	North Carolina	37037	1	0
2020-03-08	Wake	North Carolina	37183	1	0
2020-03-08	Tulsa	Oklahoma	40143	1	0
2020-03-08	Douglas	Oregon	41019	1	0
2020-03-08	Jackson	Oregon	41029	2	0
2020-03-08	Klamath	Oregon	41035	1	0
2020-03-08	Marion	Oregon	41047	1	0
2020-03-08	Washington	Oregon	41067	8	0
2020-03-08	Delaware	Pennsylvania	42045	1	0
2020-03-08	Montgomery	Pennsylvania	42091	4	0
2020-03-08	Wayne	Pennsylvania	42127	1	0
2020-03-08	Unknown	Rhode Island		3	0
2020-03-08	Charleston	South Carolina	45019	1	0
2020-03-08	Kershaw	South Carolina	45055	4	0
2020-03-08	Spartanburg	South Carolina	45083	1	0
2020-03-08	Davidson	Tennessee	47037	1	0
2020-03-08	Shelby	Tennessee	47157	1	0
2020-03-08	Williamson	Tennessee	47187	1	0
2020-03-08	Bexar	Texas	48029	11	0
2020-03-08	Fort Bend	Texas	48157	6	0
2020-03-08	Harris	Texas	48201	6	0
2020-03-08	Davis	Utah	49011	1	0
2020-03-08	Salt Lake	Utah	49035	1	0
2020-03-08	Washington	Utah	49053	1	0
2020-03-08	Bennington	Vermont	50003	1	0
2020-03-08	Fairfax	Virginia	51059	2	0
2020-03-08	Chelan	Washington	53007	1	1
2020-03-08	Clark	Washington	53011	1	0
2020-03-08	Jefferson	Washington	53031	1	0
2020-03-08	King	Washington	53033	91	18
2020-03-08	Kitsap	Washington	53035	1	0
2020-03-08	Kittitas	Washington	53037	1	0
2020-03-08	Pierce	Washington	53053	4	0
2020-03-08	Snohomish	Washington	53061	36	0
2020-03-08	Spokane	Washington	53063	4	0
2020-03-08	Walla Walla	Washington	53071	1	0
2020-03-08	Dane	Wisconsin	55025	1	0
2020-03-09	Maricopa	Arizona	4013	2	0
2020-03-09	Pima	Arizona	4019	1	0
2020-03-09	Pinal	Arizona	4021	3	0
2020-03-09	Alameda	California	6001	24	0
2020-03-09	Contra Costa	California	6013	9	0
2020-03-09	Fresno	California	6019	1	0
2020-03-09	Humboldt	California	6023	1	0
2020-03-09	Los Angeles	California	6037	19	0
2020-03-09	Madera	California	6039	1	0
2020-03-09	Marin	California	6041	2	0
2020-03-09	Napa	California	6055	1	0
2020-03-09	Orange	California	6059	5	0
2020-03-09	Placer	California	6061	7	1
2020-03-09	Riverside	California	6065	4	0
2020-03-09	Sacramento	California	6067	9	0
2020-03-09	San Diego	California	6073	2	0
2020-03-09	San Francisco	California	6075	16	0
2020-03-09	San Mateo	California	6081	9	0
2020-03-09	Santa Clara	California	6085	43	1
2020-03-09	Santa Cruz	California	6087	2	0
2020-03-09	Shasta	California	6089	1	0
2020-03-09	Solano	California	6095	12	0
2020-03-09	Sonoma	California	6097	3	0
2020-03-09	Yolo	California	6113	1	0
2020-03-09	Arapahoe	Colorado	8005	1	0
2020-03-09	Denver	Colorado	8031	3	0
2020-03-09	Douglas	Colorado	8035	3	0
2020-03-09	Eagle	Colorado	8037	2	0
2020-03-09	El Paso	Colorado	8041	1	0
2020-03-09	Jefferson	Colorado	8059	1	0
2020-03-09	Larimer	Colorado	8069	1	0
2020-03-09	Fairfield	Connecticut	9001	2	0
2020-03-09	District of Columbia	District of Columbia	11001	4	0
2020-03-09	Broward	Florida	12011	3	0
2020-03-09	Charlotte	Florida	12015	1	0
2020-03-09	Hillsborough	Florida	12057	2	0
2020-03-09	Lee	Florida	12071	2	1
2020-03-09	Manatee	Florida	12081	2	0
2020-03-09	Okaloosa	Florida	12091	1	0
2020-03-09	Santa Rosa	Florida	12113	1	1
2020-03-09	Volusia	Florida	12127	2	0
2020-03-09	Cherokee	Georgia	13057	1	0
2020-03-09	Cobb	Georgia	13067	4	0
2020-03-09	DeKalb	Georgia	13089	2	0
2020-03-09	Fayette	Georgia	13113	1	0
2020-03-09	Floyd	Georgia	13115	1	0
2020-03-09	Fulton	Georgia	13121	5	0
2020-03-09	Gwinnett	Georgia	13135	2	0
2020-03-09	Polk	Georgia	13233	1	0
2020-03-09	Honolulu	Hawaii	15003	2	0
2020-03-09	Cook	Illinois	17031	11	0
2020-03-09	Hendricks	Indiana	18063	2	0
2020-03-09	Marion	Indiana	18097	1	0
2020-03-09	Noble	Indiana	18113	1	0
2020-03-09	Johnson	Iowa	19103	7	0
2020-03-09	Pottawattamie	Iowa	19155	1	0
2020-03-09	Johnson	Kansas	20091	1	0
2020-03-09	Fayette	Kentucky	21067	3	0
2020-03-09	Harrison	Kentucky	21097	1	0
2020-03-09	Jefferson	Kentucky	21111	1	0
2020-03-09	Jefferson	Louisiana	22051	1	0
2020-03-09	Harford	Maryland	24025	1	0
2020-03-09	Montgomery	Maryland	24031	4	0
2020-03-09	Prince George's	Maryland	24033	1	0
2020-03-09	Berkshire	Massachusetts	25003	5	0
2020-03-09	Middlesex	Massachusetts	25017	15	0
2020-03-09	Norfolk	Massachusetts	25021	10	0
2020-03-09	Suffolk	Massachusetts	25025	10	0
2020-03-09	Worcester	Massachusetts	25027	1	0
2020-03-09	Carver	Minnesota	27019	1	0
2020-03-09	Ramsey	Minnesota	27123	1	0
2020-03-09	St. Louis	Missouri	29189	1	0
2020-03-09	Douglas	Nebraska	31055	16	0
2020-03-09	Clark	Nevada	32003	2	0
2020-03-09	Washoe	Nevada	32031	2	0
2020-03-09	Grafton	New Hampshire	33009	3	0
2020-03-09	Rockingham	New Hampshire	33015	1	0
2020-03-09	Bergen	New Jersey	34003	5	0
2020-03-09	Camden	New Jersey	34007	1	0
2020-03-09	Hudson	New Jersey	34017	1	0
2020-03-09	Monmouth	New Jersey	34025	2	0
2020-03-09	Passaic	New Jersey	34031	1	0
2020-03-09	Union	New Jersey	34039	1	0
2020-03-09	Nassau	New York	36059	17	0
2020-03-09	New York City	New York		20	0
2020-03-09	Rockland	New York	36087	4	0
2020-03-09	Saratoga	New York	36091	2	0
2020-03-09	Suffolk	New York	36103	1	0
2020-03-09	Ulster	New York	36111	1	0
2020-03-09	Westchester	New York	36119	97	0
2020-03-09	Chatham	North Carolina	37037	1	0
2020-03-09	Wake	North Carolina	37183	6	0
2020-03-09	Cuyahoga	Ohio	39035	3	0
2020-03-09	Tulsa	Oklahoma	40143	1	0
2020-03-09	Douglas	Oregon	41019	1	0
2020-03-09	Jackson	Oregon	41029	2	0
2020-03-09	Klamath	Oregon	41035	1	0
2020-03-09	Marion	Oregon	41047	1	0
2020-03-09	Washington	Oregon	41067	8	0
2020-03-09	Delaware	Pennsylvania	42045	1	0
2020-03-09	Monroe	Pennsylvania	42089	1	0
2020-03-09	Montgomery	Pennsylvania	42091	7	0
2020-03-09	Wayne	Pennsylvania	42127	1	0
2020-03-09	Unknown	Rhode Island		3	0
2020-03-09	Charleston	South Carolina	45019	1	0
2020-03-09	Kershaw	South Carolina	45055	5	0
2020-03-09	Spartanburg	South Carolina	45083	1	0
2020-03-09	Davidson	Tennessee	47037	1	0
2020-03-09	Shelby	Tennessee	47157	1	0
2020-03-09	Williamson	Tennessee	47187	2	0
2020-03-09	Bexar	Texas	48029	11	0
2020-03-09	Collin	Texas	48085	1	0
2020-03-09	Fort Bend	Texas	48157	6	0
2020-03-09	Harris	Texas	48201	6	0
2020-03-09	Davis	Utah	49011	1	0
2020-03-09	Salt Lake	Utah	49035	1	0
2020-03-09	Washington	Utah	49053	1	0
2020-03-09	Bennington	Vermont	50003	1	0
2020-03-09	Fairfax	Virginia	51059	4	0
2020-03-09	Virginia Beach city	Virginia	51810	1	0
2020-03-09	Chelan	Washington	53007	1	1
2020-03-09	Clark	Washington	53011	1	0
2020-03-09	Jefferson	Washington	53031	1	0
2020-03-09	King	Washington	53033	117	21
2020-03-09	Kitsap	Washington	53035	1	0
2020-03-09	Kittitas	Washington	53037	1	0
2020-03-09	Pierce	Washington	53053	7	0
2020-03-09	Snohomish	Washington	53061	45	0
2020-03-09	Spokane	Washington	53063	4	0
2020-03-09	Walla Walla	Washington	53071	1	0
2020-03-09	Dane	Wisconsin	55025	1	0
2020-03-09	Pierce	Wisconsin	55093	1	0
2020-03-10	Maricopa	Arizona	4013	2	0
2020-03-10	Pima	Arizona	4019	1	0
2020-03-10	Pinal	Arizona	4021	3	0
2020-03-10	Alameda	California	6001	25	0
2020-03-10	Contra Costa	California	6013	9	0
2020-03-10	Fresno	California	6019	1	0
2020-03-10	Humboldt	California	6023	1	0
2020-03-10	Los Angeles	California	6037	20	0
2020-03-10	Madera	California	6039	1	0
2020-03-10	Marin	California	6041	2	0
2020-03-10	Napa	California	6055	1	0
2020-03-10	Orange	California	6059	5	0
2020-03-10	Placer	California	6061	7	1
2020-03-10	Riverside	California	6065	4	0
2020-03-10	Sacramento	California	6067	9	1
2020-03-10	San Diego	California	6073	2	0
2020-03-10	San Francisco	California	6075	17	0
2020-03-10	San Joaquin	California	6077	1	0
2020-03-10	San Mateo	California	6081	9	0
2020-03-10	Santa Clara	California	6085	45	1
2020-03-10	Santa Cruz	California	6087	2	0
2020-03-10	Shasta	California	6089	1	0
2020-03-10	Solano	California	6095	12	0
2020-03-10	Sonoma	California	6097	3	0
2020-03-10	Ventura	California	6111	1	0
2020-03-10	Yolo	California	6113	1	0
2020-03-10	Arapahoe	Colorado	8005	2	0
2020-03-10	Denver	Colorado	8031	4	0
2020-03-10	Douglas	Colorado	8035	3	0
2020-03-10	Eagle	Colorado	8037	3	0
2020-03-10	El Paso	Colorado	8041	1	0
2020-03-10	Gunnison	Colorado	8051	1	0
2020-03-10	Jefferson	Colorado	8059	2	0
2020-03-10	Larimer	Colorado	8069	1	0
2020-03-10	Fairfield	Connecticut	9001	2	0
2020-03-10	District of Columbia	District of Columbia	11001	4	0
2020-03-10	Alachua	Florida	12001	1	0
2020-03-10	Broward	Florida	12011	4	0
2020-03-10	Charlotte	Florida	12015	1	0
2020-03-10	Collier	Florida	12021	3	0
2020-03-10	Hillsborough	Florida	12057	2	0
2020-03-10	Lee	Florida	12071	2	1
2020-03-10	Manatee	Florida	12081	2	0
2020-03-10	Nassau	Florida	12089	1	0
2020-03-10	Okaloosa	Florida	12091	1	0
2020-03-10	Pasco	Florida	12101	1	0
2020-03-10	Pinellas	Florida	12103	2	0
2020-03-10	Santa Rosa	Florida	12113	1	1
2020-03-10	Volusia	Florida	12127	2	0
2020-03-10	Charlton	Georgia	13049	1	0
2020-03-10	Cherokee	Georgia	13057	1	0
2020-03-10	Cobb	Georgia	13067	7	0
2020-03-10	DeKalb	Georgia	13089	2	0
2020-03-10	Fayette	Georgia	13113	1	0
2020-03-10	Floyd	Georgia	13115	1	0
2020-03-10	Fulton	Georgia	13121	6	0
2020-03-10	Gwinnett	Georgia	13135	2	0
2020-03-10	Polk	Georgia	13233	1	0
2020-03-10	Honolulu	Hawaii	15003	2	0
2020-03-10	Cook	Illinois	17031	17	0
2020-03-10	Kane	Illinois	17089	1	0
2020-03-10	McHenry	Illinois	17111	1	0
2020-03-10	Adams	Indiana	18001	1	0
2020-03-10	Boone	Indiana	18011	1	0
2020-03-10	Hendricks	Indiana	18063	2	0
2020-03-10	Marion	Indiana	18097	1	0
2020-03-10	Noble	Indiana	18113	1	0
2020-03-10	Johnson	Iowa	19103	12	0
2020-03-10	Pottawattamie	Iowa	19155	1	0
2020-03-10	Johnson	Kansas	20091	1	0
2020-03-10	Fayette	Kentucky	21067	3	0
2020-03-10	Harrison	Kentucky	21097	3	0
2020-03-10	Jefferson	Kentucky	21111	1	0
2020-03-10	Jefferson	Louisiana	22051	1	0
2020-03-10	Orleans	Louisiana	22071	5	0
2020-03-10	Harford	Maryland	24025	1	0
2020-03-10	Montgomery	Maryland	24031	5	0
2020-03-10	Prince George's	Maryland	24033	3	0
2020-03-10	Berkshire	Massachusetts	25003	7	0
2020-03-10	Essex	Massachusetts	25009	1	0
2020-03-10	Middlesex	Massachusetts	25017	41	0
2020-03-10	Norfolk	Massachusetts	25021	22	0
2020-03-10	Suffolk	Massachusetts	25025	20	0
2020-03-10	Worcester	Massachusetts	25027	1	0
2020-03-10	Oakland	Michigan	26125	1	0
2020-03-10	Wayne	Michigan	26163	1	0
2020-03-10	Anoka	Minnesota	27003	1	0
2020-03-10	Carver	Minnesota	27019	1	0
2020-03-10	Ramsey	Minnesota	27123	1	0
2020-03-10	St. Louis	Missouri	29189	1	0
2020-03-10	Douglas	Nebraska	31055	17	0
2020-03-10	Clark	Nevada	32003	2	0
2020-03-10	Washoe	Nevada	32031	2	0
2020-03-10	Grafton	New Hampshire	33009	3	0
2020-03-10	Rockingham	New Hampshire	33015	2	0
2020-03-10	Bergen	New Jersey	34003	7	1
2020-03-10	Burlington	New Jersey	34005	2	0
2020-03-10	Camden	New Jersey	34007	1	0
2020-03-10	Hudson	New Jersey	34017	1	0
2020-03-10	Monmouth	New Jersey	34025	2	0
2020-03-10	Passaic	New Jersey	34031	1	0
2020-03-10	Union	New Jersey	34039	1	0
2020-03-10	Nassau	New York	36059	19	0
2020-03-10	New York City	New York		37	0
2020-03-10	Rockland	New York	36087	6	0
2020-03-10	Saratoga	New York	36091	2	0
2020-03-10	Suffolk	New York	36103	1	0
2020-03-10	Ulster	New York	36111	1	0
2020-03-10	Westchester	New York	36119	107	0
2020-03-10	Chatham	North Carolina	37037	1	0
2020-03-10	Wake	North Carolina	37183	6	0
2020-03-10	Cuyahoga	Ohio	39035	3	0
2020-03-10	Tulsa	Oklahoma	40143	2	0
2020-03-10	Douglas	Oregon	41019	1	0
2020-03-10	Jackson	Oregon	41029	2	0
2020-03-10	Klamath	Oregon	41035	1	0
2020-03-10	Marion	Oregon	41047	1	0
2020-03-10	Multnomah	Oregon	41051	1	0
2020-03-10	Washington	Oregon	41067	8	0
2020-03-10	Delaware	Pennsylvania	42045	1	0
2020-03-10	Monroe	Pennsylvania	42089	1	0
2020-03-10	Montgomery	Pennsylvania	42091	8	0
2020-03-10	Philadelphia	Pennsylvania	42101	1	0
2020-03-10	Wayne	Pennsylvania	42127	1	0
2020-03-10	Unknown	Rhode Island		5	0
2020-03-10	Charleston	South Carolina	45019	1	0
2020-03-10	Kershaw	South Carolina	45055	7	0
2020-03-10	Spartanburg	South Carolina	45083	1	0
2020-03-10	Beadle	South Dakota	46005	1	0
2020-03-10	Charles Mix	South Dakota	46023	1	0
2020-03-10	Davison	South Dakota	46035	2	1
2020-03-10	Minnehaha	South Dakota	46099	1	0
2020-03-10	Davidson	Tennessee	47037	1	0
2020-03-10	Shelby	Tennessee	47157	1	0
2020-03-10	Sullivan	Tennessee	47163	1	0
2020-03-10	Williamson	Tennessee	47187	4	0
2020-03-10	Bexar	Texas	48029	11	0
2020-03-10	Collin	Texas	48085	3	0
2020-03-10	Dallas	Texas	48113	2	0
2020-03-10	Fort Bend	Texas	48157	6	0
2020-03-10	Harris	Texas	48201	7	0
2020-03-10	Montgomery	Texas	48339	1	0
2020-03-10	Tarrant	Texas	48439	1	0
2020-03-10	Davis	Utah	49011	1	0
2020-03-10	Salt Lake	Utah	49035	1	0
2020-03-10	Washington	Utah	49053	1	0
2020-03-10	Weber	Utah	49057	1	0
2020-03-10	Bennington	Vermont	50003	1	0
2020-03-10	Fairfax	Virginia	51059	4	0
2020-03-10	Loudoun	Virginia	51107	2	0
2020-03-10	Virginia Beach city	Virginia	51810	2	0
2020-03-10	Chelan	Washington	53007	1	1
2020-03-10	Clark	Washington	53011	1	0
2020-03-10	Jefferson	Washington	53031	1	0
2020-03-10	King	Washington	53033	191	23
2020-03-10	Kitsap	Washington	53035	2	0
2020-03-10	Kittitas	Washington	53037	1	0
2020-03-10	Pierce	Washington	53053	14	0
2020-03-10	Skagit	Washington	53057	1	0
2020-03-10	Snohomish	Washington	53061	61	0
2020-03-10	Spokane	Washington	53063	4	0
2020-03-10	Walla Walla	Washington	53071	1	0
2020-03-10	Whatcom	Washington	53073	1	0
2020-03-10	Dane	Wisconsin	55025	2	0
2020-03-10	Pierce	Wisconsin	55093	1	0
2020-03-11	Maricopa	Arizona	4013	3	0
2020-03-11	Pima	Arizona	4019	1	0
2020-03-11	Pinal	Arizona	4021	5	0
2020-03-11	Jefferson	Arkansas	5069	1	0
2020-03-11	Alameda	California	6001	25	0
2020-03-11	Contra Costa	California	6013	9	0
2020-03-11	Fresno	California	6019	1	0
2020-03-11	Humboldt	California	6023	1	0
2020-03-11	Los Angeles	California	6037	28	1
2020-03-11	Madera	California	6039	1	0
2020-03-11	Marin	California	6041	4	0
2020-03-11	Napa	California	6055	1	0
2020-03-11	Orange	California	6059	6	0
2020-03-11	Placer	California	6061	7	1
2020-03-11	Riverside	California	6065	4	0
2020-03-11	Sacramento	California	6067	9	1
2020-03-11	San Diego	California	6073	2	0
2020-03-11	San Francisco	California	6075	17	0
2020-03-11	San Joaquin	California	6077	1	0
2020-03-11	San Mateo	California	6081	15	0
2020-03-11	Santa Clara	California	6085	48	1
2020-03-11	Santa Cruz	California	6087	2	0
2020-03-11	Shasta	California	6089	1	0
2020-03-11	Solano	California	6095	12	0
2020-03-11	Sonoma	California	6097	3	0
2020-03-11	Stanislaus	California	6099	2	0
2020-03-11	Ventura	California	6111	2	0
2020-03-11	Yolo	California	6113	1	0
2020-03-11	Arapahoe	Colorado	8005	3	0
2020-03-11	Denver	Colorado	8031	6	0
2020-03-11	Douglas	Colorado	8035	3	0
2020-03-11	Eagle	Colorado	8037	4	0
2020-03-11	El Paso	Colorado	8041	1	0
2020-03-11	Gunnison	Colorado	8051	3	0
2020-03-11	Jefferson	Colorado	8059	4	0
2020-03-11	Larimer	Colorado	8069	1	0
2020-03-11	Pitkin	Colorado	8097	9	0
2020-03-11	Fairfield	Connecticut	9001	3	0
2020-03-11	New Castle	Delaware	10003	1	0
2020-03-11	District of Columbia	District of Columbia	11001	10	0
2020-03-11	Alachua	Florida	12001	1	0
2020-03-11	Broward	Florida	12011	5	0
2020-03-11	Charlotte	Florida	12015	1	0
2020-03-11	Collier	Florida	12021	3	0
2020-03-11	Hillsborough	Florida	12057	2	0
2020-03-11	Lee	Florida	12071	2	1
2020-03-11	Manatee	Florida	12081	2	0
2020-03-11	Miami-Dade	Florida	12086	1	0
2020-03-11	Nassau	Florida	12089	1	0
2020-03-11	Okaloosa	Florida	12091	1	0
2020-03-11	Pasco	Florida	12101	1	0
2020-03-11	Pinellas	Florida	12103	2	0
2020-03-11	Santa Rosa	Florida	12113	1	1
2020-03-11	St. Johns	Florida	12109	1	0
2020-03-11	Volusia	Florida	12127	2	0
2020-03-11	Bartow	Georgia	13015	3	0
2020-03-11	Charlton	Georgia	13049	1	0
2020-03-11	Cherokee	Georgia	13057	1	0
2020-03-11	Cobb	Georgia	13067	8	0
2020-03-11	DeKalb	Georgia	13089	4	0
2020-03-11	Fayette	Georgia	13113	1	0
2020-03-11	Floyd	Georgia	13115	2	0
2020-03-11	Fulton	Georgia	13121	6	0
2020-03-11	Gwinnett	Georgia	13135	2	0
2020-03-11	Lee	Georgia	13177	1	0
2020-03-11	Lowndes	Georgia	13185	1	0
2020-03-11	Polk	Georgia	13233	1	0
2020-03-11	Honolulu	Hawaii	15003	2	0
2020-03-11	Cook	Illinois	17031	22	0
2020-03-11	Kane	Illinois	17089	1	0
2020-03-11	Lake	Illinois	17097	1	0
2020-03-11	McHenry	Illinois	17111	1	0
2020-03-11	Adams	Indiana	18001	1	0
2020-03-11	Boone	Indiana	18011	1	0
2020-03-11	Hendricks	Indiana	18063	2	0
2020-03-11	Howard	Indiana	18067	1	0
2020-03-11	Johnson	Indiana	18081	3	0
2020-03-11	Marion	Indiana	18097	1	0
2020-03-11	Noble	Indiana	18113	1	0
2020-03-11	St. Joseph	Indiana	18141	1	0
2020-03-11	Johnson	Iowa	19103	13	0
2020-03-11	Pottawattamie	Iowa	19155	1	0
2020-03-11	Johnson	Kansas	20091	1	0
2020-03-11	Fayette	Kentucky	21067	3	0
2020-03-11	Harrison	Kentucky	21097	3	0
2020-03-11	Jefferson	Kentucky	21111	1	0
2020-03-11	Caddo	Louisiana	22017	1	0
2020-03-11	Jefferson	Louisiana	22051	1	0
2020-03-11	Orleans	Louisiana	22071	11	0
2020-03-11	Baltimore	Maryland	24005	1	0
2020-03-11	Harford	Maryland	24025	1	0
2020-03-11	Montgomery	Maryland	24031	6	0
2020-03-11	Prince George's	Maryland	24033	5	0
2020-03-11	Berkshire	Massachusetts	25003	9	0
2020-03-11	Essex	Massachusetts	25009	1	0
2020-03-11	Middlesex	Massachusetts	25017	41	0
2020-03-11	Norfolk	Massachusetts	25021	22	0
2020-03-11	Suffolk	Massachusetts	25025	20	0
2020-03-11	Worcester	Massachusetts	25027	2	0
2020-03-11	Oakland	Michigan	26125	1	0
2020-03-11	Wayne	Michigan	26163	1	0
2020-03-11	Anoka	Minnesota	27003	1	0
2020-03-11	Carver	Minnesota	27019	1	0
2020-03-11	Olmsted	Minnesota	27109	1	0
2020-03-11	Ramsey	Minnesota	27123	2	0
2020-03-11	Forrest	Mississippi	28035	1	0
2020-03-11	St. Louis	Missouri	29189	1	0
2020-03-11	Douglas	Nebraska	31055	23	0
2020-03-11	Clark	Nevada	32003	5	0
2020-03-11	Washoe	Nevada	32031	2	0
2020-03-11	Grafton	New Hampshire	33009	3	0
2020-03-11	Rockingham	New Hampshire	33015	2	0
2020-03-11	Bergen	New Jersey	34003	11	1
2020-03-11	Burlington	New Jersey	34005	2	0
2020-03-11	Camden	New Jersey	34007	1	0
2020-03-11	Hudson	New Jersey	34017	1	0
2020-03-11	Middlesex	New Jersey	34023	2	0
2020-03-11	Monmouth	New Jersey	34025	4	0
2020-03-11	Passaic	New Jersey	34031	1	0
2020-03-11	Union	New Jersey	34039	1	0
2020-03-11	Bernalillo	New Mexico	35001	1	0
2020-03-11	Santa Fe	New Mexico	35049	1	0
2020-03-11	Socorro	New Mexico	35053	2	0
2020-03-11	Monroe	New York	36055	1	0
2020-03-11	Nassau	New York	36059	28	0
2020-03-11	New York City	New York		52	0
2020-03-11	Rockland	New York	36087	6	0
2020-03-11	Saratoga	New York	36091	2	0
2020-03-11	Suffolk	New York	36103	6	0
2020-03-11	Ulster	New York	36111	2	0
2020-03-11	Westchester	New York	36119	120	0
2020-03-11	Chatham	North Carolina	37037	1	0
2020-03-11	Wake	North Carolina	37183	7	0
2020-03-11	Ward	North Dakota	38101	1	0
2020-03-11	Cuyahoga	Ohio	39035	3	0
2020-03-11	Stark	Ohio	39151	1	0
2020-03-11	Tulsa	Oklahoma	40143	2	0
2020-03-11	Deschutes	Oregon	41017	1	0
2020-03-11	Douglas	Oregon	41019	1	0
2020-03-11	Jackson	Oregon	41029	2	0
2020-03-11	Klamath	Oregon	41035	1	0
2020-03-11	Linn	Oregon	41043	2	0
2020-03-11	Marion	Oregon	41047	2	0
2020-03-11	Multnomah	Oregon	41051	1	0
2020-03-11	Polk	Oregon	41053	1	0
2020-03-11	Umatilla	Oregon	41059	1	0
2020-03-11	Washington	Oregon	41067	8	0
2020-03-11	Bucks	Pennsylvania	42017	2	0
2020-03-11	Delaware	Pennsylvania	42045	1	0
2020-03-11	Monroe	Pennsylvania	42089	2	0
2020-03-11	Montgomery	Pennsylvania	42091	9	0
2020-03-11	Philadelphia	Pennsylvania	42101	1	0
2020-03-11	Wayne	Pennsylvania	42127	1	0
2020-03-11	Unknown	Rhode Island		5	0
2020-03-11	Charleston	South Carolina	45019	1	0
2020-03-11	Kershaw	South Carolina	45055	7	0
2020-03-11	Lancaster	South Carolina	45057	1	0
2020-03-11	Spartanburg	South Carolina	45083	1	0
2020-03-11	Beadle	South Dakota	46005	1	0
2020-03-11	Bon Homme	South Dakota	46009	1	0
2020-03-11	Charles Mix	South Dakota	46023	1	0
2020-03-11	Davison	South Dakota	46035	2	1
2020-03-11	Minnehaha	South Dakota	46099	3	0
2020-03-11	Davidson	Tennessee	47037	2	0
2020-03-11	Shelby	Tennessee	47157	1	0
2020-03-11	Sullivan	Tennessee	47163	1	0
2020-03-11	Williamson	Tennessee	47187	4	0
2020-03-11	Bexar	Texas	48029	11	0
2020-03-11	Collin	Texas	48085	3	0
2020-03-11	Dallas	Texas	48113	3	0
2020-03-11	Fort Bend	Texas	48157	6	0
2020-03-11	Gregg	Texas	48183	1	0
2020-03-11	Harris	Texas	48201	7	0
2020-03-11	Montgomery	Texas	48339	1	0
2020-03-11	Tarrant	Texas	48439	1	0
2020-03-11	Davis	Utah	49011	1	0
2020-03-11	Salt Lake	Utah	49035	2	0
2020-03-11	Washington	Utah	49053	1	0
2020-03-11	Weber	Utah	49057	1	0
2020-03-11	Bennington	Vermont	50003	1	0
2020-03-11	Chittenden	Vermont	50007	1	0
2020-03-11	Arlington	Virginia	51013	2	0
2020-03-11	Fairfax	Virginia	51059	4	0
2020-03-11	Loudoun	Virginia	51107	2	0
2020-03-11	Virginia Beach city	Virginia	51810	2	0
2020-03-11	Chelan	Washington	53007	1	1
2020-03-11	Clark	Washington	53011	1	0
2020-03-11	Island	Washington	53029	1	0
2020-03-11	Jefferson	Washington	53031	1	0
2020-03-11	King	Washington	53033	235	27
2020-03-11	Kitsap	Washington	53035	2	0
2020-03-11	Kittitas	Washington	53037	3	0
2020-03-11	Pierce	Washington	53053	17	0
2020-03-11	Skagit	Washington	53057	1	0
2020-03-11	Snohomish	Washington	53061	69	1
2020-03-11	Spokane	Washington	53063	4	0
2020-03-11	Thurston	Washington	53067	1	0
2020-03-11	Walla Walla	Washington	53071	1	0
2020-03-11	Whatcom	Washington	53073	1	0
2020-03-11	Dane	Wisconsin	55025	2	0
2020-03-11	Fond du Lac	Wisconsin	55039	2	0
2020-03-11	Pierce	Wisconsin	55093	1	0
2020-03-11	Waukesha	Wisconsin	55133	1	0
2020-03-11	Sheridan	Wyoming	56033	1	0
2020-03-12	Anchorage	Alaska	2020	1	0
2020-03-12	Maricopa	Arizona	4013	3	0
2020-03-12	Pima	Arizona	4019	1	0
2020-03-12	Pinal	Arizona	4021	5	0
2020-03-12	Jefferson	Arkansas	5069	1	0
2020-03-12	Pulaski	Arkansas	5119	5	0
2020-03-12	Alameda	California	6001	29	0
2020-03-12	Contra Costa	California	6013	9	0
2020-03-12	Fresno	California	6019	1	0
2020-03-12	Humboldt	California	6023	1	0
2020-03-12	Los Angeles	California	6037	32	1
2020-03-12	Madera	California	6039	1	0
2020-03-12	Marin	California	6041	4	0
2020-03-12	Napa	California	6055	1	0
2020-03-12	Orange	California	6059	6	0
2020-03-12	Placer	California	6061	7	1
2020-03-12	Riverside	California	6065	6	0
2020-03-12	Sacramento	California	6067	16	1
2020-03-12	San Diego	California	6073	5	0
2020-03-12	San Francisco	California	6075	21	0
2020-03-12	San Joaquin	California	6077	3	0
2020-03-12	San Mateo	California	6081	20	0
2020-03-12	Santa Clara	California	6085	66	1
2020-03-12	Santa Cruz	California	6087	2	0
2020-03-12	Shasta	California	6089	1	0
2020-03-12	Solano	California	6095	12	0
2020-03-12	Sonoma	California	6097	3	0
2020-03-12	Stanislaus	California	6099	2	0
2020-03-12	Tulare	California	6107	1	0
2020-03-12	Ventura	California	6111	2	0
2020-03-12	Yolo	California	6113	1	0
2020-03-12	Adams	Colorado	8001	2	0
2020-03-12	Arapahoe	Colorado	8005	3	0
2020-03-12	Denver	Colorado	8031	9	0
2020-03-12	Douglas	Colorado	8035	3	0
2020-03-12	Eagle	Colorado	8037	11	0
2020-03-12	El Paso	Colorado	8041	1	1
2020-03-12	Gunnison	Colorado	8051	4	0
2020-03-12	Jefferson	Colorado	8059	5	0
2020-03-12	Larimer	Colorado	8069	1	0
2020-03-12	Pitkin	Colorado	8097	10	0
2020-03-12	Fairfield	Connecticut	9001	5	0
2020-03-12	Litchfield	Connecticut	9005	1	0
2020-03-12	New Castle	Delaware	10003	4	0
2020-03-12	District of Columbia	District of Columbia	11001	10	0
2020-03-12	Alachua	Florida	12001	2	0
2020-03-12	Broward	Florida	12011	12	0
2020-03-12	Charlotte	Florida	12015	1	0
2020-03-12	Clay	Florida	12019	1	0
2020-03-12	Collier	Florida	12021	3	0
2020-03-12	Duval	Florida	12031	1	0
2020-03-12	Hillsborough	Florida	12057	3	0
2020-03-12	Lee	Florida	12071	4	1
2020-03-12	Manatee	Florida	12081	2	0
2020-03-12	Miami-Dade	Florida	12086	2	0
2020-03-12	Nassau	Florida	12089	1	0
2020-03-12	Okaloosa	Florida	12091	1	0
2020-03-12	Palm Beach	Florida	12099	2	0
2020-03-12	Pasco	Florida	12101	1	0
2020-03-12	Pinellas	Florida	12103	2	0
2020-03-12	Santa Rosa	Florida	12113	1	1
2020-03-12	Sarasota	Florida	12115	2	0
2020-03-12	Seminole	Florida	12117	1	0
2020-03-12	St. Johns	Florida	12109	1	0
2020-03-12	Volusia	Florida	12127	3	0
2020-03-12	Bartow	Georgia	13015	3	0
2020-03-12	Charlton	Georgia	13049	1	0
2020-03-12	Cherokee	Georgia	13057	1	0
2020-03-12	Cobb	Georgia	13067	8	1
2020-03-12	DeKalb	Georgia	13089	4	0
2020-03-12	Fayette	Georgia	13113	1	0
2020-03-12	Floyd	Georgia	13115	2	0
2020-03-12	Fulton	Georgia	13121	6	0
2020-03-12	Gwinnett	Georgia	13135	2	0
2020-03-12	Lee	Georgia	13177	1	0
2020-03-12	Lowndes	Georgia	13185	1	0
2020-03-12	Polk	Georgia	13233	1	0
2020-03-12	Honolulu	Hawaii	15003	2	0
2020-03-12	Cook	Illinois	17031	27	0
2020-03-12	Kane	Illinois	17089	2	0
2020-03-12	Lake	Illinois	17097	1	0
2020-03-12	McHenry	Illinois	17111	2	0
2020-03-12	Adams	Indiana	18001	1	0
2020-03-12	Boone	Indiana	18011	1	0
2020-03-12	Hendricks	Indiana	18063	2	0
2020-03-12	Howard	Indiana	18067	1	0
2020-03-12	Johnson	Indiana	18081	3	0
2020-03-12	Marion	Indiana	18097	2	0
2020-03-12	Noble	Indiana	18113	1	0
2020-03-12	St. Joseph	Indiana	18141	1	0
2020-03-12	Carroll	Iowa	19027	1	0
2020-03-12	Johnson	Iowa	19103	14	0
2020-03-12	Pottawattamie	Iowa	19155	1	0
2020-03-12	Johnson	Kansas	20091	4	0
2020-03-12	Wyandotte	Kansas	20209	1	1
2020-03-12	Fayette	Kentucky	21067	4	0
2020-03-12	Harrison	Kentucky	21097	4	0
2020-03-12	Jefferson	Kentucky	21111	2	0
2020-03-12	Montgomery	Kentucky	21173	1	0
2020-03-12	Caddo	Louisiana	22017	1	0
2020-03-12	Jefferson	Louisiana	22051	1	0
2020-03-12	Orleans	Louisiana	22071	12	0
2020-03-12	Androscoggin	Maine	23001	1	0
2020-03-12	Baltimore	Maryland	24005	1	0
2020-03-12	Harford	Maryland	24025	1	0
2020-03-12	Montgomery	Maryland	24031	6	0
2020-03-12	Prince George's	Maryland	24033	5	0
2020-03-12	Berkshire	Massachusetts	25003	9	0
2020-03-12	Essex	Massachusetts	25009	2	0
2020-03-12	Middlesex	Massachusetts	25017	49	0
2020-03-12	Norfolk	Massachusetts	25021	24	0
2020-03-12	Suffolk	Massachusetts	25025	22	0
2020-03-12	Worcester	Massachusetts	25027	2	0
2020-03-12	Ingham	Michigan	26065	1	0
2020-03-12	Kent	Michigan	26081	3	0
2020-03-12	Montcalm	Michigan	26117	1	0
2020-03-12	Oakland	Michigan	26125	3	0
2020-03-12	St. Clair	Michigan	26147	1	0
2020-03-12	Washtenaw	Michigan	26161	2	0
2020-03-12	Wayne	Michigan	26163	1	0
2020-03-12	Anoka	Minnesota	27003	1	0
2020-03-12	Carver	Minnesota	27019	1	0
2020-03-12	Dakota	Minnesota	27037	1	0
2020-03-12	Hennepin	Minnesota	27053	1	0
2020-03-12	Olmsted	Minnesota	27109	1	0
2020-03-12	Ramsey	Minnesota	27123	2	0
2020-03-12	Stearns	Minnesota	27145	2	0
2020-03-12	Forrest	Mississippi	28035	1	0
2020-03-12	Greene	Missouri	29077	1	0
2020-03-12	St. Louis	Missouri	29189	1	0
2020-03-12	Cass	Nebraska	31025	1	0
2020-03-12	Douglas	Nebraska	31055	23	0
2020-03-12	Carson City	Nevada	32510	1	0
2020-03-12	Clark	Nevada	32003	8	0
2020-03-12	Washoe	Nevada	32031	2	0
2020-03-12	Grafton	New Hampshire	33009	3	0
2020-03-12	Rockingham	New Hampshire	33015	3	0
2020-03-12	Bergen	New Jersey	34003	13	1
2020-03-12	Burlington	New Jersey	34005	2	0
2020-03-12	Camden	New Jersey	34007	1	0
2020-03-12	Essex	New Jersey	34013	1	0
2020-03-12	Hudson	New Jersey	34017	1	0
2020-03-12	Middlesex	New Jersey	34023	2	0
2020-03-12	Monmouth	New Jersey	34025	5	0
2020-03-12	Morris	New Jersey	34027	1	0
2020-03-12	Passaic	New Jersey	34031	1	0
2020-03-12	Union	New Jersey	34039	1	0
2020-03-12	Unknown	New Jersey		1	0
2020-03-12	Bernalillo	New Mexico	35001	2	0
2020-03-12	Santa Fe	New Mexico	35049	2	0
2020-03-12	Socorro	New Mexico	35053	2	0
2020-03-12	Albany	New York	36001	2	0
2020-03-12	Delaware	New York	36025	1	0
2020-03-12	Dutchess	New York	36027	1	0
2020-03-12	Herkimer	New York	36043	1	0
2020-03-12	Monroe	New York	36055	1	0
2020-03-12	Nassau	New York	36059	41	0
2020-03-12	New York City	New York		96	0
2020-03-12	Orange	New York	36071	1	0
2020-03-12	Rockland	New York	36087	7	0
2020-03-12	Saratoga	New York	36091	3	0
2020-03-12	Suffolk	New York	36103	21	0
2020-03-12	Ulster	New York	36111	4	0
2020-03-12	Westchester	New York	36119	147	0
2020-03-12	Cabarrus	North Carolina	37025	1	0
2020-03-12	Chatham	North Carolina	37037	1	0
2020-03-12	Forsyth	North Carolina	37067	2	0
2020-03-12	Johnston	North Carolina	37101	1	0
2020-03-12	Mecklenburg	North Carolina	37119	2	0
2020-03-12	Onslow	North Carolina	37133	1	0
2020-03-12	Wake	North Carolina	37183	8	0
2020-03-12	Ward	North Dakota	38101	1	0
2020-03-12	Cuyahoga	Ohio	39035	3	0
2020-03-12	Stark	Ohio	39151	1	0
2020-03-12	Trumbull	Ohio	39155	1	0
2020-03-12	Tulsa	Oklahoma	40143	2	0
2020-03-12	Clackamas	Oregon	41005	1	0
2020-03-12	Deschutes	Oregon	41017	1	0
2020-03-12	Douglas	Oregon	41019	1	0
2020-03-12	Jackson	Oregon	41029	2	0
2020-03-12	Klamath	Oregon	41035	1	0
2020-03-12	Linn	Oregon	41043	8	0
2020-03-12	Marion	Oregon	41047	2	0
2020-03-12	Multnomah	Oregon	41051	1	0
2020-03-12	Polk	Oregon	41053	1	0
2020-03-12	Umatilla	Oregon	41059	2	0
2020-03-12	Washington	Oregon	41067	10	0
2020-03-12	Bucks	Pennsylvania	42017	2	0
2020-03-12	Delaware	Pennsylvania	42045	1	0
2020-03-12	Monroe	Pennsylvania	42089	2	0
2020-03-12	Montgomery	Pennsylvania	42091	13	0
2020-03-12	Northampton	Pennsylvania	42095	1	0
2020-03-12	Philadelphia	Pennsylvania	42101	1	0
2020-03-12	Pike	Pennsylvania	42103	1	0
2020-03-12	Wayne	Pennsylvania	42127	1	0
2020-03-12	Unknown	Rhode Island		5	0
2020-03-12	Charleston	South Carolina	45019	1	0
2020-03-12	Kershaw	South Carolina	45055	8	0
2020-03-12	Lancaster	South Carolina	45057	2	0
2020-03-12	Spartanburg	South Carolina	45083	1	0
2020-03-12	Beadle	South Dakota	46005	1	0
2020-03-12	Bon Homme	South Dakota	46009	1	0
2020-03-12	Charles Mix	South Dakota	46023	1	0
2020-03-12	Davison	South Dakota	46035	2	1
2020-03-12	Minnehaha	South Dakota	46099	3	0
2020-03-12	Davidson	Tennessee	47037	6	0
2020-03-12	Knox	Tennessee	47093	1	0
2020-03-12	Shelby	Tennessee	47157	2	0
2020-03-12	Sullivan	Tennessee	47163	1	0
2020-03-12	Williamson	Tennessee	47187	8	0
2020-03-12	Bexar	Texas	48029	11	0
2020-03-12	Collin	Texas	48085	4	0
2020-03-12	Dallas	Texas	48113	8	0
2020-03-12	Fort Bend	Texas	48157	6	0
2020-03-12	Gregg	Texas	48183	1	0
2020-03-12	Harris	Texas	48201	9	0
2020-03-12	Montgomery	Texas	48339	1	0
2020-03-12	Tarrant	Texas	48439	1	0
2020-03-12	Davis	Utah	49011	1	0
2020-03-12	Salt Lake	Utah	49035	4	0
2020-03-12	Washington	Utah	49053	1	0
2020-03-12	Weber	Utah	49057	1	0
2020-03-12	Bennington	Vermont	50003	1	0
2020-03-12	Chittenden	Vermont	50007	1	0
2020-03-12	Alexandria city	Virginia	51510	1	0
2020-03-12	Arlington	Virginia	51013	2	0
2020-03-12	Fairfax	Virginia	51059	4	0
2020-03-12	Hanover	Virginia	51085	1	0
2020-03-12	James City	Virginia	51095	3	0
2020-03-12	Loudoun	Virginia	51107	2	0
2020-03-12	Prince Edward	Virginia	51147	1	0
2020-03-12	Prince William	Virginia	51153	1	0
2020-03-12	Virginia Beach city	Virginia	51810	2	0
2020-03-12	Chelan	Washington	53007	1	1
2020-03-12	Clark	Washington	53011	1	0
2020-03-12	Columbia	Washington	53013	1	0
2020-03-12	Grays Harbor	Washington	53027	1	0
2020-03-12	Island	Washington	53029	3	0
2020-03-12	Jefferson	Washington	53031	1	0
2020-03-12	King	Washington	53033	271	28
2020-03-12	Kitsap	Washington	53035	2	0
2020-03-12	Kittitas	Washington	53037	3	0
2020-03-12	Pierce	Washington	53053	17	0
2020-03-12	Skagit	Washington	53057	2	0
2020-03-12	Snohomish	Washington	53061	107	3
2020-03-12	Spokane	Washington	53063	4	0
2020-03-12	Thurston	Washington	53067	1	0
2020-03-12	Walla Walla	Washington	53071	1	0
2020-03-12	Whatcom	Washington	53073	1	0
2020-03-12	Yakima	Washington	53077	2	0
2020-03-12	Dane	Wisconsin	55025	4	0
2020-03-12	Fond du Lac	Wisconsin	55039	2	0
2020-03-12	Pierce	Wisconsin	55093	1	0
2020-03-12	Waukesha	Wisconsin	55133	1	0
2020-03-12	Sheridan	Wyoming	56033	1	0
2020-03-13	Elmore	Alabama	1051	1	0
2020-03-13	Jefferson	Alabama	1073	2	0
2020-03-13	Limestone	Alabama	1083	1	0
2020-03-13	Montgomery	Alabama	1101	1	0
2020-03-13	Tuscaloosa	Alabama	1125	1	0
2020-03-13	Anchorage	Alaska	2020	1	0
2020-03-13	Maricopa	Arizona	4013	3	0
2020-03-13	Pima	Arizona	4019	1	0
2020-03-13	Pinal	Arizona	4021	5	0
2020-03-13	Jefferson	Arkansas	5069	1	0
2020-03-13	Pulaski	Arkansas	5119	6	0
2020-03-13	Alameda	California	6001	29	0
2020-03-13	Contra Costa	California	6013	25	0
2020-03-13	Fresno	California	6019	1	0
2020-03-13	Humboldt	California	6023	1	0
2020-03-13	Los Angeles	California	6037	40	1
2020-03-13	Madera	California	6039	1	0
2020-03-13	Marin	California	6041	4	0
2020-03-13	Napa	California	6055	1	0
2020-03-13	Orange	California	6059	13	0
2020-03-13	Placer	California	6061	7	1
2020-03-13	Riverside	California	6065	10	0
2020-03-13	Sacramento	California	6067	16	1
2020-03-13	San Benito	California	6069	1	0
2020-03-13	San Diego	California	6073	9	0
2020-03-13	San Francisco	California	6075	26	0
2020-03-13	San Joaquin	California	6077	8	0
2020-03-13	San Mateo	California	6081	20	0
2020-03-13	Santa Clara	California	6085	79	2
2020-03-13	Santa Cruz	California	6087	2	0
2020-03-13	Shasta	California	6089	1	0
2020-03-13	Solano	California	6095	12	0
2020-03-13	Sonoma	California	6097	3	0
2020-03-13	Stanislaus	California	6099	2	0
2020-03-13	Tulare	California	6107	2	0
2020-03-13	Ventura	California	6111	5	0
2020-03-13	Yolo	California	6113	2	0
2020-03-13	Adams	Colorado	8001	3	0
2020-03-13	Arapahoe	Colorado	8005	7	0
2020-03-13	Clear Creek	Colorado	8019	1	0
2020-03-13	Denver	Colorado	8031	17	0
2020-03-13	Douglas	Colorado	8035	4	0
2020-03-13	Eagle	Colorado	8037	16	0
2020-03-13	El Paso	Colorado	8041	2	2
2020-03-13	Gunnison	Colorado	8051	5	0
2020-03-13	Jefferson	Colorado	8059	7	0
2020-03-13	Larimer	Colorado	8069	1	0
2020-03-13	Pitkin	Colorado	8097	10	0
2020-03-13	Pueblo	Colorado	8101	1	0
2020-03-13	Routt	Colorado	8107	1	0
2020-03-13	Summit	Colorado	8117	2	0
2020-03-13	Weld	Colorado	8123	1	0
2020-03-13	Fairfield	Connecticut	9001	8	0
2020-03-13	Litchfield	Connecticut	9005	3	0
2020-03-13	New Castle	Delaware	10003	4	0
2020-03-13	District of Columbia	District of Columbia	11001	10	0
2020-03-13	Alachua	Florida	12001	3	0
2020-03-13	Broward	Florida	12011	21	0
2020-03-13	Charlotte	Florida	12015	1	0
2020-03-13	Clay	Florida	12019	1	0
2020-03-13	Collier	Florida	12021	3	0
2020-03-13	Duval	Florida	12031	1	0
2020-03-13	Hillsborough	Florida	12057	3	0
2020-03-13	Lee	Florida	12071	4	1
2020-03-13	Manatee	Florida	12081	4	0
2020-03-13	Miami-Dade	Florida	12086	8	0
2020-03-13	Nassau	Florida	12089	1	0
2020-03-13	Okaloosa	Florida	12091	1	0
2020-03-13	Orange	Florida	12095	1	0
2020-03-13	Osceola	Florida	12097	1	0
2020-03-13	Palm Beach	Florida	12099	5	0
2020-03-13	Pasco	Florida	12101	1	0
2020-03-13	Pinellas	Florida	12103	2	0
2020-03-13	Santa Rosa	Florida	12113	1	1
2020-03-13	Sarasota	Florida	12115	2	0
2020-03-13	Seminole	Florida	12117	1	0
2020-03-13	St. Johns	Florida	12109	1	0
2020-03-13	Volusia	Florida	12127	4	0
2020-03-13	Bartow	Georgia	13015	7	0
2020-03-13	Charlton	Georgia	13049	1	0
2020-03-13	Cherokee	Georgia	13057	4	0
2020-03-13	Cobb	Georgia	13067	8	1
2020-03-13	DeKalb	Georgia	13089	4	0
2020-03-13	Fayette	Georgia	13113	1	0
2020-03-13	Floyd	Georgia	13115	2	0
2020-03-13	Fulton	Georgia	13121	6	0
2020-03-13	Gordon	Georgia	13129	2	0
2020-03-13	Gwinnett	Georgia	13135	2	0
2020-03-13	Henry	Georgia	13151	1	0
2020-03-13	Lee	Georgia	13177	1	0
2020-03-13	Lowndes	Georgia	13185	1	0
2020-03-13	Polk	Georgia	13233	1	0
2020-03-13	Honolulu	Hawaii	15003	2	0
2020-03-13	Ada	Idaho	16001	1	0
2020-03-13	Cook	Illinois	17031	40	0
2020-03-13	Kane	Illinois	17089	2	0
2020-03-13	Lake	Illinois	17097	2	0
2020-03-13	McHenry	Illinois	17111	2	0
2020-03-13	Adams	Indiana	18001	1	0
2020-03-13	Boone	Indiana	18011	1	0
2020-03-13	Hendricks	Indiana	18063	2	0
2020-03-13	Howard	Indiana	18067	1	0
2020-03-13	Johnson	Indiana	18081	3	0
2020-03-13	Marion	Indiana	18097	2	0
2020-03-13	Noble	Indiana	18113	1	0
2020-03-13	St. Joseph	Indiana	18141	1	0
2020-03-13	Carroll	Iowa	19027	1	0
2020-03-13	Harrison	Iowa	19085	1	0
2020-03-13	Johnson	Iowa	19103	14	0
2020-03-13	Pottawattamie	Iowa	19155	1	0
2020-03-13	Butler	Kansas	20015	1	0
2020-03-13	Johnson	Kansas	20091	4	0
2020-03-13	Wyandotte	Kansas	20209	1	1
2020-03-13	Fayette	Kentucky	21067	4	0
2020-03-13	Harrison	Kentucky	21097	4	0
2020-03-13	Jefferson	Kentucky	21111	2	0
2020-03-13	Montgomery	Kentucky	21173	1	0
2020-03-13	Caddo	Louisiana	22017	1	0
2020-03-13	Jefferson	Louisiana	22051	3	0
2020-03-13	Orleans	Louisiana	22071	28	0
2020-03-13	St. Charles	Louisiana	22089	1	0
2020-03-13	St. Tammany	Louisiana	22103	2	0
2020-03-13	Terrebonne	Louisiana	22109	1	0
2020-03-13	Androscoggin	Maine	23001	1	0
2020-03-13	Cumberland	Maine	23005	1	0
2020-03-13	Anne Arundel	Maryland	24003	1	0
2020-03-13	Baltimore	Maryland	24005	2	0
2020-03-13	Charles	Maryland	24017	1	0
2020-03-13	Harford	Maryland	24025	1	0
2020-03-13	Montgomery	Maryland	24031	6	0
2020-03-13	Prince George's	Maryland	24033	7	0
2020-03-13	Berkshire	Massachusetts	25003	9	0
2020-03-13	Essex	Massachusetts	25009	2	0
2020-03-13	Middlesex	Massachusetts	25017	60	0
2020-03-13	Norfolk	Massachusetts	25021	24	0
2020-03-13	Suffolk	Massachusetts	25025	26	0
2020-03-13	Worcester	Massachusetts	25027	2	0
2020-03-13	Bay	Michigan	26017	1	0
2020-03-13	Charlevoix	Michigan	26029	1	0
2020-03-13	Ingham	Michigan	26065	1	0
2020-03-13	Kent	Michigan	26081	3	0
2020-03-13	Leelanau	Michigan	26089	1	0
2020-03-13	Macomb	Michigan	26099	1	0
2020-03-13	Montcalm	Michigan	26117	1	0
2020-03-13	Oakland	Michigan	26125	6	0
2020-03-13	St. Clair	Michigan	26147	1	0
2020-03-13	Washtenaw	Michigan	26161	3	0
2020-03-13	Wayne	Michigan	26163	6	0
2020-03-13	Anoka	Minnesota	27003	1	0
2020-03-13	Carver	Minnesota	27019	1	0
2020-03-13	Dakota	Minnesota	27037	2	0
2020-03-13	Hennepin	Minnesota	27053	3	0
2020-03-13	Olmsted	Minnesota	27109	1	0
2020-03-13	Ramsey	Minnesota	27123	3	0
2020-03-13	Stearns	Minnesota	27145	2	0
2020-03-13	Wright	Minnesota	27171	1	0
2020-03-13	Copiah	Mississippi	28029	1	0
2020-03-13	Forrest	Mississippi	28035	3	0
2020-03-13	Leflore	Mississippi	28083	1	0
2020-03-13	Pearl River	Mississippi	28109	1	0
2020-03-13	Greene	Missouri	29077	1	0
2020-03-13	Henry	Missouri	29083	1	0
2020-03-13	St. Louis	Missouri	29189	2	0
2020-03-13	Gallatin	Montana	30031	1	0
2020-03-13	Lewis and Clark	Montana	30049	1	0
2020-03-13	Silver Bow	Montana	30093	1	0
2020-03-13	Yellowstone	Montana	30111	1	0
2020-03-13	Cass	Nebraska	31025	1	0
2020-03-13	Douglas	Nebraska	31055	26	0
2020-03-13	Carson City	Nevada	32510	1	0
2020-03-13	Clark	Nevada	32003	16	0
2020-03-13	Washoe	Nevada	32031	2	0
2020-03-13	Grafton	New Hampshire	33009	3	0
2020-03-13	Rockingham	New Hampshire	33015	4	0
2020-03-13	Bergen	New Jersey	34003	17	1
2020-03-13	Burlington	New Jersey	34005	3	0
2020-03-13	Camden	New Jersey	34007	2	0
2020-03-13	Essex	New Jersey	34013	6	0
2020-03-13	Hudson	New Jersey	34017	3	0
2020-03-13	Middlesex	New Jersey	34023	4	0
2020-03-13	Monmouth	New Jersey	34025	7	0
2020-03-13	Morris	New Jersey	34027	3	0
2020-03-13	Ocean	New Jersey	34029	1	0
2020-03-13	Passaic	New Jersey	34031	2	0
2020-03-13	Union	New Jersey	34039	1	0
2020-03-13	Unknown	New Jersey		1	0
2020-03-13	Bernalillo	New Mexico	35001	5	0
2020-03-13	Santa Fe	New Mexico	35049	3	0
2020-03-13	Socorro	New Mexico	35053	2	0
2020-03-13	Albany	New York	36001	2	0
2020-03-13	Delaware	New York	36025	1	0
2020-03-13	Dutchess	New York	36027	3	0
2020-03-13	Herkimer	New York	36043	1	0
2020-03-13	Monroe	New York	36055	1	0
2020-03-13	Nassau	New York	36059	51	0
2020-03-13	New York City	New York		155	0
2020-03-13	Orange	New York	36071	3	0
2020-03-13	Rockland	New York	36087	9	0
2020-03-13	Saratoga	New York	36091	3	0
2020-03-13	Schenectady	New York	36093	1	0
2020-03-13	Suffolk	New York	36103	29	0
2020-03-13	Ulster	New York	36111	5	0
2020-03-13	Westchester	New York	36119	157	0
2020-03-13	Cabarrus	North Carolina	37025	1	0
2020-03-13	Chatham	North Carolina	37037	1	0
2020-03-13	Forsyth	North Carolina	37067	2	0
2020-03-13	Johnston	North Carolina	37101	1	0
2020-03-13	Mecklenburg	North Carolina	37119	2	0
2020-03-13	Onslow	North Carolina	37133	1	0
2020-03-13	Wake	North Carolina	37183	9	0
2020-03-13	Wayne	North Carolina	37191	1	0
2020-03-13	Ward	North Dakota	38101	1	0
2020-03-13	Cuyahoga	Ohio	39035	11	0
2020-03-13	Stark	Ohio	39151	1	0
2020-03-13	Trumbull	Ohio	39155	1	0
2020-03-13	Oklahoma	Oklahoma	40109	1	0
2020-03-13	Tulsa	Oklahoma	40143	2	0
2020-03-13	Clackamas	Oregon	41005	1	0
2020-03-13	Deschutes	Oregon	41017	1	0
2020-03-13	Douglas	Oregon	41019	1	0
2020-03-13	Jackson	Oregon	41029	2	0
2020-03-13	Klamath	Oregon	41035	1	0
2020-03-13	Linn	Oregon	41043	8	0
2020-03-13	Marion	Oregon	41047	2	0
2020-03-13	Multnomah	Oregon	41051	1	0
2020-03-13	Polk	Oregon	41053	1	0
2020-03-13	Umatilla	Oregon	41059	2	0
2020-03-13	Washington	Oregon	41067	10	0
2020-03-13	Bucks	Pennsylvania	42017	3	0
2020-03-13	Chester	Pennsylvania	42029	1	0
2020-03-13	Cumberland	Pennsylvania	42041	3	0
2020-03-13	Delaware	Pennsylvania	42045	6	0
2020-03-13	Monroe	Pennsylvania	42089	3	0
2020-03-13	Montgomery	Pennsylvania	42091	18	0
2020-03-13	Northampton	Pennsylvania	42095	1	0
2020-03-13	Philadelphia	Pennsylvania	42101	3	0
2020-03-13	Pike	Pennsylvania	42103	1	0
2020-03-13	Washington	Pennsylvania	42125	1	0
2020-03-13	Wayne	Pennsylvania	42127	1	0
2020-03-13	Unknown	Puerto Rico		3	0
2020-03-13	Unknown	Rhode Island		20	0
2020-03-13	Charleston	South Carolina	45019	1	0
2020-03-13	Kershaw	South Carolina	45055	9	0
2020-03-13	Lancaster	South Carolina	45057	2	0
2020-03-13	Spartanburg	South Carolina	45083	1	0
2020-03-13	Beadle	South Dakota	46005	1	0
2020-03-13	Bon Homme	South Dakota	46009	1	0
2020-03-13	Charles Mix	South Dakota	46023	1	0
2020-03-13	Davison	South Dakota	46035	2	1
2020-03-13	McCook	South Dakota	46087	1	0
2020-03-13	Minnehaha	South Dakota	46099	3	0
2020-03-13	Davidson	Tennessee	47037	10	0
2020-03-13	Hamilton	Tennessee	47065	1	0
2020-03-13	Jefferson	Tennessee	47089	1	0
2020-03-13	Knox	Tennessee	47093	1	0
2020-03-13	Rutherford	Tennessee	47149	1	0
2020-03-13	Shelby	Tennessee	47157	2	0
2020-03-13	Sullivan	Tennessee	47163	1	0
2020-03-13	Williamson	Tennessee	47187	9	0
2020-03-13	Bell	Texas	48027	1	0
2020-03-13	Bexar	Texas	48029	11	0
2020-03-13	Collin	Texas	48085	5	0
2020-03-13	Dallas	Texas	48113	9	0
2020-03-13	El Paso	Texas	48141	1	0
2020-03-13	Fort Bend	Texas	48157	9	0
2020-03-13	Galveston	Texas	48167	1	0
2020-03-13	Gregg	Texas	48183	1	0
2020-03-13	Harris	Texas	48201	10	0
2020-03-13	Montgomery	Texas	48339	1	0
2020-03-13	Smith	Texas	48423	3	0
2020-03-13	Tarrant	Texas	48439	2	0
2020-03-13	Travis	Texas	48453	4	0
2020-03-13	Davis	Utah	49011	1	0
2020-03-13	Salt Lake	Utah	49035	4	0
2020-03-13	Washington	Utah	49053	1	0
2020-03-13	Weber	Utah	49057	1	0
2020-03-13	Bennington	Vermont	50003	1	0
2020-03-13	Chittenden	Vermont	50007	1	0
2020-03-13	Alexandria city	Virginia	51510	1	0
2020-03-13	Arlington	Virginia	51013	5	0
2020-03-13	Fairfax	Virginia	51059	6	0
2020-03-13	Hanover	Virginia	51085	1	0
2020-03-13	Harrisonburg city	Virginia	51660	1	0
2020-03-13	James City	Virginia	51095	8	0
2020-03-13	Loudoun	Virginia	51107	3	0
2020-03-13	Prince Edward	Virginia	51147	1	0
2020-03-13	Prince William	Virginia	51153	2	0
2020-03-13	Virginia Beach city	Virginia	51810	2	0
2020-03-13	Chelan	Washington	53007	1	1
2020-03-13	Clark	Washington	53011	3	0
2020-03-13	Columbia	Washington	53013	1	0
2020-03-13	Grant	Washington	53025	1	0
2020-03-13	Grays Harbor	Washington	53027	1	0
2020-03-13	Island	Washington	53029	3	0
2020-03-13	Jefferson	Washington	53031	1	0
2020-03-13	King	Washington	53033	329	33
2020-03-13	Kitsap	Washington	53035	3	0
2020-03-13	Kittitas	Washington	53037	3	0
2020-03-13	Pierce	Washington	53053	19	0
2020-03-13	Skagit	Washington	53057	3	0
2020-03-13	Snohomish	Washington	53061	132	3
2020-03-13	Spokane	Washington	53063	4	0
2020-03-13	Thurston	Washington	53067	3	0
2020-03-13	Walla Walla	Washington	53071	1	0
2020-03-13	Whatcom	Washington	53073	1	0
2020-03-13	Yakima	Washington	53077	2	0
2020-03-13	Dane	Wisconsin	55025	5	0
2020-03-13	Fond du Lac	Wisconsin	55039	6	0
2020-03-13	Milwaukee	Wisconsin	55079	2	0
2020-03-13	Pierce	Wisconsin	55093	1	0
2020-03-13	Racine	Wisconsin	55101	1	0
2020-03-13	Sheboygan	Wisconsin	55117	3	0
2020-03-13	Waukesha	Wisconsin	55133	1	0
2020-03-13	Fremont	Wyoming	56013	1	0
2020-03-13	Sheridan	Wyoming	56033	1	0
2020-03-14	Baldwin	Alabama	1003	1	0
2020-03-14	Elmore	Alabama	1051	1	0
2020-03-14	Jefferson	Alabama	1073	6	0
2020-03-14	Limestone	Alabama	1083	1	0
2020-03-14	Montgomery	Alabama	1101	1	0
2020-03-14	Tuscaloosa	Alabama	1125	2	0
2020-03-14	Anchorage	Alaska	2020	1	0
2020-03-14	Graham	Arizona	4009	1	0
2020-03-14	Maricopa	Arizona	4013	4	0
2020-03-14	Pima	Arizona	4019	2	0
2020-03-14	Pinal	Arizona	4021	5	0
2020-03-14	Jefferson	Arkansas	5069	2	0
2020-03-14	Pulaski	Arkansas	5119	7	0
2020-03-14	Alameda	California	6001	29	0
2020-03-14	Contra Costa	California	6013	25	0
2020-03-14	Fresno	California	6019	2	0
2020-03-14	Humboldt	California	6023	1	0
2020-03-14	Los Angeles	California	6037	53	1
2020-03-14	Madera	California	6039	1	0
2020-03-14	Marin	California	6041	4	0
2020-03-14	Napa	California	6055	1	0
2020-03-14	Orange	California	6059	14	0
2020-03-14	Placer	California	6061	8	1
2020-03-14	Riverside	California	6065	10	0
2020-03-14	Sacramento	California	6067	28	1
2020-03-14	San Benito	California	6069	1	0
2020-03-14	San Diego	California	6073	10	0
2020-03-14	San Francisco	California	6075	31	0
2020-03-14	San Joaquin	California	6077	8	0
2020-03-14	San Luis Obispo	California	6079	1	0
2020-03-14	San Mateo	California	6081	32	0
2020-03-14	Santa Clara	California	6085	91	2
2020-03-14	Santa Cruz	California	6087	2	0
2020-03-14	Shasta	California	6089	1	0
2020-03-14	Solano	California	6095	12	0
2020-03-14	Sonoma	California	6097	4	0
2020-03-14	Stanislaus	California	6099	2	0
2020-03-14	Tulare	California	6107	3	0
2020-03-14	Ventura	California	6111	5	0
2020-03-14	Yolo	California	6113	2	0
2020-03-14	Adams	Colorado	8001	6	0
2020-03-14	Arapahoe	Colorado	8005	10	0
2020-03-14	Boulder	Colorado	8013	1	0
2020-03-14	Clear Creek	Colorado	8019	1	0
2020-03-14	Denver	Colorado	8031	23	0
2020-03-14	Douglas	Colorado	8035	4	0
2020-03-14	Eagle	Colorado	8037	20	0
2020-03-14	El Paso	Colorado	8041	3	2
2020-03-14	Gunnison	Colorado	8051	7	0
2020-03-14	Jefferson	Colorado	8059	9	0
2020-03-14	Larimer	Colorado	8069	1	0
2020-03-14	Mesa	Colorado	8077	1	0
2020-03-14	Pitkin	Colorado	8097	11	0
2020-03-14	Pueblo	Colorado	8101	1	0
2020-03-14	Routt	Colorado	8107	1	0
2020-03-14	Summit	Colorado	8117	2	0
2020-03-14	Weld	Colorado	8123	2	0
2020-03-14	Fairfield	Connecticut	9001	15	0
2020-03-14	Hartford	Connecticut	9003	1	0
2020-03-14	Litchfield	Connecticut	9005	3	0
2020-03-14	New Haven	Connecticut	9009	1	0
2020-03-14	New Castle	Delaware	10003	4	0
2020-03-14	District of Columbia	District of Columbia	11001	16	0
2020-03-14	Alachua	Florida	12001	3	0
2020-03-14	Broward	Florida	12011	21	0
[truncated: 93,421 more rows]
