# Supplementary material for: How social capital helps communities weather the COVID-19 pandemic
Source: PLoS One. 2021 Jan 29;16(1):e0245135. doi: 10.1371/journal.pone.0245135 (PMC7846018; doi:10.1371/journal.pone.0245135)
Supplement: S1 File — (ZIP) [file pone.0245135.s001.zip › replication/covid_state_testing.csv]

state	positive	positiveScore	negativeScore	negativeRegularScore	commercialScore	grade	score	negative	pending	hospitalizedCurrently	hospitalizedCumulative	inIcuCurrently	inIcuCumulative	onVentilatorCurrently	onVentilatorCumulative	recovered	lastUpdateEt	checkTimeEt	death	hospitalized	total	totalTestResults	posNeg	fips	dateModified	dateChecked	notes	hash
AK	337	1	1	1	1	A	4	11824		42						209	4/23/2020 14:00	4/23/2020 15:36	9		12161	12161	12161	2	2020-04-23T18:00:00Z	2020-04-23T19:36:00Z	Please stop using the "total" field. Use "totalTestResults" instead.	51b52a9a3f56d10feb9e4a121f1d7f61d8496826
AL	5832	1	1	0	1	B	3	46863			768		288		170		4/23/2020 0:00	4/23/2020 22:16	197	768	52695	52695	52695	1	2020-04-23T04:00:00Z	2020-04-24T02:16:00Z	Please stop using the "total" field. Use "totalTestResults" instead.	5a07c1d59e3a3083d37dbb6d05442509c9f48b94
AR	2599	1	1	1	1	A	4	31952		101	291			24	57	922	4/24/2020 8:00	4/24/2020 8:43	45	291	34551	34551	34551	5	2020-04-24T12:00:00Z	2020-04-24T12:43:00Z	Please stop using the "total" field. Use "totalTestResults" instead.	839c1cbcad9365c591a8f024ea106f08f5edd780
AZ	5769	1	1	0	1	B	3	52928		699	941	305		201		1282	4/23/2020 0:00	4/24/2020 8:46	249	941	58697	58697	58697	4	2020-04-23T04:00:00Z	2020-04-24T12:46:00Z	Please stop using the "total" field. Use "totalTestResults" instead.	cb0e68e6ce5a620534993a13c69ab240bf846f98
CA	37369	1	1	0	1	B	3	444728		4929		1531					4/22/2020 0:00	4/24/2020 8:23	1469		482097	482097	482097	6	2020-04-22T04:00:00Z	2020-04-24T12:23:00Z	Please stop using the "total" field. Use "totalTestResults" instead.	e3b53b60aa2f3ecc9889760d19ad4cb6d964c648
CO	11262	1	1	1	1	A	4	41062		873	2237						4/23/2020 0:00	4/23/2020 22:39	552	2237	52324	52324	52324	8	2020-04-23T04:00:00Z	2020-04-24T02:39:00Z	Please stop using the "total" field. Use "totalTestResults" instead.	5da611860566f5e616c343e55dc523cd7e54052e
CT	23100	1	1	1	1	A	4	48397		1947							4/23/2020 16:00	4/23/2020 16:31	1639		71497	71497	71497	9	2020-04-23T20:00:00Z	2020-04-23T20:31:00Z	Please stop using the "total" field. Use "totalTestResults" instead.	aa52f14921bd3f9fc72b8dcb43323926ecfc4a0b
DC	3361	1	1	1	1	A	4	12569		402		120		200		648	4/22/2020 0:00	4/23/2020 15:50	139		15930	15930	15930	11	2020-04-22T04:00:00Z	2020-04-23T19:50:00Z	Please stop using the "total" field. Use "totalTestResults" instead.	f52cb7286a34ed172cfe7978786dd27f6382de80
DE	3308	1	1	1	1	A	4	13604		290						643	4/22/2020 18:00	4/23/2020 15:52	92		16912	16912	16912	10	2020-04-22T22:00:00Z	2020-04-23T19:52:00Z	Please stop using the "total" field. Use "totalTestResults" instead.	b0111fabf526a3583b69a7da95aa6a48aca18f04
FL	29648	1	1	1	1	A	4	271499	1329		4827						4/23/2020 18:27	4/23/2020 22:33	1006	4827	302476	301147	301147	12	2020-04-23T22:27:00Z	2020-04-24T02:33:00Z	Please stop using the "total" field. Use "totalTestResults" instead.	245d15329f3f97fbb1335d2894d16d3fe23a93bd
GA	21883	1	1	1	1	A	4	79550			4154						4/23/2020 18:28	4/23/2020 22:31	881	4154	101433	101433	101433	13	2020-04-23T22:28:00Z	2020-04-24T02:31:00Z	Please stop using the "total" field. Use "totalTestResults" instead.	ef115fb90e43d9b9fe2d3eec50cb9703e6fbd203
HI	591	1	1	1	1	A	4	26291			63					455	4/22/2020 18:00	4/23/2020 22:37	12	63	26882	26882	26882	15	2020-04-22T22:00:00Z	2020-04-24T02:37:00Z	Please stop using the "total" field. Use "totalTestResults" instead.	4a1aab154f6ff85a15f8e66efc45a78632a58fa7
IA	3924	1	1	1	1	A	4	25338		282		102		55		1492	4/22/2020 12:00	4/23/2020 14:07	96		29262	29262	29262	19	2020-04-22T16:00:00Z	2020-04-23T18:07:00Z	Please stop using the "total" field. Use "totalTestResults" instead.	cc188cf9361322d3b1deca0b7cafc57a591c472d
ID	1836	1	1	1	1	A	4	17255			166		63			822	4/23/2020 19:00	4/23/2020 22:12	54	166	19091	19091	19091	16	2020-04-23T23:00:00Z	2020-04-24T02:12:00Z	Please stop using the "total" field. Use "totalTestResults" instead.	08fffb809b05a84ebc99853b613c7d71bc369302
IL	36934	1	1	1	1	A	4	136382		4877		1268		766			4/23/2020 0:00	4/23/2020 16:40	1688		173316	173316	173316	17	2020-04-23T04:00:00Z	2020-04-23T20:40:00Z	Please stop using the "total" field. Use "totalTestResults" instead.	3e1b04ba346099779f2f7db5c9b8596fe36afa02
IN	13039	1	1	1	0	B	3	59001				652		333			4/22/2020 23:59	4/23/2020 16:18	706		72040	72040	72040	18	2020-04-23T03:59:00Z	2020-04-23T20:18:00Z	Please stop using the "total" field. Use "totalTestResults" instead.	6b0eb669ed068fb535bc6c1a9ffcc5a830dcf837
KS	2482	1	1	1	0	B	3	18836			442						4/23/2020 10:45	4/23/2020 14:11	112	442	21318	21318	21318	20	2020-04-23T14:45:00Z	2020-04-23T18:11:00Z	Please stop using the "total" field. Use "totalTestResults" instead.	3e9e0da2422822fba95c0be7eca0ddd8501ee06a
KY	3481	1	1	1	1	A	4	39363		302	1115	163	570			1335	4/23/2020 17:00	4/23/2020 22:24	191	1115	42844	42844	42844	21	2020-04-23T21:00:00Z	2020-04-24T02:24:00Z	Please stop using the "total" field. Use "totalTestResults" instead.	eb48c2ada3b31b64d86909af20f8eebd783b639e
LA	25739	1	1	1	1	A	4	117576		1727				274			4/23/2020 13:00	4/23/2020 14:28	1540		143315	143315	143315	22	2020-04-23T17:00:00Z	2020-04-23T18:28:00Z	Please stop using the "total" field. Use "totalTestResults" instead.	f4210f4b30c39c173c9bd5e2631fb994d98cb117
MA	46023	1	1	0	1	B	3	149053		3890	4493	1034					4/22/2020 16:00	4/23/2020 16:38	2360	4493	195076	195076	195076	25	2020-04-22T20:00:00Z	2020-04-23T20:38:00Z	Please stop using the "total" field. Use "totalTestResults" instead.	b4312bdccf3b6bde3e63015da4f1b3e96f4d1627
MD	15737	1	1	1	1	A	4	64363		1405	3477	515				1040	4/23/2020 10:00	4/23/2020 14:32	748	3477	80100	80100	80100	24	2020-04-23T14:00:00Z	2020-04-23T18:32:00Z	Please stop using the "total" field. Use "totalTestResults" instead.	1305e45ef59520bca312e669a90a6b037e2b0847
ME	937	1	1	1	1	A	4	16784		42	150	18		11		485	4/23/2020 11:45	4/23/2020 14:34	44	150	17721	17721	17721	23	2020-04-23T15:45:00Z	2020-04-23T18:34:00Z	Please stop using the "total" field. Use "totalTestResults" instead.	d2820fd507b11e495b150bcfc09a63860b270deb
MI	35291	1	1	0	1	B	3	93030		3611		1148		1027		3237	4/23/2020 16:00	4/23/2020 16:41	2977		128321	128321	128321	26	2020-04-23T20:00:00Z	2020-04-23T20:41:00Z	Please stop using the "total" field. Use "totalTestResults" instead.	1c7a1a5bdc96d4bdf6c4861a24d5a10dbdf429dc
MN	2942	1	1	1	1	A	4	48606		268	712	104	274			1536	4/22/2020 17:00	4/23/2020 14:40	200	712	51548	51548	51548	27	2020-04-22T21:00:00Z	2020-04-23T18:40:00Z	Please stop using the "total" field. Use "totalTestResults" instead.	feb56c4c208c7438a9c9712776eaecf1ac8feaed
MO	6321	1	1	1	1	A	4	58582		884							4/23/2020 15:00	4/24/2020 8:49	218		64903	64903	64903	29	2020-04-23T19:00:00Z	2020-04-24T12:49:00Z	Please stop using the "total" field. Use "totalTestResults" instead.	f2edf9adc08b78ab094b5f3625b29007dc1fa990
MS	5153	1	1	1	1	A	4	50236		595	946	156		78			4/22/2020 19:00	4/23/2020 23:22	201	946	55389	55389	55389	28	2020-04-22T23:00:00Z	2020-04-24T03:22:00Z	Please stop using the "total" field. Use "totalTestResults" instead.	900c6d718f0c1fc4144b0ec4717320cdb3e88d18
MT	442	1	1	1	1	A	4	11433		13	59					306	4/23/2020 0:00	4/23/2020 22:45	14	59	11875	11875	11875	30	2020-04-23T04:00:00Z	2020-04-24T02:45:00Z	Please stop using the "total" field. Use "totalTestResults" instead.	df7cbbe3caf87765b36b4dbd6437549d75a9aca7
NC	7608	1	1	1	1	A	4	88577		486							4/23/2020 11:00	4/23/2020 15:31	253		96185	96185	96185	37	2020-04-23T15:00:00Z	2020-04-23T19:31:00Z	Please stop using the "total" field. Use "totalTestResults" instead.	7911a34c59606312476b92685691c3f94e646dc1
ND	709	1	1	1	0	B	3	15621		18	65					269	4/23/2020 13:02	4/23/2020 14:09	15	65	16330	16330	16330	38	2020-04-23T17:02:00Z	2020-04-23T18:09:00Z	Please stop using the "total" field. Use "totalTestResults" instead.	2984f78b3d0ce9eace3eb0901f61c2a5142ca0e1
NE	2124	1	1	1	1	A	4	16488									4/23/2020 19:45	4/23/2020 22:29	47		18612	18612	18612	31	2020-04-23T23:45:00Z	2020-04-24T02:29:00Z	Please stop using the "total" field. Use "totalTestResults" instead.	c08fd7f905baa93794acca0521bb8d08d182bef6
NH	1670	1	1	1	0	B	3	15139	424	92	218					551	4/23/2020 9:00	4/23/2020 22:14	51	218	17233	16809	16809	33	2020-04-23T13:00:00Z	2020-04-24T02:14:00Z	Please stop using the "total" field. Use "totalTestResults" instead.	c6e00a1597e528ddc9b43228bd7c92a6fecd7f4f
NJ	99989	1	1	1	1	A	4	100159		7240		1990		1462			4/23/2020 13:00	4/23/2020 14:16	5368		200148	200148	200148	34	2020-04-23T17:00:00Z	2020-04-23T18:16:00Z	Please stop using the "total" field. Use "totalTestResults" instead.	498eb9fe18a381ae31d1bba7fe953820319abe5e
NM	2210	1	1	1	1	A	4	39022		121	331					547	4/23/2020 9:11	4/23/2020 14:58	71	331	41232	41232	41232	35	2020-04-23T13:11:00Z	2020-04-23T18:58:00Z	Please stop using the "total" field. Use "totalTestResults" instead.	8b6bf30d96765bd656d09214999b63c749a36f70
NV	4208	1	1	1	1	A	4	30541									4/23/2020 20:00	4/24/2020 8:28	195		34749	34749	34749	32	2020-04-24T00:00:00Z	2020-04-24T12:28:00Z	Please stop using the "total" field. Use "totalTestResults" instead.	e2adf6a86e31466b099429e056bf12d558ec8247
NY	263460	1	1	1	1	A	4	432460		15021	57103	5016				23887	4/23/2020 0:00	4/23/2020 15:58	15740	57103	695920	695920	695920	36	2020-04-23T04:00:00Z	2020-04-23T19:58:00Z	Please stop using the "total" field. Use "totalTestResults" instead.	88ea643b83f96494c80f32c82bdf89777f924e14
OH	14142	1	1	0	1	B	3	88183			2960		900				4/23/2020 14:00	4/23/2020 15:50	656	2960	102325	102325	102325	39	2020-04-23T18:00:00Z	2020-04-23T19:50:00Z	Please stop using the "total" field. Use "totalTestResults" instead.	59635b403f7147629fc500667b5135a8884301aa
OK	3017	1	1	0	1	B	3	43019		284	622	156				1884	4/23/2020 0:00	4/23/2020 15:24	179	622	46036	46036	46036	40	2020-04-23T04:00:00Z	2020-04-23T19:24:00Z	Please stop using the "total" field. Use "totalTestResults" instead.	a07a7dca990490bebc45bf413e77a49bbd1dc46d
OR	2127	1	1	1	1	A	4	41849		304	512	74		36			4/23/2020 11:00	4/23/2020 16:15	83	512	43976	43976	43976	41	2020-04-23T15:00:00Z	2020-04-23T20:15:00Z	Please stop using the "total" field. Use "totalTestResults" instead.	679cd843184b6d14041959e2a0d816a93a639abb
PA	36647	1	1	1	1	A	4	142061		2750				679			4/23/2020 0:00	4/23/2020 15:00	1421		178708	178708	178708	42	2020-04-23T04:00:00Z	2020-04-23T19:00:00Z	Please stop using the "total" field. Use "totalTestResults" instead.	63668cea18d9107b7772b32b6384899b8825115c
RI	6256	1	1	1	0	B	3	38163		267	576	72		45		342	4/23/2020 12:00	4/23/2020 22:48	189	576	44419	44419	44419	44	2020-04-23T16:00:00Z	2020-04-24T02:48:00Z	Please stop using the "total" field. Use "totalTestResults" instead.	2adc61df2864fe049cbeca3109ae59f0dc8835af
SC	4917	1	1	1	0	B	3	39546			837					3317	4/22/2020 23:59	4/23/2020 22:55	150	837	44463	44463	44463	45	2020-04-23T03:59:00Z	2020-04-24T02:55:00Z	Please stop using the "total" field. Use "totalTestResults" instead.	5ad6396acb2c7d87d312a5d96c4667d570bce746
SD	1956	1	1	1	1	A	4	12109		58	119					1064	4/22/2020 18:00	4/24/2020 8:30	9	119	14065	14065	14065	46	2020-04-22T22:00:00Z	2020-04-24T12:30:00Z	Please stop using the "total" field. Use "totalTestResults" instead.	f6d8c89922d6875da10c1ac0bb0e3815489f7149
TN	8266	1	1	1	1	A	4	114834			793					4193	4/23/2020 15:00	4/23/2020 22:55	170	793	123100	123100	123100	47	2020-04-23T19:00:00Z	2020-04-24T02:55:00Z	Please stop using the "total" field. Use "totalTestResults" instead.	fd2bec6c48e0dd7b6c05848f18849d1e91739b85
TX	21944	1	1	1	1	A	4	203134		1649						8025	4/23/2020 12:30	4/23/2020 22:58	561		225078	225078	225078	48	2020-04-23T16:30:00Z	2020-04-24T02:58:00Z	Please stop using the "total" field. Use "totalTestResults" instead.	4214110370b21b747d8ea5bc3ee46f03fb731914
UT	3612	1	1	1	1	A	4	77015			301					1050	4/23/2020 15:00	4/23/2020 22:56	35	301	80627	80627	80627	49	2020-04-23T19:00:00Z	2020-04-24T02:56:00Z	Please stop using the "total" field. Use "totalTestResults" instead.	78118c21bb60243ddfc4480629866931c5f4bdef
VA	10627	1	1	1	1	A	4	53891	492	1379	1753	400		249		1567	4/23/2020 0:00	4/23/2020 23:06	372	1753	65010	64518	64518	51	2020-04-23T04:00:00Z	2020-04-24T03:06:00Z	Please stop using the "total" field. Use "totalTestResults" instead.	1d70f6a406904d03ce9f22619160990eb99b1575
VT	825	1	1	1	1	A	4	13027		44						1710	4/23/2020 10:52	4/23/2020 23:23	43		13852	13852	13852	50	2020-04-23T14:52:00Z	2020-04-24T03:23:00Z	Please stop using the "total" field. Use "totalTestResults" instead.	dd8f2e4fd77d159adcba325298c0b918e8a487cd
WA	12753	0	1	0	1	C	2	140623		551		164					4/23/2020 2:59	4/24/2020 8:36	711		153376	153376	153376	53	2020-04-23T06:59:00Z	2020-04-24T12:36:00Z	Please stop using the "total" field. Use "totalTestResults" instead.	f1fd2781897559d74fa1dce6db6b19fc76de32d3
WI	5052	1	1	1	1	A	4	51456	201	349	1318	146	342				4/23/2020 16:00	4/23/2020 23:24	257	1318	56709	56508	56508	55	2020-04-23T20:00:00Z	2020-04-24T03:24:00Z	Please stop using the "total" field. Use "totalTestResults" instead.	cb064c086f42dce2cb42cc2862da6f9c7106e1a6
WV	981	1	1	1	0	B	3	28135		108		44		24		380	4/23/2020 17:00	4/24/2020 8:11	31		29116	29116	29116	54	2020-04-23T21:00:00Z	2020-04-24T12:11:00Z	Please stop using the "total" field. Use "totalTestResults" instead.	ab75bbc52dbb0e4c4310bc2ea1b9725e656d5139
WY	332	1	1	1	1	A	4	7502			53					279	4/23/2020 16:27	4/23/2020 22:41	7	53	7834	7834	7834	56	2020-04-23T20:27:00Z	2020-04-24T02:41:00Z	Please stop using the "total" field. Use "totalTestResults" instead.	725d6fd1a6a4529bb502b615f2952319d6c15502
PR	915	1	1	1	1	A	4	9313	1940								4/23/2020 6:20	4/23/2020 22:46	69		12168	10228	10228	72	2020-04-23T10:20:00Z	2020-04-24T02:46:00Z	Please stop using the "total" field. Use "totalTestResults" instead.	2b4c4909100a5eb6b499a756a060c1b82c4eccf6
AS	0							3	17								4/6/2020 0:00	4/23/2020 15:43			20	3	3	60	2020-04-06T04:00:00Z	2020-04-23T19:43:00Z	Please stop using the "total" field. Use "totalTestResults" instead.	8c541b0210d9fb82a0d4fe1c82de7fbfe42bd3c4
GU	141							1233		2						126	4/24/2020 7:40	4/24/2020 8:39	5		1374	1374	1374	66	2020-04-24T11:40:00Z	2020-04-24T12:39:00Z	Please stop using the "total" field. Use "totalTestResults" instead.	3db20914e116621ec5ddadc420a4f2423233c790
MP	14							51								11	4/24/2020 6:35	4/24/2020 8:29	2		65	65	65	69	2020-04-24T10:35:00Z	2020-04-24T12:29:00Z	Please stop using the "total" field. Use "totalTestResults" instead.	ac6b2f6c71f37c999ed1a309692d2780ae5495b3
VI	54							642	35							50	4/23/2020 0:00	4/24/2020 8:43	3		731	696	696	78	2020-04-23T04:00:00Z	2020-04-24T12:43:00Z	Please stop using the "total" field. Use "totalTestResults" instead.	3d7b52fc72f99edaad8d6ac7ed05104fbeee4850
