# Supplementary material for: How social capital helps communities weather the COVID-19 pandemic
Source: PLoS One. 2021 Jan 29;16(1):e0245135. doi: 10.1371/journal.pone.0245135 (PMC7846018; doi:10.1371/journal.pone.0245135)
Supplement: S1 File — (ZIP) [file pone.0245135.s001.zip › replication/daily.csv]

date	state	positive	negative	pending	hospitalizedCurrently	hospitalizedCumulative	inIcuCurrently	inIcuCumulative	onVentilatorCurrently	onVentilatorCumulative	recovered	hash	dateChecked	death	hospitalized	total	totalTestResults	posNeg	fips	deathIncrease	hospitalizedIncrease	negativeIncrease	positiveIncrease	totalTestResultsIncrease
20200423	AK	337	11824		42						209	59a03ea91067d205ddc33b0e77890986c467ae17	2020-04-23T20:00:00Z	9		12161	12161	12161	02	0	0	0	2	2
20200423	AL	5778	46863			768		288		170		78a9b97c7fb690ae69dcfa0f2e6a789f0ca0171b	2020-04-23T20:00:00Z	197	768	52641	52641	52641	01	3	38	3568	313	3881
20200423	AR	2465	29125		101	291			24	57	902	bd177e23b3ca561ac31a19a983ccf50f778418a8	2020-04-23T20:00:00Z	45	291	31590	31590	31590	05	3	0	1688	189	1877
20200423	AS	0	3	17								7c31cc9e7b2d28fc0c28bc256c0b308db76eb64d	2020-04-23T20:00:00Z			20	3	3	60	0	0	0	0	0
20200423	AZ	5769	52928		699		305		201		1282	51879cc631415d5645d3798bf6a354bad9d85098	2020-04-23T20:00:00Z	249		58697	58697	58697	04	20	0	1786	310	2096
20200423	CA	37369	444728		4929		1531					eccfc506140d6c27c2c6c46e6c69e5a874433028	2020-04-23T20:00:00Z	1469		482097	482097	482097	06	115	0	14797	1973	16770
20200423	CO	10878	39767		859	2123						951c9b0fd52846205397a6106ad8599d53da1ad0	2020-04-23T20:00:00Z	508	2123	50645	50645	50645	08	22	120	1510	431	1941
20200423	CT	23100	48397		1947							5992678999a7d5ef8b2297241fc9af3ab3db6207	2020-04-23T20:00:00Z	1639		71497	71497	71497	09	95	0	948	631	1579
20200423	DC	3361	12569		402		120		200		648	72dcd05b81106507a4b294d05d6c1b9a7f54e24e	2020-04-23T20:00:00Z	139		15930	15930	15930	11	12	0	273	155	428
20200423	DE	3308	13604		290						643	ac5dc066723ea288a993943ed710da099f74ef9a	2020-04-23T20:00:00Z	92		16912	16912	16912	10	3	0	251	108	359
20200423	FL	28832	267876	1301		4693						3ba322cf9574a404507b53da1d1a3b614ebb7edf	2020-04-23T20:00:00Z	979	4693	298009	296708	296708	12	69	224	7558	523	8081
20200423	GA	21512	79550			4069						35914be999993cf4648e58b6412ac0a59debca47	2020-04-23T20:00:00Z	872	4069	101062	101062	101062	13	36	110	6218	772	6990
20200423	GU	135	1180		2						126	33446da4ca15b06922f36ce426c3d6501257e857	2020-04-23T20:00:00Z	5		1315	1315	1315	66	0	0	94	1	95
20200423	HI	592	25536			63					444	f9b8c542c68f9ac40215d0074fab036ab927832b	2020-04-23T20:00:00Z	12	63	26128	26128	26128	15	0	7	776	10	786
20200423	IA	3924	25338		282		102		55		1492	2f57b0c1c91300dcdcce90d1cf8e34677e2ccd34	2020-04-23T20:00:00Z	96		29262	29262	29262	19	6	0	842	176	1018
20200423	ID	1802	16290			162		60			767	b757b69da6b057e2b0dab77c9af64e77496ded45	2020-04-23T20:00:00Z	54	162	18092	18092	18092	16	3	4	326	36	362
20200423	IL	36934	136382		4877		1268		766			c877cdfb8918f0fd0fef4f7e8fdc1533029089f7	2020-04-23T20:00:00Z	1688		173316	173316	173316	17	123	0	7144	1826	8970
20200423	IN	13039	59001				652		333			41aa8a245965eec8c20014cab47e6b20f4c8d32e	2020-04-23T20:00:00Z	706		72040	72040	72040	18	45	0	1969	601	2570
20200423	KS	2482	18836			442						8914a9cc9531a63ffb3cf1c02d945d0667084924	2020-04-23T20:00:00Z	112	442	21318	21318	21318	20	2	10	844	271	1115
20200423	KY	3373	32702		301	1105	161	564			1311	e2aacff8a5e9eabe7918b815ad4558585c306d6a	2020-04-23T20:00:00Z	185	1105	36075	36075	36075	21	14	29	2566	181	2747
20200423	LA	25739	117576		1727				274			1ad45a496a09b4651310c715c7c3f6d771121f01	2020-04-23T20:00:00Z	1540		143315	143315	143315	22	67	0	0	481	481
20200423	MA	46023	149053		3890	4493	1034					bf9b3a5e9ca0bbf90d2e9b8a4adfd5850d7bc843	2020-04-23T20:00:00Z	2360	4493	195076	195076	195076	25	178	4493	11535	3079	14614
20200423	MD	15737	64363		1405	3477	515				1040	99cd5fdf1a12129b3862f58f0c681ab83f0af3c5	2020-04-23T20:00:00Z	748	3477	80100	80100	80100	24	117	152	2609	962	3571
20200423	ME	937	16784		42	150	18		11		485	6c869cbae85b6106924d5dc464b6681fa01d97bd	2020-04-23T20:00:00Z	44	150	17721	17721	17721	23	5	6	0	30	30
20200423	MI	35291	93030		3611		1148		1027		3237	1e1b7f955a01792c910e4e4aa917e2c08cc6c6bc	2020-04-23T20:00:00Z	2977		128321	128321	128321	26	164	0	8771	1325	10096
20200423	MN	2942	48606		268	712	104	274			1536	77ead2e737d28379a3c18e4ce8a3d643858858ef	2020-04-23T20:00:00Z	200	712	51548	51548	51548	27	21	52	1983	221	2204
20200423	MO	6321	53129		884							48e48812ff001c374231449a834049dbba052d95	2020-04-23T20:00:00Z	218		59450	59450	59450	29	10	0	1110	184	1294
20200423	MP	14	51								11	f8895b560c75d346cec0fcd0b01b315dc33e5843	2020-04-23T20:00:00Z	2		65	65	65	69	0	0	0	0	0
20200423	MS	5153	50236		595	946	156		78			d26dcf04ba8de0169951fbbc06275b175ad5e510	2020-04-23T20:00:00Z	201	946	55389	55389	55389	28	8	36	1295	259	1554
20200423	MT	442	11433		13	59					306	3e1927838461f9d67a17151a1b875d7b32c5e049	2020-04-23T20:00:00Z	14	59	11875	11875	11875	30	0	0	289	3	292
20200423	NC	7608	88577		486							bbf9bdc14956aaa478b0fb2f52cdb24cc7e80af2	2020-04-23T20:00:00Z	253		96185	96185	96185	37	11	0	5461	388	5849
20200423	ND	709	15621		18	65					269	7fc1a021491fdba4639bcc64f3fd6069ab8decd4	2020-04-23T20:00:00Z	15	65	16330	16330	16330	38	1	3	711	30	741
20200423	NE	1813	15547									f2fd230daa72e688681febd9ff6169824ff5dbdd	2020-04-23T20:00:00Z	45		17360	17360	17360	31	7	0	590	91	681
20200423	NH	1588	14424	265	91	213					550	2209e432aa2d24a070e051a80b6edfc571c3df64	2020-04-23T20:00:00Z	48	213	16277	16012	16012	33	6	7	874	97	971
20200423	NJ	99989	100159		7240		1990		1462			bacfc6e489570442eea13e5a50c80950924f48b6	2020-04-23T20:00:00Z	5368		200148	200148	200148	34	305	0	4365	4124	8489
20200423	NM	2210	39022		121	331					547	b2fe34c110d328badefbe2bc59e124a91496c1ad	2020-04-23T20:00:00Z	71	331	41232	41232	41232	35	6	25	217	138	355
20200423	NV	4208	30541									2c1813b9cfe100470c90d449bdd539fa36ce944a	2020-04-23T20:00:00Z	189		34749	34749	34749	32	17	0	734	127	861
20200423	NY	263460	432460		15021	57103	5016				23887	5159bd7b7ed3f6196cf82ae36d84c72ce69c37ad	2020-04-23T20:00:00Z	15740	57103	695920	695920	695920	36	438	0	19694	6244	25938
20200423	OH	14142	88183			2960		900				df903b7ce15ac22749d5b6e985b304d3dfd5225f	2020-04-23T20:00:00Z	656	2960	102325	102325	102325	39	46	78	3794	533	4327
20200423	OK	3017	43019		284	622	156				1884	73483ad72dbf7359d6fd1100f76a5e6d346ff606	2020-04-23T20:00:00Z	179	622	46036	46036	46036	40	9	34	0	123	123
20200423	OR	2127	41849		304	512	74		36			a42174d07b916ab1e53bcfb9f972cd4352208b84	2020-04-23T20:00:00Z	83	512	43976	43976	43976	41	5	24	2723	68	2791
20200423	PA	36647	142061		2750				679			5b4b9feeb40866177d8dcca6e71fa6a67eb324e1	2020-04-23T20:00:00Z	1421		178708	178708	178708	42	-201	0	5789	1602	7391
20200423	PR	915	9313	1951								bcd4a4a30d22306240afc42cba0e4c8382065ec3	2020-04-23T20:00:00Z	69		12179	10228	10228	72	2	0	471	0	471
20200423	RI	6256	38163		267	576	72		45		342	287d363ac81742fe94cd704d82b4061d37b17071	2020-04-23T20:00:00Z	189	576	44419	44419	44419	44	8	0	2282	415	2697
20200423	SC	4917	39546			837					3317	ad9c0d4b3f0603214bbfd86f321618fd3fe71293	2020-04-23T20:00:00Z	150	837	44463	44463	44463	45	10	0	1196	156	1352
20200423	SD	1956	12109		58	119					1064	96707585cf451dd251e90bb5c7efd8bc85664d72	2020-04-23T20:00:00Z	9	119	14065	14065	14065	46	1	8	521	98	619
20200423	TN	8266	114834			793					4193	98c0d438a93613acd8a010874b94cdd4c459e889	2020-04-23T20:00:00Z	170	793	123100	123100	123100	47	4	18	7696	424	8120
20200423	TX	21944	203134		1649						8025	595c3ac676dde2fd5ad65d57f664bd3549aa03ac	2020-04-23T20:00:00Z	561		225078	225078	225078	48	18	0	7420	875	8295
20200423	UT	3612	77015			301					1050	e522a322f86c92b93f6b7d8152dcb81a167b3f4d	2020-04-23T20:00:00Z	35	301	80627	80627	80627	49	1	13	4000	167	4167
20200423	VA	10627	53891	492	1379	1753	400		249		1567	01de09d9974c76207a644dc64bdb24ba34ff2ca1	2020-04-23T20:00:00Z	372	1753	65010	64518	64518	51	48	172	4988	361	5349
20200423	VI	54	583	31							48	8cdd69b69a346fa00fcbcaefd686f1f180dfcc01	2020-04-23T20:00:00Z	3		668	637	637	78	0	0	0	0	0
20200423	VT	825	13027		44						1710	e40c5a413adfa77801d4a16c0b7bdbeb118f5ead	2020-04-23T20:00:00Z	43		13852	13852	13852	50	3	0	388	2	390
20200423	WA	12494	135459		544		151					56fbb9b38b753bd176d9f69f969dc88bf2542405	2020-04-23T20:00:00Z	692		147953	147953	147953	53	10	0	2710	0	2710
20200423	WI	5052	51456	201	349	1318	146	342				887d8ba88412dbf71f9991bb452a51cc602551a9	2020-04-23T20:00:00Z	257	1318	56709	56508	56508	55	11	16	1954	207	2161
20200423	WV	967	26938		108		44		24		380	68e08a56ec77bd4371a5b9f3d88fd511ceed31fe	2020-04-23T20:00:00Z	29		27905	27905	27905	54	3	0	2041	28	2069
20200423	WY	326	7241			52					275	726fb1321e617cbd2ba7b1408f0a7c1d5aac14b4	2020-04-23T20:00:00Z	7	52	7567	7567	7567	56	1	0	-60	4	-56
20200422	AK	335	11824		39	36					196	67838ce525ff91e697603d8a18cbd34dfee4bda2	2020-04-22T20:00:00Z	9	36	12159	12159	12159	02	0	0	1034	6	1040
20200422	AL	5465	43295			730		288		170		30072566e40dbd50379cb264023c0557ca771763	2020-04-22T20:00:00Z	194	730	48760	48760	48760	01	17	31	0	234	234
20200422	AR	2276	27437		97	291			23	57	863	2ca508f112fb6c88a1351199b82f167554e25d1e	2020-04-22T20:00:00Z	42	291	29713	29713	29713	05	-1	0	2223	49	2272
20200422	AS	0	3	17								be2004b5531125c7d1afafb0f304da440c7c4353	2020-04-22T20:00:00Z			20	3	3	60	0	0	0	0	0
20200422	AZ	5459	51142		664		300		195		1265	c37cfe22570db99f0291554055f45f06541b3af3	2020-04-22T20:00:00Z	229		56601	56601	56601	04	21	0	1241	208	1449
20200422	CA	35396	429931		4984		1551					773232f6cb8a7d915ce247a32f45b4f3723b638a	2020-04-22T20:00:00Z	1354		465327	465327	465327	06	86	0	163092	2135	165227
20200422	CO	10447	38257		851	2003						3f7e7acba50a1ed4237da788ae570ba65071812a	2020-04-22T20:00:00Z	486	2003	48704	48704	48704	08	37	123	897	341	1238
20200422	CT	22469	47449		1972							4a0dfde544802f68208579d8734b333cc4b9ea99	2020-04-22T20:00:00Z	1544		69918	69918	69918	09	121	0	3617	2109	5726
20200422	DC	3206	12296		402		120		69		645	41dc68d78fc7c9cb9d59d5715dad29d717fd42f7	2020-04-22T20:00:00Z	127		15502	15502	15502	11	15	0	455	108	563
20200422	DE	3200	13353		269						599	732f6952f3c5017dc17e8c792823028c2360c977	2020-04-22T20:00:00Z	89		16553	16553	16553	10	7	0	-372	269	-103
20200422	FL	28309	260318	1258		4469						ff3403374f6ef6a6101f7f53793be4d41973c3f3	2020-04-22T20:00:00Z	910	4469	289885	288627	288627	12	54	234	10754	814	11568
20200422	GA	20740	73332			3959						d19c77af4ab1e054fc09ae6d03f94e611d1f87fe	2020-04-22T20:00:00Z	836	3959	94072	94072	94072	13	37	180	5073	859	5932
20200422	GU	134	1086		3		2				119	557df63373c44246af8793dab7b4f4fc970eff8b	2020-04-22T20:00:00Z	5		1220	1220	1220	66	0	0	53	1	54
20200422	HI	582	24760			56					437	3e7bad690dd39f057ff77c1a3de466a04e750eb7	2020-04-22T20:00:00Z	12	56	25342	25342	25342	15	2	1	648	-2	646
20200422	IA	3748	24496		272		92		57		1428	852074c0ecbb6ace525096033c5b0251175dcb5d	2020-04-22T20:00:00Z	90		28244	28244	28244	19	7	0	522	107	629
20200422	ID	1766	15964			158		58			710	1c6afa273193b88f4ddc24cf3d2b5b020aae3fa0	2020-04-22T20:00:00Z	51	158	17730	17730	17730	16	3	1	40	30	70
20200422	IL	35108	129238		4665		1220		747			0372392446bfb9441f1fc04ff3a7dfb8fc875317	2020-04-22T20:00:00Z	1565		164346	164346	164346	17	97	0	7300	2049	9349
20200422	IN	12438	57032				633		334			926b8f7bb7554be9a6e99cd7e468e0caefaca4e4	2020-04-22T20:00:00Z	661		69470	69470	69470	18	31	0	1865	341	2206
20200422	KS	2211	17992			432						456014232e36fb91c21c21aa9febc3122214389e	2020-04-22T20:00:00Z	110	432	20203	20203	20203	20	3	13	916	186	1102
20200422	KY	3192	30136		286	1076	165	558			1266	cc6b60504396551f42726b0ecf9d3cdc72b2c1a8	2020-04-22T20:00:00Z	171	1076	33328	33328	33328	21	17	17	366	142	508
20200422	LA	25258	117576		1747				287			19be1bd59dbf8234fbc24aaff741a97f9038a268	2020-04-22T20:00:00Z	1473		142834	142834	142834	22	68	0	0	404	404
20200422	MA	42944	137518		3977		1050					e07c12c798b7cc9ebdfc88cbf5561e48b4f168e3	2020-04-22T20:00:00Z	2182		180462	180462	180462	25	221	0	3345	1745	5090
20200422	MD	14775	61754		1432	3325	527				981	e26d6343fb1297e4af61be1c7aa39a69a27ac7fe	2020-04-22T20:00:00Z	631	3325	76529	76529	76529	24	47	167	2312	582	2894
20200422	ME	907	16784		42	144	18		10		455	988383238139014683890477a7617bad2c218775	2020-04-22T20:00:00Z	39	144	17691	17691	17691	23	3	5	2708	19	2727
20200422	MI	33966	84259		3305		1350		1065		3237	f16af44eafa16d95c6c4089edf972beff6ec8271	2020-04-22T20:00:00Z	2813		118225	118225	118225	26	113	0	0	999	999
20200422	MN	2721	46623		240	660	107	262			1317	c229760eeaecd3e0f89a64b60dd55b0a5cc64e78	2020-04-22T20:00:00Z	179	660	49344	49344	49344	27	19	31	1493	154	1647
20200422	MO	6137	52019		1001							35a73f53b0a0d35e6822d4bdc5b40d56f461659d	2020-04-22T20:00:00Z	208		58156	58156	58156	29	19	0	840	196	1036
20200422	MP	14	51								11	540e46fa4bb76c4ab5160d92985ce9eb860963cb	2020-04-22T20:00:00Z	2		65	65	65	69	0	0	0	0	0
20200422	MS	4894	48941		628	910	162		86			103ca03e2c13f06e80906d32c0f9c08939836f62	2020-04-22T20:00:00Z	193	910	53835	53835	53835	28	10	52	1293	178	1471
20200422	MT	439	11144		13	59					296	33bffc0beb1f1f60d5c069f46385261805790397	2020-04-22T20:00:00Z	14	59	11583	11583	11583	30	2	0	340	2	342
20200422	NC	7220	83116		434							060d914673ad86ebfbe9f63da4016cf41bbcfb29	2020-04-22T20:00:00Z	242		90336	90336	90336	37	29	0	6736	269	7005
20200422	ND	679	14910		23	62					229	eaf19b04bac7a012792bdccdb062bca9d4a6c49d	2020-04-22T20:00:00Z	14	62	15589	15589	15589	38	1	8	567	35	602
20200422	NE	1722	14957									ff59643fc0fd1b8bd484f52955b851efc8b9a473	2020-04-22T20:00:00Z	38		16679	16679	16679	31	5	0	233	74	307
20200422	NH	1491	13550	225	94	206					546	c4ac07e77350805afafeccd9476abfe068ddcfab	2020-04-22T20:00:00Z	42	206	15266	15041	15041	33	0	0	702	0	702
20200422	NJ	95865	95794		7210		1983		1570			b551e40bb5a294b994122858cdd140c1f2b81fb1	2020-04-22T20:00:00Z	5063		191659	191659	191659	34	310	0	3355	3478	6833
20200422	NM	2072	38805		119	306					529	d0e86efadb91d97c2b5b691831cc63e878627ece	2020-04-22T20:00:00Z	65	306	40877	40877	40877	35	7	15	2021	101	2122
20200422	NV	4081	29807									78fe226417f91248f04a310d82d2cdf160283a81	2020-04-22T20:00:00Z	172		33888	33888	33888	32	9	0	689	144	833
20200422	NY	257216	412766		15599	57103	5016				23887	063ae170f1554db9bab018095725657f5607b627	2020-04-22T20:00:00Z	15302	57103	669982	669982	669982	36	474	0	15131	5526	20657
20200422	OH	13609	84389			2882		880				4276a04e7d1b2091e0ed74fe01c290d625796ad6	2020-04-22T20:00:00Z	610	2882	97998	97998	97998	39	53	103	3400	359	3759
20200422	OK	2894	43019		298	588	147				1772	2363e500b22e951895202ea58f79e93bdbe14c66	2020-04-22T20:00:00Z	170	588	45913	45913	45913	40	6	27	1482	87	1569
20200422	OR	2059	39126		302	488	67		35			204c027327e97ea0cd4d1647f6ae8dc4169eeff0	2020-04-22T20:00:00Z	78	488	41185	41185	41185	41	0	17	0	57	57
20200422	PA	35045	136272		2764				685			95aeb541ffe8ecfcb488e4fcc7d322a382b3dd08	2020-04-22T20:00:00Z	1622		171317	171317	171317	42	58	0	3949	517	4466
20200422	PR	915	8842	1954								44e95a0d429cf5114529630c00ba4c8ff5c97ebc	2020-04-22T20:00:00Z	67		11711	9757	9757	72	3	0	53	-383	-330
20200422	RI	5841	35881		270	576	71		44		315	fca0bf6bfcb785246ac597dc53cbc3f6e533c7d4	2020-04-22T20:00:00Z	181	576	41722	41722	41722	44	10	0	2048	341	2389
20200422	SC	4761	38350			837					3317	0f5b22ad5d71ad37cc08168f14a40b2e5172e0d9	2020-04-22T20:00:00Z	140	837	43111	43111	43111	45	16	61	1512	322	1834
20200422	SD	1858	11588		62	111					937	f3e2e8022d2e2795a47e8bcc27e3a93897c49814	2020-04-22T20:00:00Z	8	111	13446	13446	13446	46	0	11	528	103	631
20200422	TN	7842	107138			775					4012	f32b1e84f5167aa75a9e2d0fedd3c5926c50efa3	2020-04-22T20:00:00Z	166	775	114980	114980	114980	47	9	15	6350	448	6798
20200422	TX	21069	195714		1678						7341	0823a164a5f99725e4f3c6722033850131fa840c	2020-04-22T20:00:00Z	543		216783	216783	216783	48	26	0	10511	873	11384
20200422	UT	3445	73015			288					970	2d2ef65991db156c73b1d97334160ea47f256998	2020-04-22T20:00:00Z	34	288	76460	76460	76460	49	2	11	3953	149	4102
20200422	VA	10266	48903	477	1374	1581	419		244		1497	52a99c3527fc568bad789fbe72a526ae5384537c	2020-04-22T20:00:00Z	324	1581	59646	59169	59169	51	0	0	0	636	636
20200422	VI	54	583	31							48	923864d2c6383c6d09b2f5e3e3bb564945903f10	2020-04-22T20:00:00Z	3		668	637	637	78	0	0	9	0	9
20200422	VT	823	12639		37						1710	3fe4f6824f9a92f38ee6001b74f0d7fb815e17f5	2020-04-22T20:00:00Z	40		13462	13462	13462	50	0	0	346	5	351
20200422	WA	12494	132749		543		161					097636733a986cbd2b6f33be0bcc454ab88f91fb	2020-04-22T20:00:00Z	682		145243	145243	145243	53	30	0	3823	0	3823
20200422	WI	4845	49502	229	355	1302	139	324				2390095d515f94486dad5fa495f7f8eb4bf2640b	2020-04-22T20:00:00Z	246	1302	54576	54347	54347	55	4	50	1661	225	1886
20200422	WV	939	24897		103		41		23		330	9727ad867f50e9b9f694c029a9e261b446769dbd	2020-04-22T20:00:00Z	26		25836	25836	25836	54	0	0	3048	25	3073
20200422	WY	322	7301		19	52					254	66dd15128cd950b48a239380340d70a23272c16f	2020-04-22T20:00:00Z	6	52	7623	7623	7623	56	0	0	0	2	2
20200421	AK	329	10790		42	36					168	10d6907c6ec12caa4a5896fc50c4a3f06c836c0c	2020-04-21T20:00:00Z	9	36	11119	11119	11119	02	0	0	987	8	995
20200421	AL	5231	43295			699		260		157		15be9201bc9d81ab58bf59be774f06a82952cdf7	2020-04-21T20:00:00Z	177	699	48526	48526	48526	01	10	58	2420	206	2626
20200421	AR	2227	25214		86	291			27	57	809	c06b4ad615195a2c20654842d3c404cb48159ee5	2020-04-21T20:00:00Z	43	291	27441	27441	27441	05	1	0	584	304	888
20200421	AS	0	3	17								afa8b4a6d80b0cf70a2968a2a992a6a71043ef8e	2020-04-21T20:00:00Z			20	3	3	60	0	0	0	0	0
20200421	AZ	5251	49901		637		285		181		1155	4a69e8a6cc27cbb70acca9544164c6a14767ec94	2020-04-21T20:00:00Z	208		55152	55152	55152	04	21	0	465	187	652
20200421	CA	33261	266839		4886		1502					130999e1dae6a15d665ea5cc4f161cd7681a5a73	2020-04-21T20:00:00Z	1268		300100	300100	300100	06	60	0	7317	2283	9600
20200421	CO	10106	37360		861	1880						22187aac3cc890945d5c4dfbc2e48b512bf82d5c	2020-04-21T20:00:00Z	449	1880	47466	47466	47466	08	27	67	895	376	1271
20200421	CT	20360	43832		1949							f39f1fb2973519f49a34aedc8a1765d0e03e75cc	2020-04-21T20:00:00Z	1423		64192	64192	64192	09	92	0	841	545	1386
20200421	DC	3098	11841		402		120		69		636	75a46a86c32f291b33808cf89aebfe736e271561	2020-04-21T20:00:00Z	112		14939	14939	14939	11	7	0	655	171	826
20200421	DE	2931	13725		263						565	aed23d700f3f936849e58824043aa8cedcb48ab1	2020-04-21T20:00:00Z	82		16656	16656	16656	10	10	0	0	186	186
20200421	FL	27495	249564	1203		4235						9f821074949d5d6047e4448cf38da1ff4ef699a6	2020-04-21T20:00:00Z	856	4235	278262	277059	277059	12	50	225	9999	835	10834
20200421	GA	19881	68259			3779						4cd0f63f74e65ce4fe77f7841f5fd68d9fd5a2f9	2020-04-21T20:00:00Z	799	3779	88140	88140	88140	13	66	229	2878	934	3812
20200421	GU	133	1033		3		2				114	e1e6bf7e31b6ecdaa4fe52ac6b055bbeee1b3e62	2020-04-21T20:00:00Z	5		1166	1166	1166	66	0	0	42	0	42
20200421	HI	584	24112			55					423	c24d2e957ec3c4227bf88c8223b8eb449d28aef1	2020-04-21T20:00:00Z	10	55	24696	24696	24696	15	0	3	517	4	521
20200421	IA	3641	23974		214		89		60		1293	9ccc924133e13cff1762c594b1db6ea8d487032a	2020-04-21T20:00:00Z	83		27615	27615	27615	19	4	0	1313	482	1795
20200421	ID	1736	15924			157		58			660	7256a7eac201794f186cb67fc6d3ae8e67561913	2020-04-21T20:00:00Z	48	157	17660	17660	17660	16	3	6	151	64	215
20200421	IL	33059	121938		4776		1226		781			257205aa1fd354cb30d3f55ba5f8f56d0e715faf	2020-04-21T20:00:00Z	1468		154997	154997	154997	17	119	0	5088	1551	6639
20200421	IN	12097	55167				676		368			d923aa798ebae153ddd35dc86b37e0ef673da7f5	2020-04-21T20:00:00Z	630		67264	67264	67264	18	61	0	2214	411	2625
20200421	KS	2025	17076			419						b5a3ebc0e46a44c9dc3ec83e1c65428096f38f6d	2020-04-21T20:00:00Z	107	419	19101	19101	19101	20	7	14	301	39	340
20200421	KY	3050	29770		263	1059	147	582			1174	b63fcad8418ac13d0eb4b332c147714c2b1e339d	2020-04-21T20:00:00Z	154	1059	32820	32820	32820	21	6	0	158	90	248
20200421	LA	24854	117576		1798				297			9fd12aed6e2d0c1164da15bb2d997bafac142731	2020-04-21T20:00:00Z	1405		142430	142430	142430	22	77	0	0	331	331
20200421	MA	41199	134173		3872		1040					18456ceafde2e31e1be2315d3ad9244478483067	2020-04-21T20:00:00Z	1961		175372	175372	175372	25	255	0	10009	3122	13131
20200421	MD	14193	59442		1433	3158	526				930	d928ff0a8db82d249852a56a747a46b7085c7751	2020-04-21T20:00:00Z	584	3158	73635	73635	73635	24	68	144	1729	509	2238
20200421	ME	888	14076		40	139	16		8		443	8dddf2b2c6af68e683803bf7b037e46f999eb44b	2020-04-21T20:00:00Z	36	139	14964	14964	14964	23	1	1	0	13	13
20200421	MI	32967	84259		3357		1346		1107		3237	799cb0263c02e9c25fc4f490ffe3823b1f184d5f	2020-04-21T20:00:00Z	2700		117226	117226	117226	26	232	0	2461	967	3428
20200421	MN	2567	45130		237	629	117	253			1254	1587a9753ec1e71fad13e5ed4c26f37409ab2260	2020-04-21T20:00:00Z	160	629	47697	47697	47697	27	17	27	750	97	847
20200421	MO	5941	51179		1001							3bbec91451c5e9fcf1b50cffbba417ad675ab670	2020-04-21T20:00:00Z	189		57120	57120	57120	29	12	0	973	134	1107
20200421	MP	14	51								11	10f9265b9e76c116da07d29fbf55c56ecfd90e5f	2020-04-21T20:00:00Z	2		65	65	65	69	0	0	0	0	0
20200421	MS	4716	47648		548	858	146		89			f9f79cd912be26a8aa5c3e2f11a09a99e4a3ea10	2020-04-21T20:00:00Z	183	858	52364	52364	52364	28	14	39	726	204	930
20200421	MT	437	10804		14	59					273	38f1e6145db866e6eae026b84569358b8a052b59	2020-04-21T20:00:00Z	12	59	11241	11241	11241	30	2	2	186	4	190
20200421	NC	6951	76380		427							8fa4e757ffff03abd933aeb93b47bd3a938257a9	2020-04-21T20:00:00Z	213		83331	83331	83331	37	34	0	3660	187	3847
20200421	ND	644	14343		17	54					214	0db523306c3b9caf0f6f06a7d891e5561afa0073	2020-04-21T20:00:00Z	13	54	14987	14987	14987	38	0	1	223	17	240
20200421	NE	1648	14724									cadd8d4ce3aa8615505fa04e80ceac585d1529fa	2020-04-21T20:00:00Z	33		16372	16372	16372	31	5	0	518	174	692
20200421	NH	1491	12848	244	78	206					521	d9a7e24923af437b104565949b43d3c5a22816d4	2020-04-21T20:00:00Z	42	206	14583	14339	14339	33	1	8	122	99	221
20200421	NJ	92387	92439		7594		1930		1501			e7abeea8698f39b4c754e9cb9a40c4e7f4daa693	2020-04-21T20:00:00Z	4753		184826	184826	184826	34	376	0	3188	3581	6769
20200421	NM	1971	36784		116	291					501	f96906d540264026ef1795afb8aac5375bf7cfb9	2020-04-21T20:00:00Z	58	291	38755	38755	38755	35	3	17	1587	126	1713
20200421	NV	3937	29118									e7ce94534f79a1964d8f76ed7aa4bd5673420d5b	2020-04-21T20:00:00Z	163		33055	33055	33055	32	5	0	601	107	708
20200421	NY	251690	397635		16076	57103	5016				23887	970040b6c9f0cd9cfedb38634b362787b8d13738	2020-04-21T20:00:00Z	14828	57103	649325	649325	649325	36	481	0	11286	4178	15464
20200421	OH	13250	80989			2779		838				822843310ab3872aef275a097144d9e0dd86682d	2020-04-21T20:00:00Z	557	2779	94239	94239	94239	39	48	126	3069	734	3803
20200421	OK	2807	41537		346	561	164				1702	b537e80c977846fcf7e6b1115987151223748622	2020-04-21T20:00:00Z	164	561	44344	44344	44344	40	21	20	8571	127	8698
20200421	OR	2002	39126		297	471	70		35			3c4c05e8c1f3e79f04d3b608620a1c840fc57480	2020-04-21T20:00:00Z	78	471	41128	41128	41128	41	3	6	1037	46	1083
20200421	PA	34528	132323		2743				673			e8d43bb845371f9d38e1c3596ca0ddcd730756e5	2020-04-21T20:00:00Z	1564		166851	166851	166851	42	360	0	2603	1296	3899
20200421	PR	1298	8789	1761								fcf6f50813c81c72d8854ad6b98d208e7a8f1d5e	2020-04-21T20:00:00Z	64		11848	10087	10087	72	1	0	303	46	349
20200421	RI	5500	33833		271	576	67		43		315	18b3d53f8682ff567fc3f07e8a66e1b7e33cab7e	2020-04-21T20:00:00Z	171	576	39333	39333	39333	44	16	245	1843	410	2253
20200421	SC	4439	36838			776					2063	a6cab844e1e2a7b3478efa2fb21c544f1811ba15	2020-04-21T20:00:00Z	124	776	41277	41277	41277	45	4	0	735	62	797
20200421	SD	1755	11060		65	100					824	992dc98887eb13afda521772d9999e3507038157	2020-04-21T20:00:00Z	8	100	12815	12815	12815	46	1	13	419	70	489
20200421	TN	7394	100788			760					3828	5ba03884448b10adc6a50ed0e1010abfcf498b54	2020-04-21T20:00:00Z	157	760	108182	108182	108182	47	5	30	7337	156	7493
20200421	TX	20196	185203		1419						6486	739a953d703356c070852d4c873827207ab43210	2020-04-21T20:00:00Z	517		205399	205399	205399	48	22	0	14267	738	15005
20200421	UT	3296	69062			277					888	944b4791fd93c9696980641689ce71ef01189065	2020-04-21T20:00:00Z	32	277	72358	72358	72358	49	4	9	3964	83	4047
20200421	VA	9630	48903	477	1331	1581	403		251		1418	29630a35632b836fcf45f2099bf5ccb790eb3012	2020-04-21T20:00:00Z	324	1581	59010	58533	58533	51	24	81	1158	640	1798
20200421	VI	54	574	35							48	054e65dc64000f399e63e2186fc0c2ccd18e1d41	2020-04-21T20:00:00Z	3		663	628	628	78	0	0	20	1	21
20200421	VT	818	12293		41						1710	91159c0759d24f14884efa79ac45ede968e53e75	2020-04-21T20:00:00Z	40		13111	13111	13111	50	2	0	128	2	130
20200421	WA	12494	128926		503		161					ee7e9461f1da855c5dea3d16dbf1b0d4eb6cdde9	2020-04-21T20:00:00Z	652		141420	141420	141420	53	18	0	2074	208	2282
20200421	WI	4620	47841	219	358	1252	137	324				e9ffd1a1dcd6cd7776bc0e7d03204b1e6eabac5f	2020-04-21T20:00:00Z	242	1252	52680	52461	52461	55	12	41	1238	121	1359
20200421	WV	914	21849		85		42		24		330	d34d48ec6ad8964bd9d0424c7731b0e5d5d41257	2020-04-21T20:00:00Z	26		22763	22763	22763	54	2	0	596	12	608
20200421	WY	320	7301		19	52					237	229d05fbf3c4684fd09c2466f4cccd8e29a577cb	2020-04-21T20:00:00Z	6	52	7621	7621	7621	56	4	1	228	7	235
20200420	AK	321	9803		46	36					161	1c99a7e1c363a89f2f8ab241524c88d328e3448f	2020-04-20T20:00:00Z	9	36	10124	10124	10124	02	0	0	227	2	229
20200420	AL	5025	40875			641		260		157		30c15cf3832f06f00b16592718072b2f8c548ef4	2020-04-20T20:00:00Z	167	641	45900	45900	45900	01	13	0	0	188	188
20200420	AR	1923	24630		93	291			24	57	749	1400a7da3fce5e813078b940af03430e86e35236	2020-04-20T20:00:00Z	42	291	26553	26553	26553	05	2	0	2202	142	2344
20200420	AS	0	3	17								a7c4bff380f29737760fb7ce0ab2cecb89c6d188	2020-04-20T20:00:00Z			20	3	3	60	0	0	0	0	0
20200420	AZ	5064	49436		637		285		181		1155	c9850364cfb5a53d0e9ea8d7bf56fb68b7810895	2020-04-20T20:00:00Z	187		54500	54500	54500	04	3	0	1375	135	1510
20200420	CA	30978	259522		4674		1480					41576d2aea97b9aeda709ef2fc0ca31cedad7b7a	2020-04-20T20:00:00Z	1208		290500	290500	290500	06	42	0	8955	645	9600
20200420	CO	9730	36465		874	1813						44b06613b46ed33221077ce6b0eafc3ad972717b	2020-04-20T20:00:00Z	422	1813	46195	46195	46195	08	11	16	1292	297	1589
20200420	CT	19815	42991		1919							48cfc5676164821e66c31464dc4489db83b53cfd	2020-04-20T20:00:00Z	1331		62806	62806	62806	09	245	0	2328	2265	4593
20200420	DC	2927	11186		402		120		69		630	ba1352bb1343d135719500198fb5285f4cf02312	2020-04-20T20:00:00Z	105		14113	14113	14113	11	9	0	280	134	414
20200420	DE	2745	13725		256						495	eb8aefc88630769f3f3713ae9863d989c4155192	2020-04-20T20:00:00Z	72		16470	16470	16470	10	5	0	1469	207	1676
20200420	FL	26660	239565	1104		4010						48713e4b862f27a7754d18ed675b070c79ed41b3	2020-04-20T20:00:00Z	806	4010	267329	266225	266225	12	25	80	9482	664	10146
20200420	GA	18947	65381			3550						52bbf3b141deb058e8e4c3c95d60c677879c8497	2020-04-20T20:00:00Z	733	3550	84328	84328	84328	13	46	86	3749	646	4395
20200420	GU	133	991		3		2				112	d3cc796bda2181c4beff41042751382967b6296f	2020-04-20T20:00:00Z	5		1124	1124	1124	66	0	0	48	-3	45
20200420	HI	580	23595			52					414	f86f0830219bde224a6f3177e795b563a7e523aa	2020-04-20T20:00:00Z	10	52	24175	24175	24175	15	1	1	699	6	705
20200420	IA	3159	22661		214		91		58		1235	b5492a5df365f18995800ea856c8df68284b7367	2020-04-20T20:00:00Z	79		25820	25820	25820	19	4	0	1013	257	1270
20200420	ID	1672	15773			151		53			585	5b4507852c8be04b3979dd2b1c5150270ecc7985	2020-04-20T20:00:00Z	45	151	17445	17445	17445	16	1	0	572	4	576
20200420	IL	31508	116850		4599		1239		757			a7cde33ab8ab9bd3b8a8701a731bea46c1895dbc	2020-04-20T20:00:00Z	1349		148358	148358	148358	17	59	0	3889	1151	5040
20200420	IN	11686	52953				669		353			464f563cfbea566a0f09415f44711f25b1c8e361	2020-04-20T20:00:00Z	569		64639	64639	64639	18	7	0	3021	476	3497
20200420	KS	1986	16775			405						8a4c6c22b95af6ad13d6f74e821750e2b3a9ad13	2020-04-20T20:00:00Z	100	405	18761	18761	18761	20	8	15	494	137	631
20200420	KY	2960	29612		274	1059	155	534			1174	24fd02d223bedfc30658c7616f6607de13542820	2020-04-20T20:00:00Z	148	1059	32572	32572	32572	21	4	0	94	253	347
20200420	LA	24523	117576		1794				332			6582b5d51a3083441560e329643a398040adee2d	2020-04-20T20:00:00Z	1328		142099	142099	142099	22	32	0	0	595	595
20200420	MA	38077	124164		3729		987					6f0f233cd1d3c8c92b71ce535ca72bb655ff556d	2020-04-20T20:00:00Z	1706		162241	162241	162241	25	0	0	0	0	0
20200420	MD	13684	57713			3014					917	f8ad78c1b5a28e1553fc763631f9daa83e4977f3	2020-04-20T20:00:00Z	516	3014	71397	71397	71397	24	30	128	2652	854	3506
20200420	ME	875	14076		39	138	16		9		414	0b77d62611e8535de65897d5d3364e85b3b48204	2020-04-20T20:00:00Z	35	138	14951	14951	14951	23	1	2	0	8	8
20200420	MI	32000	81798		3374		1346		1102		3237	392ae0c020c21dbbc1b892209cceb53cf9870110	2020-04-20T20:00:00Z	2468		113798	113798	113798	26	77	0	3561	576	4137
20200420	MN	2470	44380		237	602	126	241			1202	30d5ab7a9755878cf6bf27605a060a04dceb2f8b	2020-04-20T20:00:00Z	143	602	46850	46850	46850	27	9	28	1020	114	1134
20200420	MO	5807	50206		873							4af4d88f885569d2f6257445a4dfeeca5944a5c1	2020-04-20T20:00:00Z	177		56013	56013	56013	29	1	0	1964	140	2104
20200420	MP	14	51								11	d1a10e0647bc614d31772b798ad25e7657071f90	2020-04-20T20:00:00Z	2		65	65	65	69	0	0	9	0	9
20200420	MS	4512	46922		548	819	146		89			b83b01e3c5b28f2744892025a35a818eadc4d161	2020-04-20T20:00:00Z	169	819	51434	51434	51434	28	10	11	12131	238	12369
20200420	MT	433	10618		19	57					243	43b620f2e8e6847b386bcc5c1c26b00bf629c5ef	2020-04-20T20:00:00Z	10	57	11051	11051	11051	30	0	2	153	0	153
20200420	NC	6764	72720		373							5be41a497b5b5d214e51ac349c5e29a1ddbd443e	2020-04-20T20:00:00Z	179		79484	79484	79484	37	7	0	441	271	712
20200420	ND	627	14120		17	53					189	a91cac8977af5b41f3177b1df9d02e5cc48b1c40	2020-04-20T20:00:00Z	13	53	14747	14747	14747	38	3	2	1075	42	1117
20200420	NE	1474	14206									81b5f8ee0ee4fef36e9ad19133ee77eb59e10667	2020-04-20T20:00:00Z	28		15680	15680	15680	31	0	0	918	187	1105
20200420	NH	1392	12726	298	79	198					521	7de4c492da4e4977587cbd0351972d0a63921b2e	2020-04-20T20:00:00Z	41	198	14416	14118	14118	33	3	6	644	50	694
20200420	NJ	88806	89251		6986		2018		1594			475f85db6197c72804957a10154695964ecb1734	2020-04-20T20:00:00Z	4377		178057	178057	178057	34	175	0	3864	3505	7369
20200420	NM	1845	35197		103	274					487	6bce6cdfad3d7f7d56cda6e86127c1cdf1582674	2020-04-20T20:00:00Z	55	274	37042	37042	37042	35	2	16	363	47	410
20200420	NV	3830	28517									6597d6167cd367d35368d50b4f763775bf3fc8ae	2020-04-20T20:00:00Z	158		32347	32347	32347	32	3	0	647	102	749
20200420	NY	247512	386349		16103	57103	5016				23887	00fbff9168f7d91ad7b8b24e214b002b3d5bef6b	2020-04-20T20:00:00Z	14347	57103	633861	633861	633861	36	478	1380	11580	4726	16306
20200420	OH	12516	77920			2653		798				7ec883d7476955c4012c40d78cbd4bbbfd32e0ba	2020-04-20T20:00:00Z	509	2653	90436	90436	90436	39	38	88	2223	1224	3447
20200420	OK	2680	32966		307	541	136				1614	c1c68e1a81370eb7d4eeef17f88b8385c3223ff0	2020-04-20T20:00:00Z	143	541	35646	35646	35646	40	3	0	0	81	81
20200420	OR	1956	38089		303	465	74		35			c1e439a175412090f4a043eefba3e2754e477cd6	2020-04-20T20:00:00Z	75	465	40045	40045	40045	41	1	9	961	46	1007
20200420	PA	33232	129720		2701				659			b93e1d0f1b270a69f742a0992ff0924bf498fd39	2020-04-20T20:00:00Z	1204		162952	162952	162952	42	92	0	3150	948	4098
20200420	PR	1252	8486	1895								f9af3f76cd935a4b930bed17b1a1f1498e456936	2020-04-20T20:00:00Z	63		11633	9738	9738	72	1	0	206	39	245
20200420	RI	5090	31990		272	331	62		45		267	7eeca6d20edcdd054bea6d6dd4e6bfbe76f74dcd	2020-04-20T20:00:00Z	155	331	37080	37080	37080	44	5	0	1997	384	2381
20200420	SC	4377	36103			776					2063	f5e68b7b953689577424337933c68d8101e4ca7a	2020-04-20T20:00:00Z	120	776	40480	40480	40480	45	0	0	0	0	0
20200420	SD	1685	10641	0		87					709	543469daaca0f0e8a222eb3a9f588834b1d9a6bf	2020-04-20T20:00:00Z	7	87	12326	12326	12326	46	0	13	214	50	264
20200420	TN	7238	93451			730					3575	27a1a741ebcaa1665c87ecac9c56d22915c7e7f5	2020-04-20T20:00:00Z	152	730	100689	100689	100689	47	4	6	3423	168	3591
20200420	TX	19458	170936		1411						5706	aa618d940c111264f2522c4cfeae1275aee43b81	2020-04-20T20:00:00Z	495		190394	190394	190394	48	18	0	7149	535	7684
20200420	UT	3213	65098			268					776	d7ce1632b3287fa512ade724a644335c0a1cdcf5	2020-04-20T20:00:00Z	28	268	68311	68311	68311	49	1	9	4612	144	4756
20200420	VA	8990	47745	468	1296	1500	396		237		1324	2ea7ba60d3c4cf97b3aeeb0bdd023eb3482e6bc9	2020-04-20T20:00:00Z	300	1500	57203	56735	56735	51	23	78	1549	453	2002
20200420	VI	53	554	18							48	a28571d6bba244a615bedfe60519ae3388f419b5	2020-04-20T20:00:00Z	3		625	607	607	78	0	0	6	0	6
20200420	VT	816	12165		49						15	9f5e1896b278870fc9a50fbb682e6f8cc927a6f2	2020-04-20T20:00:00Z	38		12981	12981	12981	50	0	0	251	4	255
20200420	WA	12286	126852		403		122					278d356d9114a3a634c1b31775fd0512566151b5	2020-04-20T20:00:00Z	634		139138	139138	139138	53	10	0	2948	201	3149
20200420	WI	4499	46603	237	406	1211	168	307				3f68df6dae55c0dc7e23cad0c5c95cd51aeb6298	2020-04-20T20:00:00Z	230	1211	51339	51102	51102	55	10	21	1280	153	1433
20200420	WV	902	21253		77		37		23		290	9cf42f04bb516ad4d992e2e34b14bb506ace0786	2020-04-20T20:00:00Z	24		22155	22155	22155	54	6	0	2085	39	2124
20200420	WY	313	7073		19	51					233	7051d0f8ffb99101d5f51760a38f9161ea6bd4e4	2020-04-20T20:00:00Z	2	51	7386	7386	7386	56	0	1	101	4	105
20200419	AK	319	9576		37	36					153	a55d5f5198d699a8859e16fc9fa49cbecbc61939	2020-04-19T20:00:00Z	9	36	9895	9895	9895	02	0	0	235	5	240
20200419	AL	4837	40875			641		260		157		e120fdc84c91ed23d5f4a2a00e930fbf90f652b3	2020-04-19T20:00:00Z	154	641	45712	45712	45712	01	8	21	2992	182	3174
20200419	AR	1781	22428		88	291			25	57	721	26854a8543b5740ca16b32215f7349ffc12aed4d	2020-04-19T20:00:00Z	40	291	24209	24209	24209	05	2	0	26	42	68
20200419	AS	0	3	17								ae71dad66ccc8f5c3aaeafe4f292e04499664e5d	2020-04-19T20:00:00Z			20	3	3	60	0	0	0	0	0
20200419	AZ	4929	48061		631		283		187		994	33b8b85aadbce892fe140ca6c9c2cf3275f0e845	2020-04-19T20:00:00Z	184		52990	52990	52990	04	7	0	1735	210	1945
20200419	CA	30333	250567	7200	4731		1457					6497f09e42ab49264d37a27c55e3858737d2204a	2020-04-19T20:00:00Z	1166		288100	280900	280900	06	94	0	19864	1370	21234
20200419	CO	9433	35173		874	1797						30b797e974be7b9e0190a948977948fa7954192b	2020-04-19T20:00:00Z	411	1797	44606	44606	44606	08	20	42	913	386	1299
20200419	CT	17550	40663		1938							9eb73b754fac498c79f5eecf0d740580044c13b1	2020-04-19T20:00:00Z	1086		58213	58213	58213	09	50	0	2010	741	2751
20200419	DC	2793	10906		313		105		79		622	0afdb625281746e8bc0258458e6c11dd29cb69d7	2020-04-19T20:00:00Z	96		13699	13699	13699	11	5	0	304	127	431
20200419	DE	2538	12256		249						466	206aa57312ec65e2c5fe68147d10b55829f2e153	2020-04-19T20:00:00Z	67		14794	14794	14794	10	6	0	562	215	777
20200419	FL	25996	230083	1179		3930						9134ab1468fc864b0074346757d5fe0627ef37e5	2020-04-19T20:00:00Z	781	3930	257258	256079	256079	12	27	88	8825	727	9552
20200419	GA	18301	61632			3464						4f81acfbb704b29fa81c86366d17e1125118df19	2020-04-19T20:00:00Z	687	3464	79933	79933	79933	13	14	44	5093	632	5725
20200419	GU	136	943		6		2				112	ffd216b126680d43d0a167f20d2d146e6eacbef8	2020-04-19T20:00:00Z	5		1079	1079	1079	66	0	0	0	0	0
20200419	HI	574	22896			51					410	29fb1c3ee4a32fd0dc935059219095f7cbd5626a	2020-04-19T20:00:00Z	9	51	23470	23470	23470	15	0	3	1106	21	1127
20200419	IA	2902	21648		198		86		54		1171	82c26fb3e410a7d8aca341442728861b6f948759	2020-04-19T20:00:00Z	75		24550	24550	24550	19	1	0	1214	389	1603
20200419	ID	1668	15201			151		53			520	b6ed09b610f63b8964e71a17c94d2fae3f585ef4	2020-04-19T20:00:00Z	44	151	16869	16869	16869	16	1	0	247	13	260
20200419	IL	30357	112961		4314		1196		749			171fdba34c699b38cd99d9993a0c20b5a859abc3	2020-04-19T20:00:00Z	1290		143318	143318	143318	17	31	0	4717	1197	5914
20200419	IN	11210	49932				649		342			5528169e11d016a0a904789cbfc475f00682c329	2020-04-19T20:00:00Z	562		61142	61142	61142	18	17	0	3700	569	4269
20200419	KS	1849	16281			390						ed8dd64285c21138b232f1ab7fac90b4041ec9ea	2020-04-19T20:00:00Z	92	390	18130	18130	18130	20	6	7	395	59	454
20200419	KY	2707	29518		274	1059	155	534			1174	294401486731fa47c293d1a07099bc6abe64d708	2020-04-19T20:00:00Z	144	1059	32225	32225	32225	21	7	51	1444	185	1629
20200419	LA	23928	117576		1748				349			f39da3758743c982ec8f2c6a323d32041c56dd86	2020-04-19T20:00:00Z	1296		141504	141504	141504	22	29	0	3157	348	3505
20200419	MA	38077	124164		3804		987					fba67048a6f2b65b88455ea1503fa2f09c2d5bff	2020-04-19T20:00:00Z	1706		162241	162241	162241	25	146	0	3730	1705	5435
20200419	MD	12830	55061			2886					914	67e2b09c0defce78f91f1938bfd9be7452ae881e	2020-04-19T20:00:00Z	486	2886	67891	67891	67891	24	23	129	1999	522	2521
20200419	ME	867	14076		46	136	18		9		393	2ee56143f665f6eef6c7c7bf2d1b233c7ccefc29	2020-04-19T20:00:00Z	34	136	14943	14943	14943	23	2	0	0	20	20
20200419	MI	31424	78237		3403		1344		1115		3237	b3a1319a97d980ef71e08c1e9112f84ce2382a88	2020-04-19T20:00:00Z	2391		109661	109661	109661	26	83	0	9301	633	9934
20200419	MN	2356	43360		228	574	116	226			1160	c46d9c7e491debd22437fd9e1fbffe0c11a965be	2020-04-19T20:00:00Z	134	574	45716	45716	45716	27	13	13	1305	143	1448
20200419	MO	5667	48242		875							847abdacfffe186deb9e5f69ba2de46e4a0f46ce	2020-04-19T20:00:00Z	176		53909	53909	53909	29	1	0	0	150	150
20200419	MP	14	42	4							9	d9899c4db95fdfc1b466f0df099bd5e4d73cd24b	2020-04-19T20:00:00Z	2		60	56	56	69	0	0	0	0	0
20200419	MS	4274	34791			808	138		79			56b97ccde77eed01f684728fc5aee81aa4cd2251	2020-04-19T20:00:00Z	159	808	39065	39065	39065	28	7	26	0	300	300
20200419	MT	433	10465		18	55					243	01531efd541c443e1080cfb6e95eebb7dd6b2052	2020-04-19T20:00:00Z	10	55	10898	10898	10898	30	0	0	322	7	329
20200419	NC	6493	72279		465							33bb942114706fa830c9ff3bd5c0736ee8c5a648	2020-04-19T20:00:00Z	172		78772	78772	78772	37	8	0	2208	353	2561
20200419	ND	585	13045		15	51					189	c24fc5d7f1683d70f5c4b362ca03d131da90a4a3	2020-04-19T20:00:00Z	10	51	13630	13630	13630	38	1	4	610	57	667
20200419	NE	1287	13288									626331acb95da822b8543edb30d772eb6a727e02	2020-04-19T20:00:00Z	28		14575	14575	14575	31	4	0	749	149	898
20200419	NH	1342	12082	316	85	192					513	2228387ecb96872f72ce39a4189efd28cf4616a9	2020-04-19T20:00:00Z	38	192	13740	13424	13424	33	1	2	517	55	572
20200419	NJ	85301	85387		7494		1940		1628			bfacf58505686a7f6016e248759561bb29c71824	2020-04-19T20:00:00Z	4202		170688	170688	170688	34	132	0	4271	3881	8152
20200419	NM	1798	34834		92	258					465	45b0a25516b7d3002fe45c7522626bd3af59c125	2020-04-19T20:00:00Z	53	258	36632	36632	36632	35	2	16	932	87	1019
20200419	NV	3728	27870									dc7b0bb39e382412167e1696b5a5df37b9e90c90	2020-04-19T20:00:00Z	155		31598	31598	31598	32	4	0	745	102	847
20200419	NY	242786	374769		16213	55723	5016				23887	a31e7da9ac8b2747e083e07d2109e0dc8949cb2e	2020-04-19T20:00:00Z	13869	55723	617555	617555	617555	36	507	1384	14969	6054	21023
20200419	OH	11292	75697			2565		765				4cd095edc621321b7eaeb621d8e388ef842c6363	2020-04-19T20:00:00Z	471	2565	86989	86989	86989	39	20	46	6878	1353	8231
20200419	OK	2599	32966		307	541	136				1575	a6d29945e0f5ebbbf59fd16df1594b1519748563	2020-04-19T20:00:00Z	140	541	35565	35565	35565	40	1	0	0	29	29
20200419	OR	1910	37128		290	456	74		37			ec661c9d973bf39cbdb160e1460ee6576ad075e0	2020-04-19T20:00:00Z	74	456	39038	39038	39038	41	2	7	1389	66	1455
20200419	PA	32284	126570		2634				657			6e7208747c844734f6c1a7e4baaec23c97ffc391	2020-04-19T20:00:00Z	1112		158854	158854	158854	42	276	0	3674	1215	4889
20200419	PR	1213	8280	1839								a721603971d92c485f34bfcc042df1eee7d98b29	2020-04-19T20:00:00Z	62		11332	9493	9493	72	2	0	225	95	320
20200419	RI	4706	29993		278	331	66		37		244	9665fc9398589b5d582473ae54d28cadb76f2a6a	2020-04-19T20:00:00Z	150	331	34699	34699	34699	44	13	0	1658	215	1873
20200419	SC	4377	36103			776					2633	7131f56d8c3cca28acea564234b76af6ff0824c7	2020-04-19T20:00:00Z	120	776	40480	40480	40480	45	1	0	1516	131	1647
20200419	SD	1635	10427	0		74					646	3f65890db33d32f46a90ea34281347b33a146882	2020-04-19T20:00:00Z	7	74	12062	12062	12062	46	0	6	309	93	402
20200419	TN	7070	90028			724					3344	60d2f99d4e111f558462b9ff68cd65e6e71c7621	2020-04-19T20:00:00Z	148	724	97098	97098	97098	47	3	5	6204	308	6512
20200419	TX	18923	163787		1471						5334	0fc49b2c1df281f3fedfbacd2f2010c5221109ed	2020-04-19T20:00:00Z	477		182710	182710	182710	48	24	0	5808	663	6471
20200419	UT	3069	60486			259					679	5fef949ff5b5a3b616e0f7af426750ffeabbdf46	2020-04-19T20:00:00Z	27	259	63555	63555	63555	49	2	8	3473	138	3611
20200419	VA	8537	46196	499	1319	1422	388		231		1267	2c57acf155ca215593af4e21a3d82a98d0f1a240	2020-04-19T20:00:00Z	277	1422	55232	54733	54733	51	19	126	2318	484	2802
20200419	VI	53	548	22							48	8a1ae5c337b88d929c1347d2d99cee0960020aea	2020-04-19T20:00:00Z	3		623	601	601	78	0	0	158	0	158
20200419	VT	812	11914		53						15	0fd8206e283903ce9d079d7a99dc577628487dca	2020-04-19T20:00:00Z	38		12726	12726	12726	50	0	0	151	9	160
20200419	WA	12085	123904		586		193					53521ef370e043f6e7d0c292896a9448b058571e	2020-04-19T20:00:00Z	624		135989	135989	135989	53	21	0	3722	256	3978
20200419	WI	4346	45323	248	397	1190	162	307				7b769f633fc7090da95857b59e02c6b58d946863	2020-04-19T20:00:00Z	220	1190	49917	49669	49669	55	9	14	1361	147	1508
20200419	WV	863	19168		72		37		25		265	b84ada6c6a8233ff6d204c06b6db3dad4dc4ffb8	2020-04-19T20:00:00Z	18		20031	20031	20031	54	2	0	513	78	591
20200419	WY	309	6972		19	50					227	e267dd2b218ec12a6da6575976293932c0b3eda9	2020-04-19T20:00:00Z	2	50	7281	7281	7281	56	0	0	755	4	759
20200418	AK	314	9341		39	36					147	e01d04c1608f52dc596ef6e9cde32427d3da59b7	2020-04-18T20:00:00Z	9	36	9655	9655	9655	02	0	0	200	5	205
20200418	AL	4655	37883			620		247		148		db9e6bd49bb8fa0b75862eebb624fdb77a579372	2020-04-18T20:00:00Z	146	620	42538	42538	42538	01	2	26	4565	125	4690
20200418	AR	1739	22402		86	291			22	57	703	eec8a2490a89622aa7130d38b8fc3a8d59be09b7	2020-04-18T20:00:00Z	38	291	24141	24141	24141	05	1	291	603	44	647
20200418	AS	0	3	17								bf4a96d3c81bf1b9837fdc965967117ba4b3c5c8	2020-04-18T20:00:00Z			20	3	3	60	0	0	0	0	0
20200418	AZ	4719	46326		566		285		178		539	a4301cbdf289563b0e77dc0b34c1c06d33036d08	2020-04-18T20:00:00Z	177		51045	51045	51045	04	8	0	1603	212	1815
20200418	CA	28963	230703	7200	4936		1490					a9c31277a9b1ab3427316de11ad64f4b127fd51e	2020-04-18T20:00:00Z	1072		266866	259666	259666	06	87	0	6617	1435	8052
20200418	CO	9047	34260		843	1755						26ac73ae2504d808bf4c0f1332d68cdfd91640db	2020-04-18T20:00:00Z	391	1755	43307	43307	43307	08	17	62	1105	372	1477
20200418	CT	16809	38653		1946							256fef2f9d456903a1c8c6006831e589d3ebb8d3	2020-04-18T20:00:00Z	1036		55462	55462	55462	09	0	0	0	0	0
20200418	DC	2666	10602		313		105		79		608	d3a2a3fcd66b3b4757fcce3a46615e70fb6509ee	2020-04-18T20:00:00Z	91		13268	13268	13268	11	5	0	435	190	625
20200418	DE	2323	11694		224						423	463423f890b6020e5c40a82cd608f9aea6573a31	2020-04-18T20:00:00Z	61		14017	14017	14017	10	0	0	0	0	0
20200418	FL	25269	221258	0		3842						2176200a41dd3f01171fa85299fdc0f7ab3f3a90	2020-04-18T20:00:00Z	754	3842	246527	246527	246527	12	55	177	10540	1150	11690
20200418	GA	17669	56539			3420						2565bc253000e62f29b0da78e7eba4ac12e912f2	2020-04-18T20:00:00Z	673	3420	74208	74208	74208	13	23	96	2049	475	2524
20200418	GU	136	943		6		2				110	dca33f2fce6847da9aa89c5aa93994db30b15e73	2020-04-18T20:00:00Z	5		1079	1079	1079	66	0	0	3	0	3
20200418	HI	553	21790			48					390	258ad5f1ea6322a617a09ed88785f16e4ea4cc26	2020-04-18T20:00:00Z	9	48	22343	22343	22343	15	0	3	474	12	486
20200418	IA	2513	20434		193		84		51		1095	98ef5b0bf163139ee1c1b53a0ee004255777072b	2020-04-18T20:00:00Z	74		22947	22947	22947	19	10	0	974	181	1155
20200418	ID	1655	14954			151		53			453	a3d02ffb5a444e736635ba7d7c87c48d9e118f29	2020-04-18T20:00:00Z	43	151	16609	16609	16609	16	2	3	380	46	426
20200418	IL	29160	108244		4340		1192		740			c66c5c73ef01e154c6f70ccc1c7399c17cbb9b11	2020-04-18T20:00:00Z	1259		137404	137404	137404	17	125	0	5656	1585	7241
20200418	IN	10641	46232				663		360			4057af437d8aeeb997c248711046a829ad8666a7	2020-04-18T20:00:00Z	545		56873	56873	56873	18	26	0	1601	487	2088
20200418	KS	1790	15886			383						d9fb96d86b079b9e15d116e72c7aa0faed677a63	2020-04-18T20:00:00Z	86	383	17676	17676	17676	20	2	8	690	85	775
20200418	KY	2522	28074		360	1008	227	514			979	274eaebc9b0a7226236683c1d7a64ec3c2955df9	2020-04-18T20:00:00Z	137	1008	30596	30596	30596	21	8	37	756	93	849
20200418	LA	23580	114419		1761				347			55ce37dc6547f8caa1cc8430bdfc20cc29521e86	2020-04-18T20:00:00Z	1267		137999	137999	137999	22	54	0	5550	462	6012
20200418	MA	36372	120434		3750		987					821c89a9c2d907123e6d0d27ecae7b18978a8ceb	2020-04-18T20:00:00Z	1560		156806	156806	156806	25	156	0	6092	1970	8062
20200418	MD	12308	53062			2757					771	cbf14419d163fef946e49fd13a76a857f2b73129	2020-04-18T20:00:00Z	463	2757	65370	65370	65370	24	38	145	2625	736	3361
20200418	ME	847	14076		49	136	20		12		382	e7214ce4f707e1e8a635a3cf38e984c564a2d534	2020-04-18T20:00:00Z	32	136	14923	14923	14923	23	3	3	0	20	20
20200418	MI	30791	68936		3634		1423		1203		3237	2e6c124c6e344d492ce72890f839c4c2aae2f299	2020-04-18T20:00:00Z	2308		99727	99727	99727	26	81	0	0	768	768
20200418	MN	2213	42055		239	561	111	215			1118	bf427777ae6442c2e6294bd777fbbd7a87b2abae	2020-04-18T20:00:00Z	121	561	44268	44268	44268	27	10	43	1073	142	1215
20200418	MO	5517	48242		875							00d835600fd20e8d0680a8afccf5b922d8348b2c	2020-04-18T20:00:00Z	175		53759	53759	53759	29	10	0	1808	234	2042
20200418	MP	14	42	4							9	f6bcb3d42df33c91ed6a0f7dd767a1ed1dbf28a8	2020-04-18T20:00:00Z	2		60	56	56	69	0	0	0	1	1
20200418	MS	3974	34791			782	154		99			a83198e0f902783d50e3de2e926f3e705e309b0b	2020-04-18T20:00:00Z	152	782	38765	38765	38765	28	12	46	0	181	181
20200418	MT	426	10143		17	55					234	2dc43c83d8c0ed53e1a880a5851671c68d19cd3d	2020-04-18T20:00:00Z	10	55	10569	10569	10569	30	2	1	321	4	325
20200418	NC	6140	70071		388							c37a91deaaad48e58705312e38a6baff928948af	2020-04-18T20:00:00Z	164		76211	76211	76211	37	12	0	2949	281	3230
20200418	ND	528	12435		13	47					183	aad568c873238b5cd64027dc33dca766482518fc	2020-04-18T20:00:00Z	9	47	12963	12963	12963	38	0	0	532	89	621
20200418	NE	1138	12539									430b7e2f83f537185b3964052441c2626a845b1d	2020-04-18T20:00:00Z	24		13677	13677	13677	31	0	0	501	72	573
20200418	NH	1287	11565	174	86	190					468	f605fea50f3ee8b194a5f37bf56e5329c0426eee	2020-04-18T20:00:00Z	37	190	13026	12852	12852	33	0	0	144	0	144
20200418	NJ	81420	81116		7718		2024		1641			2c98aa87acbdcab2efa4ff30b0cc10d21f35c62c	2020-04-18T20:00:00Z	4070		162536	162536	162536	34	230	0	2134	2953	5087
20200418	NM	1711	33902		96	242					382	f4530150b6e41cb8496c6cf81e6826498a882d79	2020-04-18T20:00:00Z	51	242	35613	35613	35613	35	7	12	1011	114	1125
20200418	NV	3626	27125									0463c7b5460ccaf3d387f017181f7808535a9fd4	2020-04-18T20:00:00Z	151		30751	30751	30751	32	9	0	887	102	989
20200418	NY	236732	359800		16967	54339	5016				23887	563bfe9c9f2a26f5dc16b5e8c60fae51c3220f2d	2020-04-18T20:00:00Z	13362	54339	596532	596532	596532	36	540	1915	16219	7090	23309
20200418	OH	9939	68819			2519		760				b530d1c09134ce67159aca29d4d468956372c5ee	2020-04-18T20:00:00Z	451	2519	78758	78758	78758	39	33	95	0	1081	1081
20200418	OK	2570	32966		307	541	136				1515	252c6e812512bcc3b4ecc69984d32a38511b15be	2020-04-18T20:00:00Z	139	541	35536	35536	35536	40	3	13	1811	105	1916
20200418	OR	1844	35739		290	449	74		37			b64d78255c9b7f2dcb0331cd990d010ddf9c0390	2020-04-18T20:00:00Z	72	449	37583	37583	37583	41	2	22	1203	59	1262
20200418	PA	31069	122896		2613				660			2120d7fe1eced33687fa2242ca4e2d72e225dc88	2020-04-18T20:00:00Z	836		153965	153965	153965	42	80	0	4964	1628	6592
20200418	PR	1118	8055	1760								ebd310b1cbea796276b9c627a79eb874b6e3dac3	2020-04-18T20:00:00Z	60		10933	9173	9173	72	2	0	191	50	241
20200418	RI	4491	28335		255	331	67		43		217	5aac9cd94170d771d8fd18f5442bf86b4327834e	2020-04-18T20:00:00Z	137	331	32826	32826	32826	44	19	0	1751	314	2065
20200418	SC	4246	34587			776					2633	fbc074dd4bb4e3e76c02cac6dffa09c08417b088	2020-04-18T20:00:00Z	119	776	38833	38833	38833	45	10	101	2234	315	2549
20200418	SD	1542	10118	1		68					552	63e408f45e4b88e187c2ebb6b015764586d5ae05	2020-04-18T20:00:00Z	7	68	11661	11660	11660	46	0	5	467	131	598
20200418	TN	6762	83824			719					3234	d775321820b86101ebf8a3437f125acfcc909d18	2020-04-18T20:00:00Z	145	719	90586	90586	90586	47	3	8	3140	173	3313
20200418	TX	18260	157979		1321						4806	21eb573f5111b59ca48c587165ac1b22e4dc74e4	2020-04-18T20:00:00Z	453		176239	176239	176239	48	25	0	5814	889	6703
20200418	UT	2931	57013			251					565	543bc8845f617c2fc7fdf1c0b5baca4a71413e4e	2020-04-18T20:00:00Z	25	251	59944	59944	59944	49	2	7	4047	126	4173
20200418	VA	8053	43878	486	1307	1296	398		230		1228	0ba994d2be950ed6b9023307d6ed059b6be70d6a	2020-04-18T20:00:00Z	258	1296	52417	51931	51931	51	27	75	2372	562	2934
20200418	VI	53	390	35							46	671d457b1cf63196b9c46ef63410e667b8117957	2020-04-18T20:00:00Z	3		478	443	443	78	1	0	17	2	19
20200418	VT	803	11763		56						15	36960d6661dba9cc126639823445d0cfbcd55a3f	2020-04-18T20:00:00Z	38		12566	12566	12566	50	3	0	426	24	450
20200418	WA	11829	120182		518		155					2fa973a713a045eff97a1419078fcdfaca307de7	2020-04-18T20:00:00Z	603		132011	132011	132011	53	20	0	2434	211	2645
20200418	WI	4199	43962	229	361	1176	135	307				c8533bced41a10a9ce61ad9d9def36404b71d154	2020-04-18T20:00:00Z	211	1176	48390	48161	48161	55	6	23	1597	154	1751
20200418	WV	785	18655		83		40		27		255	a75aca4c21fff87eb0ae0f470119102cf9033ec1	2020-04-18T20:00:00Z	16		19440	19440	19440	54	3	0	728	31	759
20200418	WY	305	6217		19	50					206	be9193c6ea5170561593d1cbbd0bd8ec3c02ccdc	2020-04-18T20:00:00Z	2	50	6522	6522	6522	56	0	7	86	9	95
20200417	AK	309	9141			36					128	c3c164894704f8aebee11fc4f6ad0bc28ccd9bcd	2020-04-17T20:00:00Z	9	36	9450	9450	9450	02	0	1	706	9	715
20200417	AL	4530	33318			594		247		148		45dcb973e5afc9f133feabe69f3dd9bee397039d	2020-04-17T20:00:00Z	144	594	37848	37848	37848	01	11	41	1272	185	1457
20200417	AR	1695	21799		83				21		593	00867f9f13791928c5808e7a74ea2b0977d4156b	2020-04-17T20:00:00Z	37		23494	23494	23494	05	0	0	744	75	819
20200417	AS	0	3	17								90ca343d5718470453e1b9cee714cd1df362e638	2020-04-17T20:00:00Z			20	3	3	60	0	0	0	0	0
20200417	AZ	4507	44723		566		285		178		539	fb9ae32e3ee2c773d7e1d5128b796e95fe258990	2020-04-17T20:00:00Z	169		49230	49230	49230	04	19	0	1559	273	1832
20200417	CA	27528	224086	7200	4892		1484					0848a86720c79066de7797bb7080a731c9a49879	2020-04-17T20:00:00Z	985		258814	251614	251614	06	95	0	3868	1346	5214
20200417	CO	8675	33155		858	1693						7bfd6ed89a0f9cc44bd6bd15e24dbe0b2f78465d	2020-04-17T20:00:00Z	374	1693	41830	41830	41830	08	17	57	902	395	1297
20200417	CT	16809	38653		1946							937ae531cbd43b25e4861134fd7b1c3d108019b8	2020-04-17T20:00:00Z	1036		55462	55462	55462	09	65	0	1415	925	2340
20200417	DC	2476	10167		313		105		79		573	324321d343090fa89ad61fc4763554ddaf591b02	2020-04-17T20:00:00Z	86		12643	12643	12643	11	5	0	367	126	493
20200417	DE	2323	11694		224						423	fa6c14a855f5d451c0d2917f1fa32b0be9c906cb	2020-04-17T20:00:00Z	61		14017	14017	14017	10	9	0	419	248	667
20200417	FL	24119	210718	1285		3665						8a55e8a0ee83d8d7159d1859c7f34038d348c42c	2020-04-17T20:00:00Z	699	3665	236122	234837	234837	12	53	205	14367	1222	15589
20200417	GA	17194	54490			3324						cf9cb75a5ed95172d0970a1fb552b6b3aeee75b3	2020-04-17T20:00:00Z	650	3324	71684	71684	71684	13	63	216	2220	1525	3745
20200417	GU	136	940		6		2				97	00e66352d45b488be874cc6e1fae2eac242f96b1	2020-04-17T20:00:00Z	5		1076	1076	1076	66	0	0	70	1	71
20200417	HI	541	21316			45					374	65fd57da094ad148b31cf321853505cad29cf13b	2020-04-17T20:00:00Z	9	45	21857	21857	21857	15	0	0	1146	11	1157
20200417	IA	2332	19460		183		88		52		1007	743c17c0be91e3dcd96023a0b17550b906833fd6	2020-04-17T20:00:00Z	64		21792	21792	21792	19	4	0	926	191	1117
20200417	ID	1609	14574			148		51			390	f668581521143edad8f8ab891e5a5c833811e568	2020-04-17T20:00:00Z	41	148	16183	16183	16183	16	0	5	330	22	352
20200417	IL	27575	102588		4454		1196		777			aed86e4a64aa42a61dd9b9d90b80ddc6f0f8f313	2020-04-17T20:00:00Z	1134		130163	130163	130163	17	62	0	5732	1842	7574
20200417	IN	10154	44631				638		417			fb891b635ab79ac5879b853cd6f286a95af310ec	2020-04-17T20:00:00Z	519		54785	54785	54785	18	42	0	3058	612	3670
20200417	KS	1705	15196			375						7b4bfcfe6666776c87956a66fe9418794c69a39e	2020-04-17T20:00:00Z	84	375	16901	16901	16901	20	4	16	662	117	779
20200417	KY	2429	27318		477	971	333	506			956	959ae2f4da8c8312c664905ee46889190838e629	2020-04-17T20:00:00Z	129	971	29747	29747	29747	21	7	164	1285	138	1423
20200417	LA	23118	108869		1868				363			e81028ceb787333a5d374df0bbc6e18dee65512e	2020-04-17T20:00:00Z	1213		131987	131987	131987	22	57	0	4815	586	5401
20200417	MA	34402	114342		3766	2340	987					e924eed8760be6c791fe57b9edf59f1fa8c58425	2020-04-17T20:00:00Z	1404	2340	148744	148744	148744	25	159	0	5750	2221	7971
20200417	MD	11572	50437			2612					736	dc86a5af2a6ca80e088e2e808f6cc34a9a5cfcce	2020-04-17T20:00:00Z	425	2612	62009	62009	62009	24	33	161	2378	788	3166
20200417	ME	827	14076		55	133	28		8		352	0d4df50e7aab010ceeaf7b19f540dad2653da0e7	2020-04-17T20:00:00Z	29	133	14903	14903	14903	23	2	3	0	31	31
20200417	MI	30023	68936		3674		1428		1167		629	d06230acbb65a805506492581bba6e586293d304	2020-04-17T20:00:00Z	2227		98959	98959	98959	26	134	0	3913	760	4673
20200417	MN	2071	40982		223	518	106	202			1066	5733dd18761393e8548530c42a910ad330964388	2020-04-17T20:00:00Z	111	518	43053	43053	43053	27	17	43	1219	159	1378
20200417	MO	5283	46434		1043							0455d0d245866e7d682abab839b2bd17ceea0edb	2020-04-17T20:00:00Z	165		51717	51717	51717	29	13	0	897	172	1069
20200417	MP	13	42	4								5d1e30c8e3fde663e5fbe35f229964ef81e56f79	2020-04-17T20:00:00Z	2		59	55	55	69	0	0	15	0	15
20200417	MS	3793	34791			736	154		99			be3208b4f3448e30b365470dbe34fd2a5ba5cd32	2020-04-17T20:00:00Z	140	736	38584	38584	38584	28	11	54	0	169	169
20200417	MT	422	9822		21	54					233	dcf104975fe661e77fdee7292f708972ddb7704a	2020-04-17T20:00:00Z	8	54	10244	10244	10244	30	1	2	301	7	308
20200417	NC	5859	67122		429							36c22ac0ce8eb3827d8f24b776cd22bd31759e27	2020-04-17T20:00:00Z	152		72981	72981	72981	37	21	0	1670	394	2064
20200417	ND	439	11903		16	47					172	8ebc1913ded71278974a8df56e399b01f3967ba7	2020-04-17T20:00:00Z	9	47	12342	12342	12342	38	0	2	592	46	638
20200417	NE	1066	12038									702131468cb79aacf355dfbccdebdd04ece74fee	2020-04-17T20:00:00Z	24		13104	13104	13104	31	3	0	696	114	810
20200417	NH	1287	11421	174	74	190					455	b50f444c0fe2cf7ed5056d353436c1e4e873fcec	2020-04-17T20:00:00Z	37	190	12882	12708	12708	33	5	12	394	148	542
20200417	NJ	78467	78982		8011		1961		1594			7722a23203ac41ff398af795fcc2094c7bd24cde	2020-04-17T20:00:00Z	3840		157449	157449	157449	34	322	0	2469	3150	5619
20200417	NM	1597	32891		90	230					353	26835a1513b9e3079e2a32db9346f8a0485e1247	2020-04-17T20:00:00Z	44	230	34488	34488	34488	35	8	15	981	113	1094
20200417	NV	3524	26238									3c0f7214c9269e3f1b5a0e0880e540abee1e0183	2020-04-17T20:00:00Z	142		29762	29762	29762	32	5	0	1108	203	1311
20200417	NY	229642	343581		17156	52424	5059				23887	8911812f87dcd85e5d5aab63eb027027390e68a5	2020-04-17T20:00:00Z	12822	52424	573223	573223	573223	36	630	1974	15286	7358	22644
20200417	OH	8858	68819			2424		740				366867b8710ccb4873954bcf3720e21dd872cc38	2020-04-17T20:00:00Z	418	2424	77677	77677	77677	39	29	93	2393	444	2837
20200417	OK	2465	31155		325	528	155				1331	603ffb4b425ba80e433b8ba7de9827da0e6ecfa6	2020-04-17T20:00:00Z	136	528	33620	33620	33620	40	5	0	2613	108	2721
20200417	OR	1785	34536		301	427	69		41			88ad63feef7a476846b281e7a5ca0d06f5a2b9bf	2020-04-17T20:00:00Z	70	427	36321	36321	36321	41	6	13	1334	49	1383
20200417	PA	29441	117932		2603				661			7753812f0b3fd92934a49267cfdee8d8704d2188	2020-04-17T20:00:00Z	756		147373	147373	147373	42	49	0	4197	1706	5903
20200417	PR	1068	7864	1478								2679d31cdf8d9a2bfe948e85ac5ab1ff133a8ffc	2020-04-17T20:00:00Z	58		10410	8932	8932	72	2	0	549	25	574
20200417	RI	4177	26584		252	331	62		43		196	c63aa5aaf5bfd7ac7c785015118a59aae01aa1bb	2020-04-17T20:00:00Z	118	331	30761	30761	30761	44	13	0	2358	339	2697
20200417	SC	3931	32353			675						1831fa1707525e22e14e5bd9c3004469a2a5db12	2020-04-17T20:00:00Z	109	675	36284	36284	36284	45	2	0	1276	275	1551
20200417	SD	1411	9651	0		63					457	ab6d709096e5bc28e2d2b8e89f43ed3dda957bcf	2020-04-17T20:00:00Z	7	63	11062	11062	11062	46	0	8	412	100	512
20200417	TN	6589	80684			711					3017	14d476e6bb2b3510a4bd87e166ee3fd62ea61bbc	2020-04-17T20:00:00Z	142	711	87273	87273	87273	47	1	20	1897	327	2224
20200417	TX	17371	152165		1522						4190	8623aff77e66ba45458a1b0a3bd58bdf7003ffa3	2020-04-17T20:00:00Z	428		169536	169536	169536	48	35	0	10073	916	10989
20200417	UT	2805	52966			244					443	e4d62921a010ad39f3d55f9106fcd9e0803a7648	2020-04-17T20:00:00Z	23	244	55771	55771	55771	49	2	6	5971	122	6093
20200417	VA	7491	41506	499	1308	1221	400		224		1110	ff7ccb63ac538a9363756f8828b0f638e720c076	2020-04-17T20:00:00Z	231	1221	49496	48997	48997	51	23	107	1951	602	2553
20200417	VI	51	373	34							46	d7c7429bb77548894a0b2ec5bdb55b2b75c80c25	2020-04-17T20:00:00Z	2		458	424	424	78	1	0	16	0	16
20200417	VT	779	11337		32						15	9e438cc9be758290e0a6f4a230c492d486348ddd	2020-04-17T20:00:00Z	35		12116	12116	12116	50	0	0	598	11	609
20200417	WA	11618	117748		622		195					36ef5ca4dcb2056bd35f89d34ea8ae353241c783	2020-04-17T20:00:00Z	583		129366	129366	129366	53	16	0	4248	328	4576
20200417	WI	4045	42365	198	361	1153	141	306	348			c9ef889d54f4bfde0ead54b94940b942c3470029	2020-04-17T20:00:00Z	205	1153	46608	46410	46410	55	8	32	1391	170	1561
20200417	WV	754	17927		85		34		24		223	ad31b1e4321ce885951bf5265875a40b6bb326a5	2020-04-17T20:00:00Z	13		18681	18681	18681	54	0	0	360	15	375
20200417	WY	296	6131		19	43					148	642a8ad48c6d39a9b280ab3d557e5b93916c72ca	2020-04-17T20:00:00Z	2	43	6427	6427	6427	56	0	0	0	0	0
20200416	AK	300	8435			35					110	42353f78693987154276c7c482342a46ec11c180	2020-04-16T20:00:00Z	9	35	8735	8735	8735	02	0	1	64	7	71
20200416	AL	4345	32046			553		227		137		bc8d87a6ade709e9ed0c8824e73dff454277a85f	2020-04-16T20:00:00Z	133	553	36391	36391	36391	01	12	28	2082	232	2314
20200416	AR	1620	21055		85				21		548	95e15a426548163accca607e39e7c97a7e229f6e	2020-04-16T20:00:00Z	37		22675	22675	22675	05	4	0	790	51	841
20200416	AS	0	3	17								614a57a963d84c55c40b863aaf08221f68f0387c	2020-04-16T20:00:00Z			20	3	3	60	0	0	0	0	0
20200416	AZ	4234	43164		578		278		188		460	1a168d4509dfc562564670fbcf91399c32b0981a	2020-04-16T20:00:00Z	150		47398	47398	47398	04	8	0	1816	272	2088
20200416	CA	26182	220218	13200	5031		1568					5dcfd2b30974d93b8a73329bff070f19d3c6b04f	2020-04-16T20:00:00Z	890		259600	246400	246400	06	69	0	28156	1758	29914
20200416	CO	8280	32253		859	1636						5ab00d24748f984e874dbb1cec5d4e0baa5bc875	2020-04-16T20:00:00Z	357	1636	40533	40533	40533	08	28	80	614	339	953
20200416	CT	15884	37238		1926							1bb94dbdf022f3759ed20948cdbc345e04c11271	2020-04-16T20:00:00Z	971		53122	53122	53122	09	103	0	1850	1129	2979
20200416	DC	2350	9800		313		105		79		552	100abd89bf88d9f88b0684c7fd04cc5c47fdbb60	2020-04-16T20:00:00Z	81		12150	12150	12150	11	9	0	472	153	625
20200416	DE	2075	11275		209						378	dd363b6c3c0463e2a6e649df8585db9df967656e	2020-04-16T20:00:00Z	52		13350	13350	13350	10	6	0	187	61	248
20200416	FL	22897	196351	1325		3460						06c954c644a662900c772814ef2f221fa53f2cfb	2020-04-16T20:00:00Z	646	3460	220573	219248	219248	12	37	116	5353	386	5739
20200416	GA	15669	52270			3108						8aaf9eeaa61c479d5fbdec370b859848240cbb24	2020-04-16T20:00:00Z	587	3108	67939	67939	67939	13	35	186	3167	682	3849
20200416	GU	135	870		9						86	0107b4ce28700584446b713b915b5f313941df7f	2020-04-16T20:00:00Z	5		1005	1005	1005	66	0	0	27	0	27
20200416	HI	530	20170			45					359	e33b0740a6789b0e6c49839355dc5383946c7e82	2020-04-16T20:00:00Z	9	45	20700	20700	20700	15	0	0	884	13	897
20200416	IA	2141	18534		175		84		48		987	811a574b1b6eb83be03e008db2fb01e26663f57a	2020-04-16T20:00:00Z	60		20675	20675	20675	19	7	0	660	146	806
20200416	ID	1587	14244			143		46				2760055f6b99a310921a9e6d1a2ed07aae6c7b81	2020-04-16T20:00:00Z	41	143	15831	15831	15831	16	2	2	310	123	433
20200416	IL	25733	96856		4423		1248		797			23ce0bf16b1ad45da236bf0f2008ea9c7690fa8f	2020-04-16T20:00:00Z	1072		122589	122589	122589	17	124	0	4520	1140	5660
20200416	IN	9542	41573				696		426			2927dc0fb6c1d5ce0ee783aad32fe18025ac0c3d	2020-04-16T20:00:00Z	477		51115	51115	51115	18	41	0	2132	587	2719
20200416	KS	1588	14534			359						f575d83d57c7f02002f57572833006ef35cd7045	2020-04-16T20:00:00Z	80	359	16122	16122	16122	20	4	17	1360	94	1454
20200416	KY	2291	26033		412	807	252	367			862	cf873721a2821eccf77c5806ad0e9bf84eead44a	2020-04-16T20:00:00Z	122	807	28324	28324	28324	21	7	120	546	81	627
20200416	LA	22532	104054		1914				396			6ae3a5f7f0b1e1a5c00710d1a5571702dfbff14c	2020-04-16T20:00:00Z	1156		126586	126586	126586	22	53	0	4077	581	4658
20200416	MA	32181	108592		3729	2340	973					0425ffa52b8579292fdb23fe4553389cbbf419b9	2020-04-16T20:00:00Z	1245	2340	140773	140773	140773	25	137	0	6487	2263	8750
20200416	MD	10784	48059			2451					736	d56e3e4ce6ef5676611c0e85ddcb6285cc9b16f3	2020-04-16T20:00:00Z	392	2451	58843	58843	58843	24	43	220	2328	752	3080
20200416	ME	796	14076		47	130	20		7		333	be0574a2f960338b2bd6f86c05096a5e3efe7620	2020-04-16T20:00:00Z	27	130	14872	14872	14872	23	3	4	0	26	26
20200416	MI	29263	65023		3809		1447		1211		617	fc2f4153662699af6660687292deea26fb89bd6f	2020-04-16T20:00:00Z	2093		94286	94286	94286	26	172	0	3385	1204	4589
20200416	MN	1912	39763		213	475	103	188			1020	b833be00de318500a4f0801f2a296db180d26ee7	2020-04-16T20:00:00Z	94	475	41675	41675	41675	27	7	30	1330	103	1433
20200416	MO	5111	45537		1043							53b0c28902cfc5e79cd3ef99c641acc23be5c41c	2020-04-16T20:00:00Z	152		50648	50648	50648	29	5	0	1420	216	1636
20200416	MP	13	27	7								7d544f5f807e9f8c276238d3a04583cea4a44be8	2020-04-16T20:00:00Z	2		47	40	40	69	0	0	0	0	0
20200416	MS	3624	34791			682	154		99			5717e19e747db660898e4565434b15677e31d469	2020-04-16T20:00:00Z	129	682	38415	38415	38415	28	7	37	0	264	264
20200416	MT	415	9521		21	52					218	99cabfac3936ec988dc0c385d4bee214e6ecb79e	2020-04-16T20:00:00Z	7	52	9936	9936	9936	30	0	1	342	11	353
20200416	NC	5465	65452		452							a2c94ae3b889dfdf1066125f7d3d2876e246863a	2020-04-16T20:00:00Z	131		70917	70917	70917	37	14	0	2748	342	3090
20200416	ND	393	11311		14	45					163	7c3e7659bc28e4b0d83b64339e64eb138aa67867	2020-04-16T20:00:00Z	9	45	11704	11704	11704	38	0	1	359	28	387
20200416	NE	952	11342									8b2863e154a48cb4ef39054af406ec77527e3bd7	2020-04-16T20:00:00Z	21		12294	12294	12294	31	1	0	514	51	565
20200416	NH	1139	11027	121	70	178					365	6397ebd7f9ef6f49d37c39a9cd815134cc8c6cec	2020-04-16T20:00:00Z	32	178	12287	12166	12166	33	0	0	0	0	0
20200416	NJ	75317	76513		8224		2014		1645			8f04a2a6fb4ff0d2e41da80b7bca3da6ae2279ff	2020-04-16T20:00:00Z	3518		151830	151830	151830	34	362	0	3522	4287	7809
20200416	NM	1484	31910		90	215					353	e5c87a0fafb5269e348f0ecb57470090ffb7e441	2020-04-16T20:00:00Z	36	215	33394	33394	33394	35	0	34	467	77	544
20200416	NV	3321	25130									d6b686120e1dfc653a79c73a2e541bc0063949c6	2020-04-16T20:00:00Z	137		28451	28451	28451	32	6	0	686	110	796
20200416	NY	222284	328295		17735	50450	5091				23887	bd386393a80d22e8b4638b53c9a00a316b7c209a	2020-04-16T20:00:00Z	12192	50450	550579	550579	550579	36	606	4249	16062	8505	24567
20200416	OH	8414	66426			2331		707				d2f0dea6e94f7fef69d41e2dbbead2143d030efd	2020-04-16T20:00:00Z	389	2331	74840	74840	74840	39	28	94	2665	623	3288
20200416	OK	2357	28542		236	528	163				1240	34565e51b7a75892769360e0777101a5ee4a420b	2020-04-16T20:00:00Z	131	528	30899	30899	30899	40	8	18	1586	94	1680
20200416	OR	1736	33202		307	414	89		43			7687b415f103f263c88274f27175bd5f223e0fcf	2020-04-16T20:00:00Z	64	414	34938	34938	34938	41	6	13	1514	73	1587
20200416	PA	27735	113735		2512				675			3451836d13d960a278308c0a8bc877668376fda8	2020-04-16T20:00:00Z	707		141470	141470	141470	42	60	0	2641	1245	3886
20200416	PR	1043	7315	1465								0f1b0b0eccfdaeeafea3a6c037a304b113bb219d	2020-04-16T20:00:00Z	56		9823	8358	8358	72	5	0	490	69	559
20200416	RI	3838	24226		245	331	61		43		182	bb544990f7c3e3da791f26108024f6657594c9c3	2020-04-16T20:00:00Z	105	331	28064	28064	28064	44	18	0	1858	309	2167
20200416	SC	3656	31077			675						4f595f8157dc108d79c5c84582734e32cad3cfe9	2020-04-16T20:00:00Z	107	675	34733	34733	34733	45	0	0	0	0	0
20200416	SD	1311	9239	2		55					373	acf65b2256b92f503485645dfd2318e10c6517d8	2020-04-16T20:00:00Z	7	55	10552	10550	10550	46	1	4	548	143	691
20200416	TN	6262	78787			691					2786	eaf32844c68a683d76188caaa701c09a801e5a95	2020-04-16T20:00:00Z	141	691	85049	85049	85049	47	6	28	3970	183	4153
20200416	TX	16455	142092		1459						3677	f5a1a7a1a57afbec5a59835798a8bafb84e8d661	2020-04-16T20:00:00Z	393		158547	158547	158547	48	29	0	5774	963	6737
20200416	UT	2683	46995			238					357	4c78de52111a12808864cd3f24c4421ed0ed2e16	2020-04-16T20:00:00Z	21	238	49678	49678	49678	49	1	17	1923	141	2064
20200416	VA	6889	39555	537	1337	1114	427		238		951	eae55eac787f3e4c2e73870cc66c941eb81919a5	2020-04-16T20:00:00Z	208	1114	46981	46444	46444	51	13	66	1886	389	2275
20200416	VI	51	357	35							46	143c5d6649137d1edc42de6a5dd0031c456f3d4f	2020-04-16T20:00:00Z	1		443	408	408	78	0	0	26	0	26
20200416	VT	768	10739		58						15	1ea60000d2e949646925602b03e1fd49dd2bfeef	2020-04-16T20:00:00Z	35		11507	11507	11507	50	5	0	417	9	426
20200416	WA	11290	113500		595		196					6a901351a5da9d316e0bc63ff2609d7f97d20c39	2020-04-16T20:00:00Z	567		124790	124790	124790	53	26	0	1340	242	1582
20200416	WI	3875	40974	218	394	1121	147	299				b489f85e57a1a10a130ad9b1a778b36f397c01ab	2020-04-16T20:00:00Z	197	1121	45067	44849	44849	55	15	30	1648	154	1802
20200416	WV	739	17567		85		34		24		223	05b379c922d4696ed601bea890c1897fb79d5174	2020-04-16T20:00:00Z	13		18306	18306	18306	54	3	0	613	37	650
20200416	WY	296	6131		19	43					148	e5c5dc72231ac86d9fbfe8b9c6bd9ee605b3943c	2020-04-16T20:00:00Z	2	43	6427	6427	6427	56	0	0	89	9	98
20200415	AK	293	8371			34					106	673f84f2ad0944b787570c22a3fa5081f0dee21a	2020-04-15T20:00:00Z	9	34	8664	8664	8664	02	0	2	308	8	316
20200415	AL	4113	29964			525		219		134		b67f0835fabad299a3701a2e6ba8f3214f60186b	2020-04-15T20:00:00Z	121	525	34077	34077	34077	01	11	32	723	237	960
20200415	AR	1569	20265		83	130		43	26	39	489	3d44b421c28add57d694ce93d5d4fb0c52b4f1f1	2020-04-15T20:00:00Z	33	130	21834	21834	21834	05	3	0	614	89	703
20200415	AS	0	3	17								8e1b2a94a99618ad907f782452421342c293290e	2020-04-15T20:00:00Z			20	3	3	60	0	0	0	0	0
20200415	AZ	3962	41348		590		286		202		385	cced5a2b57e0eb8fe4113e4fc7de313b92761598	2020-04-15T20:00:00Z	142		45310	45310	45310	04	11	0	1058	156	1214
20200415	CA	24424	192062	13200	5163		1175					07566a23b8d837a8af05eb08dd1bbc9beabd8fef	2020-04-15T20:00:00Z	821		229686	216486	216486	06	63	0	13192	1086	14278
20200415	CO	7941	31639		878	1556						178915c7cf54d7841b476b3396ad50ac5e2fade6	2020-04-15T20:00:00Z	329	1556	39580	39580	39580	08	21	63	588	250	838
20200415	CT	14755	35388		1908							2d22b602de0610e18d57043cc51080f8edba9a01	2020-04-15T20:00:00Z	868		50143	50143	50143	09	197	0	3536	766	4302
20200415	DC	2197	9328		313		105		79		530	40f095fc5893e7b59e1156d52eef137249615c15	2020-04-15T20:00:00Z	72		11525	11525	11525	11	5	0	102	139	241
20200415	DE	2014	11088		208						354	16da060a7231775a11a6c916d60f30170d958dec	2020-04-15T20:00:00Z	46		13102	13102	13102	10	5	0	545	253	798
20200415	FL	22511	190998	1335		3344						f8fa87d0742465433075ca7eaf8ea8118844a595	2020-04-15T20:00:00Z	609	3344	214844	213509	213509	12	72	284	9185	1144	10329
20200415	GA	14987	49103			2922						cae9735f50c95ddb53ba6d92a2f2b3fcddd93e6c	2020-04-15T20:00:00Z	552	2922	64090	64090	64090	13	51	153	1531	764	2295
20200415	GU	135	843		9		2		2		73	8d1942c5bf59b1ff47c23035904164b11b51ca62	2020-04-15T20:00:00Z	5		978	978	978	66	0	0	32	0	32
20200415	HI	517	19286			45					333	a714a697aec8c9b1f06e2418ad98376f9995f6cf	2020-04-15T20:00:00Z	9	45	19803	19803	19803	15	0	1	370	13	383
20200415	IA	1995	17874		171		78		43		908	325bab5cc4423ccded984dc754f6627f5de425ef	2020-04-15T20:00:00Z	53		19869	19869	19869	19	4	0	888	96	984
20200415	ID	1464	13934			141		43				47b70ce8d525ccfe2bdcc36bf60c815557d3ef29	2020-04-15T20:00:00Z	39	141	15398	15398	15398	16	6	6	273	11	284
20200415	IL	24593	92336		4283		1189		796			0c46a8e1185cbf2da83f959bc450567d3e657902	2020-04-15T20:00:00Z	948		116929	116929	116929	17	80	0	4967	1346	6313
20200415	IN	8955	39441				737		422			2e66ab2081462fe7175b10cf71954f89ee0bd970	2020-04-15T20:00:00Z	436		48396	48396	48396	18	48	0	1951	428	2379
20200415	KS	1494	13174			342						741290e76dc8a96f228e1b1f0265839274c1bb2f	2020-04-15T20:00:00Z	76	342	14668	14668	14668	20	7	15	453	68	521
20200415	KY	2210	25487		305	687	137	263			653	7a9d1b012f945c1b95c8ae33f3e74905cb97db2c	2020-04-15T20:00:00Z	115	687	27697	27697	27697	21	11	14	852	162	1014
20200415	LA	21951	99977		1943				425			4867cbef72b802351bee7b6a64aeb28b6cf873ea	2020-04-15T20:00:00Z	1103		121928	121928	121928	22	90	0	3073	433	3506
20200415	MA	29918	102105		3635	2340	973					7935d1488b039a3764464b73e82ca6c09f1ab0bb	2020-04-15T20:00:00Z	1108	2340	132023	132023	132023	25	151	0	3717	1755	5472
20200415	MD	10032	45731			2231					607	21fc0ecd1c9792f868faec7e483042e4a31d3ce3	2020-04-15T20:00:00Z	349	2231	55763	55763	55763	24	47	109	1470	560	2030
20200415	ME	770	14076		48	126	22		9		305	e9cf94b8fa7dbbd5ae8f4d19a59dc0e95f68bb69	2020-04-15T20:00:00Z	24	126	14846	14846	14846	23	4	2	2468	36	2504
20200415	MI	28059	61638		3918		1468		1212		452	c15ad5c7dee7ddd892a0f92c12ece0400b55d4a7	2020-04-15T20:00:00Z	1921		89697	89697	89697	26	153	0	2413	1058	3471
20200415	MN	1809	38433		197	445	93	175			940	f1171cb80ab97afa1d029dfd356d4615dc88bfb7	2020-04-15T20:00:00Z	87	445	40242	40242	40242	27	8	40	887	114	1001
20200415	MO	4895	44117		1024							6e4be90622adf587d625b5751989a07a554a11af	2020-04-15T20:00:00Z	147		49012	49012	49012	29	14	0	825	209	1034
20200415	MP	13	27	7								9e4313b445ebbe0b16760b3bbee331ae6401250e	2020-04-15T20:00:00Z	2		47	40	40	69	0	0	0	0	0
20200415	MS	3360	34791			645	154		99			d05e5d2b8e752c0ad1a46b77af0cacd196370dd3	2020-04-15T20:00:00Z	122	645	38151	38151	38151	28	11	49	0	273	273
20200415	MT	404	9179		21	51					209	93ecb003f2a23275e2e681d720654a0a2ceabaf8	2020-04-15T20:00:00Z	7	51	9583	9583	9583	30	0	1	344	5	349
20200415	NC	5123	62704		431							5f92fc6275e53ffc256dcd7aef4ea36d732744f7	2020-04-15T20:00:00Z	117		67827	67827	67827	37	9	0	2689	99	2788
20200415	ND	365	10952		13	44					142	7560537f4933cf30f04500c5b9fa651e3eb9487b	2020-04-15T20:00:00Z	9	44	11317	11317	11317	38	0	2	377	24	401
20200415	NE	901	10828									d32127075c9d4b81935ccbceef63e04783cd46e6	2020-04-15T20:00:00Z	20		11729	11729	11729	31	2	0	342	30	372
20200415	NH	1139	11027	121	70	178					365	015c02d79a187cd5e8069e8e8b56675ef3310118	2020-04-15T20:00:00Z	32	178	12287	12166	12166	33	9	26	437	119	556
20200415	NJ	71030	72991		8270		1980		1705			a1d3be61faebbecb0fb2d8564b474468f1ffdd78	2020-04-15T20:00:00Z	3156		144021	144021	144021	34	351	0	2041	2206	4247
20200415	NM	1407	31443		87	181					340	c2a768159fbeb43c1952ca1b95b6da166f99514d	2020-04-15T20:00:00Z	36	181	32850	32850	32850	35	5	0	818	62	880
20200415	NV	3211	24444									982c76668c33c42b936979ce9d53140cf470e47d	2020-04-15T20:00:00Z	131		27655	27655	27655	32	11	0	871	123	994
20200415	NY	213779	312233		18697	46201	5225				23887	1345a6429c3718d790172d3c91f25184b1df3832	2020-04-15T20:00:00Z	11586	46201	526012	526012	526012	36	752	0	15298	11571	26869
20200415	OH	7791	63761			2237		677				ea6e49b055a0ca5556581c489b1856a532675634	2020-04-15T20:00:00Z	361	2237	71552	71552	71552	39	37	81	3040	638	3678
20200415	OK	2263	26956		194	510	107				1115	8a12432d26cb2221b2f83b98d44a24500c54d06c	2020-04-15T20:00:00Z	123	510	29219	29219	29219	40	15	22	871	79	950
20200415	OR	1663	31688		305	401	95		43			c6fed9f1fa421f55707f0ddac96736083ab45ee8	2020-04-15T20:00:00Z	58	401	33351	33351	33351	41	3	20	958	30	988
20200415	PA	26490	111094		2395				668			4318df239342730ed7c96fe01174f84b229181cf	2020-04-15T20:00:00Z	647		137584	137584	137584	42	63	0	2808	1145	3953
20200415	PR	974	6825	1410								43474cb427471e7c540223732e9e98269c0e2af1	2020-04-15T20:00:00Z	51		9209	7799	7799	72	6	0	541	51	592
20200415	RI	3529	22368		229	331	54		44		168	505c2312cd82df0fdf0f7f2f0985489df7125f75	2020-04-15T20:00:00Z	87	331	25897	25897	25897	44	7	0	2719	278	2997
20200415	SC	3656	31077			675						a2abbb9b0fcf19b2af159e4a2079f4942aa3d7ac	2020-04-15T20:00:00Z	107	675	34733	34733	34733	45	10	0	758	103	861
20200415	SD	1168	8691	0		51					329	56f54f4b46df7451d1557a1535094be9d8b7334e	2020-04-15T20:00:00Z	6	51	9859	9859	9859	46	0	6	383	180	563
20200415	TN	6079	74817			663					2196	2e637ff36a1861115fbebf8ec944d2c97aa82f70	2020-04-15T20:00:00Z	135	663	80896	80896	80896	47	11	30	1809	256	2065
20200415	TX	15492	136318		1538						3150	fd169f5a78bd0ac684499791a5ba2f0ee8318a26	2020-04-15T20:00:00Z	364		151810	151810	151810	48	46	0	4475	868	5343
20200415	UT	2542	45072			221					218	f1de11bfb56f8f39c4440f1921363b342a5826da	2020-04-15T20:00:00Z	20	221	47614	47614	47614	49	1	8	1008	130	1138
20200415	VA	6500	37669	496	1298	1048	394		234		752	7dc829337ed6386ccc773e2f04348f2c7b7a0dbb	2020-04-15T20:00:00Z	195	1048	44665	44169	44169	51	41	1048	1077	329	1406
20200415	VI	51	331	35							44	95049b7539010144345654f7a3f6cbe6efbe462f	2020-04-15T20:00:00Z	1		417	382	382	78	0	0	5	0	5
20200415	VT	759	10322		63						15	1669256ed2aed8d9f91b715cbbee0c6f85bc77f2	2020-04-15T20:00:00Z	30		11081	11081	11081	50	1	0	489	7	496
20200415	WA	11048	112160		645		194					e939c8bb9cb2778ff4e93eb4aded201df8e733b3	2020-04-15T20:00:00Z	541		123208	123208	123208	53	25	0	28769	307	29076
20200415	WI	3721	39326	280	406	1091	163	290				d5c12eba567acf1c9e2ee2b9aa915afee64342cb	2020-04-15T20:00:00Z	182	1091	43327	43047	43047	55	12	42	1329	166	1495
20200415	WV	702	16954		82	164	36	73	23	50	211	b18a653a4338aadc65598d0fcd0af46e08167006	2020-04-15T20:00:00Z	10	164	17656	17656	17656	54	1	0	556	62	618
20200415	WY	287	6042			43					129	5b2e779c0acd3bd8a1d72c7473eacb87867e6039	2020-04-15T20:00:00Z	2	43	6329	6329	6329	56	1	0	353	12	365
20200414	AK	285	8063			32					98	5315a4f1841f006de941785d317d4bb3057063e2	2020-04-14T20:00:00Z	9	32	8348	8348	8348	02	1	0	510	8	518
20200414	AL	3876	29241			493		210		132		fdef67fc2526eb4972bb573db30ce225d2ac391e	2020-04-14T20:00:00Z	110	493	33117	33117	33117	01	11	36	3793	142	3935
20200414	AR	1480	19651		81	130		43	29	39	427	907ec6f1eeb2bdbc47087e6f29f8dd66d4e03d99	2020-04-14T20:00:00Z	30	130	21131	21131	21131	05	0	0	257	70	327
20200414	AS	0	3	17								185c50b581ff3a04f08affd4eb6d8739e5f920fa	2020-04-14T20:00:00Z			20	3	3	60	0	0	0	0	0
20200414	AZ	3806	40290		580		286		216		249	7afc2afc97a6d3d4ee3cc637067272a2584445f8	2020-04-14T20:00:00Z	131		44096	44096	44096	04	9	0	645	104	749
20200414	CA	23338	178870	13200	5163		1552					1f65c8b2d5328790f9cbedda2bfe2325921ed07a	2020-04-14T20:00:00Z	758		215408	202208	202208	06	71	0	10336	990	11326
20200414	CO	7691	31051		888	1493						066997c17f87cf08fc0d8b0e79f82164d05cfcb0	2020-04-14T20:00:00Z	308	1493	38742	38742	38742	08	4	21	1201	7	1208
20200414	CT	13989	31852		1779							78f6969207143e30d7e31c57727060aa6dceb19d	2020-04-14T20:00:00Z	671		45841	45841	45841	09	69	0	924	608	1532
20200414	DC	2058	9226		295		95		31		518	dafa456b34fa9ba6b89253015b782876f6cbefe1	2020-04-14T20:00:00Z	67		11284	11284	11284	11	14	0	247	103	350
20200414	DE	1761	10543		204						277	0b4aa321c592c1b78fe25c7303b5c9ff0bd9eaf2	2020-04-14T20:00:00Z	41		12304	12304	12304	10	6	0	348	136	484
20200414	FL	21367	181813	1275		3060						b577561bc8ed7135d1d5f86319c7618eb4d7e8d7	2020-04-14T20:00:00Z	537	3060	204455	203180	203180	12	54	227	6207	766	6973
20200414	GA	14223	47572			2769						e98314a9ad82070e5aab98fae3a637052d835ecd	2020-04-14T20:00:00Z	501	2769	61795	61795	61795	13	37	180	3866	908	4774
20200414	GU	135	811		13		2		2		66	43a8d7bd2d2ca1d17d7c5b60af65bfeafadabcb1	2020-04-14T20:00:00Z	5		946	946	946	66	0	0	41	0	41
20200414	HI	504	18916			44					315	e01e426d6c9851f6dff5ffdfb923dd0b2ccfa9e6	2020-04-14T20:00:00Z	9	44	19420	19420	19420	15	0	0	571	5	576
20200414	IA	1899	16986		163		73		41		741	ebcf272676e4b8542c2534292aab391679f1a075	2020-04-14T20:00:00Z	49		18885	18885	18885	19	6	0	0	189	189
20200414	ID	1453	13661			135		38				777ef89768a10db7c9c8a2399853b4b909947c6e	2020-04-14T20:00:00Z	33	135	15114	15114	15114	16	6	3	206	27	233
20200414	IL	23247	87369		4283		1189		796			193239d8b51a59855b00a55edee15ee316951607	2020-04-14T20:00:00Z	868		110616	110616	110616	17	74	0	3626	1222	4848
20200414	IN	8527	37490				721		435			b69228298ef925c76acd39e5442c5bcc0d3f60d0	2020-04-14T20:00:00Z	388		46017	46017	46017	18	38	0	1187	291	1478
20200414	KS	1426	12721			327						bda44e265aa550daef73afb7ebc3569012d9df95	2020-04-14T20:00:00Z	69	327	14147	14147	14147	20	7	18	233	50	283
20200414	KY	2048	24635		299	673	136	259			629	2b7342b70a38c752c22a13316b8d1e0a23e4ad2a	2020-04-14T20:00:00Z	104	673	26683	26683	26683	21	7	6	732	85	817
20200414	LA	21518	96904		1977				436			9b6c1ac221a66ad81a99cc1b339c9508902561d8	2020-04-14T20:00:00Z	1013		118422	118422	118422	22	129	0	9829	502	10331
20200414	MA	28163	98388		3615	2340						8dc1f8ee3946c6f0c27a89111dbb701bea6372b2	2020-04-14T20:00:00Z	957	2340	126551	126551	126551	25	113	0	3206	1296	4502
20200414	MD	9472	44261			2122					607	2e95981d2f117826eb9aa5b28b4816a376ce9284	2020-04-14T20:00:00Z	302	2122	53733	53733	53733	24	40	147	1446	536	1982
20200414	ME	734	11608		58	124	21		9		292	07611c393a61a586a42b1766b55713cde98bf804	2020-04-14T20:00:00Z	20	124	12342	12342	12342	23	1	0	0	36	36
20200414	MI	27001	59225		3910		1497		1235		452	2f9554ed2cfa321ae23a7feb3e0e69139276697b	2020-04-14T20:00:00Z	1768		86226	86226	86226	26	166	0	2216	1366	3582
20200414	MN	1695	37546		177	405	75	155			909	582ed8cc017fc1db3291ebb7cb62aa9ba87408fe	2020-04-14T20:00:00Z	79	405	39241	39241	39241	27	9	44	769	45	814
20200414	MO	4686	43292		1041							4f05ef3a06d242a9732b6cffbf6a78bcf81f4925	2020-04-14T20:00:00Z	133		47978	47978	47978	29	19	0	2252	298	2550
20200414	MP	13	27	7								a825a7fc1d8625af08be8708a47baf7916020de0	2020-04-14T20:00:00Z	2		47	40	40	69	0	0	0	2	2
20200414	MS	3087	34791			596	154		99			956818cd92a3e7624c9d5b71ccc385f74c294bea	2020-04-14T20:00:00Z	111	596	37878	37878	37878	28	13	47	6749	145	6894
20200414	MT	399	8835		24	50					197	fc436784be7707d945e86cb69153f25edaa5b085	2020-04-14T20:00:00Z	7	50	9234	9234	9234	30	0	3	131	5	136
20200414	NC	5024	60015		418							25b8ebc740c6a41636dcd7006640fa333d730ee5	2020-04-14T20:00:00Z	108		65039	65039	65039	37	22	0	1443	208	1651
20200414	ND	341	10575		13	42					138	aebdbc20ca0b8176e70cdf76eb4121decf48183e	2020-04-14T20:00:00Z	9	42	10916	10916	10916	38	1	2	125	10	135
20200414	NE	871	10486									2a5e766de0b445c7f853572fbc5148b7ab52824b	2020-04-14T20:00:00Z	18		11357	11357	11357	31	1	0	328	57	385
20200414	NH	1020	10590	25	72	152					249	a319f3c068f24a5e63d20b17ba8de4a3df3174b9	2020-04-14T20:00:00Z	23	152	11635	11610	11610	33	0	0	368	35	403
20200414	NJ	68824	70950		8185		2051		1626			ad30f78b85ddfe5a8b36f19576395a501bb3d39a	2020-04-14T20:00:00Z	2805		139774	139774	139774	34	362	0	6065	4240	10305
20200414	NM	1345	30625		87	181					304	1ea50b47aeebd4b2d54a4f9eb5a54ebe59b81e96	2020-04-14T20:00:00Z	31	181	31970	31970	31970	35	5	181	1355	100	1455
20200414	NV	3088	23573									84edea65ba96938737a829b8879e09cdb21897fd	2020-04-14T20:00:00Z	120		26661	26661	26661	32	6	0	1080	117	1197
20200414	NY	202208	296935		18697	46201	5225				23887	af7e566432a9ff3be22212c6e53deadb87354a33	2020-04-14T20:00:00Z	10834	46201	499143	499143	499143	36	778	3489	13609	7177	20786
20200414	OH	7153	60721			2156		654				5563ce4cc048b615be4620e733469f6d2471b34f	2020-04-14T20:00:00Z	324	2156	67874	67874	67874	39	50	123	2584	178	2762
20200414	OK	2184	26085		194	488	107				1060	ad6efc671514f779a7ccf3bfde09ed25ac56da73	2020-04-14T20:00:00Z	108	488	28269	28269	28269	40	9	31	5295	115	5410
20200414	OR	1633	30730		311	381	88		44			0c9baedd69ce60c44de18753cb549c293194d646	2020-04-14T20:00:00Z	55	381	32363	32363	32363	41	2	12	1193	49	1242
20200414	PA	25345	108286		2317				675			01a6ae891224a47f84ff9b40c7a77eaddcd245be	2020-04-14T20:00:00Z	584		133631	133631	133631	42	60	0	2693	1146	3839
20200414	PR	923	6284	1322								416f53bbee917cbd5e0bccfba96b673ad5d98cb5	2020-04-14T20:00:00Z	45		8529	7207	7207	72	0	0	324	20	344
20200414	RI	3251	19649		213	331	48				135	100fdd28f2a198c44f8475616daa554985d0fc15	2020-04-14T20:00:00Z	80	331	22900	22900	22900	44	7	0	1964	275	2239
20200414	SC	3553	30319			675						b94c2f7d81c3145ed3927482fb441c1f24f64a37	2020-04-14T20:00:00Z	97	675	33872	33872	33872	45	15	179	2213	234	2447
20200414	SD	988	8308	0		45					261	633f2e47635d660194aed76366c88094e21f2f42	2020-04-14T20:00:00Z	6	45	9296	9296	9296	46	0	1	174	120	294
20200414	TN	5823	73008			633					1969	44227e48a2f27f48600c51aeecc0ca4cb23464bf	2020-04-14T20:00:00Z	124	633	78831	78831	78831	47	15	54	2423	213	2636
20200414	TX	14624	131843		1409						2580	8dc9304f7eab3e5e43e2e6466c0e0a4a6d729443	2020-04-14T20:00:00Z	318		146467	146467	146467	48	31	0	12523	718	13241
20200414	UT	2412	44064			213					218	b371027ae74241bec0dac952659857e3af0b88d7	2020-04-14T20:00:00Z	19	213	46476	46476	46476	49	1	12	640	49	689
20200414	VA	6171	36592	469	1282		422		276		721	2356538f4c6deef4a2077015f365e0578fc8a7a1	2020-04-14T20:00:00Z	154		43232	42763	42763	51	5	0	938	424	1362
20200414	VI	51	326	23							44	facae52660ca43c775c83bd24ccbfcaad65b267c	2020-04-14T20:00:00Z	1		400	377	377	78	0	0	4	0	4
20200414	VT	752	9833		64						15	061b7b60b1af06764026b91889bc830546a1947f	2020-04-14T20:00:00Z	29		10585	10585	10585	50	1	0	215	4	219
20200414	WA	10741	83391		387		98					fb3b49eea13394770fb12949ecb2b2192732a628	2020-04-14T20:00:00Z	516		94132	94132	94132	53	8	0	0	202	202
20200414	WI	3555	37997	277	432	1049	161	283				7a5f920f1bcc93e475c2a8662cb23daac46aa584	2020-04-14T20:00:00Z	170	1049	41829	41552	41552	55	16	56	1228	127	1355
20200414	WV	640	16398		87	164	38	73	25	50	147	fdba0b7e2f9ca5d0216104868608ec2443bb58d8	2020-04-14T20:00:00Z	9	164	17038	17038	17038	54	0	0	369	14	383
20200414	WY	275	5689			43					140	569247545c3e5e81d159451c48da2af5143aa092	2020-04-14T20:00:00Z	1	43	5964	5964	5964	56	0	2	0	0	0
20200413	AK	277	7553			32					85	67560e7c63366eea20aa9e68ec2f1d41b712ce9a	2020-04-13T20:00:00Z	8	32	7830	7830	7830	02	0	1	-213	5	-208
20200413	AL	3734	25448			457		189		119		fa960b1ff153c2babf5a49ba770f497397565eba	2020-04-13T20:00:00Z	99	457	29182	29182	29182	01	6	20	7390	209	7599
20200413	AR	1410	19394		74	130		43	28	39	391	babc64d1c0a349d46b8b6acb6d58ae86d81a931a	2020-04-13T20:00:00Z	30	130	20804	20804	20804	05	3	0	952	130	1082
20200413	AS	0	3									126d68a7fa8062e651ab412124fc1136d7cba009	2020-04-13T20:00:00Z			3	3	3	60	0	0	0	0	0
20200413	AZ	3702	39645		525		286		195			0ce3933cdbea79fb6bb942023171da802a935825	2020-04-13T20:00:00Z	122		43347	43347	43347	04	7	0	1075	163	1238
20200413	CA	22348	168534	13200	3015		1178					aa396d040ac6c94b3d80e0f82bfb7a57cf2eb4d1	2020-04-13T20:00:00Z	687		204082	190882	190882	06	36	0	0	554	554
20200413	CO	7684	29850		842	1472						c1524362540b43dfbb856c0e11dcdba123b64be0	2020-04-13T20:00:00Z	304	1472	37534	37534	37534	08	30	96	1870	791	2661
20200413	CT	13381	30928		1760							c71d686a95c48387544bce6a9fbeba963f66f34f	2020-04-13T20:00:00Z	602		44309	44309	44309	09	48	0	1743	1346	3089
20200413	DC	1955	8979		295		95		31		507	ef361e87bc64c70ef055a6e97fa41b9f0da370ed	2020-04-13T20:00:00Z	53		10934	10934	10934	11	3	0	214	80	294
20200413	DE	1625	10195		201						213	f7f84986055ab03b462b21ea11cc6ea24aacf9c7	2020-04-13T20:00:00Z	35		11820	11820	11820	10	2	0	571	146	717
20200413	FL	20601	175606	1789		2833						5fe41e1e2a1be283194c989166518cf5d80303ee	2020-04-13T20:00:00Z	483	2833	197996	196207	196207	12	18	61	12208	1246	13454
20200413	GA	13315	43706			2589						d0deb48e89f93932727868c6d10d2f651f8efc64	2020-04-13T20:00:00Z	464	2589	57021	57021	57021	13	31	84	1705	863	2568
20200413	GU	135	770		12		2		2		58	383fdeb7253f4ed73938675b0b186f25cad68340	2020-04-13T20:00:00Z	5		905	905	905	66	0	0	77	2	79
20200413	HI	499	18345			44		6		2	310	54e5a0f2d498944226791b8f435fce69e44256e0	2020-04-13T20:00:00Z	9	44	18844	18844	18844	15	1	0	863	13	876
20200413	IA	1710	16986		142		70		41		741	8d7ec2ae1e1870221675951d652464cfc0a22796	2020-04-13T20:00:00Z	43		18696	18696	18696	19	2	0	981	123	1104
20200413	ID	1426	13455			132		38				3734e946519c646c233e93adb5afa4fe1e45abcc	2020-04-13T20:00:00Z	27	132	14881	14881	14881	16	0	1	554	19	573
20200413	IL	22025	83743		3680		1166		821			77d9c32803a4b81b867134206c0118eccce7c35f	2020-04-13T20:00:00Z	794		105768	105768	105768	17	74	0	3860	1173	5033
20200413	IN	8236	36303				740		459			923393ceb4fd69f45c83176518953b957dc59e39	2020-04-13T20:00:00Z	350		44539	44539	44539	18	7	0	1742	308	2050
20200413	KS	1376	12488			309						d1e24b154340c63d12d49325cd6925ef2b57c9da	2020-04-13T20:00:00Z	62	309	13864	13864	13864	20	6	11	572	39	611
20200413	KY	1963	23903		289	667	136	256			607	68d8821e644d265098d60ae69248fa3f4ccec80b	2020-04-13T20:00:00Z	97	667	25866	25866	25866	21	3	208	1176	123	1299
20200413	LA	21016	87075		2134				461			41f0e163c98a2af797eedef51a39016330e66076	2020-04-13T20:00:00Z	884		108091	108091	108091	22	44	0	3625	421	4046
20200413	MA	26867	95182		3454	2340						1d94a6213f93ea216de4af7e0ceaea61232c683f	2020-04-13T20:00:00Z	844	2340	122049	122049	122049	25	88	105	3927	1392	5319
20200413	MD	8936	42815			1975					603	f9a5a804498e6bd539f46271022967a0ecb0ed72	2020-04-13T20:00:00Z	262	1975	51751	51751	51751	24	27	115	1276	711	1987
20200413	ME	698	11608		22	124					273	a49d6c928981fe2e87c948002d33bb30477dc086	2020-04-13T20:00:00Z	19	124	12306	12306	12306	23	0	4	5520	65	5585
20200413	MI	25635	57009		3986		1570		1365		447	66c92c8befd3220371550c8729f82fa8d7a17a3a	2020-04-13T20:00:00Z	1602		82644	82644	82644	26	115	0	2210	997	3207
20200413	MN	1650	36777		157	361	74	146			842	58b6311ace3e68e769980be6addd27758f367182	2020-04-13T20:00:00Z	70	361	38427	38427	38427	27	0	0	977	29	1006
20200413	MO	4388	41040		988							48de0f7d502836ea55ad90341d91104f716ea7ed	2020-04-13T20:00:00Z	114		45428	45428	45428	29	4	0	0	228	228
20200413	MP	11	27	9								280aea9a94f99710bfa80e49afa6f4b533e0872e	2020-04-13T20:00:00Z	2		47	38	38	69	0	0	0	0	0
20200413	MS	2942	28042			549	124		84			6869fbdb314470af627e647ba339e869756a8298	2020-04-13T20:00:00Z	98	549	30984	30984	30984	28	2	1	9410	161	9571
20200413	MT	394	8704		21	47					171	1ee9635f3af084d2b1703ac61739fd9440358304	2020-04-13T20:00:00Z	7	47	9098	9098	9098	30	1	0	178	7	185
20200413	NC	4816	58572		313							813a9cb064e17ff6e72219744f027f5088392253	2020-04-13T20:00:00Z	86		63388	63388	63388	37	5	0	953	296	1249
20200413	ND	331	10450		13	40					127	74ba42bdde7f9eefc5627f7c42c8f940763bbc2b	2020-04-13T20:00:00Z	8	40	10781	10781	10781	38	0	1	408	23	431
20200413	NE	814	10158									dca6111ee5fb521097ef8b27743c224713cc5092	2020-04-13T20:00:00Z	17		10972	10972	10972	31	0	0	258	23	281
20200413	NH	985	10222	125		152					239	4c755414bd724a745f7c748ed32bd161be48e6a5	2020-04-13T20:00:00Z	23	152	11332	11207	11207	33	0	6	226	56	282
20200413	NJ	64584	64885		7781		1886		1611			f10013846bdebee508305109342406d19382e1b7	2020-04-13T20:00:00Z	2443		129469	129469	129469	34	93	0	0	2734	2734
20200413	NM	1245	29270		80						295	2b1efe12b5e1e2732ca1c703e1b1d85dac4ae8c9	2020-04-13T20:00:00Z	26		30515	30515	30515	35	6	0	1752	71	1823
20200413	NV	2971	22493									9dc1eb61a67199b2b083862e2949d04b07670a87	2020-04-13T20:00:00Z	114		25464	25464	25464	32	2	0	718	135	853
20200413	NY	195031	283326		18825	42712	5156				23887	286aa877043319eac31dd16ed268926cee8f6d4a	2020-04-13T20:00:00Z	10056	42712	478357	478357	478357	36	671	118	10419	6337	16756
20200413	OH	6975	58137			2033		613				fed2c54bfbaa53e982b6d3a6d9018362e8227a75	2020-04-13T20:00:00Z	274	2033	65112	65112	65112	39	21	85	1498	371	1869
20200413	OK	2069	20790		383	457	191				865	4191ae6166d8548c2596587043111b10ac96c6c2	2020-04-13T20:00:00Z	99	457	22859	22859	22859	40	3	11	0	99	99
20200413	OR	1584	29537		321	369	96		50			b512824791533724a49c30378f83ab6c5f8f440c	2020-04-13T20:00:00Z	53	369	31121	31121	31121	41	1	10	1306	57	1363
20200413	PA	24199	105593		2243				669			d3f878ae067f662c5425d813556e38963ac10e24	2020-04-13T20:00:00Z	524		129792	129792	129792	42	17	0	3536	1366	4902
20200413	PR	903	5960	1288								2e02e70aac0ed14a854e5bf23ecc53dc59ee0fce	2020-04-13T20:00:00Z	45		8151	6863	6863	72	1	0	141	6	147
20200413	RI	2976	17685		197	331	50		26		135	c8feb721e136d0a52f133a66a069ffbb7e80691d	2020-04-13T20:00:00Z	73	331	20661	20661	20661	44	10	331	0	311	311
20200413	SC	3319	28106			496						e39bcc755d0cc87ba9446729a4a1241d4fee6776	2020-04-13T20:00:00Z	82	496	31425	31425	31425	45	0	0	0	0	0
20200413	SD	868	8134	0		44					207	d6fdd504a7297a9ad1ec09a772f7cd53ad90d099	2020-04-13T20:00:00Z	6	44	9002	9002	9002	46	0	1	311	138	449
20200413	TN	5610	70585			579					1671	4798bcbacd867bc269aac274fc75fc9fd32df2cb	2020-04-13T20:00:00Z	109	579	76195	76195	76195	47	8	12	5216	302	5518
20200413	TX	13906	119320		1176						2269	6f951cbd8c25986d844e2e30c3718cb9cfea2fbc	2020-04-13T20:00:00Z	287		133226	133226	133226	48	16	0	8271	422	8693
20200413	UT	2363	43424			201					218	9da0e13ad75b4e608cac7956fda03bd19ba2d526	2020-04-13T20:00:00Z	18	201	45787	45787	45787	49	0	6	1493	60	1553
20200413	VA	5747	35654	473	1238		428		302			e6cfda1e1cbf4242dfa8c853d239fdd36d5a6381	2020-04-13T20:00:00Z	149		41874	41401	41401	51	8	0	943	473	1416
20200413	VI	51	322	2							43	7d5d9e075195e6ae339cf80c000fc025bfebca71	2020-04-13T20:00:00Z	1		375	373	373	78	0	0	23	0	23
20200413	VT	748	9618		33						15	14051825f769b3fefa36f69aef7735081ba73a3d	2020-04-13T20:00:00Z	28		10366	10366	10366	50	1	0	504	21	525
20200413	WA	10539	83391		527		166					9f645dc8cbc2e580a01f9afd8768035a1f3398d0	2020-04-13T20:00:00Z	508		93930	93930	93930	53	17	0	0	188	188
20200413	WI	3428	36769	273	442	993	175	264				e47a161cb51e95ae954f5980da5ab396b503ce05	2020-04-13T20:00:00Z	154	993	40470	40197	40197	55	10	19	853	87	940
20200413	WV	626	16029		95	164	43	73	23	50	85	5b88cfc537cbb6ce7e4cf00b79567df0989146aa	2020-04-13T20:00:00Z	9	164	16655	16655	16655	54	1	164	383	15	398
20200413	WY	275	5689			41					138	925408d55d0948b12058c56e5c0acd2eb3b0f93d	2020-04-13T20:00:00Z	1	41	5964	5964	5964	56	1	1	491	14	505
20200412	AK	272	7766			31					66	5f686eece203e247c3bfb219c664517920d7c141	2020-04-12T20:00:00Z	8	31	8038	8038	8038	02	0	0	291	15	306
20200412	AL	3525	18058			437		189		119		a10003b9814203ba98d289480736cff0b00b4009	2020-04-12T20:00:00Z	93	437	21583	21583	21583	01	2	35	0	334	334
20200412	AR	1280	18442		74	130		43	30	39	367	6c7bd80088061ed07c0e558496324807bfdba9e0	2020-04-12T20:00:00Z	27	130	19722	19722	19722	05	3	0	1090	54	1144
20200412	AS	0	3	2								30bdeb66442be44960060acf5492b2203bbe4112	2020-04-12T20:00:00Z			5	3	3	60	0	0	0	0	0
20200412	AZ	3539	38570									994b2dd7ad7e22da1720b4f9eaf7248665bcd81a	2020-04-12T20:00:00Z	115		42109	42109	42109	04	7	0	1433	146	1579
20200412	CA	21794	168534	13200	5234		1539					5838b65659424b8a88297f99ccedb9b0e03fcd2e	2020-04-12T20:00:00Z	651		203528	190328	190328	06	42	0	15930	2322	18252
20200412	CO	6893	27980		822	1376						0fa95fe61d44d2f0fa042d032b241cb63b065710	2020-04-12T20:00:00Z	274	1376	34873	34873	34873	08	24	64	1837	383	2220
20200412	CT	12035	29185		1654							b380ea3514025b20c074c69d84faaec7884c8c82	2020-04-12T20:00:00Z	554		41220	41220	41220	09	60	0	864	525	1389
20200412	DC	1875	8765								493	b4e91978eb47e7033efd60c57d4172799b67fd77	2020-04-12T20:00:00Z	50		10640	10640	10640	11	3	0	504	97	601
20200412	DE	1479	9624		190						191	bf0ecd2e46ae83a0346eac035f0390a92efcb46e	2020-04-12T20:00:00Z	33		11103	11103	11103	10	0	0	0	0	0
20200412	FL	19355	163398	1297		2772						9d192350c4b0bd28255957587d7d0c5092a28934	2020-04-12T20:00:00Z	465	2772	184050	182753	182753	12	27	111	8959	861	9820
20200412	GA	12452	42001			2505						f93274bf897baa6e636ffc45d10d3f8eb44e92e1	2020-04-12T20:00:00Z	433	2505	54453	54453	54453	13	5	26	2445	293	2738
20200412	GU	133	693		13		2		2		58	4ec282f20356475c9133bfb60102022c15aad197	2020-04-12T20:00:00Z	5		826	826	826	66	0	0	0	0	0
20200412	HI	486	17482			44		6		2	300	3026c07fbaa81d7abacb2ad47b32a51871d4c485	2020-04-12T20:00:00Z	8	44	17968	17968	17968	15	0	1	416	21	437
20200412	IA	1587	16005		129		55		30		674	4407491152515f135951ac47a81a3814b6c138dd	2020-04-12T20:00:00Z	41		17592	17592	17592	19	7	0	383	77	460
20200412	ID	1407	12901			131		38				254b387c2694a6e2b909c2c1d5054533175d4851	2020-04-12T20:00:00Z	27	131	14308	14308	14308	16	2	3	533	11	544
20200412	IL	20852	79883		3680		1166		821			5a6cd05b5f034e0c094981d6ca2071b6a682dee2	2020-04-12T20:00:00Z	720		100735	100735	100735	17	43	0	6914	1672	8586
20200412	IN	7928	34561				820		497			6178539b82f582e8df334647211d512ba72a35f9	2020-04-12T20:00:00Z	343		42489	42489	42489	18	13	0	2781	493	3274
20200412	KS	1337	11916			298						c4a60f6d5288d83f3490a787e3237b364c7392ef	2020-04-12T20:00:00Z	56	298	13253	13253	13253	20	1	5	841	69	910
20200412	KY	1840	22727		271	459	105	177			464	6a8b7894876f6171b2c15fa85528a3cddfabb26e	2020-04-12T20:00:00Z	94	459	24567	24567	24567	21	4	0	132	147	279
20200412	LA	20595	83450		2084				458			9aeab99aa0ac14c1c095c7a5aae3603eda67156a	2020-04-12T20:00:00Z	840		104045	104045	104045	22	34	0	6549	581	7130
20200412	MA	25475	91255			2235						17e631ae78eb3208abcba385e2bb9f27bb97a4b6	2020-04-12T20:00:00Z	756	2235	116730	116730	116730	25	70	115	5339	2615	7954
20200412	MD	8225	41539			1860					456	0babcfcedb910d559fde4cb1251327b93972eb14	2020-04-12T20:00:00Z	235	1860	49764	49764	49764	24	29	151	1995	531	2526
20200412	ME	633	6088			120					266	47d53b7fbb72db4bbf66fcb824f6a43854bbbd72	2020-04-12T20:00:00Z	19	120	6721	6721	6721	23	0	6	0	17	17
20200412	MI	24638	54799		3636		1582		1441		433	541b02d2376d6434e90cd4b0a59ecdfbbe1426bb	2020-04-12T20:00:00Z	1487		79437	79437	79437	26	95	0	2778	645	3423
20200412	MN	1621	35800		157	361	74	146			842	8ba9bf84ed5e038d18ac77d2852976ce3d191e5b	2020-04-12T20:00:00Z	70	361	37421	37421	37421	27	6	21	1823	194	2017
20200412	MO	4160	41040		988							e664370ad9aea932c140ade5241b33ec518dfef6	2020-04-12T20:00:00Z	110		45200	45200	45200	29	1	0	1892	136	2028
20200412	MP	11	27	9								8735c3e28769f9480af353e26d1dca6841d381e8	2020-04-12T20:00:00Z	2		47	38	38	69	0	0	0	0	0
20200412	MS	2781	18632			548						2a98ff7258f13e78385d1b59663ed3c26b5183a0	2020-04-12T20:00:00Z	96	548	21413	21413	21413	28	3	20	0	139	139
20200412	MT	387	8526		22	47					169	b26f0da0367eed75b13c3113713e19c2b29cc66e	2020-04-12T20:00:00Z	6	47	8913	8913	8913	30	0	1	322	10	332
20200412	NC	4520	57619		331							630a0bdaed60fd2d71c5d94a21689a3ee8707bde	2020-04-12T20:00:00Z	81		62139	62139	62139	37	1	0	1538	208	1746
20200412	ND	308	10042		12	39					121	13b6bda9e45c4c68f8a91973100e3d5550a53110	2020-04-12T20:00:00Z	8	39	10350	10350	10350	38	1	3	255	15	270
20200412	NE	791	9900									0e4aa19def436c0ea5e28399ed5e83844613e39a	2020-04-12T20:00:00Z	17		10691	10691	10691	31	0	0	615	91	706
20200412	NH	929	9996	119		146					236	570c39e24c2b30f639d27733a214cee15192ff5e	2020-04-12T20:00:00Z	23	146	11044	10925	10925	33	1	12	388	44	432
20200412	NJ	61850	64885		7604		1914		1644			ecb690eaa50b5a250895aa6d678f5381632ffd26	2020-04-12T20:00:00Z	2350		126735	126735	126735	34	167	0	2843	3699	6542
20200412	NM	1174	27518		78				18		235	4c46aa8b48ded5f0b8333dc9014314d918b06528	2020-04-12T20:00:00Z	20		28692	28692	28692	35	1	0	1511	83	1594
20200412	NV	2836	21775		282							7a4c2725a28bced1bb827cd35f1a5e59044c09a7	2020-04-12T20:00:00Z	112		24611	24611	24611	32	10	0	888	136	1024
20200412	NY	188694	272907		18707	42594	5198				23887	c34e542369716ac96cf4d5c56a0b44894e6a356f	2020-04-12T20:00:00Z	9385	42594	461601	461601	461601	36	758	1915	12385	8236	20621
20200412	OH	6604	56639			1948		595				0bc5957f5991dc69c64f03e3c7e2e18be0a1601d	2020-04-12T20:00:00Z	253	1948	63243	63243	63243	39	6	89	2418	417	2835
20200412	OK	1970	20790		383	446	191				865	acebfb6a2f63dbae55b283b6eb9f79172ec9ec7c	2020-04-12T20:00:00Z	96	446	22760	22760	22760	40	2	0	0	102	102
20200412	OR	1527	28231		295	359	81		52			343ee0136caa7bac5fbaee7bd25ebc6d63b83179	2020-04-12T20:00:00Z	52	359	29758	29758	29758	41	4	21	2378	156	2534
20200412	PA	22833	102057		2097				649			07324fe7599e52f854acb0b27a19898fd30f90df	2020-04-12T20:00:00Z	507		124890	124890	124890	42	13	0	3559	1178	4737
20200412	PR	897	5819	1251								7ca4fd5cd8955f51e2f92c346c060be1f0a2967c	2020-04-12T20:00:00Z	44		7967	6716	6716	72	2	0	236	109	345
20200412	RI	2665	17685		201		50		26		35	d847efc166112ef05e650276fcb510a617db4ddb	2020-04-12T20:00:00Z	63		20350	20350	20350	44	7	0	1827	316	2143
20200412	SC	3319	28106			496						044250266baeb0dc046c839a6fea392ad5d6fd48	2020-04-12T20:00:00Z	82	496	31425	31425	31425	45	2	0	1220	112	1332
20200412	SD	730	7823	0		43					197	62f16b2fc12b94655a06c6ad9a65d192f8932a5b	2020-04-12T20:00:00Z	6	43	8553	8553	8553	46	0	10	445	104	549
20200412	TN	5308	65369			567					1504	4d9171393648095a093ae412c55c5ab9fac65158	2020-04-12T20:00:00Z	101	567	70677	70677	70677	47	0	11	3655	194	3849
20200412	TX	13484	111049		1338						2014	3ae759108fcc149585565c0d6c9c9aa338cf0c50	2020-04-12T20:00:00Z	271		124533	124533	124533	48	17	0	3077	923	4000
20200412	UT	2303	41931			195						2ed0a5b83fb1172a55311e320b688ef899102994	2020-04-12T20:00:00Z	18	195	44234	44234	44234	49	0	5	1591	97	1688
20200412	VA	5274	34711	521	751		734		294			95dbe378dabc930e6bef597168fd0fea0642bed1	2020-04-12T20:00:00Z	141		40506	39985	39985	51	11	0	1789	197	1986
20200412	VI	51	299	20	3						43	75a5e96c1cb0af90daf332a0e1ad218b519c6ccb	2020-04-12T20:00:00Z	1		370	350	350	78	0	0	0	0	0
20200412	VT	727	9114		34						15	317bf42eca48bc513b07ec021dbb66bbe8228721	2020-04-12T20:00:00Z	27		9841	9841	9841	50	2	0	567	16	583
20200412	WA	10351	83391		642		191					e507fefd6fcb93fa2bec03aa068438ba4b525f29	2020-04-12T20:00:00Z	491		93742	93742	93742	53	0	0	0	234	234
20200412	WI	3341	35916		442	974	179	261				b6c52db7f98867be6533207bd5925f1d2606039d	2020-04-12T20:00:00Z	144	974	39257	39257	39257	55	7	24	1236	128	1364
20200412	WV	611	15646		81		36		24		83	e1c4f53acb2ff1cdc76c7f0b1b69d8d4853c6b69	2020-04-12T20:00:00Z	8		16257	16257	16257	54	3	0	771	34	805
20200412	WY	261	5198			40					137	2a6cd1a98f43d43820dfb2d7cb95355af66c516b	2020-04-12T20:00:00Z	0	40	5459	5459	5459	56	0	3	0	0	0
20200411	AK	257	7475			31					63	a8d36e9ce19edaeaac989881abf96fc74196efba	2020-04-11T20:00:00Z	8	31	7732	7732	7732	02	1	3	289	11	300
20200411	AL	3191	18058			402						1fc42a3d2389569b3fd60bf6c3ba8d7c35c5a378	2020-04-11T20:00:00Z	91	402	21249	21249	21249	01	11	34	0	223	223
20200411	AR	1226	17352		86	130		43	33	39	340	c89b6d79b846a7e0c95039ef4e098653cea76566	2020-04-11T20:00:00Z	24	130	18578	18578	18578	05	1	0	1403	55	1458
20200411	AS	0	3	2								e3996e19f3dfdc280692ed786367458686df63ed	2020-04-11T20:00:00Z			5	3	3	60	0	0	0	0	0
20200411	AZ	3393	37137									ee23e7459fb43965ff718c5ef4d8a2a807359399	2020-04-11T20:00:00Z	108		40530	40530	40530	04	11	0	2515	281	2796
20200411	CA	19472	152604	13200	5236		1591					d1eef75994ad1a7d659936e05ced31e584362f04	2020-04-11T20:00:00Z	609		185276	172076	172076	06	68	0	7213	0	7213
20200411	CO	6510	26143		841	1312						cd0a888338567f3e8184b9d4eab6812f09d776be	2020-04-11T20:00:00Z	250	1312	32653	32653	32653	08	0	0	0	0	0
20200411	CT	11510	28321		1593							e8de5e9127276977194f6ce3aa078c1d4bfac16b	2020-04-11T20:00:00Z	494		39831	39831	39831	09	46	0	2571	972	3543
20200411	DC	1778	8261								447	7adff028478102fb7be713729b35aeef9dacf359	2020-04-11T20:00:00Z	47		10039	10039	10039	11	9	0	566	118	684
20200411	DE	1479	9624		190						191	fb09c90df852cd85214cc24b799df37f71e52f87	2020-04-11T20:00:00Z	33		11103	11103	11103	10	10	0	-791	153	-638
20200411	FL	18494	154439	1418		2661						556eff0dd57a9b72146fc86e7822a3b142ea4371	2020-04-11T20:00:00Z	438	2661	174351	172933	172933	12	48	174	9140	963	10103
20200411	GA	12159	39556			2479						06b53fa7eb6c28f644aa6beac82e353c65a7cd9c	2020-04-11T20:00:00Z	428	2479	51715	51715	51715	13	12	128	4892	676	5568
20200411	GU	133	693		14		2		2		58	5f26927fab3a35e0b2477043b2004ec19028dea1	2020-04-11T20:00:00Z	5		826	826	826	66	1	0	31	3	34
20200411	HI	465	17066			43		6		2	284	6a84740bf5d92867954153fb11dd79b51db0d3cd	2020-04-11T20:00:00Z	8	43	17531	17531	17531	15	2	1	1359	23	1382
20200411	IA	1510	15622		118		55		30		585	6e736638a93bc8f376fbcb65eda72923cfd30259	2020-04-11T20:00:00Z	34		17132	17132	17132	19	3	0	1057	122	1179
20200411	ID	1396	12368			128		35				2a4968fc9c46df1aa8970de03b88a4ff10098182	2020-04-11T20:00:00Z	25	128	13764	13764	13764	16	1	1	627	43	670
20200411	IL	19180	72969		3680		1166		821			d2f4bc346d1388c9600d41903a16bab576cb0fb7	2020-04-11T20:00:00Z	677		92149	92149	92149	17	81	0	3329	1293	4622
20200411	IN	7435	31780				820		497			7660759d9c736b25312a708f6706d27a10c69c3b	2020-04-11T20:00:00Z	330		39215	39215	39215	18	30	0	3647	528	4175
20200411	KS	1268	11075			293						e95fd55dfdd68260274d86129c167f566658f1d8	2020-04-11T20:00:00Z	55	293	12343	12343	12343	20	5	19	827	102	929
20200411	KY	1693	22595		271	459	105	177			464	49f90f03874fb86940f115d5680768de7a5ec5dc	2020-04-11T20:00:00Z	90	459	24288	24288	24288	21	0	0	0	0	0
20200411	LA	20014	76901		2067				470			644d819f726bea7ac3131764e77319d0958664a5	2020-04-11T20:00:00Z	806		96915	96915	96915	22	51	0	3874	761	4635
20200411	MA	22860	85916			2120						d99e0e8ff1ffbd3ee9b312016cebd53c3e9f431d	2020-04-11T20:00:00Z	686	2120	108776	108776	108776	25	87	164	4518	1886	6404
20200411	MD	7694	39544			1709					431	f895c4448a93a8b4556faabc3b387ee307377004	2020-04-11T20:00:00Z	206	1709	47238	47238	47238	24	35	296	2064	726	2790
20200411	ME	616	6088			114					256	394a794fce881dd00fc98ecefbe1f4eb3e829ae3	2020-04-11T20:00:00Z	19	114	6704	6704	6704	23	2	3	0	30	30
20200411	MI	23993	52021		3636		1582		1441		595	3d03b637d24856390bec64766587db8137e39c61	2020-04-11T20:00:00Z	1392		76014	76014	76014	26	111	0	2760	1210	3970
20200411	MN	1427	33977		145	340	69	138			793	cd31725bf7239aabd805a7b5ba66f24d247a6a4a	2020-04-11T20:00:00Z	64	340	35404	35404	35404	27	7	23	1419	91	1510
20200411	MO	4024	39148		506							ad1a0aa2494f6e2a7f6677d7051ef8ec83d71034	2020-04-11T20:00:00Z	109		43172	43172	43172	29	13	0	2207	225	2432
20200411	MP	11	27	9								a6b93f8944bc4e65251189c2dce27586265374da	2020-04-11T20:00:00Z	2		47	38	38	69	0	0	0	0	0
20200411	MS	2642	18632			528						13130297b1d7ae26a372b7badcf50d038370b77e	2020-04-11T20:00:00Z	93	528	21274	21274	21274	28	11	46	0	173	173
20200411	MT	377	8204		21	46					169	d7001c3f70e70180eeddca7303c5d1f5b43d79bf	2020-04-11T20:00:00Z	6	46	8581	8581	8581	30	0	5	272	12	284
20200411	NC	4312	56081		362							7da4a0c4d29d52802578786c23cf1cc40c0b7a5b	2020-04-11T20:00:00Z	80		60393	60393	60393	37	6	0	2344	404	2748
20200411	ND	293	9787		10	36					119	3f0ea0abba907cbabd93287478b8828e27daa409	2020-04-11T20:00:00Z	7	36	10080	10080	10080	38	1	0	457	15	472
20200411	NE	700	9285									89e40d06d159df3bc9c1778c7af0ce11d51294ec	2020-04-11T20:00:00Z	17		9985	9985	9985	31	2	0	566	65	631
20200411	NH	885	9608	93		134					234	f81faf4a7cd08487f4dee5871b604340144c37b7	2020-04-11T20:00:00Z	22	134	10586	10493	10493	33	1	10	469	66	535
20200411	NJ	58151	62042		7618		1746		1650			10b137d9c127d722126d306ada0677121f0c8e5a	2020-04-11T20:00:00Z	2183		120193	120193	120193	34	251	0	3107	3563	6670
20200411	NM	1091	26007		75				18		235	ecbde1158d88583b1442f9da74ccd91095e61d2e	2020-04-11T20:00:00Z	19		27098	27098	27098	35	0	0	0	0	0
20200411	NV	2700	20887		282							b2c1d98549beb7f6a25f914ba45f9e5344ad192b	2020-04-11T20:00:00Z	102		23587	23587	23587	32	16	0	722	116	838
20200411	NY	180458	260522		18654	40679	5009				22025	361c16745f9be4bc650b0fa0ebaabc36edad3d47	2020-04-11T20:00:00Z	8627	40679	440980	440980	440980	36	783	1861	13149	9946	23095
20200411	OH	6187	54221			1859		572				653b0637956dae24b08d87da57bfaca2dfbff9a3	2020-04-11T20:00:00Z	247	1859	60408	60408	60408	39	16	104	1526	351	1877
20200411	OK	1868	20790		383	446	191				865	f6e31080079bb3b55beac5b3cd00638a769d3c9d	2020-04-11T20:00:00Z	94	446	22658	22658	22658	40	6	18	420	74	494
20200411	OR	1371	25853		140	338	58		46			cc27c7f6db1c726f33a81e8a595fe2c3d34e08d0	2020-04-11T20:00:00Z	48	338	27224	27224	27224	41	4	12	1547	50	1597
20200411	PA	21655	98498		2115				639			707c8ca592c2cb6865085b84acfa61765e56ae2c	2020-04-11T20:00:00Z	494		120153	120153	120153	42	78	0	5458	1676	7134
20200411	PR	788	5583	1332								49a43ec077cb42785a932e1bb08e765e31dc86a4	2020-04-11T20:00:00Z	42		7703	6371	6371	72	3	0	462	63	525
20200411	RI	2349	15858		183		50		26		35	3b26580e535b35400119bfdaf286449fbeaf2c90	2020-04-11T20:00:00Z	56		18207	18207	18207	44	7	0	3577	334	3911
20200411	SC	3207	26886			496						c00baa6c5ebcac7c6ac51403bb3ea2705db0f834	2020-04-11T20:00:00Z	80	496	30093	30093	30093	45	8	0	1768	142	1910
20200411	SD	626	7378	2		33					189	45590554a2f8dc468a998428879eea2c8744acbf	2020-04-11T20:00:00Z	6	33	8006	8004	8004	46	0	4	267	90	357
20200411	TN	5114	61714			556					1386	fd78d9f797ce808abb10194c7e10937b8ec2d11d	2020-04-11T20:00:00Z	101	556	66828	66828	66828	47	3	20	3777	252	4029
20200411	TX	12561	107972		1514						1617	535058cfb921109397033e463e8f8ea64bf1c3e2	2020-04-11T20:00:00Z	254		120533	120533	120533	48	28	0	3925	890	4815
20200411	UT	2206	40340			190						aed7ede8563fb5e0601845af9649cc018e08d406	2020-04-11T20:00:00Z	18	190	42546	42546	42546	49	1	7	1680	104	1784
20200411	VA	5077	32922	517	1252		709		283			48ece2c7bbb4be59fff46938cd10e3d81c72664a	2020-04-11T20:00:00Z	130		38516	37999	37999	51	9	0	1972	568	2540
20200411	VI	51	299	20	3						43	846737287140472645be46cb0d3cf5fbab03815b	2020-04-11T20:00:00Z	1		370	350	350	78	0	0	26	1	27
20200411	VT	711	8547		77						15	44686c86db46ac9e0ed3fd3c5ec0b243858060d8	2020-04-11T20:00:00Z	25		9258	9258	9258	50	1	0	994	32	1026
20200411	WA	10117	83391		649		191					d2f916d77b4b32e912aad0da250e057ac5a6d3d2	2020-04-11T20:00:00Z	491		93508	93508	93508	53	45	0	0	220	220
20200411	WI	3213	34680		444	950	179	257				2d6d4254f4b1570432ae547a2251bd22f16e1f2c	2020-04-11T20:00:00Z	137	950	37893	37893	37893	55	9	46	1455	145	1600
20200411	WV	577	14875		85		40		22		63	b5a667f02d5fa2f0312950c94e2cff983a5ab75d	2020-04-11T20:00:00Z	5		15452	15452	15452	54	0	0	874	23	897
20200411	WY	261	5198			37					129	ec8a322ffba1a10858e7b2e45c9d6febda25d776	2020-04-11T20:00:00Z	0	37	5459	5459	5459	56	0	0	462	8	470
20200410	AK	246	7186			28					55	f72f6232f47812a602059afa4d5f4d698726aa3b	2020-04-10T20:00:00Z	7	28	7432	7432	7432	02	0	1	198	11	209
20200410	AL	2968	18058			368						deabcc53c679be6f942df9ba423a0d262ce45c5c	2020-04-10T20:00:00Z	80	368	21026	21026	21026	01	6	35	0	199	199
20200410	AR	1171	15949		86	130		43	33	39	312	eed9ef5b44313459b1b49ca25a50a47df14fbc20	2020-04-10T20:00:00Z	23	130	17120	17120	17120	05	2	0	2117	52	2169
20200410	AS	0	3	2								f380a4ca829f914ba3535ed117102abc8fe7d43c	2020-04-10T20:00:00Z	0		5	3	3	60	0	0	0	0	0
20200410	AZ	3112	34622									f3ba26485902411adb8738870f9588c6ca100e6b	2020-04-10T20:00:00Z	97		37734	37734	37734	04	8	0	462	94	556
20200410	CA	19472	145391	13900	2897		1145					7b7f43add244dd0beac30179ffa9cc26c01ac4cd	2020-04-10T20:00:00Z	541		178763	164863	164863	06	49	0	200	1163	1363
20200410	CO	6510	26143		842	1312						1f6196416d9b1623ae28c2a62688d8a097987cdd	2020-04-10T20:00:00Z	250	1312	32653	32653	32653	08	57	150	2599	855	3454
20200410	CT	10538	25750		1562							d837fdb36f289a47f704866efa7a975c6fd57275	2020-04-10T20:00:00Z	448		36288	36288	36288	09	68	0	2032	754	2786
20200410	DC	1660	7695								426	7c6bf62e6c19aaa7b50946ee18cb701683abd073	2020-04-10T20:00:00Z	38		9355	9355	9355	11	6	0	494	137	631
20200410	DE	1326	10415		181						177	f85cebdacc98a38f07d28833e92b016fa4dc8afd	2020-04-10T20:00:00Z	23		11741	11741	11741	10	0	0	1732	119	1851
20200410	FL	17531	145299	1411		2487						0437d8adf77ea12d3a32f324bb51546af79a8b71	2020-04-10T20:00:00Z	390	2487	164241	162830	162830	12	36	219	9114	1167	10281
20200410	GA	11483	34664			2351						a86c13bf50abbedc6518f8959043eee9283da498	2020-04-10T20:00:00Z	416	2351	46147	46147	46147	13	37	192	4145	917	5062
20200410	GU	130	662		14		2		2		41	c1c7a10a9b4263aa04238ac704dc651de9a5dfdd	2020-04-10T20:00:00Z	4		792	792	792	66	0	0	69	2	71
20200410	HI	442	15707			42		6		2	251	11d1477448eb2f3b1d0cd776a1cf18b0ed78e85f	2020-04-10T20:00:00Z	6	42	16149	16149	16149	15	1	0	391	7	398
20200410	IA	1388	14565		125		55		30		506	cf06ef7ea2ce1c10bdedb84bdcc11451814ee3e1	2020-04-10T20:00:00Z	31		15953	15953	15953	19	2	0	862	118	980
20200410	ID	1353	11741			127		33				09f5794bcc50d38e9cd2132a6c3eddd78da2a208	2020-04-10T20:00:00Z	24	127	13094	13094	13094	16	6	14	442	121	563
20200410	IL	17887	69640		3680		1166		821			a611c14568ede32f626296251d9f95268c6a975f	2020-04-10T20:00:00Z	596		87527	87527	87527	17	68	0	5205	1465	6670
20200410	IN	6907	28133				820		497			bc9eede1aa2efa612414d45c0f39ffa6e2d174dd	2020-04-10T20:00:00Z	300		35040	35040	35040	18	55	0	2351	556	2907
20200410	KS	1166	10248			274						d86d82fbef79b76de7b6bb09a5b536cf6f40b3d0	2020-04-10T20:00:00Z	50	274	11414	11414	11414	20	8	11	579	60	639
20200410	KY	1693	22595		271	459	105	177			464	d38ee043d21f9d9bec3e400d81df4c1ac102c33b	2020-04-10T20:00:00Z	90	459	24288	24288	24288	21	17	459	2140	347	2487
20200410	LA	19253	73027		2054				479			16c20b191b25b668f0647db33d5c34aa2808544a	2020-04-10T20:00:00Z	755		92280	92280	92280	22	53	0	4391	970	5361
20200410	MA	20974	81398			1956						8b7730535bc5b8dead6d18a4a4c3a1f0c02e2a20	2020-04-10T20:00:00Z	599	1956	102372	102372	102372	25	96	209	5381	2033	7414
20200410	MD	6968	37480			1413					397	3a611c353715227700aaf71149af9a15a62ac7c2	2020-04-10T20:00:00Z	171	1413	44448	44448	44448	24	33	65	2136	783	2919
20200410	ME	586	6088			111					246	edcc463ba06ffef28da371e9fd40e073ac48d5a9	2020-04-10T20:00:00Z	17	111	6674	6674	6674	23	1	6	0	26	26
20200410	MI	22783	49261		3823		1663		1394		56	98994da86c7132b2f2f83b0cc20710255565f6d1	2020-04-10T20:00:00Z	1281		72044	72044	72044	26	205	0	3711	1279	4990
20200410	MN	1336	32558		143	317	64	131			732	b0ce47b8d2c469ae70f548dda74437ae58ac5c93	2020-04-10T20:00:00Z	57	317	33894	33894	33894	27	7	24	1506	94	1600
20200410	MO	3799	36941		568							a7977b08cbff8551ece14b94762e1df5c225dbac	2020-04-10T20:00:00Z	96		40740	40740	40740	29	19	0	1986	260	2246
20200410	MP	11	27	9								a01de0528870e6505c5107d4906b0e1cf768b55a	2020-04-10T20:00:00Z	2		47	38	38	69	0	0	0	0	0
20200410	MS	2469	18632			482						267b52d12346a2d87ec4ce44f602440d51099037	2020-04-10T20:00:00Z	82	482	21101	21101	21101	28	6	41	0	209	209
20200410	MT	365	7932		29	41					165	17d4382671100d496c21cd8670c9afc03144c70d	2020-04-10T20:00:00Z	6	41	8297	8297	8297	30	0	5	426	11	437
20200410	NC	3908	53737		423							eaf63c7099f9715b6d487305c238aac2b9a20e3d	2020-04-10T20:00:00Z	74		57645	57645	57645	37	9	0	9579	257	9836
20200410	ND	278	9330		13	36					105	9994e28867ec9ac2df5ad6da0d17c0da3c58e955	2020-04-10T20:00:00Z	6	36	9608	9608	9608	38	1	2	609	9	618
20200410	NE	635	8719									142d1f81156a102997f1db5e3ca7c20ddceaa655	2020-04-10T20:00:00Z	15		9354	9354	9354	31	1	0	603	68	671
20200410	NH	819	9139	155		124					234	989460ace7ce2a2284f1442d60b994abfcb6176d	2020-04-10T20:00:00Z	21	124	10113	9958	9958	33	3	6	376	31	407
20200410	NJ	54588	58935		7570		1679		1663		682	a416d702cd805b6a6da57f4770c93b3df78c267b	2020-04-10T20:00:00Z	1932		113523	113523	113523	34	232	0	2770	3561	6331
20200410	NM	1091	26007		73				18		217	b17728fffb713e971580bc824240a489bfffa008	2020-04-10T20:00:00Z	19		27098	27098	27098	35	3	0	3065	226	3291
20200410	NV	2584	20165		282							6e8507d77f69509a31c92ce4ea3327b88c4e9706	2020-04-10T20:00:00Z	86		22749	22749	22749	32	6	0	850	128	978
20200410	NY	170512	247373		18569	38818	4908				20249	b9f6747819f23a6d4d2caddb7dab2b4568f829f4	2020-04-10T20:00:00Z	7844	38818	417885	417885	417885	36	777	2242	15761	10575	26336
20200410	OH	5836	52695			1755		548				38d222fadd867ea8c8b8342f3d8858953fbba4bd	2020-04-10T20:00:00Z	231	1755	58531	58531	58531	39	18	143	2222	324	2546
20200410	OK	1794	20370		186	428	122				790	d3fba58c0192f4eb15ae8ee5cadb0776f6186eba	2020-04-10T20:00:00Z	88	428	22164	22164	22164	40	8	13	1775	110	1885
20200410	OR	1321	24306		146	326	66		54			9633f2a24e6dc4e0e6cff39ca519a0e65b239880	2020-04-10T20:00:00Z	44	326	25627	25627	25627	41	0	0	0	0	0
20200410	PA	19979	93040		2072				611			fe2ff10aeb9a7872a49c0e8b849e73c32c36f285	2020-04-10T20:00:00Z	416		113019	113019	113019	42	78	0	5666	1751	7417
20200410	PR	725	5121	1392								aca519d0dea20a8d0eaee68b47274458c9e8e179	2020-04-10T20:00:00Z	39		7238	5846	5846	72	6	0	418	42	460
20200410	RI	2015	12281		169		45		26		35	8b13c275050c994b155faf9675b601fb8ca82113	2020-04-10T20:00:00Z	49		14296	14296	14296	44	6	0	1599	288	1887
20200410	SC	3065	25118			496						92199aa30fd4dd5ad130bdf4df1fc753f5dc6f57	2020-04-10T20:00:00Z	72	496	28183	28183	28183	45	5	255	543	273	816
20200410	SD	536	7111			29					177	b87f4b357ef2f9c892ea11a46c8820b5430b192c	2020-04-10T20:00:00Z	6	29	7647	7647	7647	46	0	2	411	89	500
20200410	TN	4862	57937			536					1145	e4ac457d8b0b17da3e94311a37cdebdae2178807	2020-04-10T20:00:00Z	98	536	62799	62799	62799	47	4	31	2722	228	2950
20200410	TX	11671	104047		1532						1366	586fa304b254a11f480c37372834cb32ceaf4aea	2020-04-10T20:00:00Z	226		115718	115718	115718	48	27	0	8143	1441	9584
20200410	UT	2102	38660			183						9922f7bcadc14b7394b2c54e39cc1916b6e9044c	2020-04-10T20:00:00Z	17	183	40762	40762	40762	49	4	15	2263	126	2389
20200410	VA	4509	30950	521	1238	772	457		287			4e73ce5191e84abcc39961e9a5b2f31bbdeb628b	2020-04-10T20:00:00Z	121	772	35980	35459	35459	51	12	87	1966	467	2433
20200410	VI	50	273	45	3						43	88e39033fbbd388c97c41f4ac80d942c1749824a	2020-04-10T20:00:00Z	1		368	323	323	78	0	0	22	4	26
20200410	VT	679	7553		32						15	dc96a20cf819e19bcf41ad74d575ae858dacf10c	2020-04-10T20:00:00Z	24		8232	8232	8232	50	1	0	0	51	51
20200410	WA	9897	83391		642		191					d8144098cec26c7ad6aa0fa050f740bfef47d72a	2020-04-10T20:00:00Z	446		93288	93288	93288	53	0	0	0	448	448
20200410	WI	3068	33225			904	190	247				1eeea810191607f248c1426c6d8b32934ec5365b	2020-04-10T20:00:00Z	128	904	36293	36293	36293	55	17	61	1801	183	1984
20200410	WV	554	14001		85		20		22		63	230ef679b8324b5fdf188b5acd7c07d4abf5e044	2020-04-10T20:00:00Z	5		14555	14555	14555	54	0	0	661	31	692
20200410	WY	253	4736			37					105	542f22512141736619d47feb0b66d9539e12bb4e	2020-04-10T20:00:00Z	0	37	4989	4989	4989	56	0	3	816	23	839
20200409	AK	235	6988			27					49	b25c4a1e5bb964d05142022307f57e41e0872f26	2020-04-09T20:00:00Z	7	27	7223	7223	7223	02	0	0	146	9	155
20200409	AL	2769	18058			333						34ec8a688f0984d69a58ddef29d640ace6ee65bf	2020-04-09T20:00:00Z	74	333	20827	20827	20827	01	8	19	1305	400	1705
20200409	AR	1119	13832		73	130		43	31	39	288	d21f4f58502c23fd66e3842b4b6eb7c9c18ccdf0	2020-04-09T20:00:00Z	21	130	14951	14951	14951	05	3	0	302	119	421
20200409	AS	0	3	2								4550449cb174c1fcabdb4d4e92ebe0a79b4bd30f	2020-04-09T20:00:00Z	0		5	3	3	60	0	0	0	0	0
20200409	AZ	3018	34160									a706debeb0a3336ce380a04afeca43b1f77d44c9	2020-04-09T20:00:00Z	89		37178	37178	37178	04	9	0	2322	292	2614
20200409	CA	18309	145191	14100	2825		1132					415e9a2ee1c4debcc75db294bc356b28a291a185	2020-04-09T20:00:00Z	492		177600	163500	163500	06	50	0	17884	1352	19236
20200409	CO	5655	23544		848	1162						7da5b0594d9ac4a43b4ebef17fba2e299929b704	2020-04-09T20:00:00Z	193	1162	29199	29199	29199	08	14	83	879	226	1105
20200409	CT	9784	23718		1464							4f9311d78efaba1380411da694bf2264bf3f4c69	2020-04-09T20:00:00Z	380		33502	33502	33502	09	103	0	2463	2003	4466
20200409	DC	1523	7201								393	5f3e6ed3208c06cc3446e80b46ca4bc5fee989b1	2020-04-09T20:00:00Z	32		8724	8724	8724	11	5	0	358	83	441
20200409	DE	1207	8683		201						173	45f2d85472665b02bd94b4ef5f6a05fca3661bd0	2020-04-09T20:00:00Z	23		9890	9890	9890	10	7	0	1055	279	1334
20200409	FL	16364	136185	1395		2268						754e4c4bc873607e36e18febcf6f6f3fe17eef34	2020-04-09T20:00:00Z	354	2268	153944	152549	152549	12	45	206	8506	909	9415
20200409	GA	10566	30519			2159						e55d4dcfec26e2fede63494733c002a68b541521	2020-04-09T20:00:00Z	379	2159	41085	41085	41085	13	17	166	1633	665	2298
20200409	GU	128	593		14		2		2		33	8d0d6f8cf4948a29fbe75c2c6068e2e4bc336303	2020-04-09T20:00:00Z	4		721	721	721	66	0	0	31	3	34
20200409	HI	435	15316			42		6			113	b8cac0a3e57db8fcb5f8784a24ff0292859ce8b1	2020-04-09T20:00:00Z	5	42	15751	15751	15751	15	0	0	577	25	602
20200409	IA	1270	13703		122						476	1f9d61aaf5b280767ba36847ddc362d1b27327f9	2020-04-09T20:00:00Z	29		14973	14973	14973	19	2	0	882	125	1007
20200409	ID	1232	11299			113		29				2cbe02b18b0ca2023e2896936099c1de3f2793ca	2020-04-09T20:00:00Z	18	113	12531	12531	12531	16	3	20	611	22	633
20200409	IL	16422	64435		3680		1166		821			4a5176c1a33a75ad4f04db3b40abc94f7f24bfe5	2020-04-09T20:00:00Z	528		80857	80857	80857	17	66	0	4447	1344	5791
20200409	IN	6351	25782				924		507			1406da427afc443d36e088a6059820b56836038e	2020-04-09T20:00:00Z	245		32133	32133	32133	18	42	0	856	408	1264
20200409	KS	1106	9669			263						dc24b13ac61718730956dec0e03f27c8b1f93822	2020-04-09T20:00:00Z	42	263	10775	10775	10775	20	4	40	532	60	592
20200409	KY	1346	20455									4fb35d2fca57462d9af6173dfc7908eca90f57f4	2020-04-09T20:00:00Z	73		21801	21801	21801	21	8	0	0	197	197
20200409	LA	18283	68636		2014				473			f2b7e11d6a23a663135d5c22b782e3fe824a9623	2020-04-09T20:00:00Z	702		86919	86919	86919	22	50	0	4260	1253	5513
20200409	MA	18941	76017			1747						b11a7d65a58f21a74215521505414bdb2b385bbc	2020-04-09T20:00:00Z	503	1747	94958	94958	94958	25	70	164	5296	2151	7447
20200409	MD	6185	35344			1348					376	dd11e0579e86c2a04984fc8a6c92a033633133a0	2020-04-09T20:00:00Z	138	1348	41529	41529	41529	24	14	138	2411	656	3067
20200409	ME	560	6088			105					202	de9357008b267094a60a0ac8ff7fd3c2dc3466c0	2020-04-09T20:00:00Z	16	105	6648	6648	6648	23	2	4	0	23	23
20200409	MI	21504	45550		3826		1628		1434		56	17e988d651529c4378e3d66af16ab70a20092e7f	2020-04-09T20:00:00Z	1076		67054	67054	67054	26	117	0	0	915	915
20200409	MN	1242	31052		145	293	63	119			675	cdf145be23b01c96273d3c5925c78004122d3677	2020-04-09T20:00:00Z	50	293	32294	32294	32294	27	11	22	1453	88	1541
20200409	MO	3539	34955		568							b97f337b09235d8410b8c2a2f9d134d4d38e89f3	2020-04-09T20:00:00Z	77		38494	38494	38494	29	19	0	4172	212	4384
20200409	MP	11	27	9								2923ea3c9e9309ed8d343db9349620a8388522e7	2020-04-09T20:00:00Z	2		47	38	38	69	0	0	0	0	0
20200409	MS	2260	18632			441						a1e53262497df092c0e0c4ca9af9fd8f23aafe66	2020-04-09T20:00:00Z	76	441	20892	20892	20892	28	9	31	0	257	257
20200409	MT	354	7506		13	36					157	c26e42cdca9c9d43ffd76a58290bd6a75c28198d	2020-04-09T20:00:00Z	6	36	7860	7860	7860	30	0	5	440	22	462
20200409	NC	3651	44158		398							a6a57caf54cc0f7c9a4d14df31be2434fe42b80d	2020-04-09T20:00:00Z	65		47809	47809	47809	37	12	0	4597	225	4822
20200409	ND	269	8721		14	34					101	6ac57451eb83c5297a3f2fe18e496d59f112de5a	2020-04-09T20:00:00Z	5	34	8990	8990	8990	38	1	0	420	18	438
20200409	NE	567	8116									fce6cfce0f23547227601671cf284cae2df67536	2020-04-09T20:00:00Z	14		8683	8683	8683	31	2	0	674	48	722
20200409	NH	788	8763	143		118					227	b8d573ac2c092ed49dcab22fdc1f47f4cfed830d	2020-04-09T20:00:00Z	18	118	9694	9551	9551	33	0	0	374	0	374
20200409	NJ	51027	56165		7363		1523		1551			d3664bdf91bd8ece813cb2d55230b4895f54b2c0	2020-04-09T20:00:00Z	1700		107192	107192	107192	34	196	0	3186	3590	6776
20200409	NM	865	22942		59				18		201	d5a00c6606ab48f22af533b1282f8163225fc10d	2020-04-09T20:00:00Z	16		23807	23807	23807	35	3	0	1491	71	1562
20200409	NV	2456	19315		282							9635ff95f130d1857de5d74bacf7f6c72af5d972	2020-04-09T20:00:00Z	80		21771	21771	21771	32	9	0	1067	138	1205
20200409	NY	159937	231612		18279	36576	4925				18297	adcfe0b7d9f5faf78429b00c69af00833443c8ec	2020-04-09T20:00:00Z	7067	36576	391549	391549	391549	36	799	2144	15775	10621	26396
20200409	OH	5512	50473			1612		497				f099bcbfbf8d79d1541a85ea927661eac603a881	2020-04-09T20:00:00Z	213	1612	55985	55985	55985	39	20	117	2280	364	2644
20200409	OK	1684	18595		188	415	120				686	4134ad5e4d3911e0700b88a7aaae9339b1f207b6	2020-04-09T20:00:00Z	80	415	20279	20279	20279	40	1	25	6774	160	6934
20200409	OR	1321	24306		146	326	66		54			06d3913b0eccc967a1a12517d7f8e4783ce8f591	2020-04-09T20:00:00Z	44	326	25627	25627	25627	41	11	2	981	82	1063
20200409	PA	18228	87374		2051				592			8e11977c61eb78c15db006bc6135ab8066828777	2020-04-09T20:00:00Z	338		105602	105602	105602	42	29	0	5075	1989	7064
20200409	PR	683	4703	1304								3bb866405c927aaf77a70f81b17ece80ef99c327	2020-04-09T20:00:00Z	33		6690	5386	5386	72	9	0	437	63	500
20200409	RI	1727	10682		160		45		26		35	fd47654c67cacd1940a1c7cffa0df6b0214882aa	2020-04-09T20:00:00Z	43		12409	12409	12409	44	8	0	0	277	277
20200409	SC	2792	24575			241						c05090d9d4cd23e93dadd900e6c6ebb2cc5b00f6	2020-04-09T20:00:00Z	67	241	27367	27367	27367	45	4	0	2493	240	2733
20200409	SD	447	6700			27					161	8cfce8992986ecd4882180246461d58c60cbb9cf	2020-04-09T20:00:00Z	6	27	7147	7147	7147	46	0	1	345	54	399
20200409	TN	4634	55215			505					921	520c002646bd19f9e80ae12d8f8315aab83d0297	2020-04-09T20:00:00Z	94	505	59849	59849	59849	47	15	56	2959	272	3231
20200409	TX	10230	95904		1439						1101	fe4a67d30a9035e09c2e041eb4efaa22284bb709	2020-04-09T20:00:00Z	199		106134	106134	106134	48	22	0	8999	877	9876
20200409	UT	1976	36397			168						34ed9aa981dc493348917a34c5d37854cab5b2b3	2020-04-09T20:00:00Z	13	168	38373	38373	38373	49	0	10	2127	130	2257
20200409	VA	4042	28984	627	669	685	469		285			32a8135f572c4f5c6851cbeced9b22c53353e7df	2020-04-09T20:00:00Z	109	685	33653	33026	33026	51	34	70	1984	397	2381
20200409	VI	46	251	42							39	330da68f6494e174387505355ee3fa2cfdaa9e42	2020-04-09T20:00:00Z	1		339	297	297	78	0	0	9	1	10
20200409	VT	628	7553		33						15	24b22733110eb020e8f1caee0a2cb8db9dd3b934	2020-04-09T20:00:00Z	23		8181	8181	8181	50	0	0	409	23	432
20200409	WA	9449	83391		650		191					665982787afb1f13f43548dbf459a933d29323a7	2020-04-09T20:00:00Z	446		92840	92840	92840	53	0	0	0	279	279
20200409	WI	2885	31424			843		230				aa5c7ae162799320b7accdadf68720fdb6c50f52	2020-04-09T20:00:00Z	111	843	34309	34309	34309	55	12	53	1309	129	1438
20200409	WV	523	13340									54cf0e05059125cce24ebdf1fdfdff35af1f361b	2020-04-09T20:00:00Z	5		13863	13863	13863	54	1	0	1257	61	1318
20200409	WY	230	3920			34					94	231a30211b44fe5c73eef7f2161a0d501c682df9	2020-04-09T20:00:00Z	0	34	4150	4150	4150	56	0	1	77	9	86
20200408	AK	226	6842			27					32	b06950cbd3502f7885c9412d1bf698858848a4d7	2020-04-08T20:00:00Z	7	27	7068	7068	7068	02	1	4	142	13	155
20200408	AL	2369	16753			314						d7c974f24aac9af8f039f0c9d4627e059267b4a1	2020-04-08T20:00:00Z	66	314	19122	19122	19122	01	10	43	3956	250	4206
20200408	AR	1000	13530		76	130		43	30	39	208	dc9ad2f9b7456a55682f25d3f5569a8a420a7f0c	2020-04-08T20:00:00Z	18	130	14530	14530	14530	05	2	-18	838	54	892
20200408	AS	0	3	2								b1e0124ac6fe5ca02b1b17dc2464d3b5b31ace83	2020-04-08T20:00:00Z	0		5	3	3	60	0	0	0	0	0
20200408	AZ	2726	31838									2b3096a859b88875d9972e3e5521cd07aed78996	2020-04-08T20:00:00Z	80		34564	34564	34564	04	7	0	1038	151	1189
20200408	CA	16957	127307	14600	2714		1154					c597c8b5b77b179c9e590a881c97d79fea2bd2db	2020-04-08T20:00:00Z	442		158864	144264	144264	06	68	0	11943	1092	13035
20200408	CO	5429	22665		833	1079						c10a0cb31be734e887bcd88fee27d7b8174bc1bc	2020-04-08T20:00:00Z	179	1079	28094	28094	28094	08	29	85	962	257	1219
20200408	CT	7781	21255		1308							45534c8765623e13c69801a1e66891b07171f925	2020-04-08T20:00:00Z	277		29036	29036	29036	09	0	0	0	0	0
20200408	DC	1440	6843								361	6a984539ee98fd18f8879705bea3637b3d17c542	2020-04-08T20:00:00Z	27		8283	8283	8283	11	5	0	231	229	460
20200408	DE	928	7628		147						144	9a8eba55923c74303bfcc615fc6cd39c2d834f80	2020-04-08T20:00:00Z	16		8556	8556	8556	10	0	0	0	0	0
20200408	FL	15455	127679	1324		2062						9ca6b245b17a0b8b9a414985df6f5e8338c1dd30	2020-04-08T20:00:00Z	309	2062	144458	143134	143134	12	13	63	4264	708	4972
20200408	GA	9901	28886			1993						a895f3bea3a6eef44bee143492725ba4af74c53d	2020-04-08T20:00:00Z	362	1993	38787	38787	38787	13	33	219	3991	1083	5074
20200408	GU	125	562		21		2		2		31	f3056dbcf91af97f2a4055fc511d9f5e69e758fe	2020-04-08T20:00:00Z	4		687	687	687	66	0	0	33	4	37
20200408	HI	410	14739			42		6			113	c791e64551362c9d3458669437df3833d46bb4b6	2020-04-08T20:00:00Z	5	42	15149	15149	15149	15	0	16	1584	23	1607
20200408	IA	1145	12821		122	193					431	6ed8bb2a57d38b65911feac6a484fec23d956882	2020-04-08T20:00:00Z	27	193	13966	13966	13966	19	1	0	1151	97	1248
20200408	ID	1210	10688			93		24				27b547d754d7b7848ee8bf6006162b7a42221c6d	2020-04-08T20:00:00Z	15	93	11898	11898	11898	16	2	10	612	40	652
20200408	IL	15078	59988		3680		1166		821			db2da93a6acb672606b2a7d6aa39ea427bbb3701	2020-04-08T20:00:00Z	462		75066	75066	75066	17	82	0	4805	1529	6334
20200408	IN	5943	24926				924		507			fbbf8a2b8324dab4096dc4c4082c442d1a303a08	2020-04-08T20:00:00Z	203		30869	30869	30869	18	30	0	1669	436	2105
20200408	KS	1046	9137			223						fd8d2aea43b7e390c0426d2ac0120a9d5aa12c57	2020-04-08T20:00:00Z	38	223	10183	10183	10183	20	11	0	523	146	669
20200408	KY	1149	20455									f4d5b5432b32b07295608c1298bee85c9dcb6c5e	2020-04-08T20:00:00Z	65		21604	21604	21604	21	6	0	1508	141	1649
20200408	LA	17030	64376		1983				490			c174ce072a8244ab0d33a6f3f195c03aa665816d	2020-04-08T20:00:00Z	652		81406	81406	81406	22	70	0	6005	746	6751
20200408	MA	16790	70721			1583						7915e32cef3119c45147580dc68353c32922bf20	2020-04-08T20:00:00Z	433	1583	87511	87511	87511	25	77	148	4579	1588	6167
20200408	MD	5529	32933			1210					365	d47d07ee138d924014565dabdc5316462616b927	2020-04-08T20:00:00Z	124	1210	38462	38462	38462	24	21	104	5677	1158	6835
20200408	ME	537	6088			101					187	ae1b00dd8f587c7cc0ff1fec4f62af3e28f48c2d	2020-04-08T20:00:00Z	14	101	6625	6625	6625	23	2	2	0	18	18
20200408	MI	20589	45550								56	069cf53c2a7e5ed44fbbe8e54a6aa7c9cf6a070a	2020-04-08T20:00:00Z	959		66139	66139	66139	26	114	0	0	766	766
20200408	MN	1154	29599		135	271	64	105			632	d35b537cf4cb211b89d42f83477e0ac688431c6a	2020-04-08T20:00:00Z	39	271	30753	30753	30753	27	5	29	1408	85	1493
20200408	MO	3327	30783		519							d610dbf95f9ce914e35925513bd27000667a1dd5	2020-04-08T20:00:00Z	58		34110	34110	34110	29	5	0	1851	290	2141
20200408	MP	11	27	9								735ed7fb7685d4eeb3831a9c3d19b1b39665d89f	2020-04-08T20:00:00Z	2		47	38	38	69	0	0	12	3	15
20200408	MS	2003	18632			410						fcd575a3ceb3f1a059d37279be733e6d49d79eb0	2020-04-08T20:00:00Z	67	410	20635	20635	20635	28	8	33	0	88	88
20200408	MT	332	7066			31					135	36c57219663afe4f9a25d8bb1219124aabcbc5c6	2020-04-08T20:00:00Z	6	31	7398	7398	7398	30	0	3	400	13	413
20200408	NC	3426	39561		386							ef6411c1805a6c8509d4b7acf726edd78546548e	2020-04-08T20:00:00Z	53		42987	42987	42987	37	7	0	1700	205	1905
20200408	ND	251	8301		16	34					98	f5b46f7b1cf2660fc83947337d0163f20ba2e916	2020-04-08T20:00:00Z	4	34	8552	8552	8552	38	0	1	835	14	849
20200408	NE	519	7442									f0d5c983d53155a6c8258ec5594807b0dae155a8	2020-04-08T20:00:00Z	12		7961	7961	7961	31	2	0	631	72	703
20200408	NH	788	8389	89		118					211	7ebe9caa69ad598a5afd77ca6ca988541ac6e9ab	2020-04-08T20:00:00Z	18	118	9266	9177	9177	33	9	15	370	73	443
20200408	NJ	47437	52979		7026		1617		1576			1ce238d30dd4f486d2f2bb36bef82c329b90fde8	2020-04-08T20:00:00Z	1504		100416	100416	100416	34	272	0	2421	3021	5442
20200408	NM	794	21451		51				18		171	5e9d9f69e1e9d52d200ebc187b2ec3a4e126db63	2020-04-08T20:00:00Z	13		22245	22245	22245	35	1	0	312	108	420
20200408	NV	2318	18248		282							8eeef516219c0235bb9ccef8db9926eb66f200dd	2020-04-08T20:00:00Z	71		20566	20566	20566	32	13	0	1696	231	1927
20200408	NY	149316	215837		18079	34432	4593				16353	36db5397b3f156232e908feab224b44a19364028	2020-04-08T20:00:00Z	6268	34432	365153	365153	365153	36	779	2349	14642	10453	25095
20200408	OH	5148	48193			1495		472				3a07f6e617059a639f0e53d3277927ef65015168	2020-04-08T20:00:00Z	193	1495	53341	53341	53341	39	26	141	2137	366	2503
20200408	OK	1524	11821		188	390	120				686	162bc2c40a69457aa64daeba84ab2b0950a8b6e5	2020-04-08T20:00:00Z	79	390	13345	13345	13345	40	12	14	0	52	52
20200408	OR	1239	23325		156	324	61		58	69		1c86840efc88ab6828b14988c2d5983a6049dc2e	2020-04-08T20:00:00Z	33	324	24564	24564	24564	41	0	0	1499	58	1557
20200408	PA	16239	82299		1898				603			cab36f3232f06858b95f1664b7788dadbf0f93a1	2020-04-08T20:00:00Z	309		98538	98538	98538	42	69	0	5580	1680	7260
20200408	PR	620	4266	1160								35f7ff30a6a6ed0b45cd9139f6ef39aa0edf4057	2020-04-08T20:00:00Z	24		6046	4886	4886	72	1	0	300	47	347
20200408	RI	1450	10682		143		45		26		35	98ac386411d8aecfd63defe746ee07ab45b33a5e	2020-04-08T20:00:00Z	35		12132	12132	12132	44	5	0	1605	220	1825
20200408	SC	2552	22082			241						8f51f648224b34fc123427ec9411fe698b3fd55d	2020-04-08T20:00:00Z	63	241	24634	24634	24634	45	12	0	819	135	954
20200408	SD	393	6355	0		26					146	a8f46321eb94c8751dab4186c5050bb4ded8aee4	2020-04-08T20:00:00Z	6	26	6748	6748	6748	46	0	3	407	73	480
20200408	TN	4362	52256			449					592	ff68dc08ca2226e687b39272db6329b7d75241b3	2020-04-08T20:00:00Z	79	449	56618	56618	56618	47	7	41	3520	224	3744
20200408	TX	9353	86905		1491						38	93f1b214cb7a5167793d5ec07075b9602aca2613	2020-04-08T20:00:00Z	177		96258	96258	96258	48	23	0	6518	1091	7609
20200408	UT	1846	34270			158						0ec7be922281b2c2e3ac1769448ed67ab2024183	2020-04-08T20:00:00Z	13	158	36116	36116	36116	49	0	10	1361	108	1469
20200408	VA	3645	27000			615		145		108		4f244cf2235f74c233ab8d9fe566115c0adce611	2020-04-08T20:00:00Z	75	615	30645	30645	30645	51	12	52	1688	312	2000
20200408	VI	45	242	35							39	be21b51a3a90bca976c5226f32fc911743a57b90	2020-04-08T20:00:00Z	1		322	287	287	78	0	0	20	2	22
20200408	VT	605	7144		35	50					15	b8f5da42c9c0c15c8ca16cc61712345084f0d207	2020-04-08T20:00:00Z	23	50	7749	7749	7749	50	0	5	590	30	620
20200408	WA	9170	83391		655		186					25f93e0ec55f6decfb0c3b75508605b8fa89d7c4	2020-04-08T20:00:00Z	446		92561	92561	92561	53	53	0	0	355	355
20200408	WI	2756	30115			790		218				1e997110316d96e4af9dfed752e7c9bafaede693	2020-04-08T20:00:00Z	99	790	32871	32871	32871	55	7	45	1603	178	1781
20200408	WV	462	12083									59287361f21a273826deacdebcd7572e171a3e34	2020-04-08T20:00:00Z	4		12545	12545	12545	54	0	0	436	50	486
20200408	WY	221	3843			33					62	871dc959c9d38ea20b4d4c856b22997e0bccaf55	2020-04-08T20:00:00Z	0	33	4064	4064	4064	56	0	0	54	5	59
20200407	AK	213	6700			23					29	427f23b794025bcc59ba746dc6721ba1ae4f6ff9	2020-04-07T20:00:00Z	6	23	6913	6913	6913	02	0	0	8	22	30
20200407	AL	2119	12797			271						bc437164edce7423a9a6a0095632666a06d512c4	2020-04-07T20:00:00Z	56	271	14916	14916	14916	01	6	31	0	151	151
20200407	AR	946	12692		74	148			26	43	142	3091efb8651506655cf6538a5a63244288d812e8	2020-04-07T20:00:00Z	16	148	13638	13638	13638	05	0	11	722	71	793
20200407	AS	0	3	2								d76095b5eddc995d69df0f33197a6638cc6fbf7f	2020-04-07T20:00:00Z	0		5	3	3	60	0	0	0	0	0
20200407	AZ	2575	30800									943f82c1a910748ffe6ec553b93b7b964125cc38	2020-04-07T20:00:00Z	73		33375	33375	33375	04	8	0	722	119	841
20200407	CA	15865	115364	14100	2611		1108					a2ab1e862259b9e5f29fc83a735a7402bacc7da6	2020-04-07T20:00:00Z	374		145329	131229	131229	06	31	0	12269	1529	13798
20200407	CO	5172	21703		786	994						12249a5bdf925092cbd469cb2a578f54ad5a4c99	2020-04-07T20:00:00Z	150	994	26875	26875	26875	08	10	70	880	222	1102
20200407	CT	7781	21255		1308							824d1ebd3f4b1c49e597d77753df238341173130	2020-04-07T20:00:00Z	277		29036	29036	29036	09	71	0	1475	875	2350
20200407	DC	1211	6612								318	4bb7cd953c61db17cc89b08b77d926f2eea787e6	2020-04-07T20:00:00Z	22		7823	7823	7823	11	-2	0	256	114	370
20200407	DE	928	7628		147						144	b59047f7944fc9482b1f7653159655f7a5bfad7b	2020-04-07T20:00:00Z	16		8556	8556	8556	10	2	0	1307	255	1562
20200407	FL	14747	123415	1407		1999						14451271e31c6ef62ec1fed25030c8bbcadd8c83	2020-04-07T20:00:00Z	296	1999	139569	138162	138162	12	60	317	13465	1423	14888
20200407	GA	8818	24895			1774						7a0ffe5a1d036f2a779e0d14397523b71ac8241a	2020-04-07T20:00:00Z	329	1774	33713	33713	33713	13	100	442	935	1504	2439
20200407	GU	121	529		21		2		2		27	e4f1f3a809ee107b77e669dd351b0ea512d64a40	2020-04-07T20:00:00Z	4		650	650	650	66	0	0	24	8	32
20200407	HI	387	13155			26		6			89	06de5ddab7916756cd9f985d7476ee41c2851291	2020-04-07T20:00:00Z	5	26	13542	13542	13542	15	1	5	0	16	16
20200407	IA	1048	11670		104	193					341	ae5471f42b9f26b00ec9f67c82c73e0e96bf77ac	2020-04-07T20:00:00Z	26	193	12718	12718	12718	19	1	14	1017	102	1119
20200407	ID	1170	10076			83		21				2223b4fd3b2130cde4c6e92876814d778ecc7ec7	2020-04-07T20:00:00Z	13	83	11246	11246	11246	16	3	6	182	69	251
20200407	IL	13549	55183		3680		1166		821			01860afc01cd1aaca444ed3812a2f910c2871cf5	2020-04-07T20:00:00Z	380		68732	68732	68732	17	73	0	4503	1287	5790
20200407	IN	5507	23257				924		507			42532e1054b8584b5dd3db8eaebb0ea3e0a5a8a3	2020-04-07T20:00:00Z	173		28764	28764	28764	18	34	0	2010	563	2573
20200407	KS	900	8614			223						a47fd40f94b1f7214f6b6ff2b771091439fffd90	2020-04-07T20:00:00Z	27	223	9514	9514	9514	20	2	25	375	55	430
20200407	KY	1008	18947									11fc69bcf9e209378b83b650cd855946fcf47ca9	2020-04-07T20:00:00Z	59		19955	19955	19955	21	14	0	1135	53	1188
20200407	LA	16284	58371		1996				519			9139f6e23f09c887df221642ce10c85516944f49	2020-04-07T20:00:00Z	582		74655	74655	74655	22	70	0	4072	1417	5489
20200407	MA	15202	66142			1435						480c678f573f195caec6a15c44dcfe844e95ef3c	2020-04-07T20:00:00Z	356	1435	81344	81344	81344	25	96	194	3550	1365	4915
20200407	MD	4371	27256			1106					288	c957680fdbd36cb8cd1d307885f4d5b9b1e87afd	2020-04-07T20:00:00Z	103	1106	31627	31627	31627	24	12	47	1684	326	2010
20200407	ME	519	6088			99					176	af07f06f7bb91affb207dc39d20674e9ee2d4149	2020-04-07T20:00:00Z	12	99	6607	6607	6607	23	2	7	0	20	20
20200407	MI	19823	45550								56	8ff4cbadba372a60d39f847bceeaf9eab1db8001	2020-04-07T20:00:00Z	845		65373	65373	65373	26	118	0	2430	973	3403
20200407	MN	1069	28191		120	242	64	100			549	1c6751a69dd6a4e9a349a62be6413fdbe71ea87a	2020-04-07T20:00:00Z	34	242	29260	29260	29260	27	4	19	1049	83	1132
20200407	MO	3037	28932		508							a3d2d6a3042c80afb487dfd2d4a7897fe0edee76	2020-04-07T20:00:00Z	53		31969	31969	31969	29	14	0	1819	315	2134
20200407	MP	8	15									70c7bf240bc0ee206b5e12ec30a64ffd6f19ca2a	2020-04-07T20:00:00Z	2		23	23	23	69	1	0	2	0	2
20200407	MS	1915	18632			377						807ca25410f85d8883f0c8fe409f630d92091d1e	2020-04-07T20:00:00Z	59	377	20547	20547	20547	28	8	-98	0	177	177
20200407	MT	319	6666			28						7397072f3dbcb6c5c091e5ab277d8f2c2f68f82d	2020-04-07T20:00:00Z	6	28	6985	6985	6985	30	0	4	175	20	195
20200407	NC	3221	37861		354							67dd715b37f86ed85a0618ce86dd6b9d498dee2b	2020-04-07T20:00:00Z	46		41082	41082	41082	37	13	0	5	351	356
20200407	ND	237	7466		18	33					82	59b258409a58763928c3aa0087984baad4dd1600	2020-04-07T20:00:00Z	4	33	7703	7703	7703	38	1	1	478	12	490
20200407	NE	447	6811									518ded644af5182eecdac1ec28f9dede5f3b98d8	2020-04-07T20:00:00Z	10		7258	7258	7258	31	2	0	433	38	471
20200407	NH	715	8019	49		103					151	9bdef844521f989a0ac01b4af374dcbb7368680b	2020-04-07T20:00:00Z	9	103	8783	8734	8734	33	0	11	318	46	364
20200407	NJ	44416	50558		7017		1651		1540			cc2566fc957facb8d98c9cdcaafbb8235297c5e6	2020-04-07T20:00:00Z	1232		94974	94974	94974	34	229	0	2616	3326	5942
20200407	NM	686	21139		48				18		133	74b47d956a13a1210784d310796b4b88918963db	2020-04-07T20:00:00Z	12		21825	21825	21825	35	0	0	2627	62	2689
20200407	NV	2087	16552		282							4f4321d0926b598d47e2a920f8709e23c2b89e00	2020-04-07T20:00:00Z	58		18639	18639	18639	32	12	0	876	134	1010
20200407	NY	138863	201195		17493	32083	4593				14590	15947b1c9ed54db71e224d5882c2e146b415b520	2020-04-07T20:00:00Z	5489	32083	340058	340058	340058	36	731	1880	11073	8174	19247
20200407	OH	4782	46056			1354		417				ee1be244efee5b29b0b3adc051423a9eba46f3f0	2020-04-07T20:00:00Z	167	1354	50838	50838	50838	39	25	140	2128	332	2460
20200407	OK	1472	11821		186	376	137				612	d926e29ea2057ff177bfe56ada2bf18ab9ecf780	2020-04-07T20:00:00Z	67	376	13293	13293	13293	40	16	36	10399	145	10544
20200407	OR	1181	21826			324			69			0d8a30e0bd30ca1bb26872f15cb6fd8209687f3e	2020-04-07T20:00:00Z	33	324	23007	23007	23007	41	6	66	1157	49	1206
20200407	PA	14559	76719		1665				548			5f6c0c5a75d956d960f06c3bff2b90956af04cf5	2020-04-07T20:00:00Z	240		91278	91278	91278	42	78	0	5845	1579	7424
20200407	PR	573	3966	968								f55b55c315376b7c321d3701606e48d766c257c6	2020-04-07T20:00:00Z	23		5507	4539	4539	72	2	0	534	60	594
20200407	RI	1230	9077		123		40		26		35	813da9a6c780ba8fa0045b1f3cc2bd61c53fe95f	2020-04-07T20:00:00Z	30		10307	10307	10307	44	3	0	1678	148	1826
20200407	SC	2417	21263			241						33337e94ee9a38b99bd37fda37b889f83199a988	2020-04-07T20:00:00Z	51	241	23680	23680	23680	45	7	0	4336	368	4704
20200407	SD	320	5948	2		23					98	23329c2017a92fb927ed537c0f932b129bff88ec	2020-04-07T20:00:00Z	6	23	6270	6268	6268	46	2	0	216	32	248
20200407	TN	4138	48736			408					466	a34b15897c7e1082065823522dfae12982a71304	2020-04-07T20:00:00Z	72	408	52874	52874	52874	47	7	56	5188	336	5524
20200407	TX	8262	80387		1252						38	cc8ef53ec9222fe4b8c2c5b0383d429085c6ad89	2020-04-07T20:00:00Z	154		88649	88649	88649	48	14	0	2306	986	3292
20200407	UT	1738	32909			148						40a68524a0d0c4244c5e3929960fac5865a4b540	2020-04-07T20:00:00Z	13	148	34647	34647	34647	49	0	10	1190	63	1253
20200407	VA	3333	25312			563		145		108		2d8926f55fc5c4e769e6556a7e790b9c759e84c1	2020-04-07T20:00:00Z	63	563	28645	28645	28645	51	9	66	3669	455	4124
20200407	VI	43	222	20							36	070fb1b83a9073c515f131b90847354c4f4f4732	2020-04-07T20:00:00Z	1		285	265	265	78	0	0	0	0	0
20200407	VT	575	6554		29	45					15	44493af709005398cd2f24b0c1c9f7cf96707f38	2020-04-07T20:00:00Z	23	45	7129	7129	7129	50	0	0	464	32	496
20200407	WA	8815	83391		641		190					5618c8fe1788590cac33ab33f5d6fdaf03d389fa	2020-04-07T20:00:00Z	393		92206	92206	92206	53	15	0	0	336	336
20200407	WI	2578	28512			745		200				e14827d359df3ec78ec54ec531ff175e68dd2bd4	2020-04-07T20:00:00Z	92	745	31090	31090	31090	55	15	77	1938	138	2076
20200407	WV	412	11647									e06f7c7ba78a9622b82d063891c486527000e2ee	2020-04-07T20:00:00Z	4		12059	12059	12059	54	0	0	2052	67	2119
20200407	WY	216	3789			33					62	4351947d4b6974eb2fd1a41c558fe95a0fdb44b1	2020-04-07T20:00:00Z	0	33	4005	4005	4005	56	0	10	70	6	76
20200406	AK	191	6692			23						4d91929ba83b31e1dda30ca4a3c7d5716d39bfd7	2020-04-06T20:00:00Z	6	23	6883	6883	6883	02	0	3	593	6	599
20200406	AL	1968	12797			240						2efa35d0a2dc1dac3c6e12ced852169b719f14ea	2020-04-06T20:00:00Z	50	240	14765	14765	14765	01	5	9	1515	172	1687
20200406	AR	875	11970		74	137			22	39	102	681e0e05c357b930913804c3afe865bfa6f966d3	2020-04-06T20:00:00Z	16	137	12845	12845	12845	05	0	7	1558	45	1603
20200406	AS	0	3	2								3a37c6e7721e92a70327b4a50845f8a5579db152	2020-04-06T20:00:00Z	0		5	3	3	60	0	0	0	0	0
20200406	AZ	2456	30078									be6a1c823f4e57810c2c8d8f43de71e304b6a99c	2020-04-06T20:00:00Z	65		32534	32534	32534	04	1	0	4937	187	5124
20200406	CA	14336	103095	15000	2509		1085					003211e59c1546fc081730f881ca621139601c35	2020-04-06T20:00:00Z	343		132431	117431	117431	06	24	0	0	898	898
20200406	CO	4950	20823		786	924						07597b3350c29f1005bf0fe74b9fea1cb8b5a429	2020-04-06T20:00:00Z	140	924	25773	25773	25773	08	14	49	1488	385	1873
20200406	CT	6906	19780		1221							331c624125331bd02f6656dbf3b17f66953734f1	2020-04-06T20:00:00Z	206		26686	26686	26686	09	17	0	2185	1231	3416
20200406	DC	1097	6356								287	efc1c5bfd8563e9f8cb1bcb65c39a8636e42aee3	2020-04-06T20:00:00Z	24		7453	7453	7453	11	2	0	520	99	619
20200406	DE	673	6321		101						71	cf37ffc02efefef42ffb6e6b5529ba8356c3956f	2020-04-06T20:00:00Z	14		6994	6994	6994	10	0	0	0	0	0
20200406	FL	13324	109950	1142		1682						b4dbb2348dfa81a79ef605f252915ceeb3f37601	2020-04-06T20:00:00Z	236	1682	124416	123274	123274	12	18	110	8697	1173	9870
20200406	GA	7314	23960			1332						7fbdf8249948edf453caa4ac551cedfad4c6e5f9	2020-04-06T20:00:00Z	229	1332	31274	31274	31274	13	18	49	2775	667	3442
20200406	GU	113	505		21		2				25	a296a0a8bbbdce70dbd163dae499b32101a2505b	2020-04-06T20:00:00Z	4		618	618	618	66	0	0	12	1	13
20200406	HI	371	13155			21		6			85	db9f4880719074c900ecffea275c5058b1b37074	2020-04-06T20:00:00Z	4	21	13526	13526	13526	15	0	2	551	20	571
20200406	IA	946	10653		99	179					284	c4c1a020fdf54b6521f263c532a4de89d1879baf	2020-04-06T20:00:00Z	25	179	11599	11599	11599	19	3	14	680	78	758
20200406	ID	1101	9894			77		16				4e2f37a1fcf63752d912fbe47f4e932a367e3e5a	2020-04-06T20:00:00Z	10	77	10995	10995	10995	16	0	11	710	24	734
20200406	IL	12262	50680									78c31ba234d1c85d4b9d41c49ea533da5c855ffe	2020-04-06T20:00:00Z	307		62942	62942	62942	17	33	0	2953	1006	3959
20200406	IN	4944	21247				924		507			5f4916e24243d76f03d2b658cf1f98ac188c64ca	2020-04-06T20:00:00Z	139		26191	26191	26191	18	12	0	3006	533	3539
20200406	KS	845	8239			198						6c72b546a13e3baf08b9c625794792dd4473f1c0	2020-04-06T20:00:00Z	25	198	9084	9084	9084	20	3	15	763	98	861
20200406	KY	955	17812									5f0f716526e1c3cc135a7162b6189a78ac324b8d	2020-04-06T20:00:00Z	45		18767	18767	18767	21	5	0	2066	38	2104
20200406	LA	14867	54299		1981				552			a3740cf7280c590ba011403d5c2e52c73f99920c	2020-04-06T20:00:00Z	512		69166	69166	69166	22	35	0	6984	1857	8841
20200406	MA	13837	62592			1241						b0360aa8749c9625eb85af7f7e6be0b8f080a836	2020-04-06T20:00:00Z	260	1241	76429	76429	76429	25	29	96	3155	1337	4492
20200406	MD	4045	25572			1059					184	51b860d3b0fe49a368c7ee7cb7ae0695859f0e5e	2020-04-06T20:00:00Z	91	1059	29617	29617	29617	24	24	123	844	436	1280
20200406	ME	499	6088			92					158	9816f29c109d6d20a0d8cdb7ffbf5641bc7dcbab	2020-04-06T20:00:00Z	10	92	6587	6587	6587	23	0	6	0	29	29
20200406	MI	18850	43120								56	713b7f97c2e5c96c3c0080412dcda9b42df34214	2020-04-06T20:00:00Z	727		61970	61970	61970	26	110	0	2789	1283	4072
20200406	MN	986	27142		115	223	57	90			470	f7a8cca1c4f511a0b8c331cd2f42b77b7fb4aaeb	2020-04-06T20:00:00Z	30	223	28128	28128	28128	27	1	21	1300	51	1351
20200406	MO	2722	27113		439							44876cfa047477bbea2f3887d3c012b5e9eb4d65	2020-04-06T20:00:00Z	39		29835	29835	29835	29	5	0	2231	355	2586
20200406	MP	8	13	10								10213f297312a3f5d4b85bae5983c6d4dcd6fa21	2020-04-06T20:00:00Z	1		31	21	21	69	0	0	0	0	0
20200406	MS	1738	18632			475						35f1e3f05db047b513ce0c520a71e84abd8c6c55	2020-04-06T20:00:00Z	51	475	20370	20370	20370	28	8	0	13052	100	13152
20200406	MT	299	6491			24						72195fdeabd9bc44e4c62aabc52ba24fe91f47a4	2020-04-06T20:00:00Z	6	24	6790	6790	6790	30	0	0	174	13	187
20200406	NC	2870	37856		270							79ed2fe9fc52cdceca198867d2f320bcc46ca495	2020-04-06T20:00:00Z	33		40726	40726	40726	37	2	0	396	285	681
20200406	ND	225	6988		19	32					74	422a526ac91fe712af0eaa412a73536e980ac1a3	2020-04-06T20:00:00Z	3	32	7213	7213	7213	38	0	1	408	18	426
20200406	NE	409	6378	8								42cd4bf96826173bb3a5a6a5ca9df14cfde85a82	2020-04-06T20:00:00Z	8		6795	6787	6787	31	0	0	820	46	866
20200406	NH	669	7701	101		92					147	70a71d29747afd73ec66cdfd0621fb6a958076cf	2020-04-06T20:00:00Z	9	92	8471	8370	8370	33	0	6	290	48	338
20200406	NJ	41090	47942		6390				1263			461e1b1f9efb9d0e1190ba770527966f3ed83c11	2020-04-06T20:00:00Z	1003		89032	89032	89032	34	86	0	3281	3585	6866
20200406	NM	624	18512		45				18		130	824b4f01e29d57652140bde152e631fd06ec36c4	2020-04-06T20:00:00Z	12		19136	19136	19136	35	1	0	2227	81	2308
20200406	NV	1953	15676									410ad8bd25fa26f8111b556ef20deba6ba990442	2020-04-06T20:00:00Z	46		17629	17629	17629	32	0	0	681	117	798
20200406	NY	130689	190122		16837	30203	4504				13366	2f8e8d32b6402d0d288a4d4db9946c5667b67f39	2020-04-06T20:00:00Z	4758	30203	320811	320811	320811	36	599	2111	9873	8658	18531
20200406	OH	4450	43928			1214		371				379af1a5febc51ed345a6c4af033b8ed1030f0f0	2020-04-06T20:00:00Z	142	1214	48378	48378	48378	39	23	110	4215	407	4622
20200406	OK	1327	1422		161	340	143				522	7a9dbe14460760a8d8319bae852504e6653d079d	2020-04-06T20:00:00Z	51	340	2749	2749	2749	40	5	10	21	75	96
20200406	OR	1132	20669			258			40			25dd5121fb241ea32f05b2a662678e9ffae92040	2020-04-06T20:00:00Z	27	258	21801	21801	21801	41	0	0	1113	64	1177
20200406	PA	12980	70874			1145			533			38e0af60db24c9b40a0274e3929826b66e991968	2020-04-06T20:00:00Z	162	1145	83854	83854	83854	42	12	73	4613	1470	6083
20200406	PR	513	3432	1000								4042cfb220e0d43e1dd965301a4b6d4e1a4f3f6c	2020-04-06T20:00:00Z	21		4945	3945	3945	72	1	0	359	38	397
20200406	RI	1082	7399		109		37		26		35	a993fa3bfcd36b6447689c11581adcac70279d6e	2020-04-06T20:00:00Z	27		8481	8481	8481	44	2	0	1140	160	1300
20200406	SC	2049	16927			241						5fa94b2c78458efcbbcb8feb369f34826b4b2d30	2020-04-06T20:00:00Z	44	241	18976	18976	18976	45	0	0	0	0	0
20200406	SD	288	5732	0		23					91	9a0ab68c444290d9b4b67c8b517b1116526f1b39	2020-04-06T20:00:00Z	4	23	6020	6020	6020	46	2	1	379	48	427
20200406	TN	3802	43548			352					356	6e99f97799daa32dfee6ab07755e268c0c2784aa	2020-04-06T20:00:00Z	65	352	47350	47350	47350	47	21	24	1881	169	2050
20200406	TX	7276	78081		1153						38	36fadabbdbb990c75e795f4b4d13f227963067fb	2020-04-06T20:00:00Z	140		85357	85357	85357	48	13	0	13955	464	14419
20200406	UT	1675	31719			138						a79f311e74664a5be49283b57cb86101e98e4f8c	2020-04-06T20:00:00Z	13	138	33394	33394	33394	49	5	14	2432	70	2502
20200406	VA	2878	21643			497		145		108		c3515340a90eccc1b0b717381a669c8881457106	2020-04-06T20:00:00Z	54	497	24521	24521	24521	51	3	66	609	241	850
20200406	VI	43	222	20							36	9bd028c77055b8af275bac0ad96aef87f45c18fd	2020-04-06T20:00:00Z	1		285	265	265	78	0	0	16	1	17
20200406	VT	543	6090		28	45					15	65d25548f9cbaafc3f6e01dfcc9f8ff6993848ca	2020-04-06T20:00:00Z	23	45	6633	6633	6633	50	1	0	20	31	51
20200406	WA	8479	83391		638		191					3725a790e0c44d93addbf9b7745a269ae8147aca	2020-04-06T20:00:00Z	378		91870	91870	91870	53	13	0	3064	343	3407
20200406	WI	2440	26574			668		186				7cd8b0660ae9551ba4a980f38fbd73aee870b871	2020-04-06T20:00:00Z	77	668	29014	29014	29014	55	9	44	1405	173	1578
20200406	WV	345	9595									f1298e935f9de41c83650aacb51c751c9be96333	2020-04-06T20:00:00Z	4		9940	9940	9940	54	1	0	1081	21	1102
20200406	WY	210	3719			23					52	1a81a6ed6b83de32c30c32bfb094f26c70e62fd3	2020-04-06T20:00:00Z	0	23	3929	3929	3929	56	0	0	679	13	692
20200405	AK	185	6099			20						661d7b0f627847a2dceb5d70d4e9260965031cc2	2020-04-05T20:00:00Z	6	20	6284	6284	6284	02	1	4	230	14	244
20200405	AL	1796	11282			231						3f2c1f28926eeadf623d04aeb3716d29c5394d3c	2020-04-05T20:00:00Z	45	231	13078	13078	13078	01	2	19	2009	216	2225
20200405	AR	830	10412		67	130			27	39	97	e494a9e5f54ebda0d5dc23e63da16773173c82cc	2020-04-05T20:00:00Z	16	130	11242	11242	11242	05	2	24	785	87	872
20200405	AS	0	3	2								f2739209490825ae0877fda0f7d57622d07f62f3	2020-04-05T20:00:00Z	0		5	3	3	60	0	0	0	0	0
20200405	AZ	2269	25141									2abd866096fc77008709c2702234d34a7462398b	2020-04-05T20:00:00Z	64		27410	27410	27410	04	12	0	0	250	250
20200405	CA	13438	103095	15000	2398		1040					b16da92c388833be7769869d9eaf221dabbd9b20	2020-04-05T20:00:00Z	319		131533	116533	116533	06	43	0	1421	1412	2833
20200405	CO	4565	19335		783	875						31a247af3cbbcb8aa7a3f51aaa037f9e9bb5d84e	2020-04-05T20:00:00Z	126	875	23900	23900	23900	08	15	52	1437	392	1829
20200405	CT	5675	17595		1142							1e92cd4c9468e9740d884cae46aa7fa1d8ad63e8	2020-04-05T20:00:00Z	189		23270	23270	23270	09	24	0	842	399	1241
20200405	DC	998	5836								258	492481c558e3cbdafc4289535e3c9f10603f6f0a	2020-04-05T20:00:00Z	22		6834	6834	6834	11	1	0	300	96	396
20200405	DE	673	6321		101						71	4cfd22e6ea296fbca4f9ce0ea79a4b1b69a56eef	2020-04-05T20:00:00Z	14		6994	6994	6994	10	0	0	447	80	527
20200405	FL	12151	101253	1129		1572						a93e5474b39c59e992996dd7ffc9f886446156c1	2020-04-05T20:00:00Z	218	1572	114533	113404	113404	12	27	110	10297	1040	11337
20200405	GA	6647	21185			1283						d574a55e0cbdbd204007cc62e7d7da3ff1222c38	2020-04-05T20:00:00Z	211	1283	27832	27832	27832	13	10	44	1051	487	1538
20200405	GU	112	493		21		2				23	657171a222a700475248cd3665c3656d81c40e13	2020-04-05T20:00:00Z	4		605	605	605	66	0	0	21	19	40
20200405	HI	351	12604			19		6			82	77397e6e6161c484fd9fd351a7a97f2504e3ef04	2020-04-05T20:00:00Z	4	19	12955	12955	12955	15	1	1	645	32	677
20200405	IA	868	9973		91	165					188	ddab7f4fb076f0753905ad90cf58ce0af0c83e02	2020-04-05T20:00:00Z	22	165	10841	10841	10841	19	8	12	519	82	601
20200405	ID	1077	9184			66		11				181bae20b5e5d41e5e68a4ac2fbbec0ead002f93	2020-04-05T20:00:00Z	10	66	10261	10261	10261	16	0	4	1327	64	1391
20200405	IL	11256	47727									d76333be7d0f922df9b8b422717d922c15da272f	2020-04-05T20:00:00Z	274		58983	58983	58983	17	31	0	4503	899	5402
20200405	IN	4411	18241									f93680f2440d0a80612808fcc143041ba9cb2558	2020-04-05T20:00:00Z	127		22652	22652	22652	18	11	0	2394	458	2852
20200405	KS	747	7476			183						dae86135f02c394b72b0ae420bb652e62b1475ff	2020-04-05T20:00:00Z	22	183	8223	8223	8223	20	1	11	596	49	645
20200405	KY	917	15746									b04b342a420aa4f3ebcda1e367731dcabb035fe9	2020-04-05T20:00:00Z	40		16663	16663	16663	21	3	0	1005	86	1091
20200405	LA	13010	47315		1803				561			54b0aaaa06fce89fecccf2fd6ce9501b9190d7b5	2020-04-05T20:00:00Z	477		60325	60325	60325	22	68	0	1313	514	1827
20200405	MA	12500	59437			1145						d25b1917417ab57d0ef9e85c85c1a5cca2cc7e36	2020-04-05T20:00:00Z	231	1145	71937	71937	71937	25	15	77	2373	764	3137
20200405	MD	3609	24728			936					159	cac549d0b74daccf3ab34404fc5dd3812b44bbff	2020-04-05T20:00:00Z	67	936	28337	28337	28337	24	14	115	2243	484	2727
20200405	ME	470	6088			86					156	251d971acb2a0763de6451631e1f79284d54e187	2020-04-05T20:00:00Z	10	86	6558	6558	6558	23	0	3	0	14	14
20200405	MI	17567	40331								56	4f43122e0d1c106e7db4947613520694e2e4514c	2020-04-05T20:00:00Z	617		57898	57898	57898	26	77	0	2926	1172	4098
20200405	MN	935	25842		106	202	48	77			451	c7075ad182d0178bcc22aab78d7cd3495cca7d7d	2020-04-05T20:00:00Z	29	202	26777	26777	26777	27	5	22	1284	70	1354
20200405	MO	2367	24882		424							434ac4b9d0cbd2143af60703aa3aedc944b8ed77	2020-04-05T20:00:00Z	34		27249	27249	27249	29	10	0	2268	76	2344
20200405	MP	8	13	10								2dfb8a2e3962fb5328cb829dac324abbea5ea5c2	2020-04-05T20:00:00Z	1		31	21	21	69	0	0	0	0	0
20200405	MS	1638	5580			475						7e075b052224457cec693d4aa2f7c8c5b76962d3	2020-04-05T20:00:00Z	43	475	7218	7218	7218	28	8	39	447	183	630
20200405	MT	286	6317			24						df75d2ad9e7baae0b40fddec219b81def7584a74	2020-04-05T20:00:00Z	6	24	6603	6603	6603	30	1	0	405	21	426
20200405	NC	2585	37460		261							4d5b54fff38c79c5d34358a4fc1ecd201692b759	2020-04-05T20:00:00Z	31		40045	40045	40045	37	7	0	1089	183	1272
20200405	ND	207	6580		20	31					63	6a4b61d1260f55fee4335342942c41cf34e82bab	2020-04-05T20:00:00Z	3	31	6787	6787	6787	38	0	1	559	21	580
20200405	NE	363	5558	12								6249d274e5c51fbff387c37b8d9ef435910c9a47	2020-04-05T20:00:00Z	8		5933	5921	5921	31	2	0	500	42	542
20200405	NH	621	7411	93		86					146	d5c04e13103086262e57257b6f168cab23603a0b	2020-04-05T20:00:00Z	9	86	8125	8032	8032	33	2	6	446	81	527
20200405	NJ	37505	44661		4000							d2be91c6279c39ae389e9016e723b22d0f8ef25c	2020-04-05T20:00:00Z	917		82166	82166	82166	34	71	0	3429	3381	6810
20200405	NM	543	16285		37				18		54	63f30ca9eb0ba350762c320c91a6b9c3ee657611	2020-04-05T20:00:00Z	11		16828	16828	16828	35	1	0	1148	48	1196
20200405	NV	1836	14995									eed461ec57cf1fb0231459c7950a45d60e402fc7	2020-04-05T20:00:00Z	46		16831	16831	16831	32	0	0	574	94	668
20200405	NY	122031	180249		16479	28092	4376				12187	58a99b83c7368e224acff5ea100e3692a0b8fa75	2020-04-05T20:00:00Z	4159	28092	302280	302280	302280	36	594	1709	10332	8327	18659
20200405	OH	4043	39713			1104		346				e5ae03b405f85f1d28b2ebb497d115720b0a273c	2020-04-05T20:00:00Z	119	1104	43756	43756	43756	39	17	98	1581	304	1885
20200405	OK	1252	1401			330						6533cee27cd3fff7678c17b003d7f79151d505c6	2020-04-05T20:00:00Z	46	330	2653	2653	2653	40	4	14	39	93	132
20200405	OR	1068	19556			258			40			895c3bb4369358143348dcc34246a7c7fc41e04b	2020-04-05T20:00:00Z	27	258	20624	20624	20624	41	1	19	3021	69	3090
20200405	PA	11510	66261			1072						37345694c2105b11def51fd454c4a6757b9e3189	2020-04-05T20:00:00Z	150	1072	77771	77771	77771	42	14	68	6248	1493	7741
20200405	PR	475	3073	1039								1573ba924ae71c4ae8290b22456399487d9a034b	2020-04-05T20:00:00Z	20		4587	3548	3548	72	2	0	468	23	491
20200405	RI	922	6259		103		33		6		35	f8c3f68699896ac066c1b424d770f323fa222ba5	2020-04-05T20:00:00Z	25		7181	7181	7181	44	8	0	675	116	791
20200405	SC	2049	16927			241						ccdff6113258b5f27c5731a18b0b0b1a1839e358	2020-04-05T20:00:00Z	44	241	18976	18976	18976	45	4	0	530	132	662
20200405	SD	240	5353			22					84	95a0098886125c0b34f0de459993844962e75bd4	2020-04-05T20:00:00Z	2	22	5593	5593	5593	46	0	3	341	28	369
20200405	TN	3633	41667			328					295	5a155ea45dcb7ba75630d696556e3c0ed525d402	2020-04-05T20:00:00Z	44	328	45300	45300	45300	47	1	17	3597	312	3909
20200405	TX	6812	64126		827						38	12359c732574d27b68f27360a5f1a8abef4bbcdc	2020-04-05T20:00:00Z	127		70938	70938	70938	48	22	0	6485	702	7187
20200405	UT	1605	29287			124						83dbc778efc9acf771c3b3a3c24fdb95eccd9723	2020-04-05T20:00:00Z	8	124	30892	30892	30892	49	0	7	2672	177	2849
20200405	VA	2637	21034			431		145		108		43347a01365145c45a8187e871977110df8e3d22	2020-04-05T20:00:00Z	51	431	23671	23671	23671	51	-1	41	1889	230	2119
20200405	VI	42	206	18							34	f7efcce917045a165880162c7ec816f33b5f318f	2020-04-05T20:00:00Z	1		266	248	248	78	1	0	22	2	24
20200405	VT	512	6070		29	45					15	e3035a258b92b434b2fe2e996f2935e60f287645	2020-04-05T20:00:00Z	22	45	6582	6582	6582	50	2	0	687	51	738
20200405	WA	8136	80327		581		178					0358d1c58d433546f5e8e0cca30af63a5109ae1f	2020-04-05T20:00:00Z	365		88463	88463	88463	53	20	0	4694	389	5083
20200405	WI	2267	25169			624		175				e9ae6b075ad9a1a7866f76c9aeddda94fa67311d	2020-04-05T20:00:00Z	68	624	27436	27436	27436	55	12	36	1310	155	1465
20200405	WV	324	8514									7c658b660d0796f3403a84ab40c4f1fcb02d9eed	2020-04-05T20:00:00Z	3		8838	8838	8838	54	1	0	1110	42	1152
20200405	WY	197	3040			23					50	521559b492dc45d4a16042c5a00a0be69fb8f96d	2020-04-05T20:00:00Z	0	23	3237	3237	3237	56	0	0	95	10	105
20200404	AK	171	5869			16						10a0cf7d2d88dce27674dda730950a2661caa4b0	2020-04-04T20:00:00Z	5	16	6040	6040	6040	02	2	1	10	14	24
20200404	AL	1580	9273			212						963802ea3a71c8b5d74fec7b17f1fb98e9547168	2020-04-04T20:00:00Z	43	212	10853	10853	10853	01	8	212	1086	148	1234
20200404	AR	743	9627		72	106			23	39	79	e8ac44e2e243e6a3a4c4a59290ba4e5a35dcf203	2020-04-04T20:00:00Z	14	106	10370	10370	10370	05	2	1	632	39	671
20200404	AS	0	3	2								b7b36903e210f356b4ff21b4a78c7049e6249b31	2020-04-04T20:00:00Z	0		5	3	3	60	0	0	0	0	0
20200404	AZ	2019	25141									92d121ef592004f30d2027f8394c7d5b2003e425	2020-04-04T20:00:00Z	52		27160	27160	27160	04	11	0	2237	250	2487
20200404	CA	12026	101674	13000	2300		1008					4a3edf69851dfa895e0e69e83fb57f41cd4c4a9f	2020-04-04T20:00:00Z	276		126700	113700	113700	06	39	0	77075	1325	78400
20200404	CO	4173	17898		777	823						864b034ba2cfbf7b77a5f90eafe2f95fc245b758	2020-04-04T20:00:00Z	111	823	22071	22071	22071	08	14	113	1215	445	1660
20200404	CT	5276	16753		1033							6d7626dbd793cd794dc73f07b50278a1e51d9890	2020-04-04T20:00:00Z	165		22029	22029	22029	09	34	0	1652	362	2014
20200404	DC	902	5536								235	afaf508bebd20ff5f9dd84d3011a087369a8c2b7	2020-04-04T20:00:00Z	21		6438	6438	6438	11	6	0	709	145	854
20200404	DE	593	5874		95						71	cc40395c305b43fd73a2e32bd1110b86b47e826b	2020-04-04T20:00:00Z	14		6467	6467	6467	10	0	0	879	143	1022
20200404	FL	11111	90956	1281		1462						1f993ebcc7b85b2f8281d911efc5e3c78dda42e8	2020-04-04T20:00:00Z	191	1462	103348	102067	102067	12	28	175	8819	1526	10345
20200404	GA	6160	20134			1239						18b3449ec335447f642a8016122da3ebf65fd362	2020-04-04T20:00:00Z	201	1239	26294	26294	26294	13	17	81	700	329	1029
20200404	GU	93	472		20		2				20	8f8d2f5f8c4dd7332e8e2fc885fd5dbedfdcd645	2020-04-04T20:00:00Z	4		565	565	565	66	0	0	13	9	22
20200404	HI	319	11959			18		6			78	85b971fb96772bd9d5372009c96c64990057f4d5	2020-04-04T20:00:00Z	3	18	12278	12278	12278	15	1	3	1753	34	1787
20200404	IA	786	9454		85	153					188	c2f4cc268e2b747cc59744241bf64e46a2935131	2020-04-04T20:00:00Z	14	153	10240	10240	10240	19	3	15	700	87	787
20200404	ID	1013	7857			62		8				ca14157f2fde1aec45469a4435b5ecac0c291f64	2020-04-04T20:00:00Z	10	62	8870	8870	8870	16	1	6	803	122	925
20200404	IL	10357	43224									3d772552de2938982868c2c2796802165dc593e4	2020-04-04T20:00:00Z	243		53581	53581	53581	17	33	0	4080	1453	5533
20200404	IN	3953	15847									23917dae4d93280471686b45f6bc5b09a7c99781	2020-04-04T20:00:00Z	116		19800	19800	19800	18	14	0	1449	516	1965
20200404	KS	698	6880			172						1bd06ebda4fa4c851c7f1b7653fd751cdcbefeda	2020-04-04T20:00:00Z	21	172	7578	7578	7578	20	4	21	426	78	504
20200404	KY	831	14741									7303bebeca09a7039fc2cc1818e6edc0d80d62ed	2020-04-04T20:00:00Z	37		15572	15572	15572	21	6	0	2707	61	2768
20200404	LA	12496	46002		1726				571			006a93457fa79372c9c83099dfe37f9b61ab0762	2020-04-04T20:00:00Z	409		58498	58498	58498	22	39	0	2654	2199	4853
20200404	MA	11736	57064			1068						9a85464df1b687aed82070c167ec82e4e12d66cc	2020-04-04T20:00:00Z	216	1068	68800	68800	68800	25	24	102	4504	1334	5838
20200404	MD	3125	22485			821					159	3e558ddd96779d7dcb9e3081fabf4cbf5ab62a55	2020-04-04T20:00:00Z	53	821	25610	25610	25610	24	11	157	1553	367	1920
20200404	ME	456	6088			83					140	02fc81a3dbc1ac48ca9090a7e206593d987d39f8	2020-04-04T20:00:00Z	10	83	6544	6544	6544	23	1	8	0	24	24
20200404	MI	16395	37405								56	73be3a717edb05eb45181c6e0debaf9453593f29	2020-04-04T20:00:00Z	540		53800	53800	53800	26	61	0	3735	1143	4878
20200404	MN	865	24558		95	180	42	69			440	47151f187a4d69935f42b9cd12a42cfe7fe3f4db	2020-04-04T20:00:00Z	24	180	25423	25423	25423	27	2	24	1120	76	1196
20200404	MO	2291	22614		413							1de6d799527bb662b4f811d06062ae19798cf39c	2020-04-04T20:00:00Z	24		24905	24905	24905	29	5	0	3257	178	3435
20200404	MP	8	13	10								c8062971344da9c2966da3616c662302e33beb22	2020-04-04T20:00:00Z	1		31	21	21	69	0	0	0	0	0
20200404	MS	1455	5133			436						e6b7dcd404a9b670553d7a858afe76f239b27d8f	2020-04-04T20:00:00Z	35	436	6588	6588	6588	28	6	16	380	97	477
20200404	MT	265	5912			24						4d03e9b5ae1b42666266fddb59c97097f2f184cb	2020-04-04T20:00:00Z	5	24	6177	6177	6177	30	0	0	579	22	601
20200404	NC	2402	36371		271							d376f1f555fd1f8eb9e9fb805c2a44b9c5879598	2020-04-04T20:00:00Z	24		38773	38773	38773	37	5	0	6866	309	7175
20200404	ND	186	6021			30					63	c036a7908926a69e9d6abbabfbccb51600d6ef08	2020-04-04T20:00:00Z	3	30	6207	6207	6207	38	0	1	396	13	409
20200404	NE	321	5058	10								7c8f0e5925f2794be243d16c543031154fca7f32	2020-04-04T20:00:00Z	6		5389	5379	5379	31	0	0	571	42	613
20200404	NH	540	6965	94		80					144	6a22cd2922422f2362f9ae8e0328e75a92305659	2020-04-04T20:00:00Z	7	80	7599	7505	7505	33	2	7	390	61	451
20200404	NJ	34124	41232		4000							9403b0c89cae5f262e33a28b73e52734aa654d49	2020-04-04T20:00:00Z	846		75356	75356	75356	34	200	0	3624	4229	7853
20200404	NM	495	15137		41				18		26	2b94d66d25c501a9c947be0bd794488ff4d04abf	2020-04-04T20:00:00Z	10		15632	15632	15632	35	3	0	762	92	854
20200404	NV	1742	14421									34a77b0dddf91a2c2c4ca6b188c57b511c9dcafe	2020-04-04T20:00:00Z	46		16163	16163	16163	32	3	0	1403	228	1631
20200404	NY	113704	169917		15905	26383	4126				10478	792799b4ed7e06f7995dec04e454a37ec5edb0c0	2020-04-04T20:00:00Z	3565	26383	283621	283621	283621	36	630	2687	12260	10841	23101
20200404	OH	3739	38132			1006		326				f317223856900d8dd2a3ec361b5b3edc776a2cb5	2020-04-04T20:00:00Z	102	1006	41871	41871	41871	39	11	111	3069	427	3496
20200404	OK	1159	1362			316						c009b48e99f48b5124644ba88479304de7eab155	2020-04-04T20:00:00Z	42	316	2521	2521	2521	40	4	27	47	171	218
20200404	OR	999	16535			239			38			0d38ab0fd06af64c96daa9315d986181158b3ded	2020-04-04T20:00:00Z	26	239	17534	17534	17534	41	4	35	0	100	100
20200404	PA	10017	60013			1004						81ba5a1abe612a1fd95cedf0baeb4e7b9e446694	2020-04-04T20:00:00Z	136	1004	70030	70030	70030	42	34	152	6318	1597	7915
20200404	PR	452	2605	1129								6df35c474e40400cf188b8e94850f9c371d1a88d	2020-04-04T20:00:00Z	18		4186	3057	3057	72	3	0	556	74	630
20200404	RI	806	5584		93		31		6		35	a77810637e6c6db9721eaa87537095b5e2a2d791	2020-04-04T20:00:00Z	17		6390	6390	6390	44	3	0	727	97	824
20200404	SC	1917	16397			241						b0fb0beac6f2e84cb2ef41f3a01abcf88df02ad7	2020-04-04T20:00:00Z	40	241	18314	18314	18314	45	9	0	10956	363	11319
20200404	SD	212	5012	1		19					76	f4760a4f2592a21960fa3a320e23904bd1425fe8	2020-04-04T20:00:00Z	2	19	5225	5224	5224	46	0	2	419	25	444
20200404	TN	3321	38070			311					416	9a4555b4ea0d32017009e836958512d05cc69e17	2020-04-04T20:00:00Z	43	311	41391	41391	41391	47	6	18	3298	254	3552
20200404	TX	6110	57641		196						38	48b48de447638a10ca85269ada674586a07c6519	2020-04-04T20:00:00Z	105		63751	63751	63751	48	15	0	7207	780	7987
20200404	UT	1428	26615			117						7488de1606fb85c66768cd77a8f5b6742325f57a	2020-04-04T20:00:00Z	8	117	28043	28043	28043	49	1	11	3613	182	3795
20200404	VA	2407	19145			390		145		108		44eaf300e7ae68bb5f75324ab03882f20c0c5c6e	2020-04-04T20:00:00Z	52	390	21552	21552	21552	51	6	78	2152	395	2547
20200404	VI	40	184	42							34	1f30a0f58472c56075f6ceef3a03b932f858d499	2020-04-04T20:00:00Z			266	224	224	78	0	0	30	2	32
20200404	VT	461	5383		29	45					15	360482bd60b638d752907eee73f063bb7c1298f4	2020-04-04T20:00:00Z	20	45	5844	5844	5844	50	3	0	544	72	616
20200404	WA	7747	75633		574		174					bd1d66b0a7c4329fe595c3c2f1ae11895a4a93e7	2020-04-04T20:00:00Z	345		83380	83380	83380	53	20	0	2800	368	3168
20200404	WI	2112	23859			588						53b4a4b3e0ef24896a5d026a80ca4246d6b4f550	2020-04-04T20:00:00Z	56	588	25971	25971	25971	55	19	101	1482	200	1682
20200404	WV	282	7404									d80af5ae8b58e07f6c9ff6bc393c3d2280e539aa	2020-04-04T20:00:00Z	2		7686	7686	7686	54	0	0	1274	45	1319
20200404	WY	187	2945			23					49	415d73e6e2ac994fdc01d676595fb7ac5b666b1f	2020-04-04T20:00:00Z	0	23	3132	3132	3132	56	0	2	241	25	266
20200403	AK	157	5859			15						192f851a8f9b68576ed308814322d1333b538699	2020-04-03T20:00:00Z	3	15	6016	6016	6016	02	0	6	980	14	994
20200403	AL	1432	8187									2321b8fce440dd33ac0feef0e923113ffffbf603	2020-04-03T20:00:00Z	35		9619	9619	9619	01	3	0	684	199	883
20200403	AR	704	8995		71	105			26	39	60	a129a75b81c57893907409886ae725cdb64e4b2c	2020-04-03T20:00:00Z	12	105	9699	9699	9699	05	0	5	1115	61	1176
20200403	AS	0	3	2								927c34f4a05fc499874a1e27f00bc9b1f4fe7fe3	2020-04-03T20:00:00Z	0		5	3	3	60	0	0	0	0	0
20200403	AZ	1769	22904									2034453edd5b83833266bd4b71eb40738571fb8e	2020-04-03T20:00:00Z	41		24673	24673	24673	04	9	0	1793	171	1964
20200403	CA	10701	24599	59500	2188		901					67f105bfa3690e07b85e362a0c6c43aa796aba45	2020-04-03T20:00:00Z	237		94800	35300	35300	06	34	0	790	1510	2300
20200403	CO	3728	16683		739	710						7fabb770d24cefb51234aade04a64761abbb9ebd	2020-04-03T20:00:00Z	97	710	20411	20411	20411	08	17	90	1380	386	1766
20200403	CT	4914	15101		909							1951d0ca03e6ab2d9bffc4856b060402c69ea7e6	2020-04-03T20:00:00Z	131		20015	20015	20015	09	19	0	625	1090	1715
20200403	DC	757	4827								206	fbf3f83530b301cee1d7dc47fd0719b435edc428	2020-04-03T20:00:00Z	15		5584	5584	5584	11	3	0	410	104	514
20200403	DE	450	4995		63						71	b840b5921e6e7a1adc67cdefd1c22f4e046d277a	2020-04-03T20:00:00Z	14		5445	5445	5445	10	2	0	429	57	486
20200403	FL	9585	82137	1225		1287						b57074c59ada3265eae0eff0d8740ad16a99e8cd	2020-04-03T20:00:00Z	163	1287	92947	91722	91722	12	35	164	12851	1575	14426
20200403	GA	5831	19434			1158						c82f88637af7d0c85b2360390bb2386b0da43065	2020-04-03T20:00:00Z	184	1158	25265	25265	25265	13	21	102	1825	483	2308
20200403	GU	84	459		19		2				14	043fa723d9c8baf2770180cf58a90543d8ada0b2	2020-04-03T20:00:00Z	4		543	543	543	66	1	0	17	2	19
20200403	HI	285	10206			15		6			72	1c81c643bccf41f562ee8a0b1565f639a71e5cb7	2020-04-03T20:00:00Z	2	15	10491	10491	10491	15	1	0	0	27	27
20200403	IA	699	8754		80	138					188	feb894b5b255cf3a6496c9856b448a6307f9b022	2020-04-03T20:00:00Z	11	138	9453	9453	9453	19	0	18	700	85	785
20200403	ID	891	7054			56		7				a3f3c21c0ca004354535ce3e1e5108d313bd5a30	2020-04-03T20:00:00Z	9	56	7945	7945	7945	16	0	7	441	222	663
20200403	IL	8904	39144									5393eb554824524a4a63bbec9c795869c7869414	2020-04-03T20:00:00Z	210		48048	48048	48048	17	53	0	3183	1209	4392
20200403	IN	3437	14398									b6a582ed478dfba401e4a56efe6e9e4a1b532d04	2020-04-03T20:00:00Z	102		17835	17835	17835	18	24	0	1152	398	1550
20200403	KS	620	6454			151						423f188ae5bf45319e336f75b49a3708bdbc8494	2020-04-03T20:00:00Z	17	151	7074	7074	7074	20	4	13	395	68	463
20200403	KY	770	12034									b7ec08543b9b2324d60694f6721979dc00c54543	2020-04-03T20:00:00Z	31		12804	12804	12804	21	11	0	4814	90	4904
20200403	LA	10297	43348		1707				535			67272131caf7c308a8c118046b0f4720f48b292a	2020-04-03T20:00:00Z	370		53645	53645	53645	22	60	0	1412	1147	2559
20200403	MA	10402	52560			966						b7bee14b9475ba25ad0b28497d483cec03221230	2020-04-03T20:00:00Z	192	966	62962	62962	62962	25	38	153	4918	1436	6354
20200403	MD	2758	20932			664					159	748f7091af15d9ca085a92ba09b7390f763b6eb5	2020-04-03T20:00:00Z	42	664	23690	23690	23690	24	6	82	2042	427	2469
20200403	ME	432	6088			75					113	4b5209b1b8259d319beb467d9b74d759206853f8	2020-04-03T20:00:00Z	9	75	6520	6520	6520	23	2	7	0	56	56
20200403	MI	15252	33670								56	6d7b1e9deef1dc89156d45d3791fd07684b2b368	2020-04-03T20:00:00Z	479		48922	48922	48922	26	62	0	3302	1135	4437
20200403	MN	789	23438		86	156	40	40				6c45e5c1cc14d97b2d8c49fc1e64ae7a7ebb3861	2020-04-03T20:00:00Z	22	156	24227	24227	24227	27	4	18	1786	47	1833
20200403	MO	2113	19357									4b8f07be28b3788c1fbf8838dfb55730f628b262	2020-04-03T20:00:00Z	19		21470	21470	21470	29	0	0	1508	279	1787
20200403	MP	8	13	10								6642918d88a155cb1d4ec9916bd848942a950a82	2020-04-03T20:00:00Z	1		31	21	21	69	0	0	0	0	0
20200403	MS	1358	4753			420						8fa26347da7a40d2568c9ec1881dcb83d4ba139c	2020-04-03T20:00:00Z	29	420	6111	6111	6111	28	3	60	0	181	181
20200403	MT	243	5333			24						58d29fc14826e53d165af859f9d3b6aa2a562cd4	2020-04-03T20:00:00Z	5	24	5576	5576	5576	30	0	4	240	16	256
20200403	NC	2093	29505		184							f9a94cae7cfc07dcd853c4ffe5b95a6a7fb2b91c	2020-04-03T20:00:00Z	19		31598	31598	31598	37	3	0	2683	236	2919
20200403	ND	173	5625			29					55	84ef01d179db6bf5d01711b8006489518c3cb319	2020-04-03T20:00:00Z	3	29	5798	5798	5798	38	0	1	804	14	818
20200403	NE	279	4487	11								4afd0964d77f63c02401a16e57510b1d974e875d	2020-04-03T20:00:00Z	6		4777	4766	4766	31	1	0	509	33	542
20200403	NH	479	6575	114		73					101	d868c7b35e0058b0fc967b11ce603223586ff8a4	2020-04-03T20:00:00Z	5	73	7168	7054	7054	33	1	15	497	64	561
20200403	NJ	29895	37608		3016							03c9451e42a8c786a5cf424ad0fbfb412981e80b	2020-04-03T20:00:00Z	646		67503	67503	67503	34	109	0	4088	4305	8393
20200403	NM	403	14375		31						26	09eb92561715a0365bc92c3a3b35f0c08b82690e	2020-04-03T20:00:00Z	7		14778	14778	14778	35	1	0	727	40	767
20200403	NV	1514	13018									b06428c9678bd268d2992c491635ac82ec96bf35	2020-04-03T20:00:00Z	43		14532	14532	14532	32	5	0	430	56	486
20200403	NY	102863	157657		14810	23696	3731				8886	3581ea3846e784ce3996c873effe694f50617310	2020-04-03T20:00:00Z	2935	23696	260520	260520	260520	36	562	2879	11073	10482	21555
20200403	OH	3312	35063			895		288				4f9def22c6f51b8839104ffcb46d41122de71744	2020-04-03T20:00:00Z	91	895	38375	38375	38375	39	10	93	3047	410	3457
20200403	OK	988	1315		171	289	123				383	ce94ae6cd03042a8be757810176e3101087d0ee9	2020-04-03T20:00:00Z	38	289	2303	2303	2303	40	4	32	50	109	159
20200403	OR	899	16535		188	204			38			bc8939b3d2eaa3d2307a465344d028859fb57771	2020-04-03T20:00:00Z	22	204	17434	17434	17434	41	1	16	1276	73	1349
20200403	PA	8420	53695			852						aade9d40167b6e73754871c40386092b362363a2	2020-04-03T20:00:00Z	102	852	62115	62115	62115	42	12	122	5997	1404	7401
20200403	PR	378	2049	1055								31c1cb53249716895ec3490c18feb99b785a620a	2020-04-03T20:00:00Z	15		3482	2427	2427	72	3	0	445	62	507
20200403	RI	709	4857		77		14		6		35	0f4d117ec3f26dff910fff56bd42e00ac645986c	2020-04-03T20:00:00Z	14		5566	5566	5566	44	2	0	445	52	497
20200403	SC	1554	5441			241						83a9526f05767b32166dffbd1c0668fe1e12c1b5	2020-04-03T20:00:00Z	31	241	6995	6995	6995	45	0	-655	0	0	0
20200403	SD	187	4593	3		17					69	aa416c771bd2c9e919678126e5564dbe952c2e46	2020-04-03T20:00:00Z	2	17	4783	4780	4780	46	0	0	376	22	398
20200403	TN	3067	34772			293					248	019351b10edda80786a653adea2799cab1992e8a	2020-04-03T20:00:00Z	37	293	37839	37839	37839	47	5	30	3006	222	3228
20200403	TX	5330	50434		196						38	d995c4ec3f315bd5c26553907caa07bff418a7d9	2020-04-03T20:00:00Z	90		55764	55764	55764	48	20	0	4424	661	5085
20200403	UT	1246	23002			106						be88433eea3c0ab307191b78f63c45fe05615642	2020-04-03T20:00:00Z	7	106	24248	24248	24248	49	0	6	2847	172	3019
20200403	VA	2012	16993			312		145		108		cb349d06a8404e8ea589d4d05f5ae53dfdbd1692	2020-04-03T20:00:00Z	46	312	19005	19005	19005	51	5	7	1110	306	1416
20200403	VI	38	154	56							29	17ad51e2c11f205d7826f212c444c6191de61144	2020-04-03T20:00:00Z			248	192	192	78	0	0	5	5	10
20200403	VT	389	4839		29	45					15	fd502b9dcb8608ca17ea5eecf37d01466c5f5389	2020-04-03T20:00:00Z	17	45	5228	5228	5228	50	0	0	128	51	179
20200403	WA	7379	72833									67f7ad7f47ce99f322aaea12971491beebb81826	2020-04-03T20:00:00Z	325		80212	80212	80212	53	29	0	4019	526	4545
20200403	WI	1912	22377			487						ac2e774ab91aaf87bd106a4d19ddc35d0a14d163	2020-04-03T20:00:00Z	37	487	24289	24289	24289	55	6	26	2060	182	2242
20200403	WV	237	6130			1						0d5735f82295c4874f145fbc22684001af9837e6	2020-04-03T20:00:00Z	2	1	6367	6367	6367	54	0	0	854	20	874
20200403	WY	162	2704			21					37	3fa4d519d76a3a9a53f819f66887a8a4f7587958	2020-04-03T20:00:00Z	0	21	2866	2866	2866	56	0	2	265	12	277
20200402	AK	143	4879			9						87a29f5de0e12ea1b772006bfa38cdee3327489e	2020-04-02T20:00:00Z	3	9	5022	5022	5022	02	0	0	409	10	419
20200402	AL	1233	7503									1a78d31c95bd0d315fc61461107fcd8c66e53b43	2020-04-02T20:00:00Z	32		8736	8736	8736	01	6	0	806	156	962
20200402	AR	643	7880		66	100			23	32	47	d9bd463d4e0eec83d73a3185176ba4d9bb0e7a98	2020-04-02T20:00:00Z	12	100	8523	8523	8523	05	2	10	526	59	585
20200402	AS	0	3	2								33ed9ee9243012a2f29381536962f508253e1df0	2020-04-02T20:00:00Z	0		5	3	3	60	0	0	0	0	0
20200402	AZ	1598	21111									6e70cfc7ece882cb642606ef4d42687c36b5f6cc	2020-04-02T20:00:00Z	32		22709	22709	22709	04	3	0	1466	185	1651
20200402	CA	9191	23809	59500	1922		816					99877fe91b05bb13daef3f63c02c50d2a271e7f5	2020-04-02T20:00:00Z	203		92500	33000	33000	06	32	0	2037	1036	3073
20200402	CO	3342	15303		698	620						54c77e38711f0c15356f554fa669ccfb4f8e6f50	2020-04-02T20:00:00Z	80	620	18645	18645	18645	08	11	111	1420	376	1796
20200402	CT	3824	14476		827							bbaf84bc79e98252465e76199b3d66cb58316223	2020-04-02T20:00:00Z	112		18300	18300	18300	09	27	0	1433	267	1700
20200402	DC	653	4417								173	bb0f0a7da39336cefc7629d9814ca0bd2a83e358	2020-04-02T20:00:00Z	12		5070	5070	5070	11	1	0	1155	67	1222
20200402	DE	393	4566		56						49	ed433f1aae9fc98fb0f7510f5bbd3f0bd9cdf5ab	2020-04-02T20:00:00Z	12		4959	4959	4959	10	1	0	551	25	576
20200402	FL	8010	69286	1285		1123						174161bf2644248219c4f77323f7aa378fc8d409	2020-04-02T20:00:00Z	128	1123	78581	77296	77296	12	41	174	9757	1055	10812
20200402	GA	5348	17609			1056						15b36e0f73598e9edefa4eb26b735231587f472d	2020-04-02T20:00:00Z	163	1056	22957	22957	22957	13	24	104	1921	710	2631
20200402	GU	82	442		19		2				12	50fcb6de190ca75d99bd2eaf474a7bf0c5156550	2020-04-02T20:00:00Z	3		524	524	524	66	0	0	36	5	41
20200402	HI	258	10206			15		6			69	ac8dc9b5da36db2163bbfdd8ca59dd03cfec5f3d	2020-04-02T20:00:00Z	1	15	10464	10464	10464	15	0	2	1485	50	1535
20200402	IA	614	8054		74	120					46	1f5c0a22d84a29b633b8b5a1fd1154e5b7a69bd9	2020-04-02T20:00:00Z	11	120	8668	8668	8668	19	2	21	750	65	815
20200402	ID	669	6613			49		7				378cb12d7518fb0b43fcd79e17608a1b0d3a2d1c	2020-04-02T20:00:00Z	9	49	7282	7282	7282	16	0	3	537	144	681
20200402	IL	7695	35961									1a8b1e0bab7743ed9c982d78d0d7844622a6d6a3	2020-04-02T20:00:00Z	157		43656	43656	43656	17	16	0	2557	715	3272
20200402	IN	3039	13246									7efa7f48655167cc1d748ae1740c9b97dd06a209	2020-04-02T20:00:00Z	78		16285	16285	16285	18	13	0	1436	474	1910
20200402	KS	552	6059			138						e1d064496cc599d8997422f5393e363895fed048	2020-04-02T20:00:00Z	13	138	6611	6611	6611	20	3	24	648	70	718
20200402	KY	680	7220									9ab2e64fd49a2aba449f469559e03c171789906f	2020-04-02T20:00:00Z	20		7900	7900	7900	21	3	0	255	89	344
20200402	LA	9150	41936		1639				507			74378a606d03569d38f8e7ee8f3eb876d17a661a	2020-04-02T20:00:00Z	310		51086	51086	51086	22	37	0	2584	2726	5310
20200402	MA	8966	47642			813						79d0614d1b714ae75a41b332ec20fb5cbecebab8	2020-04-02T20:00:00Z	154	813	56608	56608	56608	25	32	131	3642	1228	4870
20200402	MD	2331	18890			582					81	ecc07bae25f936e57b3850a6ce3bcb5de2a72e94	2020-04-02T20:00:00Z	36	582	21221	21221	21221	24	5	60	1657	346	2003
20200402	ME	376	6088			68					94	06fbf4e13e1f498f67a0c8c3ed6230b5d2545f50	2020-04-02T20:00:00Z	7	68	6464	6464	6464	23	0	5	0	32	32
20200402	MI	14117	30368									abebb0f8a0764dcc090aee82a1c844333dae4b87	2020-04-02T20:00:00Z	417		44485	44485	44485	26	80	0	3131	1229	4360
20200402	MN	742	21652		75	138	38	38				af6b7633af8e8dd204b0ba17fe37e8ade6cd0abb	2020-04-02T20:00:00Z	18	138	22394	22394	22394	27	1	16	1150	53	1203
20200402	MO	1834	17849									db61b660ddb54194c33a182e92605bcbeccb7e37	2020-04-02T20:00:00Z	19		19683	19683	19683	29	1	0	2003	253	2256
20200402	MP	8	13	12								4c6b9b16d6a6f74a9d5d88fac1a5f162fbf047df	2020-04-02T20:00:00Z	1		33	21	21	69	1	0	13	2	15
20200402	MS	1177	4753			360						3fcf47375c2d49eb03ea205131eac0e18c42a29d	2020-04-02T20:00:00Z	26	360	5930	5930	5930	28	4	28	1041	104	1145
20200402	MT	227	5093			20						83ed127512ee7881e2dc28380478203d2775dbaa	2020-04-02T20:00:00Z	5	20	5320	5320	5320	30	0	3	383	19	402
20200402	NC	1857	26822		184							02a3e91a943b52c408f70185009c0908f88ffe18	2020-04-02T20:00:00Z	16		28679	28679	28679	37	6	0	2163	273	2436
20200402	ND	159	4821			28					43	772ba7dafcd9354101e253cccb816ef1eebf1dc7	2020-04-02T20:00:00Z	3	28	4980	4980	4980	38	0	5	470	17	487
20200402	NE	246	3978	11								1e5adc3c19a8d6dfeddcd695a6e27c0091ee0f4a	2020-04-02T20:00:00Z	5		4235	4224	4224	31	1	0	503	36	539
20200402	NH	415	6078	126		58					91	85834510c408ec08a6cc26b011efba15b9c91fa4	2020-04-02T20:00:00Z	4	58	6619	6493	6493	33	0	2	93	0	93
20200402	NJ	25590	33520		2000							787104ddf97e6c1c54a17fc84bff2f6cf5801c39	2020-04-02T20:00:00Z	537		59110	59110	59110	34	182	0	3133	3335	6468
20200402	NM	363	13648		31						26	63f4d9a139969285dde777b0114ad3dfa234ef53	2020-04-02T20:00:00Z	6		14011	14011	14011	35	1	0	723	48	771
20200402	NV	1458	12588									ac281047995939a05d81fab70153c5a347c9a93f	2020-04-02T20:00:00Z	38		14046	14046	14046	32	12	0	1069	179	1248
20200402	NY	92381	146584		13383	20817	3396				7434	764d0566c27be04c416c502640d5fffbcb8cad26	2020-04-02T20:00:00Z	2373	20817	238965	238965	238965	36	432	2449	9416	8669	18085
20200402	OH	2902	32016			802		260				9cb637113ec0c42f449d0e11e3fb945befdcb348	2020-04-02T20:00:00Z	81	802	34918	34918	34918	39	16	123	5024	355	5379
20200402	OK	879	1265		182	257	144					5085d08567113dc9cd8b3fe10058c452e252bef7	2020-04-02T20:00:00Z	34	257	2144	2144	2144	40	4	38	17	160	177
20200402	OR	826	15259		134	188			38			52a7aca8aaa9fe439cda2bd887a39b03c5c9dd41	2020-04-02T20:00:00Z	21	188	16085	16085	16085	41	3	34	2123	90	2213
20200402	PA	7016	47698			730						0dc7935c18797a0f7616c41c364e159c12d62657	2020-04-02T20:00:00Z	90	730	54714	54714	54714	42	16	110	5271	1211	6482
20200402	PR	316	1604	1119								2b9a9af18f7c56e17ab89f48b071e4c9afd668a9	2020-04-02T20:00:00Z	12		3039	1920	1920	72	1	0	195	30	225
20200402	RI	657	4412		72		14		6		35	5534b1ed82ad8e56d32d7f50c21589687d7b1c1f	2020-04-02T20:00:00Z	12		5069	5069	5069	44	2	0	581	91	672
20200402	SC	1554	5441			896						0226337007d3996a9de9db3c450c9eae6f65f47d	2020-04-02T20:00:00Z	31	896	6995	6995	6995	45	5	547	408	261	669
20200402	SD	165	4217	0		17					57	4503bb5ad5f51410838cf0a227b9d7ebeb19f745	2020-04-02T20:00:00Z	2	17	4382	4382	4382	46	0	5	314	36	350
20200402	TN	2845	31766			263					220	59629453e17df16d80dffa1ce35c5dcb1e94c5a2	2020-04-02T20:00:00Z	32	263	34611	34611	34611	47	8	63	1997	162	2159
20200402	TX	4669	46010		196						38	57c7248c663ba35f47dddb6ce04cf2c62d885de3	2020-04-02T20:00:00Z	70		50679	50679	50679	48	12	0	2150	672	2822
20200402	UT	1074	20155			100						ae818e14f015da994e59de550caffbe290355ea3	2020-04-02T20:00:00Z	7	100	21229	21229	21229	49	0	9	0	62	62
20200402	VA	1706	15883		246	305		145		108		9796a8ec0aabb4d2cffe52ed46445fae43bd50c6	2020-04-02T20:00:00Z	41	305	17589	17589	17589	51	7	0	2023	222	2245
20200402	VI	33	149	42							25	0361adbd93f9cc390d8b9459a98f69fdd89577c7	2020-04-02T20:00:00Z			224	182	182	78	0	0	23	3	26
20200402	VT	338	4711		29	45					15	7510d18997abe87e7201c6841efcdf23546e72e3	2020-04-02T20:00:00Z	17	45	5049	5049	5049	50	1	0	537	17	554
20200402	WA	6853	68814									eb8966aa609a512bd49e24c4499bcde5d8ccdb63	2020-04-02T20:00:00Z	296		75667	75667	75667	53	26	0	8248	353	8601
20200402	WI	1730	20317			461						834fc46c2905f903a94bd047bced3c8b65158dbe	2020-04-02T20:00:00Z	31	461	22047	22047	22047	55	7	63	1498	180	1678
20200402	WV	217	5276			1						bf37a7e21c11c01b281839b088a20c114f1455eb	2020-04-02T20:00:00Z	2	1	5493	5493	5493	54	1	0	892	26	918
20200402	WY	150	2439			19					31	eb0c78de23230d157b8ec36ace867b3cb3657118	2020-04-02T20:00:00Z	0	19	2589	2589	2589	56	0	1	221	20	241
20200401	AK	133	4470			9						28dfb9b2615a8df04f8c622ad2fb590a6f7da833	2020-04-01T20:00:00Z	3	9	4603	4603	4603	02	0	2	876	14	890
20200401	AL	1077	6697									9bd398e733a5ca5042bde1fd8ce2831fc248b0b1	2020-04-01T20:00:00Z	26		7774	7774	7774	01	13	0	399	96	495
20200401	AR	584	7354		56	90			25	32	42	eb0f33b592be1e182660fe530097a09b66431f2c	2020-04-01T20:00:00Z	10	90	7938	7938	7938	05	2	90	1395	61	1456
20200401	AS	0	3	2								7474fa36854837781f641e06f111c2a7d8da13ac	2020-04-01T20:00:00Z	0		5	3	3	60	0	0	0	0	0
20200401	AZ	1413	19645									d12f3f1c80a1844af89ea00e1077f5095cd54767	2020-04-01T20:00:00Z	29		21058	21058	21058	04	5	0	1563	124	1687
20200401	CA	8155	21772	57400	1855		774					36cc579cf1bdcc8118bbf943a1f3239abe7ce41b	2020-04-01T20:00:00Z	171		87327	29927	29927	06	18	0	0	673	673
20200401	CO	2966	13883		574	509						8bf82f524a8c38e9ae041e7b6f92ab5b5e55426c	2020-04-01T20:00:00Z	69	509	16849	16849	16849	08	18	95	1146	339	1485
20200401	CT	3557	13043		766							4a71572b502d2295cf11a95ae6bb803e6c0ac2eb	2020-04-01T20:00:00Z	85		16600	16600	16600	09	16	0	14	429	443
20200401	DC	586	3262	2							142	8a7aef6408b5c008467ada52ef83bc9e47d8af28	2020-04-01T20:00:00Z	11		3850	3848	3848	11	2	0	0	91	91
20200401	DE	368	4015		51						49	ff8626da96327ed24e907f8daedaf58b38fceca9	2020-04-01T20:00:00Z	11		4383	4383	4383	10	1	0	319	49	368
20200401	FL	6955	59529	1235		949						d9a24f33db59e2a7276a3019ee2e37f41f9bfb06	2020-04-01T20:00:00Z	87	949	67719	66484	66484	12	10	126	5244	617	5861
20200401	GA	4638	15688			952						d6147a1075561f5d68ac98a7cb4dedb3e75bcd4c	2020-04-01T20:00:00Z	139	952	20326	20326	20326	13	28	119	3436	709	4145
20200401	GU	77	406		19		2				9	c96d716269ed8689ada87b505715996beb241cff	2020-04-01T20:00:00Z	3		483	483	483	66	1	0	35	8	43
20200401	HI	208	8721			13		6			58	46d6cbdc0fe52b7c89e99d61bc60c6ddb4a7ab6d	2020-04-01T20:00:00Z	1	13	8929	8929	8929	15	1	1	250	4	254
20200401	IA	549	7304		63	99					118	c2d7f358dcc4c936b1651f06d65c5bd7ef3ab8a2	2020-04-01T20:00:00Z	9	99	7853	7853	7853	19	2	5	416	52	468
20200401	ID	525	6076			46		7				cc12e3fa599537f47fad0258e0009e6ef9fe0581	2020-04-01T20:00:00Z	9	46	6601	6601	6601	16	2	1	779	110	889
20200401	IL	6980	33404									026b984139faebf730612961db2541ecac874f45	2020-04-01T20:00:00Z	141		40384	40384	40384	17	42	0	4173	986	5159
20200401	IN	2565	11810									fcc053001d98ddb6739b2610781931fbb476aac3	2020-04-01T20:00:00Z	65		14375	14375	14375	18	16	0	596	406	1002
20200401	KS	482	5411			114						d8abbc3a45478014e68bb1033ec072f19a68ec6a	2020-04-01T20:00:00Z	10	114	5893	5893	5893	20	1	35	415	54	469
20200401	KY	591	6965									d401a0f0702a3e7442668504f89d9bbf0fd9db08	2020-04-01T20:00:00Z	17		7556	7556	7556	21	6	0	635	111	746
20200401	LA	6424	39352		1498				490			ac01fe3940d3352133ae344db486ff72f25cf244	2020-04-01T20:00:00Z	273		45776	45776	45776	22	34	0	5622	1187	6809
20200401	MA	7738	44000			682						70ea3d599c7c506eafd12cbed1d23daa16709040	2020-04-01T20:00:00Z	122	682	51738	51738	51738	25	33	120	3685	1118	4803
20200401	MD	1985	17233			522						37fdabd80821d81988b5e5a11005bbe7e3a77a5f	2020-04-01T20:00:00Z	31	522	19218	19218	19218	24	13	93	2365	325	2690
20200401	ME	344	6088			63					80	d31aa8304a5b094eb4d5598468a141d0f896f408	2020-04-01T20:00:00Z	7	63	6432	6432	6432	23	2	6	0	41	41
20200401	MI	12888	27237									0792f1570e8e7519be93e514a705700ec6daeb6d	2020-04-01T20:00:00Z	337		40125	40125	40125	26	78	0	3258	1013	4271
20200401	MN	689	20502		54	122	27	27				f3620fcfc12dce927a8e2f46922b59df0e351756	2020-04-01T20:00:00Z	17	122	21191	21191	21191	27	5	10	1351	60	1411
20200401	MO	1581	15846									dc97aa93ab282b95a3c23db92cd5efdf0b46ac22	2020-04-01T20:00:00Z	18		17427	17427	17427	29	4	0	1232	254	1486
20200401	MP	6										5fb1a4bb5496638fbba1216c23902a9938e1eaac	2020-04-01T20:00:00Z			6	6	6	69	0	0	0	4	4
20200401	MS	1073	3712			332						03c61b979c5d42a05f6620424c0f7090acc01647	2020-04-01T20:00:00Z	22	332	4785	4785	4785	28	2	121	175	136	311
20200401	MT	208	4710			17						5c9460763670b2514d789493ad77a8e06dc8bcc2	2020-04-01T20:00:00Z	5	17	4918	4918	4918	30	1	3	476	24	500
20200401	NC	1584	24659		204							70807abafbcbc2da31b4f44c7523196116df4f15	2020-04-01T20:00:00Z	10		26243	26243	26243	37	2	0	3051	86	3137
20200401	ND	142	4351			23					34	d5fcb30b1ccee3f5ace04e24072d51272e7e9d5b	2020-04-01T20:00:00Z	3	23	4493	4493	4493	38	0	2	220	16	236
20200401	NE	210	3475	8								a736e9df99d379949dec4b420b4fe03c5a5b32b4	2020-04-01T20:00:00Z	4		3693	3685	3685	31	1	0	544	38	582
20200401	NH	415	5985	97		56					56	0a1a84677bbb59edf20b69ca4a71ad7f70bae202	2020-04-01T20:00:00Z	4	56	6497	6400	6400	33	1	11	572	101	673
20200401	NJ	22255	30387		2000							970ca703cb183143daa9b6b3cb9b5b95746de860	2020-04-01T20:00:00Z	355		52642	52642	52642	34	88	0	3310	3559	6869
20200401	NM	315	12925		24						26	3beefaa3bff9114ea2bf131529a2f0e13eecd129	2020-04-01T20:00:00Z	5		13240	13240	13240	35	1	0	679	34	713
20200401	NV	1279	11519									99ca8c448bcd3a57ffe6454db6a4b2533447a96b	2020-04-01T20:00:00Z	26		12798	12798	12798	32	9	0	838	166	1004
20200401	NY	83712	137168		12226	18368	3022				6142	0b906bb4c9631eecca95b6183d50bee067b4bbc2	2020-04-01T20:00:00Z	1941	18368	220880	220880	220880	36	391	2464	7777	7917	15694
20200401	OH	2547	26992			679		222				9742acfe1c987695868db136a9cc02a8e558dc7d	2020-04-01T20:00:00Z	65	679	29539	29539	29539	39	10	94	0	348	348
20200401	OK	719	1248		174	219	98					857cacccae911c7d1d0003cb7fc05aa82d7ac1f1	2020-04-01T20:00:00Z	30	219	1967	1967	1967	40	7	42	19	154	173
20200401	OR	736	13136		132	154			40			1f1edcb802acf42ba4967cdfed4f48c270347c97	2020-04-01T20:00:00Z	18	154	13872	13872	13872	41	0	0	0	46	46
20200401	PA	5805	42427			620						575ea7e224d4f1f6797bed8fe0a7902daad3ffab	2020-04-01T20:00:00Z	74	620	48232	48232	48232	42	11	106	4782	962	5744
20200401	PR	286	1409	897								ae0129f382eb5f04d790633ebc4cfb9e7e00f89a	2020-04-01T20:00:00Z	11		2592	1695	1695	72	3	0	214	47	261
20200401	RI	566	3831		60		14		6		35	d6bd45c8f92d8d9e8b397cf13b291acb33c74944	2020-04-01T20:00:00Z	10		4397	4397	4397	44	2	0	355	77	432
20200401	SC	1293	5033			349						a321818d113ea1e8063433667ca10f117f264d11	2020-04-01T20:00:00Z	26	349	6326	6326	6326	45	4	90	417	210	627
20200401	SD	129	3903	0		12					51	321e6948f2b0f05bf9e515252aed1d4ec4873a57	2020-04-01T20:00:00Z	2	12	4032	4032	4032	46	1	0	294	21	315
20200401	TN	2683	29769			200					137	9e9bb3593287cbf3b938263422d21dba45a771e1	2020-04-01T20:00:00Z	24	200	32452	32452	32452	47	1	25	4648	444	5092
20200401	TX	3997	43860		196						38	acd01e7eaf0e46a8473dd525c35a0c4fecbeca15	2020-04-01T20:00:00Z	58		47857	47857	47857	48	17	0	4134	731	4865
20200401	UT	1012	20155			91						3060e79ad1d88a94c41b61754e101f096b677716	2020-04-01T20:00:00Z	7	91	21167	21167	21167	49	2	18	2529	125	2654
20200401	VA	1484	13860			305		145		108		3978f9b311c4141c1b8cab5ace841ef8bff698d3	2020-04-01T20:00:00Z	34	305	15344	15344	15344	51	7	140	1709	234	1943
20200401	VI	30	126	24							21	a7b58dc10565c19782a05701feaed42d38a8fb8e	2020-04-01T20:00:00Z			180	156	156	78	0	0	0	0	0
20200401	VT	321	4174		30	45					15	09d62e8a97e7673d2cb199f97cefebe931639672	2020-04-01T20:00:00Z	16	45	4495	4495	4495	50	3	9	217	28	245
20200401	WA	6500	60566									71ad8a0f4d47a9252852fa7ab257428c08a44ba9	2020-04-01T20:00:00Z	270		67066	67066	67066	53	18	0	0	487	487
20200401	WI	1550	18819			398						3a304dc1edaaf3c59465b033f7b4aa76ad3dec32	2020-04-01T20:00:00Z	24	398	20369	20369	20369	55	8	61	1444	199	1643
20200401	WV	191	4384			1						264082faaa6983c76d88bf13c4444943677bfd72	2020-04-01T20:00:00Z	1	1	4575	4575	4575	54	0	0	403	29	432
20200401	WY	130	2218			18					31	a5690ff900709e2e51e09c47b186c26c6bb7d126	2020-04-01T20:00:00Z	0	18	2348	2348	2348	56	0	1	219	21	240
20200331	AK	119	3594			7						5ec8d7c9ede0e8d30b6f7b63be047ac0ead0b49b	2020-03-31T20:00:00Z	3	7	3713	3713	3713	02	0	0	54	5	59
20200331	AL	981	6298									42eecba7755e229592355c2a117a0c76245f655a	2020-03-31T20:00:00Z	13		7279	7279	7279	01	7	0	604	122	726
20200331	AR	523	5959		64				23		35	a9c9435748295307c8030289e3bbb22dbb61466f	2020-03-31T20:00:00Z	8		6482	6482	6482	05	1	0	697	50	747
20200331	AS	0	3	2								1c73590ddf391630382d8064191c344bc8195a3c	2020-03-31T20:00:00Z	0		5	3	3	60	0	0	3	0	3
20200331	AZ	1289	18082									86a252a1dfcd2659cd4bebccacb9f93428dec0ce	2020-03-31T20:00:00Z	24		19371	19371	19371	04	4	0	2480	132	2612
20200331	CA	7482	21772	57400	1617		657					0d1f030c44db79d66aaebbed5cbc3c295b2838fe	2020-03-31T20:00:00Z	153		86654	29254	29254	06	20	0	1223	1035	2258
20200331	CO	2627	12737		503	414						0736bc2e6ddb8489ecafa706a29941301edb7d9f	2020-03-31T20:00:00Z	51	414	15364	15364	15364	08	0	0	0	0	0
20200331	CT	3128	13029		608							1dbf8c0e8e39af7461e15fb8855c64efc447b563	2020-03-31T20:00:00Z	69		16157	16157	16157	09	33	0	1000	557	1557
20200331	DC	495	3262	2							121	5434bf0aabd9cdefb5f6ade62555f66bf0231f65	2020-03-31T20:00:00Z	9		3759	3757	3757	11	0	0	580	94	674
20200331	DE	319	3696		57						22	2a0658af704fddd0065e7d3e957e71bf99c9f435	2020-03-31T20:00:00Z	10		4015	4015	4015	10	4	0	1480	55	1535
20200331	FL	6338	54285	1163		823						c0d094c60a3352b108e4b759b45b066bd56cc068	2020-03-31T20:00:00Z	77	823	61786	60623	60623	12	14	171	6060	865	6925
20200331	GA	3929	12252			833						59e2183e84ee35f0e1c3432ef7380d6b2ba4f740	2020-03-31T20:00:00Z	111	833	16181	16181	16181	13	24	126	2337	1120	3457
20200331	GU	69	371		19		2				7	9bc093e770b32b248bc697d62d378eb33af1c668	2020-03-31T20:00:00Z	2		440	440	440	66	1	0	19	11	30
20200331	HI	204	8471			12		6			49	655f60069fde91c6736a5f66d52dbd65ea100e33	2020-03-31T20:00:00Z		12	8675	8675	8675	15	0	0	646	29	675
20200331	IA	497	6888		61	94					33	4ec1acfc172943306bb03e7153d7f1958591191d	2020-03-31T20:00:00Z	7	94	7385	7385	7385	19	1	20	726	73	799
20200331	ID	415	5297			45		6				6f7851470fbaf9166e84cbeb782d870ec1bbb384	2020-03-31T20:00:00Z	7	45	5712	5712	5712	16	1	6	901	105	1006
20200331	IL	5994	29231									979983c53f3fef1cf573ae3a61de7f9166197b17	2020-03-31T20:00:00Z	99		35225	35225	35225	17	26	0	3842	937	4779
20200331	IN	2159	11214									76b4fbd00067fbb532bb2d0c63800ffa814d75c9	2020-03-31T20:00:00Z	49		13373	13373	13373	18	14	0	1342	373	1715
20200331	KS	428	4996			79						12716e5b136e60836429eab2bb08477c7ca6d529	2020-03-31T20:00:00Z	9	79	5424	5424	5424	20	1	13	442	60	502
20200331	KY	480	6330									37e85814eaa2e8744faaf12a5995d3a1d5958614	2020-03-31T20:00:00Z	11		6810	6810	6810	21	2	0	751	41	792
20200331	LA	5237	33730		1355				438			cb012c368afcbcc2ef27ae4c8341f028b6d69381	2020-03-31T20:00:00Z	239		38967	38967	38967	22	54	0	3722	1212	4934
20200331	MA	6620	40315			562						b113daa2aa839e30f1f3605f00483292aa39a60e	2020-03-31T20:00:00Z	89	562	46935	46935	46935	25	33	109	3274	868	4142
20200331	MD	1660	14868			429						d7bfec3c323983994ff111c9de7dc7addc251550	2020-03-31T20:00:00Z	18	429	16528	16528	16528	24	3	76	1552	247	1799
20200331	ME	303	6088			57					68	9a8dc48e67c43030905fcae8d51b29844ca227ad	2020-03-31T20:00:00Z	5	57	6391	6391	6391	23	2	8	2694	28	2722
20200331	MI	11875	23979									ab147c05b259014d46b9027e65d44d7d12f869f2	2020-03-31T20:00:00Z	259		35854	35854	35854	26	75	0	2796	974	3770
20200331	MN	629	19151		56	112	26	26				cb5ae95ed3bb94c2e6a93343b3be56544a28c7e0	2020-03-31T20:00:00Z	12	112	19780	19780	19780	27	2	20	905	53	958
20200331	MO	1327	14614									4fc56f79bf2224a97947093ebb74ae8bf0a5c36f	2020-03-31T20:00:00Z	14		15941	15941	15941	29	1	0	1410	296	1706
20200331	MP	2										ffa5f54a292f871515c1817ce333527b48f76d79	2020-03-31T20:00:00Z			2	2	2	69	0	0	0	0	0
20200331	MS	937	3537			211						b44e85184d9a95e733dd5b77766d46986a09876a	2020-03-31T20:00:00Z	20	211	4474	4474	4474	28	4	16	548	90	638
20200331	MT	184	4234			14						501a4ed165fe9f891b45ef2af4b82b23f264ef3a	2020-03-31T20:00:00Z	4	14	4418	4418	4418	30	0	4	91	13	104
20200331	NC	1498	21608		157							d94d3c30bef4275e3636d15317c59e0091ab2e9e	2020-03-31T20:00:00Z	8		23106	23106	23106	37	2	0	2051	191	2242
20200331	ND	126	4131			21					30	165f85808067a5516ef0cffab5966fd74ac37fd3	2020-03-31T20:00:00Z	3	21	4257	4257	4257	38	1	2	403	17	420
20200331	NE	172	2931	8								b3674a50a3d04771860eca37b3917ee82b88fbba	2020-03-31T20:00:00Z	3		3111	3103	3103	31	1	0	347	27	374
20200331	NH	314	5413	65		45						68bb996e94c06de538bf71b4b97068a9acae4c3f	2020-03-31T20:00:00Z	3	45	5792	5727	5727	33	0	0	27	0	27
20200331	NJ	18696	27077		2000							407885b56f3b2687f57779a9981c027b0ebd092d	2020-03-31T20:00:00Z	267		45773	45773	45773	34	69	0	1853	2060	3913
20200331	NM	281	12246		22						26	9318d0f9b076da040387faac6c578323bf64ae5b	2020-03-31T20:00:00Z	4		12527	12527	12527	35	2	0	1304	44	1348
20200331	NV	1113	10681									75bc5c5fe829f18065e4706cf35ef2994fb69f7b	2020-03-31T20:00:00Z	17		11794	11794	11794	32	2	0	474	105	579
20200331	NY	75795	129391		10929	15904	2710				4975	b82085af96dba94baabf7e0b7cf6e7b539cce21b	2020-03-31T20:00:00Z	1550	15904	205186	205186	205186	36	332	2183	9420	9298	18718
20200331	OH	2199	26992			585		198				10fe4fc7d3c11a63cedf85d22ac82fcbee137d99	2020-03-31T20:00:00Z	55	585	29191	29191	29191	39	16	110	1650	266	1916
20200331	OK	565	1229			177	83					519df67e7bc7167c52872bf04f91fcbcabb2b786	2020-03-31T20:00:00Z	23	177	1794	1794	1794	40	6	24	22	84	106
20200331	OR	690	13136		132	154			40			75deaaf7ba4817dfbf64577e2466eee6fd6d5a5b	2020-03-31T20:00:00Z	18	154	13826	13826	13826	41	2	14	859	84	943
20200331	PA	4843	37645			514						f2ddb226108bf8650a4c9d6b6394ff9083e3adbc	2020-03-31T20:00:00Z	63	514	42488	42488	42488	42	14	128	3868	756	4624
20200331	PR	239	1195	854								78117516d9037f5282375c81906d6c029a53bf68	2020-03-31T20:00:00Z	8		2288	1434	1434	72	2	0	264	65	329
20200331	RI	489	3476		59		9		6		35	bf796f9edfb484dec716499b5f5cc3d2391f2b6a	2020-03-31T20:00:00Z	8		3965	3965	3965	44	4	0	289	87	376
20200331	SC	1083	4616			259						34a657bc2def360f99f18a1a872eae0f3b37583b	2020-03-31T20:00:00Z	22	259	5699	5699	5699	45	4	130	456	158	614
20200331	SD	108	3609	0		12					44	1dfa391214d591fb4af733f72b7006016c4f3309	2020-03-31T20:00:00Z	1	12	3717	3717	3717	46	0	12	131	7	138
20200331	TN	2239	25121			175					121	8b236550ae5ec5e539ddcd63854658d0193987d2	2020-03-31T20:00:00Z	23	175	27360	27360	27360	47	10	27	3651	405	4056
20200331	TX	3266	39726		196						38	9566b8b35846c815aa661bd2eff724a717eb8062	2020-03-31T20:00:00Z	41		42992	42992	42992	48	7	0	6723	389	7112
20200331	UT	887	17626			73						df48bc20a6b94395ef809b6483a81ac976f07c72	2020-03-31T20:00:00Z	5	73	18513	18513	18513	49	1	73	2429	81	2510
20200331	VA	1250	12151			165						94c6ced5cbd2d7474ef25844e4f1c69d185328b8	2020-03-31T20:00:00Z	27	165	13401	13401	13401	51	2	29	1133	230	1363
20200331	VI	30	126	24							21	aa85d4eb0661c567f1f2843ad6583c65fa67411e	2020-03-31T20:00:00Z			180	156	156	78	0	0	0	0	0
20200331	VT	293	3957		21	36					15	f7ff1c5b387b478086752b2ba379a2aaab0bf9fd	2020-03-31T20:00:00Z	13	36	4250	4250	4250	50	1	18	283	37	320
20200331	WA	6013	60566									6e2b8a419da0dd614e50b05487e1bc8000467952	2020-03-31T20:00:00Z	252		66579	66579	66579	53	13	0	0	457	457
20200331	WI	1351	17375			337						5743ca4c966b5e5a927d00d404c31fbb7cc91341	2020-03-31T20:00:00Z	16	337	18726	18726	18726	55	2	337	1519	130	1649
20200331	WV	162	3981			1						8e2d2b08f0436cdcaf61239f004ddbef807c2a89	2020-03-31T20:00:00Z	1	1	4143	4143	4143	54	0	0	997	36	1033
20200331	WY	109	1999			17					26	56481c095ddf7e629ed8e0a3c0eedf3ce33180f7	2020-03-31T20:00:00Z	0	17	2108	2108	2108	56	0	0	159	15	174
20200330	AK	114	3540			7						98553897a21c05aeec18d5391001f5bdb25eb44e	2020-03-30T20:00:00Z	3	7	3654	3654	3654	02	1	1	308	12	320
20200330	AL	859	5694									4552863c924f79edb83615e6b3642696b80a83cf	2020-03-30T20:00:00Z	6		6553	6553	6553	01	2	0	1510	53	1563
20200330	AR	473	5262		62				21		29	0ec0c0c3df52146a28574929923168f0a9b419c9	2020-03-30T20:00:00Z	7		5735	5735	5735	05	1	0	2235	47	2282
20200330	AS											016909ef598616403b32e8c8d61b26a0498b9bfb	2020-03-30T20:00:00Z	0		0	0	0	60	0	0	0	0	0
20200330	AZ	1157	15602									22b1a4b417a7dc39db4d03f7a24e514e1624d7db	2020-03-30T20:00:00Z	20		16759	16759	16759	04	3	0	2649	238	2887
20200330	CA	6447	20549	64400	1432		597					a5728b6db27be0a303e8c2270385ec0c71bc63e8	2020-03-30T20:00:00Z	133		91396	26996	26996	06	10	0	0	739	739
20200330	CO	2627	12737		358	414						5f4dd92269e69d023f8567062d1b845e6bdf8b17	2020-03-30T20:00:00Z	51	414	15364	15364	15364	08	7	140	1522	566	2088
20200330	CT	2571	12029		517							70eb03d4fcfe461e62251eef8272509a3f9f5a7d	2020-03-30T20:00:00Z	36		14600	14600	14600	09	2	0	2122	578	2700
20200330	DC	401	2682	2							106	ce7ca86d5bbfbde3f47a32e8e6d830701114a95e	2020-03-30T20:00:00Z	9		3085	3083	3083	11	4	0	213	59	272
20200330	DE	264	2216		45						9	b9ca4ef7d7d27f1040cc1a3b2a77a6d9d1b87193	2020-03-30T20:00:00Z	6		2480	2480	2480	10	0	0	2180	32	2212
20200330	FL	5473	48225			652						9a3e8154ce0eca0c63b55151a437a020a79406e3	2020-03-30T20:00:00Z	63	652	53698	53698	53698	12	7	58	9155	1227	10382
20200330	GA	2809	9915			707						25ceba85ecebfa065b3994c5a0511a721902a2a5	2020-03-30T20:00:00Z	87	707	12724	12724	12724	13	7	41	2	158	160
20200330	GU	58	352		19		2				7	325e44bac3252c9555fc2ae45206f278b4c9a474	2020-03-30T20:00:00Z	1		410	410	410	66	0	0	18	2	20
20200330	HI	175	7825			12						399f627e033b6cacfd3f76187089f3f5f49d5462	2020-03-30T20:00:00Z		12	8000	8000	8000	15	0	0	976	24	1000
20200330	IA	424	6162		51	74					23	bb8559f53afd6bd1498d5d61c82adc745f314b7d	2020-03-30T20:00:00Z	6	74	6586	6586	6586	19	2	6	1149	88	1237
20200330	ID	310	4396			39						7199499861b27b9737de62f8b6fcccfd09b03ad8	2020-03-30T20:00:00Z	6	39	4706	4706	4706	16	1	3	375	49	424
20200330	IL	5057	25389									49eda929cdc14ecc7beeaffc5a03863b651175f5	2020-03-30T20:00:00Z	73		30446	30446	30446	17	8	0	2223	461	2684
20200330	IN	1786	9872									1eb08f6c84c1646c1611f46dfcb77c86a50479fc	2020-03-30T20:00:00Z	35		11658	11658	11658	18	3	0	1556	272	1828
20200330	KS	368	4554			66						740551d80bb24aabc7ddbc519fc876c31ec53920	2020-03-30T20:00:00Z	8	66	4922	4922	4922	20	2	11	360	49	409
20200330	KY	439	5579									e683db18146f3c70866e5138f7c84f76f04bc09a	2020-03-30T20:00:00Z	9		6018	6018	6018	21	0	0	432	45	477
20200330	LA	4025	30008		1185				385			06ff7ea1f0e4cc7ea2a7b1d27e4e0ae275c5a43e	2020-03-30T20:00:00Z	185		34033	34033	34033	22	34	0	5677	485	6162
20200330	MA	5752	37041			453						559b7707f9c7203da0ea8c07a2bfc9577d331c97	2020-03-30T20:00:00Z	56	453	42793	42793	42793	25	8	54	2930	797	3727
20200330	MD	1413	13316			353						ea51bd505bfb1c35306ee4e4b22abdad5d2820d8	2020-03-30T20:00:00Z	15	353	14729	14729	14729	24	5	76	962	174	1136
20200330	ME	275	3394			49					41	fe7606d23c550ea474d64f9540019641a5da2680	2020-03-30T20:00:00Z	3	49	3669	3669	3669	23	0	49	0	22	22
20200330	MI	10901	21183									2ceff9e794b8c31ee7d7191153cdbcfdae09ba51	2020-03-30T20:00:00Z	184		32084	32084	32084	26	52	0	5507	891	6398
20200330	MN	576	18246		56	92	24	24				f4fd6f4736f788b58399563a48e0a4a14c120ff4	2020-03-30T20:00:00Z	10	92	18822	18822	18822	27	1	17	1092	73	1165
20200330	MO	1031	13204									932b312edc6f1709cc6feaa4afd9e492c17be555	2020-03-30T20:00:00Z	13		14235	14235	14235	29	3	0	1657	193	1850
20200330	MP	2										330007cfa03e74e1da2c74b8b75a41f075ed1f10	2020-03-30T20:00:00Z			2	2	2	69	0	0	0	0	0
20200330	MS	847	2989			195						306cc9d00ab15c39bbba409f447156bbece99bfe	2020-03-30T20:00:00Z	16	195	3836	3836	3836	28	2	-40	429	89	518
20200330	MT	171	4143			10						40066be19c800ef5911207f9d482f8ef230d6a60	2020-03-30T20:00:00Z	4	10	4314	4314	4314	30	3	2	0	17	17
20200330	NC	1307	19557		137							4a55f1f47fc6384a52875c590477c7ebd61c8a40	2020-03-30T20:00:00Z	6		20864	20864	20864	37	2	0	1652	267	1919
20200330	ND	109	3728			19					19	68a3b5338b8b1424629db87b97ecbd0c347d7317	2020-03-30T20:00:00Z	2	19	3837	3837	3837	38	1	2	373	11	384
20200330	NE	145	2584	5								088432e8d55e51cb7eaba7eba13d364259f8842c	2020-03-30T20:00:00Z	2		2734	2729	2729	31	0	0	616	37	653
20200330	NH	314	5386	144		45						09deb0331b52dd98962c90342290df5b9d20b889	2020-03-30T20:00:00Z	3	45	5844	5700	5700	33	1	12	862	100	962
20200330	NJ	16636	25224		2000							f214c15223ba6282835a9b067f69ac4f17a2ed28	2020-03-30T20:00:00Z	198		41860	41860	41860	34	37	0	3008	3250	6258
20200330	NM	237	10942		22						26	056758cf1a3b84770e2b01cb509251b9de1724c4	2020-03-30T20:00:00Z	2		11179	11179	11179	35	0	0	173	0	173
20200330	NV	1008	10207									34628b797fa0cbc9196833ea89dc685929e71e86	2020-03-30T20:00:00Z	15		11215	11215	11215	32	1	0	1795	270	2065
20200330	NY	66497	119971		9517	13721	2352				4204	8ff11bd6ca3432e7960be3f3c82d4cfd0f320843	2020-03-30T20:00:00Z	1218	13721	186468	186468	186468	36	253	1646	7124	6984	14108
20200330	OH	1933	25342			475		163				71bcd417ea0891e655685ed3f8422e79a59f4ba8	2020-03-30T20:00:00Z	39	475	27275	27275	27275	39	10	72	6330	280	6610
20200330	OK	481	1207			153	103					b47be4f15b256548273890888c642d0090fa49de	2020-03-30T20:00:00Z	17	153	1688	1688	1688	40	1	13	2	52	54
20200330	OR	606	12277		132	140			39			5ebeddaa7dd640814bb167d138ece738953fc2fc	2020-03-30T20:00:00Z	16	140	12883	12883	12883	41	3	11	1399	58	1457
20200330	PA	4087	33777			386						cac05153a6de7331306734979416c0bbbca4be85	2020-03-30T20:00:00Z	49	386	37864	37864	37864	42	11	33	3716	693	4409
20200330	PR	174	931	794								fd89d6c3b101b8f486f201f326442d416bfd4a2d	2020-03-30T20:00:00Z	6		1899	1105	1105	72	1	0	90	47	137
20200330	RI	402	3187		41		9		6			8f178ec7116e1893386a3222bf829388d99b7499	2020-03-30T20:00:00Z	4		3589	3589	3589	44	1	0	347	108	455
20200330	SC	925	4160			129						ceb9937dd126bead37bfbbd92bde9286cf955c64	2020-03-30T20:00:00Z	18	129	5085	5085	5085	45	2	0	1145	151	1296
20200330	SD	101	3478	0							34	0bb03d9210c26f22f5301e7d3d05499e38494ffb	2020-03-30T20:00:00Z	1		3579	3579	3579	46	0	0	351	11	362
20200330	TN	1834	21470			148						ec22bf9d70375a31624ca8e4f9483a01aac06b52	2020-03-30T20:00:00Z	13	148	23304	23304	23304	47	6	15	2433	297	2730
20200330	TX	2877	33003								38	97f0dea6f50c349bb0a5bb31afde8cf9ad5ffcf8	2020-03-30T20:00:00Z	34		35880	35880	35880	48	0	0	9795	325	10120
20200330	UT	806	15197									9c05aaa04b932a442629dc78d9f4015fc3648184	2020-03-30T20:00:00Z	4		16003	16003	16003	49	2	0	1923	87	2010
20200330	VA	1020	11018			136						1b814b67e1fc83c5f9fdc2e3ca2dc1e7d1fa66d7	2020-03-30T20:00:00Z	25	136	12038	12038	12038	51	3	24	1299	130	1429
20200330	VI	30	126	24								b32a1c0cf911b225e766bdbf0fd0890dc047acdc	2020-03-30T20:00:00Z			180	156	156	78	0	0	3	7	10
20200330	VT	256	3674			18						707ea7e30f8939272fe9b6691b379a0385237953	2020-03-30T20:00:00Z	12	18	3930	3930	3930	50	0	0	208	21	229
20200330	WA	5556	60566									1176f4add62e7df73a5359d19e38f49663fcef0c	2020-03-30T20:00:00Z	239		66122	66122	66122	53	11	0	5670	462	6132
20200330	WI	1221	15856									23dce446b3a30d5d3dda0c1c88c909196d75aaab	2020-03-30T20:00:00Z	14		17077	17077	17077	55	1	0	-694	109	-585
20200330	WV	126	2984	0		1						ce4f1662c7da92e2834a2a7b3bfdc61882f80794	2020-03-30T20:00:00Z	1	1	3110	3110	3110	54	1	0	279	13	292
20200330	WY	94	1840			17					24	d063fc044d9f24bbc91ef6e673e1bc6e0a0b4e4b	2020-03-30T20:00:00Z	0	17	1934	1934	1934	56	0	2	286	8	294
20200329	AK	102	3232			6						422bc4f921be7a7ead06e6f738314ef1911a8407	2020-03-29T20:00:00Z	2	6	3334	3334	3334	02	0	1	396	17	413
20200329	AL	806	4184									0c2a7ece10172b9bd60b53579fd6d9a53f5e9f03	2020-03-29T20:00:00Z	4		4990	4990	4990	01	1	0	0	110	110
20200329	AR	426	3027		43				16		28	b731e778cec28ea92d5307e74b6774e3a1f19f81	2020-03-29T20:00:00Z	6		3453	3453	3453	05	1	0	89	22	111
20200329	AS											b71912eee827fe10f806cb56123974239fa7b3d5	2020-03-29T20:00:00Z	0		0	0	0	60	0	0	0	0	0
20200329	AZ	919	12953									467d5839bc5cfabb09479bd53472842bf24f4f43	2020-03-29T20:00:00Z	17		13872	13872	13872	04	2	0	5498	46	5544
20200329	CA	5708	20549	64400	1034		410					21f0bf97cbd1f715f37780ee6f00cdb4442ffebb	2020-03-29T20:00:00Z	123		90657	26257	26257	06	22	0	0	1065	1065
20200329	CO	2061	11215		332	274						095a08fb57b9e544ba799a68a2e34bb2e95b8189	2020-03-29T20:00:00Z	44	274	13276	13276	13276	08	13	35	1273	327	1600
20200329	CT	1993	9907		404							029989758f7a0426df84362ece8d2fe9fc5e34a8	2020-03-29T20:00:00Z	34		11900	11900	11900	09	7	0	2798	702	3500
20200329	DC	342	2469	1							66	4781282de2140f0f63dcd581d9f45c684bf3fb32	2020-03-29T20:00:00Z	5		2812	2811	2811	11	1	0	258	38	296
20200329	DE	232	36		33						9	f501e8507f242da253b2646cb974edc30bc67370	2020-03-29T20:00:00Z	6		268	268	268	10	3	0	0	18	18
20200329	FL	4246	39070			594						39553e3ec095e3143e776031465d2e90ade6c787	2020-03-29T20:00:00Z	56	594	43316	43316	43316	12	2	68	3704	483	4187
20200329	GA	2651	9913			666						8fd5124a5d60c405bdada62747c232a41e2f9111	2020-03-29T20:00:00Z	80	666	12564	12564	12564	13	11	49	1228	285	1513
20200329	GU	56	334		15						7	b2cb617f4bd3a7be5db2e39016e92ab8bf2f1efb	2020-03-29T20:00:00Z	1		390	390	390	66	0	0	35	1	36
20200329	HI	151	6849			12						840860ca961633c9010ff0a1373e16b2d9146a30	2020-03-29T20:00:00Z		12	7000	7000	7000	15	0	4	2492	31	2523
20200329	IA	336	5013		51	68					17	0390f1a7c97c62a24050e5d9ebac698026cb1467	2020-03-29T20:00:00Z	4	68	5349	5349	5349	19	1	7	638	38	676
20200329	ID	261	4021			36						8979502556f020e81fc4c2989d1a752bf6e3068d	2020-03-29T20:00:00Z	5	36	4282	4282	4282	16	1	11	679	31	710
20200329	IL	4596	23166									bd7639325f1e033630241a08bc0e4cfebae48436	2020-03-29T20:00:00Z	65		27762	27762	27762	17	18	0	1166	1105	2271
20200329	IN	1514	8316									7218f7ee5dcf63b69f6d3a8be6ab8404ecd588c4	2020-03-29T20:00:00Z	32		9830	9830	9830	18	1	0	1141	282	1423
20200329	KS	319	4194			55						5bcb9dae92d0bbe8c3b18551ded266dd24876d38	2020-03-29T20:00:00Z	6	55	4513	4513	4513	20	1	28	523	58	581
20200329	KY	394	5147									466fb0bcb56c8e91014554ef6a8818029299ecfd	2020-03-29T20:00:00Z	9		5541	5541	5541	21	1	0	326	92	418
20200329	LA	3540	24331		1127				380			540faf48376478e6345cb140616c5c5ad0fe45c5	2020-03-29T20:00:00Z	151		27871	27871	27871	22	14	0	2485	225	2710
20200329	MA	4955	34111			399						1de5b22e00296e1b0a1fea40b858c4f6d2eeb1b0	2020-03-29T20:00:00Z	48	399	39066	39066	39066	25	4	49	3319	698	4017
20200329	MD	1239	12354			277						43e502f79bd427c342c79c2281412b86f1c174e1	2020-03-29T20:00:00Z	10	277	13593	13593	13593	24	5	51	838	247	1085
20200329	ME	253	3394								41	1f1feafef96ccfc55b84c7fc1ec38625fc276029	2020-03-29T20:00:00Z	3		3647	3647	3647	23	2	0	0	42	42
20200329	MI	10010	15676									78103abcede4de100cefa054c696ba6ad96716cf	2020-03-29T20:00:00Z	132		25686	25686	25686	26	40	0	1493	723	2216
20200329	MN	503	17154		39	75		17			252	74247593bee28b5b049c8db9e1db79859e9d48fb	2020-03-29T20:00:00Z	9	75	17657	17657	17657	27	4	18	1466	62	1528
20200329	MO	838	11547									c9427dccdae92e441cee6fbb2787ea3a231dc686	2020-03-29T20:00:00Z	10		12385	12385	12385	29	0	0	1465	0	1465
20200329	MP	2										80c72d24c28e3245151244a3e59d6ee9fe9a391b	2020-03-29T20:00:00Z			2	2	2	69	0	0	0	0	0
20200329	MS	758	2560			235						7e0258b174e76d4043c8b6164aa265e2ea9b1f53	2020-03-29T20:00:00Z	14	235	3318	3318	3318	28	1	16	0	95	95
20200329	MT	154	4143			8						8e59ae6eb967f41c99ed548a2cd1a8e66fafb8e1	2020-03-29T20:00:00Z	1	8	4297	4297	4297	30	0	1	887	25	912
20200329	NC	1040	17905		91							48107df93e16171dfd6faf7dbaf698bb19af8b2c	2020-03-29T20:00:00Z	4		18945	18945	18945	37	0	0	1313	105	1418
20200329	ND	98	3355			17					18	9ea37c7842380c19726ed92b58103490a1d7de53	2020-03-29T20:00:00Z	1	17	3453	3453	3453	38	0	1	546	15	561
20200329	NE	108	1968	4								a91fc8b0c0abec3ecc573422316a5421f9afd0ed	2020-03-29T20:00:00Z	2		2080	2076	2076	31	0	0	64	12	76
20200329	NH	214	4524	285		33						0802aecb450515b575cf19e88b8b137764d666dc	2020-03-29T20:00:00Z	2	33	5023	4738	4738	33	0	3	868	27	895
20200329	NJ	13386	22216		2000							25ca9138c4a2da1c7d10525cb7bd148761303d58	2020-03-29T20:00:00Z	161		35602	35602	35602	34	21	0	2830	2262	5092
20200329	NM	237	10769		19						2	3650556fd86edbe68b549235d70d2605865aa335	2020-03-29T20:00:00Z	2		11006	11006	11006	35	1	0	1573	46	1619
20200329	NV	738	8412									0c74530736aea27f85556493e8fa89eb8b417763	2020-03-29T20:00:00Z	14		9150	9150	9150	32	4	0	511	117	628
20200329	NY	59513	112847		8503	12075	2037				3572	1c5d1ed64f0ad27a41286104875c23a773a62a40	2020-03-29T20:00:00Z	965	12075	172360	172360	172360	36	237	2021	9231	7195	16426
20200329	OH	1653	19012			403		139				10c9da94683ad45dfb568422d04af2604ade7ca3	2020-03-29T20:00:00Z	29	403	20665	20665	20665	39	4	59	0	247	247
20200329	OK	429	1205			140						90830f70410babf14d5be9257a440aec4c3a2752	2020-03-29T20:00:00Z	16	140	1634	1634	1634	40	1	14	25	52	77
20200329	OR	548	10878		107	129			37			58e5cfeaabed045338f7db94d98652bce8b93797	2020-03-29T20:00:00Z	13	129	11426	11426	11426	41	0	12	1185	69	1254
20200329	PA	3394	30061			353						da55c1eba9c83cb8c9e3ce7b474a2d7f74f7ecbc	2020-03-29T20:00:00Z	38	353	33455	33455	33455	42	4	37	4807	643	5450
20200329	PR	127	841	817								e0fd73e5dd7429d9fdff54eda5df78010bbd83c6	2020-03-29T20:00:00Z	5		1785	968	968	72	2	0	102	27	129
20200329	RI	294	2840		35		9		6			b90aa14699c9395b429ef0673f23fa9863cc8fa0	2020-03-29T20:00:00Z	3		3134	3134	3134	44	3	0	299	55	354
20200329	SC	774	3015			129						6e080ec1f424aec417c9000a8c610501e2870c5a	2020-03-29T20:00:00Z	16	129	3789	3789	3789	45	3	0	607	235	842
20200329	SD	90	3127	1							29	c81ef2d008bae4c0458db5684079af5ccdbe5abe	2020-03-29T20:00:00Z	1		3218	3217	3217	46	0	0	535	22	557
20200329	TN	1537	19037			133						13f3a406e572a8d2c810f9154c0c08a615f21fb1	2020-03-29T20:00:00Z	7	133	20574	20574	20574	47	1	15	2072	164	2236
20200329	TX	2552	23208									a9b7fb107b90949f6bd5ab29b957e2cf6e46f9c5	2020-03-29T20:00:00Z	34		25760	25760	25760	48	7	0	0	500	500
20200329	UT	719	13274									c9720da2b069f73256af2086f464a94afc3ade35	2020-03-29T20:00:00Z	2		13993	13993	13993	49	0	0	2564	117	2681
20200329	VA	890	9719			112						c69c5d634a01118e8c0e248abc63805871431f51	2020-03-29T20:00:00Z	22	112	10609	10609	10609	51	5	13	1292	151	1443
20200329	VI	23	123	37								fc797a1ff071a1407658e2f2635370e51d0b804d	2020-03-29T20:00:00Z			183	146	146	78	0	0	17	1	18
20200329	VT	235	3466			18						6378ad325a9d0e9f7f1edfeb369856d460b5e9d8	2020-03-29T20:00:00Z	12	18	3701	3701	3701	50	0	0	1303	24	1327
20200329	WA	5094	54896									91d826da9d750864be8f7cbe7c925e08d72a4008	2020-03-29T20:00:00Z	228		59990	59990	59990	53	17	0	5881	382	6263
20200329	WI	1112	16550									8687db826f68ba2e1871b9798043b5acf7de9e5e	2020-03-29T20:00:00Z	13		17662	17662	17662	55	0	0	1318	123	1441
20200329	WV	113	2705	0		1						95339cc3a82c7850a55cdc2d30895277e29795d5	2020-03-29T20:00:00Z	0	1	2818	2818	2818	54	0	0	374	17	391
20200329	WY	86	1554			15					20	521448649e211047b886a9ac18dbc0b0bd35cf3e	2020-03-29T20:00:00Z	0	15	1640	1640	1640	56	0	1	79	4	83
20200328	AK	85	2836			5						8a84438657945de664a61b77351faf30fafb9111	2020-03-28T20:00:00Z	2	5	2921	2921	2921	02	1	2	517	16	533
20200328	AL	696	4184									63de5e074e982530fe275d036c8318c14eabf49f	2020-03-28T20:00:00Z	3		4880	4880	4880	01	0	0	0	109	109
20200328	AR	404	2938		48				17		24	821e36063f84aa707c0d1ebd3983a4abfa560ac0	2020-03-28T20:00:00Z	5		3342	3342	3342	05	2	0	1393	23	1416
20200328	AS											1cd7c88c7f467edd373751178a42f7123d5d457b	2020-03-28T20:00:00Z	0		0	0	0	60	0	0	0	0	0
20200328	AZ	873	7455	21								06aad51da966e2299f0c0537e0cf4fbba4c6c696	2020-03-28T20:00:00Z	15		8349	8328	8328	04	2	0	0	137	137
20200328	CA	4643	20549	64400	1034		410					b157cc0b84b971d5a3a02d83eff554903bc4e42f	2020-03-28T20:00:00Z	101		89592	25192	25192	06	23	0	3169	764	3933
20200328	CO	1734	9942		307	239						0f504f665e7ee9fb3f5a32de281e25f407499940	2020-03-28T20:00:00Z	31	239	11676	11676	11676	08	7	55	1250	304	1554
20200328	CT	1291	7109		173							4b54cec168b8c41b7f2e60c54af8db39164dd3ad	2020-03-28T20:00:00Z	27		8400	8400	8400	09	0	0	0	0	0
20200328	DC	304	2211	1							51	1a0f746e0a4c29b6d4b0f58ba80a30d82fbc3ccb	2020-03-28T20:00:00Z	4		2516	2515	2515	11	1	0	314	37	351
20200328	DE	214	36		31						9	a6e34ce456e231c698fdc1ee16f40c4858227866	2020-03-28T20:00:00Z	3		250	250	250	10	1	0	0	51	51
20200328	FL	3763	35366			526						14cf93a61518d7efeec334a7c7fb1c959060c9f8	2020-03-28T20:00:00Z	54	526	39129	39129	39129	12	20	70	7180	998	8178
20200328	GA	2366	8685			617						202f88e65247b72d32891c53d6d6c15fd209d322	2020-03-28T20:00:00Z	69	617	11051	11051	11051	13	5	51	821	365	1186
20200328	GU	55	299		15						7	b1d234c73440aba9439f6b60529423ffc740bf70	2020-03-28T20:00:00Z	1		354	354	354	66	0	0	0	4	4
20200328	HI	120	4357			8						37b251fd5f1651b4c76855ef6f4077c6c4a39f5e	2020-03-28T20:00:00Z		8	4477	4477	4477	15	0	1	0	14	14
20200328	IA	298	4375		46	61					15	a6e6297aaacb70cf1998fe078852e2d7c0446496	2020-03-28T20:00:00Z	3	61	4673	4673	4673	19	0	11	635	63	698
20200328	ID	230	3342			25						9a384c62a22020c8ec086d3f520e57d5f47d80e1	2020-03-28T20:00:00Z	4	25	3572	3572	3572	16	1	25	674	41	715
20200328	IL	3491	22000									073372a26378c93d1b5b6ee7307fb9c030f82f2d	2020-03-28T20:00:00Z	47		25491	25491	25491	17	13	0	3484	465	3949
20200328	IN	1232	7175									bb33e7862d580175dc4ae2bfe3b91be2dd68c719	2020-03-28T20:00:00Z	31		8407	8407	8407	18	7	0	1220	251	1471
20200328	KS	261	3671			27						aa84b44c0851b4d887ab1410a969451c25976b52	2020-03-28T20:00:00Z	5	27	3932	3932	3932	20	1	0	442	59	501
20200328	KY	302	4821									ea4c264896e76b10ebe1600f6c5705d613dc6f9e	2020-03-28T20:00:00Z	8		5123	5123	5123	21	2	0	1053	54	1107
20200328	LA	3315	21846		927				336			0a37aa047446a367cce2ff12aebc516ae46b6ed5	2020-03-28T20:00:00Z	137		25161	25161	25161	22	18	0	3233	569	3802
20200328	MA	4257	30792			350						c038ffa81528722c23a2ffffda17f2495a188ded	2020-03-28T20:00:00Z	44	350	35049	35049	35049	25	9	131	4661	1017	5678
20200328	MD	992	11516			226						9a4f0c46cc3178a20535820bef6c0096ec60c487	2020-03-28T20:00:00Z	5	226	12508	12508	12508	24	0	53	11422	218	11640
20200328	ME	211	3394								36	6a5bccaf6b59cc976bba660e1db01c905136fd21	2020-03-28T20:00:00Z	1		3605	3605	3605	23	0	0	0	43	43
20200328	MI	9287	14183									4d982f1ea0d2d1f67634828a85f3e5d5837db62f	2020-03-28T20:00:00Z	92		23470	23470	23470	26	0	0	1544	628	2172
20200328	MN	441	15688		30	57		17			220	a8973e480f151382f19549d1bdfc538a4e03c387	2020-03-28T20:00:00Z	5	57	16129	16129	16129	27	1	6	2083	43	2126
20200328	MO	838	10082									e3f4b93a6ae042958eb8189a70db6a5157dcbfbe	2020-03-28T20:00:00Z	10		10920	10920	10920	29	2	0	9713	169	9882
20200328	MP	2										7b50f60167cf1b698fab776267ec6db2d2d94e8e	2020-03-28T20:00:00Z			2	2	2	69	0	0	0	2	2
20200328	MS	663	2560			219						6abee145ef8e88027852840cb9a48bc1ad203737	2020-03-28T20:00:00Z	13	219	3223	3223	3223	28	5	34	0	84	84
20200328	MT	129	3256			7						92e123a507931bf1b282c0575331bdd0d17fba98	2020-03-28T20:00:00Z	1	7	3385	3385	3385	30	1	0	666	21	687
20200328	NC	935	16592		87							f85a64360e16bd10ae0bfae5989948e04dfa3b74	2020-03-28T20:00:00Z	4		17527	17527	17527	37	1	0	2219	172	2391
20200328	ND	83	2809			16					16	b3dcd39ac30934f3e505d5d57bc88442172b358f	2020-03-28T20:00:00Z	1	16	2892	2892	2892	38	1	3	382	18	400
20200328	NE	96	1904									ba991b0ef3a5d94c0f5b994ff54cc8053cfde2b7	2020-03-28T20:00:00Z	2		2000	2000	2000	31	2	0	143	11	154
20200328	NH	187	3656	296		30						3372eb26e404d2af3105361a92e2fcff4bdd04e7	2020-03-28T20:00:00Z	2	30	4139	3843	3843	33	1	5	261	29	290
20200328	NJ	11124	19386		2000							d013d501bf506e7978b59f0fd09793994ed757b3	2020-03-28T20:00:00Z	140		30510	30510	30510	34	32	0	2839	2299	5138
20200328	NM	191	9196		17							d150e7faad5390184e84f058771ebe3e21a2c2b3	2020-03-28T20:00:00Z	1		9387	9387	9387	35	0	0	819	55	874
20200328	NV	621	7901									38aee6610ca54e785d7593c3916d7256e0ac2a9b	2020-03-28T20:00:00Z	10		8522	8522	8522	32	0	0	1740	86	1826
20200328	NY	52318	103616		7328	10054	1755				2726	9d3efd380bf48a8a6a2ff98004ddd6a29a59c988	2020-03-28T20:00:00Z	728	10054	155934	155934	155934	36	209	1528	2498	7683	10181
20200328	OH	1406	19012			344		123				e1ae2e6533d6476a00dce3fdf53a9d06d6df11c3	2020-03-28T20:00:00Z	25	344	20418	20418	20418	39	6	68	0	269	269
20200328	OK	377	1180			126						0955acd0f7dadd282ecf522f79bd9042b3af7b95	2020-03-28T20:00:00Z	15	126	1557	1557	1557	40	7	21	96	55	151
20200328	OR	479	9693		107	117			31			4b290ff3db90da090eab1f7a1f4cefcde650b790	2020-03-28T20:00:00Z	13	117	10172	10172	10172	41	1	15	1183	65	1248
20200328	PA	2751	25254			316						0b00e5e4eec84c744f25bfd23aa3ff905cca2f2e	2020-03-28T20:00:00Z	34	316	28005	28005	28005	42	12	75	4238	533	4771
20200328	PR	100	739	792								c1f61bf559aeba0b90d63533c15308234532ea16	2020-03-28T20:00:00Z	3		1631	839	839	72	0	0	220	21	241
20200328	RI	239	2541	138	29		9		6			7e5f58bc1722f99ce207cc0d9f753d553667b66a	2020-03-28T20:00:00Z			2918	2780	2780	44	0	0	235	36	271
20200328	SC	539	2408			129						4328bb39fcb99f8666b72daf09cc3812ab1727cf	2020-03-28T20:00:00Z	13	129	2947	2947	2947	45	4	20	101	83	184
20200328	SD	68	2592	0							26	f6d58782a216be383150078737dd5aa359ef916d	2020-03-28T20:00:00Z	1		2660	2660	2660	46	0	0	205	10	215
20200328	TN	1373	16965			118						645205ffe209d5acbff94f4dd98d7d981e97a644	2020-03-28T20:00:00Z	6	118	18338	18338	18338	47	0	15	2077	170	2247
20200328	TX	2052	23208									9d601857ab7b38aa375d52c046e21db2fe147e92	2020-03-28T20:00:00Z	27		25260	25260	25260	48	4	0	1273	321	1594
20200328	UT	602	10710									eff17f1a0f1557568ff842519c39e1fbc56c66ae	2020-03-28T20:00:00Z	2		11312	11312	11312	49	0	0	1946	122	2068
20200328	VA	739	8427			99						4a9486b875debc40351684839a6e07900f0fd3ca	2020-03-28T20:00:00Z	17	99	9166	9166	9166	51	3	16	1694	135	1829
20200328	VI	22	106	55								d4ffcf812bce08ca20c0cc0a25c40adbedd622db	2020-03-28T20:00:00Z			183	128	128	78	0	0	51	3	54
20200328	VT	211	2163			18						c531c6adaae5c5623a25bebe275eb0269f0e549e	2020-03-28T20:00:00Z	12	18	2374	2374	2374	50	2	0	86	27	113
20200328	WA	4712	49015									926c0421a4cc6394468e499f811924cf346c72d4	2020-03-28T20:00:00Z	211		53727	53727	53727	53	20	0	5842	432	6274
20200328	WI	989	15232									cc9a38626e488667d80901c4814ba600f9f923cb	2020-03-28T20:00:00Z	13		16221	16221	16221	55	0	0	2092	147	2239
20200328	WV	96	2331	6		1						673594f71200f16f129f2a5e2d70765e7785bb3e	2020-03-28T20:00:00Z	0	1	2433	2427	2427	54	0	0	552	20	572
20200328	WY	82	1475			14					18	33814ce4191a5dcfd2db3346f01e91095209c877	2020-03-28T20:00:00Z	0	14	1557	1557	1557	56	0	3	264	12	276
20200327	AK	69	2319	13		3						4440492623bf23f8e264cde045f01820bcf5eb1f	2020-03-27T20:00:00Z	1	3	2401	2388	2388	02	0	0	518	10	528
20200327	AL	587	4184									07d7df62adf5e730a3da751291c1fba471551397	2020-03-27T20:00:00Z	3		4771	4771	4771	01	2	0	591	81	672
20200327	AR	381	1545		48				17		19	00b098e286ece2617f1acecb0abd238b8b786f1a	2020-03-27T20:00:00Z	3		1926	1926	1926	05	0	0	41	46	87
20200327	AS											e56724c557d48a4cb6080632b317c35eea41e880	2020-03-27T20:00:00Z	0		0	0	0	60	0	0	0	0	0
20200327	AZ	736	7455	30								ed32559e21a38aa4dcf186932bc2e858d1974669	2020-03-27T20:00:00Z	13		8221	8191	8191	04	5	0	7108	159	7267
20200327	CA	3879	17380	57400	746		200					8d4a4c3407f121198d45ea520a0fead10e78b7ea	2020-03-27T20:00:00Z	78		78659	21259	21259	06	13	0	0	873	873
20200327	CO	1430	8692		278	184						c0a340133fc94be89c0606305c4c1361b1ff14d7	2020-03-27T20:00:00Z	24	184	10122	10122	10122	08	5	36	1714	344	2058
20200327	CT	1291	7109		173							a8a5f5f6ff700aca7582d8fc72d71f5fde38fc69	2020-03-27T20:00:00Z	27		8400	8400	8400	09	6	0	1484	279	1763
20200327	DC	267	1897	2							49	05e7fe78e293ec8a664077ad665e2495d86713bd	2020-03-27T20:00:00Z	3		2166	2164	2164	11	0	0	271	36	307
20200327	DE	163	36		15						9	bad5bab1f9987dd260382f36323623a344953a31	2020-03-27T20:00:00Z	2		199	199	199	10	1	0	0	33	33
20200327	FL	2765	28186	1517		456						b93ab29f799aa9d89c0f98c7f427278725445572	2020-03-27T20:00:00Z	34	456	32468	30951	30951	12	6	50	4445	410	4855
20200327	GA	2001	7864			566						b85e11000166a29096d95a7188bd6313144ef7fe	2020-03-27T20:00:00Z	64	566	9865	9865	9865	13	16	93	463	476	939
20200327	GU	51	299		13							b0946d74b2f737a6121bcccad2d6d512e5238d43	2020-03-27T20:00:00Z	1		350	350	350	66	0	0	36	6	42
20200327	HI	106	4357			7						8abd3d7a2e51102bd77b1d155788a12a5405e9ab	2020-03-27T20:00:00Z		7	4463	4463	4463	15	0	2	0	11	11
20200327	IA	235	3740		32	50					18	a23c3b107d9c1fdabfcdbf0d850c781b78831c20	2020-03-27T20:00:00Z	3	50	3975	3975	3975	19	2	4	1162	56	1218
20200327	ID	189	2668									e07b9d6372f5b9719ff22ba8d64b136f5aabe538	2020-03-27T20:00:00Z	3		2857	2857	2857	16	3	0	603	66	669
20200327	IL	3026	18516									65f47d4e133e84caba214c7a0efd4f69e51ceb5a	2020-03-27T20:00:00Z	34		21542	21542	21542	17	8	0	4423	488	4911
20200327	IN	981	5955									3708ffb8604728a20d1032f73b6da67ee72ea866	2020-03-27T20:00:00Z	24		6936	6936	6936	18	7	0	1949	336	2285
20200327	KS	202	3229			27						00010abd938af813b268bdf5dfe70271ba5d42aa	2020-03-27T20:00:00Z	4	27	3431	3431	3431	20	1	27	360	34	394
20200327	KY	248	3768									c8caceb5970b63067f283dfe604e520e4034f198	2020-03-27T20:00:00Z	6		4016	4016	4016	21	2	0	666	50	716
20200327	LA	2746	18613		773				270			82b631667fdd96fa61e4fc1733f03cc43182176b	2020-03-27T20:00:00Z	119		21359	21359	21359	22	36	0	2889	441	3330
20200327	MA	3240	26131			219						016484cf6143f06b89bdb98758e558945940304e	2020-03-27T20:00:00Z	35	219	29371	29371	29371	25	10	0	4927	823	5750
20200327	MD	774	94			173					25	0a28c9d4e27baa6cdf5626370be8d76e282880d6	2020-03-27T20:00:00Z	5	173	868	868	868	24	1	41	0	194	194
20200327	ME	168	3394								24	7150d501b5d1f77e6ab73e054bb65b8ac1d6685b	2020-03-27T20:00:00Z	1		3562	3562	3562	23	1	0	0	13	13
20200327	MI	8659	12639									8bc1808989463af326a28c9e670034c077877e70	2020-03-27T20:00:00Z	92		21298	21298	21298	26	32	0	2334	892	3226
20200327	MN	398	13605		34	51		17			180	7c0b3f30124d18556eddb9a53cba26e8b144daca	2020-03-27T20:00:00Z	4	51	14003	14003	14003	27	2	10	1001	52	1053
20200327	MO	669	369									e164635689d048e1c9a7125b8b7fe42bd18dfd3d	2020-03-27T20:00:00Z	8		1038	1038	1038	29	0	0	0	167	167
20200327	MP	0										2f5f231a6bd383fd894c67af3b27dee189d2815e	2020-03-27T20:00:00Z	0		0	0	0	69	0	0	0	0	0
20200327	MS	579	2560			185						cb4ab3b814e5417a4015c0a7ae69eb7eaa092c9a	2020-03-27T20:00:00Z	8	185	3139	3139	3139	28	2	35	269	94	363
20200327	MT	108	2590			7						80cf224382b2b613d31d3a1a3987b68e42389ca3	2020-03-27T20:00:00Z		7	2698	2698	2698	30	0	6	462	37	499
20200327	NC	763	14373		77							d165f85a12dbab90b0ab2cea143f8bb4f6907b29	2020-03-27T20:00:00Z	3		15136	15136	15136	37	1	0	2099	127	2226
20200327	ND	65	2427			13					15	4211f51616b6afba9db6498b58fc90ab33be7172	2020-03-27T20:00:00Z	0	13	2492	2492	2492	38	0	3	388	13	401
20200327	NE	85	1761									64cd084ae1882a6e72f9f4b3908fd89881bb007f	2020-03-27T20:00:00Z	0		1846	1846	1846	31	0	0	177	12	189
20200327	NH	158	3395	592		25						a82fcad4f7253fef19c71e71f7f2429e17e1c1a7	2020-03-27T20:00:00Z	1	25	4145	3553	3553	33	0	6	394	21	415
20200327	NJ	8825	16547		2000							97947965fc4783e404b2b3f653e188ca13eedfdc	2020-03-27T20:00:00Z	108		25372	25372	25372	34	27	0	2886	1949	4835
20200327	NM	136	8377									a96718b15dd4f8b2bf0aa0cf64145d513d35f6e6	2020-03-27T20:00:00Z	1		8513	8513	8513	35	0	0	696	24	720
20200327	NV	535	6161									c45254e1c7f4cc7635c3cc42cc996a47b745d36c	2020-03-27T20:00:00Z	10		6696	6696	6696	32	0	0	1464	115	1579
20200327	NY	44635	101118		6481	8526	1583				2045	e450c496d8e40791775087cd390d8f9ac5f298cd	2020-03-27T20:00:00Z	519	8526	145753	145753	145753	36	134	1682	16272	7377	23649
20200327	OH	1137	19012			276		107				775347bbd54dbd3e3235391c7d2d5eb4c87cab2c	2020-03-27T20:00:00Z	19	276	20149	20149	20149	39	4	53	2563	270	2833
20200327	OK	322	1084			105						01208f5d22ac2638f9654bb25fdb4bbe426dd561	2020-03-27T20:00:00Z	8	105	1406	1406	1406	40	1	19	126	74	200
20200327	OR	414	8510		91	102			31			41d09c4e184746901e91a26a1f302dde797b8058	2020-03-27T20:00:00Z	12	102	8924	8924	8924	41	1	12	1557	87	1644
20200327	PA	2218	21016			241						e80400da9fd2c8e84d22566050fa2b705d7fdde0	2020-03-27T20:00:00Z	22	241	23234	23234	23234	42	6	241	4575	531	5106
20200327	PR	79	519	334								aefe7a30d1464bfc9d4213163b6f4e311db5a14b	2020-03-27T20:00:00Z	3		932	598	598	72	1	0	142	15	157
20200327	RI	203	2306	138	28		9		6			96f0e54cf6fb06d019b82a2ae42e7b9ed4ac1135	2020-03-27T20:00:00Z			2647	2509	2509	44	0	0	1044	38	1082
20200327	SC	456	2307			109						eba42fa8d4d9d65fdf8d2aefb0cc7cf13e75ee31	2020-03-27T20:00:00Z	9	109	2763	2763	2763	45	0	0	0	0	0
20200327	SD	58	2387	20							21	5d1fd96fd9c93ab88a3ac21f0a7fb8314ab018ef	2020-03-27T20:00:00Z	1		2465	2445	2445	46	0	0	414	12	426
20200327	TN	1203	14888			103						c3a5af8cf2531b13791648be5b30584a9e811787	2020-03-27T20:00:00Z	6	103	16091	16091	16091	47	3	27	936	246	1182
20200327	TX	1731	21935									8409fedc70d96ce072fcd2c62d1101488f155d94	2020-03-27T20:00:00Z	23		23666	23666	23666	48	5	0	1907	335	2242
20200327	UT	480	8764									59049455f72c15c38a8ad386ca6a601e271b4a6d	2020-03-27T20:00:00Z	2		9244	9244	9244	49	1	0	1456	78	1534
20200327	VA	604	6733			83						376dd9385db92b70861adb4e990699e2ae38ea4f	2020-03-27T20:00:00Z	14	83	7337	7337	7337	51	1	18	1004	144	1148
20200327	VI	19	55	2								32ebeb6f98af6bf98f77c8511e2ec314bc5b8869	2020-03-27T20:00:00Z			76	74	74	78	0	0	0	2	2
20200327	VT	184	2077			18						0064eda2b4b2bd74f386a29d0fa13b8378aff141	2020-03-27T20:00:00Z	10	18	2261	2261	2261	50	1	18	227	26	253
20200327	WA	4280	43173									083a03d9c9a6febff07c2c8acfffedbb719a56e5	2020-03-27T20:00:00Z	191		47453	47453	47453	53	14	0	11461	479	11940
20200327	WI	842	13140									8c63c548c621e8d51f2c08c5e2e7a34947238262	2020-03-27T20:00:00Z	13		13982	13982	13982	55	5	0	1557	135	1692
20200327	WV	76	1779	43		1						67ad4031bd5dd9dfb1b414880205d3698549469c	2020-03-27T20:00:00Z	0	1	1898	1855	1855	54	0	0	748	25	773
20200327	WY	70	1211			11					17	ece3b4c4bd5b7103d4e083be4a022cb425a1924f	2020-03-27T20:00:00Z	0	11	1281	1281	1281	56	0	11	159	17	176
20200326	AK	59	1801			3						141c8e163d64a2762eb6ce6fab3863ab853929a4	2020-03-26T20:00:00Z	1	3	1860	1860	1860	02	0	2	152	17	169
20200326	AL	506	3593									fbb44aa6b758e39d9ca03edb761c2463bc6d09e7	2020-03-26T20:00:00Z	1		4099	4099	4099	01	1	0	1064	223	1287
20200326	AR	335	1504		41				13		13	b3807a88dfed74bba84ae7ae53bc48ae629efe67	2020-03-26T20:00:00Z	3		1839	1839	1839	05	1	0	67	55	122
20200326	AS											0d9d160c81296656a218a2713654bbbae3d967a5	2020-03-26T20:00:00Z	0		0	0	0	60	0	0	0	0	0
20200326	AZ	577	347	33								fc2dfd68a669b464fea245b75014240abefeee52	2020-03-26T20:00:00Z	8		957	924	924	04	2	0	24	127	151
20200326	CA	3006	17380	57400								d073989819811eaa4edd1a4f71a3716c44b653ac	2020-03-26T20:00:00Z	65		77786	20386	20386	06	12	0	1459	651	2110
20200326	CO	1086	6978		230	148						a1c2870d7b6a658d2e68fc29e800e75e1cda421f	2020-03-26T20:00:00Z	19	148	8064	8064	8064	08	8	64	189	174	363
20200326	CT	1012	5625		125							1742b9a50eb648ea5cd758b44de2e4ded9b8bfcf	2020-03-26T20:00:00Z	21		6637	6637	6637	09	2	0	602	137	739
20200326	DC	231	1626	1							21	be59e63006a0dcd465209f8d1b3097218f92f343	2020-03-26T20:00:00Z	3		1858	1857	1857	11	1	0	203	48	251
20200326	DE	130	36		13						4	19405b8d3a5695178ede4bb185d23fa2eec6654d	2020-03-26T20:00:00Z	1		166	166	166	10	1	0	0	15	15
20200326	FL	2355	23741	1443		406						1290ba6a489ffe158fa4333c279e73b7c728543e	2020-03-26T20:00:00Z	28	406	27539	26096	26096	12	6	90	8367	673	9040
20200326	GA	1525	7401			473						5bd7f61bc12b4e207e0ceda50e5fe469273a6b44	2020-03-26T20:00:00Z	48	473	8926	8926	8926	13	8	79	2469	278	2747
20200326	GU	45	263		11							d5ec60b36b329b943e899f07431485ec8ab96ea6	2020-03-26T20:00:00Z	1		308	308	308	66	0	0	30	8	38
20200326	HI	95	4357			5						cdbfa8c05d4138523b7bd76294518d1ef0dac898	2020-03-26T20:00:00Z		5	4452	4452	4452	15	0	-1	0	5	5
20200326	IA	179	2578		31	46					15	411e2fbdf3f70764fb24db7b34feb147bc2ecb13	2020-03-26T20:00:00Z	1	46	2757	2757	2757	19	0	10	0	34	34
20200326	ID	123	2065									accd7f2d4f84c66bb09e13ee9e72790b73ed7751	2020-03-26T20:00:00Z	0		2188	2188	2188	16	0	0	178	50	228
20200326	IL	2538	14093									ede372266e78d0a0ceff08d95ac84932e0fcfc7d	2020-03-26T20:00:00Z	26		16631	16631	16631	17	7	0	1749	673	2422
20200326	IN	645	4006									d09dec87fbea244ee83df1fb0d61288197978934	2020-03-26T20:00:00Z	17		4651	4651	4651	18	3	0	1127	168	1295
20200326	KS	168	2869									aa2e17ec747401ff3e73105d0b833fa0b4f03d67	2020-03-26T20:00:00Z	3		3037	3037	3037	20	0	0	509	42	551
20200326	KY	198	3102									3a82ab3456c2469d52b7790c96cb4cfa30f25cd5	2020-03-26T20:00:00Z	4		3300	3300	3300	21	0	0	237	41	278
20200326	LA	2305	15724		676				239			ca5bdffed97943221ff58631ebd9789d4a5aa600	2020-03-26T20:00:00Z	83		18029	18029	18029	22	18	0	6068	510	6578
20200326	MA	2417	21204			219						83a4a37ff66f38e205b0b18839828d141802f5c1	2020-03-26T20:00:00Z	25	219	23621	23621	23621	25	10	116	3248	579	3827
20200326	MD	580	94			132						871e46620cc8507563260a7f3a0336d8e426ab51	2020-03-26T20:00:00Z	4	132	674	674	674	24	0	132	0	157	157
20200326	ME	155	3394								16	482e706965e1aaacc7b8f40547be7a63dbcb4b7d	2020-03-26T20:00:00Z			3549	3549	3549	23	0	0	217	6	223
20200326	MI	7767	10305									e1de57b6e220762fddb1d9ed686161ea23799666	2020-03-26T20:00:00Z	60		18072	18072	18072	26	17	0	2768	707	3475
20200326	MN	346	12604		31	41						54abcd207865204ef3da6e8985ee95f798f94255	2020-03-26T20:00:00Z	2	41	12950	12950	12950	27	1	6	1416	59	1475
20200326	MO	502	369									5d322e752d7a1f4672917629e7702c7bc26a93f6	2020-03-26T20:00:00Z	8		871	871	871	29	0	0	0	146	146
20200326	MP	0										4f1e047c3e63f3349e4f7c617874492431c8a5f9	2020-03-26T20:00:00Z	0		0	0	0	69	0	0	0	0	0
20200326	MS	485	2291			150						20667611a63432824d0ff16867b5adc4c06b5936	2020-03-26T20:00:00Z	6	150	2776	2776	2776	28	4	33	725	108	833
20200326	MT	71	2128			1						e7caf7619a1d9a6677a95d9d85eb24598221158d	2020-03-26T20:00:00Z		1	2199	2199	2199	30	0	1	180	18	198
20200326	NC	636	12274		29							384b4ce0619787f46136d144e17bc74618e69bad	2020-03-26T20:00:00Z	2		12910	12910	12910	37	1	0	2289	132	2421
20200326	ND	52	2039			10						e574ee98155f078e25da07dbc6404e23add90f9b	2020-03-26T20:00:00Z	0	10	2091	2091	2091	38	0	2	305	13	318
20200326	NE	73	1584									b1e3ffd00324b8a8500be3b3a4b0e378b57710b5	2020-03-26T20:00:00Z	0		1657	1657	1657	31	0	0	280	12	292
20200326	NH	137	3001	712		19						a37cd44af5e89e3f36bcbc424c61162b18173e05	2020-03-26T20:00:00Z	1	19	3850	3138	3138	33	0	6	645	29	674
20200326	NJ	6876	13661		1080							164bbcd99de9fa76ebb40894fd2d348c5e384d71	2020-03-26T20:00:00Z	81		20537	20537	20537	34	19	0	3209	2474	5683
20200326	NM	112	7681									1e43be6fccfd53482152b6f0032c9f5380179480	2020-03-26T20:00:00Z	1		7793	7793	7793	35	0	0	939	12	951
20200326	NV	420	4697									8439b92c8ef2ecd1b055e3ed1acbab7bedd90001	2020-03-26T20:00:00Z	10		5117	5117	5117	32	4	0	446	99	545
20200326	NY	37258	84846		5327	6844	1290					0058535329a967d92568319188616fcc3ddde2da	2020-03-26T20:00:00Z	385	6844	122104	122104	122104	36	100	3039	12178	6447	18625
20200326	OH	867	16449			223		91				ec54f23b722a56fc6cb60ec0603c774a574b1b58	2020-03-26T20:00:00Z	15	223	17316	17316	17316	39	5	41	2389	163	2552
20200326	OK	248	958			86						6a5dd746a3fa2c1898256473098b5715589457c2	2020-03-26T20:00:00Z	7	86	1206	1206	1206	40	2	27	153	84	237
20200326	OR	327	6953			90						ddb030ea072a2fe01a8d71d2a5a24e917d4e8ea2	2020-03-26T20:00:00Z	11	90	7280	7280	7280	41	3	29	2603	118	2721
20200326	PA	1687	16441									7712fd7f15f40e975c2a503bd7633edd4387df7e	2020-03-26T20:00:00Z	16		18128	18128	18128	42	5	0	5248	560	5808
20200326	PR	64	377	335								f0017006486c2085b91f1f75468f643da3153af8	2020-03-26T20:00:00Z	2		776	441	441	72	0	0	60	13	73
20200326	RI	165	1262	181	23		9		6			a61cfb3d2f6c540ab418b7ebe42eee237687da77	2020-03-26T20:00:00Z			1608	1427	1427	44	0	0	0	33	33
20200326	SC	456	2307			109						4c55b055bf2708a25455b71cdb3d6115453ed71c	2020-03-26T20:00:00Z	9	109	2763	2763	2763	45	2	7	4	32	36
20200326	SD	46	1973	125							16	279cd2d4767245d1841274ed2d19a0a4f5c9b673	2020-03-26T20:00:00Z	1		2144	2019	2019	46	0	0	1154	5	1159
20200326	TN	957	13952			76						d3ce5ed8216ba2c78107cb4d4ec9da1dd0b0f77f	2020-03-26T20:00:00Z	3	76	14909	14909	14909	47	0	23	2940	173	3113
20200326	TX	1396	20028									fa643c14dbc1c896f7d243f22f25aa05e563d6af	2020-03-26T20:00:00Z	18		21424	21424	21424	48	6	0	7508	422	7930
20200326	UT	402	7308									dd83cffb270720784e9e520a6513c7c8f1ec68c5	2020-03-26T20:00:00Z	1		7710	7710	7710	49	0	0	817	56	873
20200326	VA	460	5729			65						60d151765c90a17f38487d1089ef283796e1c122	2020-03-26T20:00:00Z	13	65	6189	6189	6189	51	4	6	750	69	819
20200326	VI	17	55	2								7387909f4f1f9ad32b038215b37dd6819ef2eb15	2020-03-26T20:00:00Z			74	72	72	78	0	0	0	0	0
20200326	VT	158	1850									994b0d80648160d62da49b803410ff385ef7f906	2020-03-26T20:00:00Z	9		2008	2008	2008	50	1	0	261	35	296
20200326	WA	3801	31712									4f064aa22d43dc43aabe785d7d4e43ee9bd7e74c	2020-03-26T20:00:00Z	177		35513	35513	35513	53	22	0	0	476	476
20200326	WI	707	11583									9683cfe2bd653af14dcfc375a493d40198712796	2020-03-26T20:00:00Z	8		12290	12290	12290	55	1	0	1494	122	1616
20200326	WV	51	1031	19		1						ea32f587f060c45231c6013fa4924abbc339400a	2020-03-26T20:00:00Z	0	1	1101	1082	1082	54	0	0	272	12	284
20200326	WY	53	1052								12	4fb67721dfe7158af2d510dc704638497f0a8359	2020-03-26T20:00:00Z			1105	1105	1105	56	0	0	98	9	107
20200325	AK	42	1649			1						d0981dc0ff9e0b50793d2307ce11831905ea3c01	2020-03-25T20:00:00Z	1	1	1691	1691	1691	02	1	1	663	6	669
20200325	AL	283	2529									2f45607dc8271295dd36e91588d93ebaa1bc3110	2020-03-25T20:00:00Z	0		2812	2812	2812	01	0	0	423	68	491
20200325	AR	280	1437		22				4		11	a55c4c11c7faab713d2bd57c30acda12f8a79830	2020-03-25T20:00:00Z	2		1717	1717	1717	05	2	0	490	62	552
20200325	AS											d12176b38413ba2e195f83b80e78bdf6dae954ec	2020-03-25T20:00:00Z	0		0	0	0	60	0	0	0	0	0
20200325	AZ	450	323	53								825d3e27cef83c2a2f4fd66b0ce710ea0cdd8340	2020-03-25T20:00:00Z	6		826	773	773	04	1	0	10	93	103
20200325	CA	2355	15921	48600								8d9cf944b6bf56c413644ce7729ef18efa3d75a0	2020-03-25T20:00:00Z	53		66876	18276	18276	06	13	0	2469	253	2722
20200325	CO	912	6789		152	84						885c5f3d8965666c6728d14e4dd6adf737aa2076	2020-03-25T20:00:00Z	11	84	7701	7701	7701	08	4	12	1285	192	1477
20200325	CT	875	5023		113							26bda0962bcd2c46918956f27804c62275c6be2d	2020-03-25T20:00:00Z	19		5898	5898	5898	09	7	0	341	257	598
20200325	DC	183	1423	3								4c94c1d06cba80ba6ca85bc5eb70dab16b46b6bf	2020-03-25T20:00:00Z	2		1609	1606	1606	11	0	0	228	46	274
20200325	DE	115	36		11							d451aedba3efc2662603737e82f38aed0fb267e2	2020-03-25T20:00:00Z	0		151	151	151	10	0	0	0	24	24
20200325	FL	1682	15374	1233		316						3824a66b112cf25a03e7e1701dc1af01026bd711	2020-03-25T20:00:00Z	22	316	18289	17056	17056	12	4	57	2247	270	2517
20200325	GA	1247	4932			394						0608d7952fefcad2df075352ee28eb32e13426be	2020-03-25T20:00:00Z	40	394	6179	6179	6179	13	8	394	474	221	695
20200325	GU	37	233		10							68ef6bb52723460829502eba44a7ffe48e78388d	2020-03-25T20:00:00Z	1		270	270	270	66	0	0	32	5	37
20200325	HI	90	4357			6						9bb75dd30e325c6a18abe4a0b7efc5abf0c2ef57	2020-03-25T20:00:00Z		6	4447	4447	4447	15	0	2	768	13	781
20200325	IA	145	2578		23	36						13d8e16121979021bb57103d7b961e31b3dfee2e	2020-03-25T20:00:00Z	1	36	2723	2723	2723	19	1	9	263	21	284
20200325	ID	73	1887									a4fa527e00632ae29efb14c92c81b06642e554cb	2020-03-25T20:00:00Z	0		1960	1960	1960	16	0	0	0	23	23
20200325	IL	1865	12344									de4c69056480e6111af2b8aeb434f5f8d597b170	2020-03-25T20:00:00Z	19		14209	14209	14209	17	3	0	2410	330	2740
20200325	IN	477	2879			1						1a6af9e7ccb688e3321a736a824bb1fe799b7ef8	2020-03-25T20:00:00Z	14	1	3356	3356	3356	18	2	0	313	112	425
20200325	KS	126	2360									deae962902c0a2fb252f981aaba83eda616d6029	2020-03-25T20:00:00Z	3		2486	2486	2486	20	1	0	274	28	302
20200325	KY	157	2865									8fc7de737c41520c298dcbceba279e065ddceeb7	2020-03-25T20:00:00Z	4		3022	3022	3022	21	0	0	1103	33	1136
20200325	LA	1795	9656		491				163			f8bc75603abe9cb7b1b17b37196513f9f0916e82	2020-03-25T20:00:00Z	65		11451	11451	11451	22	19	0	2441	407	2848
20200325	MA	1838	17956			103						95bb4fdcf8938f1681915e4ab6cd29914ed60b24	2020-03-25T20:00:00Z	15	103	19794	19794	19794	25	4	9	5366	679	6045
20200325	MD	423	94									ef79567177f07f1f10279b6a4bbb1326684bbd00	2020-03-25T20:00:00Z	4		517	517	517	24	1	0	0	74	74
20200325	ME	149	3177								7	6a21285c01dfd9378d220175d14dc3a772dfe3fe	2020-03-25T20:00:00Z			3326	3326	3326	23	0	0	163	24	187
20200325	MI	7060	7537									8caeeec0387cf6fe763f8215ab7d28c56c8ad0a7	2020-03-25T20:00:00Z	43		14597	14597	14597	26	19	0	1741	619	2360
20200325	MN	287	11188		26	35					122	0901433ad4b755a7fa7bf999a5d1cb967f3b843e	2020-03-25T20:00:00Z	1	35	11475	11475	11475	27	0	14	5638	25	5663
20200325	MO	356	369									f7ac8ac4376125f549f2d3237af885e7effab1b5	2020-03-25T20:00:00Z	8		725	725	725	29	5	0	0	173	173
20200325	MP	0										2412f6b612ee38dd778455fcf069651b33a164a0	2020-03-25T20:00:00Z	0		0	0	0	69	0	0	0	0	0
20200325	MS	377	1566			117						9968fd3d3074b5b25f4930d48c5c7269f0a83495	2020-03-25T20:00:00Z	2	117	1943	1943	1943	28	1	31	14	57	71
20200325	MT	53	1948									25cdd51b3866c8760da24735f8c0b495d8ea371c	2020-03-25T20:00:00Z			2001	2001	2001	30	0	0	305	7	312
20200325	NC	504	9985		29							ee6173b3a7357aaa26da71326ded7a234fa338c1	2020-03-25T20:00:00Z	1		10489	10489	10489	37	1	0	1844	106	1950
20200325	ND	39	1734			8						6c0feae4a6bfd4cf279d43da9bed66faff769fa4	2020-03-25T20:00:00Z	0	8	1773	1773	1773	38	0	3	280	5	285
20200325	NE	61	1304									72bc397b422f829aa332430ba9e018a98aec8427	2020-03-25T20:00:00Z	0		1365	1365	1365	31	0	0	329	9	338
20200325	NH	108	2356	804		13						ba894271c0369b91572e02c61dbe15afd68c146b	2020-03-25T20:00:00Z	1	13	3268	2464	2464	33	0	2	909	7	916
20200325	NJ	4402	10452									db32961abdc494e4610cb9201238755c5dbe9c9d	2020-03-25T20:00:00Z	62		14854	14854	14854	34	18	0	2127	727	2854
20200325	NM	100	6742									b1128704739dbdde58897b48092a9f580fa1ee73	2020-03-25T20:00:00Z	1		6842	6842	6842	35	1	0	852	17	869
20200325	NV	321	4251									527559709b16a14d2f376fb0df0c1c90150a4399	2020-03-25T20:00:00Z	6		4572	4572	4572	32	2	0	297	43	340
20200325	NY	30811	72668			3805						332b18596170cd3e35617cfba48a5723aa2ec8f3	2020-03-25T20:00:00Z	285	3805	103479	103479	103479	36	75	571	7063	5146	12209
20200325	OH	704	14060			182		74				37f081a41326a68ac5070d7ed52344f4839699b4	2020-03-25T20:00:00Z	10	182	14764	14764	14764	39	2	37	13920	140	14060
20200325	OK	164	805			59						0a9c58ed26188df9e615374204dca8c4e9bded41	2020-03-25T20:00:00Z	5	59	969	969	969	40	2	34	70	58	128
20200325	OR	209	4350			61						5a3e8848f9b6371e0c31274fd62117c40f06a0a3	2020-03-25T20:00:00Z	8	61	4559	4559	4559	41	0	0	0	0	0
20200325	PA	1127	11193									a04cdbf57ddbd0c489b48882295db9559fb037b5	2020-03-25T20:00:00Z	11		12320	12320	12320	42	4	0	2550	276	2826
20200325	PR	51	317	70								a29866b5ad6a6ac14b8d352af3b9af315c1f1c63	2020-03-25T20:00:00Z	2		438	368	368	72	0	0	49	12	61
20200325	RI	132	1262	196	15							375952097e60875f852b8b4afdec4b37e5e1872e	2020-03-25T20:00:00Z			1590	1394	1394	44	0	0	62	8	70
20200325	SC	424	2303			102						eee95db6f47c1427fd6e5482cf0deeced90a8f05	2020-03-25T20:00:00Z	7	102	2727	2727	2727	45	2	102	291	126	417
20200325	SD	41	819	268								26eb16cec32ca8e58e78f3faa6b2bf73b60aeecc	2020-03-25T20:00:00Z	1		1128	860	860	46	0	0	29	11	40
20200325	TN	784	11012			53						99bf1065223280d5519a05c0f2363f77244d41a9	2020-03-25T20:00:00Z	3	53	11796	11796	11796	47	1	53	495	117	612
20200325	TX	974	12520									94d22076ee33e8232bf343c6e7cb48853cad8083	2020-03-25T20:00:00Z	12		13494	13494	13494	48	3	0	1763	564	2327
20200325	UT	346	6491									0edf4fe386389c4acf4c834fa913fa86ba48669b	2020-03-25T20:00:00Z	1		6837	6837	6837	49	0	0	967	47	1014
20200325	VA	391	4979			59						f6276b380e5e6e9a92435116b52b41ae24db94df	2020-03-25T20:00:00Z	9	59	5370	5370	5370	51	2	14	799	101	900
20200325	VI	17	55	2								ef607d6eacdb14ebba28bb521e766e6bbbd21a77	2020-03-25T20:00:00Z			74	72	72	78	0	0	55	0	55
20200325	VT	123	1589									007aa638edad042e4ae3bc4e7d899f62b3d3ffee	2020-03-25T20:00:00Z	8		1712	1712	1712	50	1	0	149	28	177
20200325	WA	3325	31712									92feca03fcaf0015ee1cf7218904f6803401dffc	2020-03-25T20:00:00Z	155		35037	35037	35037	53	13	0	0	457	457
20200325	WI	585	10089									990d1cee0a0325690dd1ddb866cc2ec4d457130a	2020-03-25T20:00:00Z	7		10674	10674	10674	55	2	0	1852	128	1980
20200325	WV	39	759	6		1						e23f509ba05bca7c485e27672c0beea77f7608e7	2020-03-25T20:00:00Z	0	1	804	798	798	54	0	0	149	19	168
20200325	WY	44	954								7	9eeedd6bac08a0fa82e127b99fd62ab414a2f690	2020-03-25T20:00:00Z			998	998	998	56	0	0	244	15	259
20200324	AK	36	986			0						08ee797011e15cf7528034c8de823ae36dcc4164	2020-03-24T20:00:00Z	0	0	1022	1022	1022	02	0	0	40	14	54
20200324	AL	215	2106									c212a8468e01e67b91f78d053b0440276641d84f	2020-03-24T20:00:00Z	0		2321	2321	2321	01	0	0	441	48	489
20200324	AR	218	947		22							d8534a438538284a464f1162c4502b3b09e3d903	2020-03-24T20:00:00Z	0		1165	1165	1165	05	0	0	41	44	85
20200324	AS											6be3aad6eae6ca42ef1d4cf38e24ab40cf817ce1	2020-03-24T20:00:00Z	0		0	0	0	60	0	0	0	0	0
20200324	AZ	357	313	22								e5040b6755e38071fb65133e5ff2fb1d49b41c70	2020-03-24T20:00:00Z	5		692	670	670	04	3	0	4	92	96
20200324	CA	2102	13452	12100								de4019ee1e7e99d093947ecd2a91c6093439f221	2020-03-24T20:00:00Z	40		27654	15554	15554	06	13	0	885	369	1254
20200324	CO	720	5504		116	72						58e00f78f651ee87b7972b5186f98b000a969926	2020-03-24T20:00:00Z	7	72	6224	6224	6224	08	1	14	659	129	788
20200324	CT	618	4682		71							0029ca1528305bb39b465eaadfee22f7cc558888	2020-03-24T20:00:00Z	12		5300	5300	5300	09	2	0	597	203	800
20200324	DC	137	1195	2								b0e3891c7034fd64b2031778208ec8934a5f2ddf	2020-03-24T20:00:00Z	2		1334	1332	1332	11	0	0	82	21	103
20200324	DE	91	36									87f8b0a23f5fb9719ce50fb40b83be4b7fd9b03b	2020-03-24T20:00:00Z	0		127	127	127	10	0	0	0	23	23
20200324	FL	1412	13127	1008		259						01f224778b595c53a53b114c66966c5987214220	2020-03-24T20:00:00Z	18	259	15547	14539	14539	12	4	42	2064	241	2305
20200324	GA	1026	4458									837865a88d570829d28bd06b24a4d97e5e901ddb	2020-03-24T20:00:00Z	32		5484	5484	5484	13	7	0	161	254	415
20200324	GU	32	201		5							277343684f9e9751ef5a043c295d7c4da955a35e	2020-03-24T20:00:00Z	1		233	233	233	66	0	0	40	3	43
20200324	HI	77	3589			4						c8688910d03a46dcdec0bba2338d32b386e8e7af	2020-03-24T20:00:00Z		4	3666	3666	3666	15	0	4	634	21	655
20200324	IA	124	2315			27						7cc0fd2b921b97c1bfacb447011ac898b4781078	2020-03-24T20:00:00Z		27	2439	2439	2439	19	0	27	272	19	291
20200324	ID	50	1887									027fc25af7fa5b80a0a2d8e1f588710a5a0b223f	2020-03-24T20:00:00Z	0		1937	1937	1937	16	0	0	578	3	581
20200324	IL	1535	9934									9c757789b4681fc36efffd962d3e75fb4ee6374f	2020-03-24T20:00:00Z	16		11469	11469	11469	17	4	0	1351	262	1613
20200324	IN	365	2566			1						d20aff6badc212807b7cd5db58fc6d2b08795e49	2020-03-24T20:00:00Z	12	1	2931	2931	2931	18	5	0	865	106	971
20200324	KS	98	2086									282cc098a42c426e6cf2f9a0d3fcff306bfe1547	2020-03-24T20:00:00Z	2		2184	2184	2184	20	0	0	1669	16	1685
20200324	KY	124	1762									7f736e70b653bb755683c7b68cb76e5e19b363de	2020-03-24T20:00:00Z	4		1886	1886	1886	21	1	0	0	20	20
20200324	LA	1388	7215		271							ae625456c944c9cff54c9690466a68e937f61f64	2020-03-24T20:00:00Z	46		8603	8603	8603	22	12	0	2439	216	2655
20200324	MA	1159	12590			94						7dba190b6c130ef5b8427912adbcf550a3e63368	2020-03-24T20:00:00Z	11	94	13749	13749	13749	25	2	15	4445	382	4827
20200324	MD	349	94									266357ae1f44a606612441a5a7418a525dda2e4b	2020-03-24T20:00:00Z	3		443	443	443	24	0	0	0	61	61
20200324	ME	125	3014									9f0c2d2a6bfd36968270dd1dce4ecdfcb0e894bd	2020-03-24T20:00:00Z			3139	3139	3139	23	0	0	223	18	241
20200324	MI	6441	5796									66254caf8469cb1c8d0754f0db17253a5d906c37	2020-03-24T20:00:00Z	24		12237	12237	12237	26	9	0	1099	652	1751
20200324	MN	262	5550			21						4359be22f1d018582c52f57f0005ecd6da7e3697	2020-03-24T20:00:00Z	1	21	5812	5812	5812	27	0	4	1039	27	1066
20200324	MO	183	369									9e947531084071a07ed377efd8d57dac769fed9f	2020-03-24T20:00:00Z	3		552	552	552	29	0	0	0	0	0
20200324	MP	0										52d83ea3d9e40fdcb085782a62b7e421b38959eb	2020-03-24T20:00:00Z	0		0	0	0	69	0	0	0	0	0
20200324	MS	320	1552			86						4b6d159c684e2e8f23fc95e94397d786890afbd4	2020-03-24T20:00:00Z	1	86	1872	1872	1872	28	0	53	409	71	480
20200324	MT	46	1643									fc865b228236789c9beaaf57416291a8b341f1ed	2020-03-24T20:00:00Z			1689	1689	1689	30	0	0	497	12	509
20200324	NC	398	8141									48a75030e4fdc67a802eb4afde3e104c229b4eca	2020-03-24T20:00:00Z	0		8539	8539	8539	37	0	0	0	101	101
20200324	ND	34	1454			5						4e468d07760eca0f47732febc8a8afab1800febe	2020-03-24T20:00:00Z	0	5	1488	1488	1488	38	0	1	101	4	105
20200324	NE	52	975									8b9d1afc73a62509d249a7f707364e01b05db6b1	2020-03-24T20:00:00Z	0		1027	1027	1027	31	0	0	619	2	621
20200324	NH	101	1447	869		11						eb6013bb5115cbbe92d9b4d3830dd1fc8f64c164	2020-03-24T20:00:00Z	1	11	2417	1548	1548	33	1	11	73	23	96
20200324	NJ	3675	8325	45								3298b6676fb93503cc4695dfd502db188db72854	2020-03-24T20:00:00Z	44		12045	12000	12000	34	17	0	7966	831	8797
20200324	NM	83	5890									01ee7963abb7aa5321d1d1ea06baaad72fc05588	2020-03-24T20:00:00Z			5973	5973	5973	35	0	0	569	18	587
20200324	NV	278	3954									7850dc16931857b0e4f9b31620513a89c7ce8cda	2020-03-24T20:00:00Z	4		4232	4232	4232	32	0	0	464	33	497
20200324	NY	25665	65605			3234						ea3323c8187b8ff5574d3576f83791e01dd1521f	2020-03-24T20:00:00Z	210	3234	91270	91270	91270	36	96	599	8191	4790	12981
20200324	OH	564	140			145						63b5a22304ed473e83bfbf270a76c1032acea29e	2020-03-24T20:00:00Z	8	145	704	704	704	39	2	41	0	122	122
20200324	OK	106	735			25						6f7920a3fbf6e8734988631827d4e088b3e392e1	2020-03-24T20:00:00Z	3	25	841	841	841	40	1	10	41	25	66
20200324	OR	209	4350			61						48f6f90138b010e86974032f5c2c2831e7fb4a75	2020-03-24T20:00:00Z	8	61	4559	4559	4559	41	3	5	701	18	719
20200324	PA	851	8643									ce0a280d338c6cb38fc09e23260c4a9d36b61a64	2020-03-24T20:00:00Z	7		9494	9494	9494	42	1	0	2048	207	2255
20200324	PR	39	268	42								a4422b62864b4880eb9b5ca60650238cb712aae5	2020-03-24T20:00:00Z	2		349	307	307	72	0	0	79	8	87
20200324	RI	124	1200	77								83b358e9dcb98725c3bf61a3b2beb27af76f6c0c	2020-03-24T20:00:00Z			1401	1324	1324	44	0	0	57	18	75
20200324	SC	298	2012									3ee6b47e4fe208a1a7422880f344f3f32f67679b	2020-03-24T20:00:00Z	5		2310	2310	2310	45	0	0	546	0	546
20200324	SD	30	790	268								f1b660e61e0b8a627c426d7b62a346a72b2e7797	2020-03-24T20:00:00Z	1		1088	820	820	46	0	0	28	2	30
20200324	TN	667	10517									4c9bb8e4a36f22b926ee84af65928e341d4fef89	2020-03-24T20:00:00Z	2		11184	11184	11184	47	0	0	7245	52	7297
20200324	TX	410	10757									f004eb8a9503c7e97a5fc6cd7c6d33278d7a4305	2020-03-24T20:00:00Z	9		11167	11167	11167	48	1	0	1054	58	1112
20200324	UT	299	5524									ded18a05ae98e3a2dd796af47b0463703d38fd1e	2020-03-24T20:00:00Z	1		5823	5823	5823	49	0	0	734	42	776
20200324	VA	290	4180			45						c50739256e2bff651beb24c7d3bf783301d228bd	2020-03-24T20:00:00Z	7	45	4470	4470	4470	51	1	7	737	36	773
20200324	VI	17										43ac7cddd17387c1b7958570250a1d74710ce525	2020-03-24T20:00:00Z			17	17	17	78	0	0	0	0	0
20200324	VT	95	1440									a0057043daf21cd5b60d9e10d5109d9aa2dbb574	2020-03-24T20:00:00Z	7		1535	1535	1535	50	2	0	334	20	354
20200324	WA	2868	31712									2084b35bdf05790a9c3c86cd4c0f4b41f1f0916e	2020-03-24T20:00:00Z	142		34580	34580	34580	53	9	0	2833	379	3212
20200324	WI	457	8237									f3b3b8071eeb99db0f8a0ba361cffbf1d17aa843	2020-03-24T20:00:00Z	5		8694	8694	8694	55	0	0	1187	41	1228
20200324	WV	20	610	0		1						b1e8c04bf831d17f0262bc42ab7656b32f937f44	2020-03-24T20:00:00Z	0	1	630	630	630	54	0	0	166	4	170
20200324	WY	29	710									98459e884507e1d53a1bdd0bc4cb1ab9ccd26ffc	2020-03-24T20:00:00Z			739	739	739	56	0	0	118	3	121
20200323	AK	22	946			0						476e17c6b73b3b5062fe1e1dba6f79e2dd1500f3	2020-03-23T20:00:00Z	0	0	968	968	968	02	0	0	0	0	0
20200323	AL	167	1665									83712877a917de925fb93de8aaa8443850e13f5e	2020-03-23T20:00:00Z	0		1832	1832	1832	01	0	0	201	29	230
20200323	AR	174	906		13							71896654761ce8d7ad037266afe060c7c3aca297	2020-03-23T20:00:00Z	0		1080	1080	1080	05	0	0	195	9	204
20200323	AS											90a046f9acb7ff5dfa0d4311a5b944b5103ab579	2020-03-23T20:00:00Z	0		0	0	0	60	0	0	0	0	0
20200323	AZ	265	309	6								14d6aadf353c2d7f46fa679d1eef562ab766560e	2020-03-23T20:00:00Z	2		580	574	574	04	0	0	27	113	140
20200323	CA	1733	12567	12100								71c982ee815f7305f8cc4c93014774584620fa5f	2020-03-23T20:00:00Z	27		26400	14300	14300	06	0	0	1263	197	1460
20200323	CO	591	4845		74	58						6ed9e7b28dc4485bafe179736fb6e52983f505d3	2020-03-23T20:00:00Z	6	58	5436	5436	5436	08	1	9	770	116	886
20200323	CT	415	4085		54							d805e0c66ee0456c42148c9494eba857b18aec51	2020-03-23T20:00:00Z	10		4500	4500	4500	09	5	0	1208	192	1400
20200323	DC	116	1113									a4ac9750469218e985257eae6f8bf345a38e2e94	2020-03-23T20:00:00Z	2		1229	1229	1229	11	1	0	156	18	174
20200323	DE	68	36									ccdc7a3c1ce545efc42901ab13fd6f7add956503	2020-03-23T20:00:00Z	0		104	104	104	10	0	0	0	12	12
20200323	FL	1171	11063	860		217						fefea265e78e4106c70c1907bee630dd8b5d76ad	2020-03-23T20:00:00Z	14	217	13094	12234	12234	12	1	32	3073	341	3414
20200323	GA	772	4297									0f7832c9c3f96874233ce85032ac2f2d78f66eb8	2020-03-23T20:00:00Z	25		5069	5069	5069	13	2	0	877	172	1049
20200323	GU	29	161									ce31ff4a54165054ac6f5f94f5fe0f449c7fa847	2020-03-23T20:00:00Z	1		190	190	190	66	0	0	35	2	37
20200323	HI	56	2955									a64b1c79f254b53625563c06841dd934ec71c54b	2020-03-23T20:00:00Z			3011	3011	3011	15	0	0	2692	8	2700
20200323	IA	105	2043									e300223bdb614731413a2a2689d16cd9d67b28be	2020-03-23T20:00:00Z			2148	2148	2148	19	0	0	828	15	843
20200323	ID	47	1309									671c3f6d3a73ffe687fb7f61e9f4ee48557c2217	2020-03-23T20:00:00Z	0		1356	1356	1356	16	0	0	134	5	139
20200323	IL	1273	8583									0d6671c3e7d63029f51e664df09115c8458b7875	2020-03-23T20:00:00Z	12		9856	9856	9856	17	3	0	1312	224	1536
20200323	IN	259	1701			1						b98a92f68b8f40cdb0f7aac19be6caeff46c5480	2020-03-23T20:00:00Z	7	1	1960	1960	1960	18	1	0	408	58	466
20200323	KS	82	417									3e1f376103afb2bf2e72cbfb075ca706098eecda	2020-03-23T20:00:00Z	2		499	499	499	20	0	0	0	18	18
20200323	KY	104	1762									1da5d1dc8e4c52e1ff55eb3170d02ea0200a4cb0	2020-03-23T20:00:00Z	3		1866	1866	1866	21	0	0	290	5	295
20200323	LA	1172	4776									fd499be556bb029c4bc349ac19373d9ba7b95fcd	2020-03-23T20:00:00Z	34		5948	5948	5948	22	14	0	2115	335	2450
20200323	MA	777	8145			79						40b8c6ab57a8cd588c84704eea95f5d596cb66f6	2020-03-23T20:00:00Z	9	79	8922	8922	8922	25	4	8	2686	131	2817
20200323	MD	288	94									6e4ed4b8716381c2a1daaa4d89c4647815bc188e	2020-03-23T20:00:00Z	3		382	382	382	24	0	0	0	44	44
20200323	ME	107	2791									88636589511012ea8869a31269dbb2c701023479	2020-03-23T20:00:00Z			2898	2898	2898	23	0	0	527	18	545
20200323	MI	5789	4697									84a4b69577379e2159ba9c4e79e2bf4bae5122ff	2020-03-23T20:00:00Z	15		10486	10486	10486	26	7	0	985	691	1676
20200323	MN	235	4511			17						d688eeb57c635ed77ed2196359d616a3dae38e3e	2020-03-23T20:00:00Z	1	17	4746	4746	4746	27	0	5	0	66	66
20200323	MO	183	369									d451a8053ea326216b31c935b674d0457532b596	2020-03-23T20:00:00Z	3		552	552	552	29	0	0	0	93	93
20200323	MP	0										55022701b87eeeffb616fb7eae76d2e2fe55bb3b	2020-03-23T20:00:00Z	0		0	0	0	69	0	0	0	0	0
20200323	MS	249	1143			33						2ed97cbc9d4455685f466d3ba3c9e7edbd3413ef	2020-03-23T20:00:00Z	1	33	1392	1392	1392	28	0	0	29	42	71
20200323	MT	34	1146									e824730ff62964c60931b7f59c00c1e8ee7ea035	2020-03-23T20:00:00Z			1180	1180	1180	30	0	0	0	3	3
20200323	NC	297	8141									f498171c52256d450302d4d6e478d260e7d5b51d	2020-03-23T20:00:00Z	0		8438	8438	8438	37	0	0	1958	42	2000
20200323	ND	30	1353			4						b45813a4a0e083874a405d5ffb64d2944abf2d5f	2020-03-23T20:00:00Z	0	4	1383	1383	1383	38	0	1	93	2	95
20200323	NE	50	356									93f27986c82b8f07b7360321ad9d715951ff14e0	2020-03-23T20:00:00Z	0		406	406	406	31	0	0	0	2	2
20200323	NH	78	1374	889								ea9ab3f6c3061a5ed37885a1478f700d7c44c9b6	2020-03-23T20:00:00Z			2341	1452	1452	33	0	0	186	13	199
20200323	NJ	2844	359	94								31b24615de8d15c0b6de14c1d8d6d4f06708f56f	2020-03-23T20:00:00Z	27		3297	3203	3203	34	7	0	32	930	962
20200323	NM	65	5321									fd468d865dcbf3b9efc33a3819fbe8ad824cbec7	2020-03-23T20:00:00Z			5386	5386	5386	35	0	0	599	8	607
20200323	NV	245	3490									fb2100c3617a15181d8fdb28298b8be70790c0e0	2020-03-23T20:00:00Z	4		3735	3735	3735	32	2	0	1042	55	1097
20200323	NY	20875	57414			2635						40440cdc2bc6ecd1d88040f01ebbdcb130a33257	2020-03-23T20:00:00Z	114	2635	78289	78289	78289	36	0	661	11181	5707	16888
20200323	OH	442	140			104						8966d12c492b67747a0413f8a0fb4ee97bc8b1d6	2020-03-23T20:00:00Z	6	104	582	582	582	39	3	21	0	91	91
20200323	OK	81	694	102		15						06988832908c4bd0101aa70897aaa31f44bf1f07	2020-03-23T20:00:00Z	2	15	877	775	775	40	0	4	25	14	39
20200323	OR	191	3649			56						d32dc80aee60746bbda8cd2ded2558efd103b76d	2020-03-23T20:00:00Z	5	56	3840	3840	3840	41	1	13	785	30	815
20200323	PA	644	6595									f34848bd60ba259abd8ba905bbf1a2edc2e450da	2020-03-23T20:00:00Z	6		7239	7239	7239	42	4	0	1631	165	1796
20200323	PR	31	189	35								f11fb4d67e27feb9ecd7b591d6c96fd2073b15eb	2020-03-23T20:00:00Z	2		255	220	220	72	2	0	6	8	14
20200323	RI	106	1143	216								e756bdb973c135644d91e1f1cd4a9f53467e0375	2020-03-23T20:00:00Z			1465	1249	1249	44	0	0	211	23	234
20200323	SC	298	1466									6065c53119b350f0a5abc09e33240e8344459d65	2020-03-23T20:00:00Z	5		1764	1764	1764	45	2	0	0	103	103
20200323	SD	28	762	265								042646860048b05f38e0717c8322ccb5dcf0a33e	2020-03-23T20:00:00Z	1		1055	790	790	46	0	0	22	7	29
20200323	TN	615	3272									2c5ac2c1a6353ca8ed3b942a6580e298e333a7ff	2020-03-23T20:00:00Z	2		3887	3887	3887	47	2	0	0	110	110
20200323	TX	352	9703									b8898c676a614ee7ce5cba28465922cb7b1b025e	2020-03-23T20:00:00Z	8		10055	10055	10055	48	3	0	1281	18	1299
20200323	UT	257	4790									1c0d56f6022578f0b588db0251a1c880d278c1c8	2020-03-23T20:00:00Z	1		5047	5047	5047	49	0	0	1282	76	1358
20200323	VA	254	3443			38						f04ccf03a897d757c0d98d7b10c12edb59dbbc33	2020-03-23T20:00:00Z	6	38	3697	3697	3697	51	3	6	325	35	360
20200323	VI	17										6b742c14c76705483cc3fe5bb6aeb86828d935de	2020-03-23T20:00:00Z			17	17	17	78	0	0	0	11	11
20200323	VT	75	1106									72af0f2c9c2f632f233a942199d61c606b68fd90	2020-03-23T20:00:00Z	5		1181	1181	1181	50	3	0	0	23	23
20200323	WA	2489	28879									c4c395361b8a775fb417e6a3c419a2e53d397008	2020-03-23T20:00:00Z	133		31368	31368	31368	53	11	0	3551	211	3762
20200323	WI	416	7050									4d367dd2bdc949d101983f7dca73a29062b3f1f7	2020-03-23T20:00:00Z	5		7466	7466	7466	55	1	0	820	31	851
20200323	WV	16	444	4		1						93a7366dbdbbe8314dac0702465b28a583e20467	2020-03-23T20:00:00Z	0	1	464	460	460	54	0	0	59	4	63
20200323	WY	26	592									61e5cc96d0195daeb49d495e5abec3130fbb841f	2020-03-23T20:00:00Z			618	618	618	56	0	0	154	2	156
20200322	AK	22	946			0						954538b091e0df5320af2ba9881b4b4e9a10fcb2	2020-03-22T20:00:00Z	0	0	968	968	968	02	0	0	188	8	196
20200322	AL	138	1464									336c2b990aa3df11f73436c012fb53a71c5b36fd	2020-03-22T20:00:00Z	0		1602	1602	1602	01	0	0	1436	14	1450
20200322	AR	165	711	119	13							7a7789c5ffc39500e1fb19708f57b9c5729c8530	2020-03-22T20:00:00Z	0		995	876	876	05	0	0	144	47	191
20200322	AS											7922fdb5c81d4a4b4549e23485608a699255d3c9	2020-03-22T20:00:00Z	0		0	0	0	60	0	0	0	0	0
20200322	AZ	152	282	87								4cbd0a587cb58735684352d0a8dea494c4e5510a	2020-03-22T20:00:00Z	2		521	434	434	04	1	0	42	48	90
20200322	CA	1536	11304									894c0795f019e9dad5fb2ea4b76464bd93ca011e	2020-03-22T20:00:00Z	27		12840	12840	12840	06	3	0	55	257	312
20200322	CO	475	4075		56	49						168a6003a0f0dc9dd310312e1b35b8d0cc2ccf77	2020-03-22T20:00:00Z	5	49	4550	4550	4550	08	1	5	758	112	870
20200322	CT	223	2877		43							9bc80cd28db75381e9b8018f53c24796f3b6a842	2020-03-22T20:00:00Z	5		3100	3100	3100	09	1	0	771	29	800
20200322	DC	98	957									6cd7f2b5c81f8b714e6564b8bcd9309604c9d92e	2020-03-22T20:00:00Z	1		1055	1055	1055	11	0	0	451	21	472
20200322	DE	56	36									853edea9e9aa87a30f9e8d40e2f4a73735f35606	2020-03-22T20:00:00Z	0		92	92	92	10	0	0	0	11	11
20200322	FL	830	7990	963		185						4e90c613758e8eb9c13d69d3d68c462bba4cb68f	2020-03-22T20:00:00Z	13	185	9783	8820	8820	12	1	27	1411	172	1583
20200322	GA	600	3420									69702dd23d01e4995145ae809b89338c1dd848e2	2020-03-22T20:00:00Z	23		4020	4020	4020	13	9	0	863	93	956
20200322	GU	27	126									760562a7cce7809e06d7d66233f2168e78f3ae9f	2020-03-22T20:00:00Z	1		153	153	153	66	1	0	18	12	30
20200322	HI	48	263									6daf3b6060a3ba24489bc466e6e5c190b15955c4	2020-03-22T20:00:00Z			311	311	311	15	0	0	139	11	150
20200322	IA	90	1215									0d5c8c0464af1d50dab5ca09cb810e469781a539	2020-03-22T20:00:00Z			1305	1305	1305	19	0	0	166	22	188
20200322	ID	42	1175									f79d41155ce5dde0d4087aceff09c30b8b2f5ad9	2020-03-22T20:00:00Z	0		1217	1217	1217	16	0	0	295	11	306
20200322	IL	1049	7271									54f72764f10b61ac90bf334158a12c9193e78805	2020-03-22T20:00:00Z	9		8320	8320	8320	17	3	0	1783	296	2079
20200322	IN	201	1293			1						753c16b219930207a817b10f2ad60504a7a5762d	2020-03-22T20:00:00Z	6	1	1494	1494	1494	18	2	0	586	75	661
20200322	KS	64	417									699f1a58fbe837f26dfaa7bf2bb51d82ce9c6928	2020-03-22T20:00:00Z	2		481	481	481	20	0	0	0	9	9
20200322	KY	99	1472									a9002192cd7888064a4a40cd704e6b6f19933dc9	2020-03-22T20:00:00Z	3		1571	1571	1571	21	1	0	758	45	803
20200322	LA	837	2661									c89220ae4e2b0931fb785ec35f44887bf5a5355b	2020-03-22T20:00:00Z	20		3498	3498	3498	22	4	0	481	252	733
20200322	MA	646	5459			71						80dbca40ed272bb21a8cb8dc36290f39876b1ad2	2020-03-22T20:00:00Z	5	71	6105	6105	6105	25	4	10	707	121	828
20200322	MD	244	94									d9cf183ca3af60eaff0e839e6542a4ae56000e2d	2020-03-22T20:00:00Z	3		338	338	338	24	1	0	0	54	54
20200322	ME	89	2264									75a9c5c5d650bb96972accb662c7a1498fc48e10	2020-03-22T20:00:00Z			2353	2353	2353	23	0	0	0	16	16
20200322	MI	5098	3712									c9cf971e323b571b235d5f65cab54d551f16a902	2020-03-22T20:00:00Z	8		8810	8810	8810	26	3	0	16	555	571
20200322	MN	169	4511			12						eca43d6a5a1e21aef9b115cbf6c37684dfe5daff	2020-03-22T20:00:00Z	1	12	4680	4680	4680	27	0	12	559	31	590
20200322	MO	90	369									4ccad6d58d6ff133d8f62d55cdee11096e9c76c3	2020-03-22T20:00:00Z	3		459	459	459	29	0	0	0	17	17
20200322	MP	0										47a1f8351b146d34fc8eca53b5de76e4487e7dcc	2020-03-22T20:00:00Z	0		0	0	0	69	0	0	0	0	0
20200322	MS	207	1114			33						894b62e8c387654b1a0363daf8a6664d1ec4f1a3	2020-03-22T20:00:00Z	1	33	1321	1321	1321	28	0	33	419	67	486
20200322	MT	31	1146									b2c90f7ae286607e49a984824d71835787a69bf8	2020-03-22T20:00:00Z			1177	1177	1177	30	0	0	0	11	11
20200322	NC	255	6183									f7ae5da72d04953c92dbeded88d4532bcc0e7cf5	2020-03-22T20:00:00Z	0		6438	6438	6438	37	0	0	1091	71	1162
20200322	ND	28	1260			3						7549a624b49809d6eac8a3c40e3b6617c40ff00a	2020-03-22T20:00:00Z	0	3	1288	1288	1288	38	0	0	119	0	119
20200322	NE	48	356									7689257b7671d64bc5dc19ab900cc8be6d724b4a	2020-03-22T20:00:00Z	0		404	404	404	31	0	0	0	10	10
20200322	NH	65	1188	959								0b7e1e183feb671d98bc630201bb3f4af7bf1187	2020-03-22T20:00:00Z			2212	1253	1253	33	0	0	215	10	225
20200322	NJ	1914	327	49								facc3296d95ab4cdeff98dca4f6628c0c6c8a193	2020-03-22T20:00:00Z	20		2290	2241	2241	34	4	0	33	587	620
20200322	NM	57	4722									41571c753abe314b81f1a7a40a28672e2d5620c0	2020-03-22T20:00:00Z			4779	4779	4779	35	0	0	951	0	951
20200322	NV	190	2448									0dc69efb9cfc8c62e6017e048e94bd390c94d17a	2020-03-22T20:00:00Z	2		2638	2638	2638	32	0	0	64	66	130
20200322	NY	15168	46233			1974						0df3f76e6407f511b0c5bf4f5647cce8f407250e	2020-03-22T20:00:00Z	114	1974	61401	61401	61401	36	70	371	11152	4812	15964
20200322	OH	351	140			83						39a31d5f0d426b43011e943369aa758634b79c97	2020-03-22T20:00:00Z	3	83	491	491	491	39	0	25	0	104	104
20200322	OK	67	669	102		11						9ffd88f2064177c641dd3d488b2e05f323b81e67	2020-03-22T20:00:00Z	2	11	838	736	736	40	1	1	109	14	123
20200322	OR	161	2864			43						ce0d62ce9e64793f5c0c0061df7f500c056f1f94	2020-03-22T20:00:00Z	4	43	3025	3025	3025	41	1	43	861	47	908
20200322	PA	479	4964									e55025d414359bd8039b3a89935560cdf0759885	2020-03-22T20:00:00Z	2		5443	5443	5443	42	0	0	1198	108	1306
20200322	PR	23	183	69								0687c7ff3672264c3265a35d79b30261de725d94	2020-03-22T20:00:00Z			275	206	206	72	0	0	40	2	42
20200322	RI	83	932	216								336ba62e784bf62845374085980f220843d7ec7a	2020-03-22T20:00:00Z			1231	1015	1015	44	0	0	70	17	87
20200322	SC	195	1466									f3e5741d5023be2ca84d4a5214e6358c0c04ceeb	2020-03-22T20:00:00Z	3		1661	1661	1661	45	2	0	211	43	254
20200322	SD	21	740	277								941d3d4dd057bb31c2e6d38e1b899825feffd220	2020-03-22T20:00:00Z	1		1038	761	761	46	0	0	49	7	56
20200322	TN	505	3272									fd0f694ad2179b8cf66684537a9072b0649eed59	2020-03-22T20:00:00Z			3777	3777	3777	47	0	0	0	134	134
20200322	TX	334	8422									b4cdb42d93deee8dd849c6c76a750d6cf2bcc16d	2020-03-22T20:00:00Z	5		8756	8756	8756	48	0	0	2204	30	2234
20200322	UT	181	3508									3de2bbed886da550ffa13c9dc65e5535094d41bc	2020-03-22T20:00:00Z	1		3689	3689	3689	49	1	0	1084	45	1129
20200322	VA	219	3118			32						47ee4fa81f1a7aa2fadcb7ad212b0f2a82b88b1f	2020-03-22T20:00:00Z	3	32	3337	3337	3337	51	1	7	480	67	547
20200322	VI	6										f0d0049f24eea564dc84e057f5001fe4dfeb4701	2020-03-22T20:00:00Z			6	6	6	78	0	0	0	0	0
20200322	VT	52	1106									a0b8449a701d2d442dc5b5fadad80a005d26261b	2020-03-22T20:00:00Z	2		1158	1158	1158	50	0	0	327	23	350
20200322	WA	2278	25328									b84925e08874cfd9c82c622e383bb7585854dcb5	2020-03-22T20:00:00Z	122		27606	27606	27606	53	14	0	3609	240	3849
20200322	WI	385	6230									5c152a9b70d088a432901c770430f27845f16456	2020-03-22T20:00:00Z	4		6615	6615	6615	55	0	0	1602	104	1706
20200322	WV	12	385	1		1						0d111a66e470107a431de577c6d88b5504353ada	2020-03-22T20:00:00Z	0	1	398	397	397	54	0	0	55	1	56
20200322	WY	24	438									750fd7dc66060691c7f4a95b90a3f9f941c5222b	2020-03-22T20:00:00Z			462	462	462	56	0	0	0	1	1
20200321	AK	14	758			0						5c2c153aecba0fd7ce4d4fa3e861773b9e00cd7f	2020-03-21T20:00:00Z	0	0	772	772	772	02	0	0	72	2	74
20200321	AL	124	28									de15c7bdfb3b72e13399f1aaa8d69612f69f0837	2020-03-21T20:00:00Z	0		152	152	152	01	0	0	0	43	43
20200321	AR	118	567	154								be7b0d560d9725c09fd5b6c5c63b15bb489164e8	2020-03-21T20:00:00Z			839	685	685	05	0	0	216	22	238
20200321	AS											33990faa3753488ca4df5d2b72fd1f6afe43e9bf	2020-03-21T20:00:00Z	0		0	0	0	60	0	0	0	0	0
20200321	AZ	104	240	122								c4d69ffe430a0b9d8e0af64e25058aedfdcac703	2020-03-21T20:00:00Z	1		466	344	344	04	1	0	29	39	68
20200321	CA	1279	11249									49c4e45a8661e84906ca87575ab8d30e7c494b6c	2020-03-21T20:00:00Z	24		12528	12528	12528	06	4	0	825	216	1041
20200321	CO	363	3317			44						167a0c3ceb00a06a5b8dc5ed629b4e1e38ec9ea1	2020-03-21T20:00:00Z	4	44	3680	3680	3680	08	1	44	642	86	728
20200321	CT	194	2106									7366c98d6eeab0fb8ef1f185d59d99cbd4c2a6b8	2020-03-21T20:00:00Z	4		2300	2300	2300	09	1	0	1502	0	1502
20200321	DC	77	506	0								aec17bd719975bbec3f0d91dd96a3eb1b1aaef3e	2020-03-21T20:00:00Z	1		583	583	583	11	0	0	5	6	11
20200321	DE	45	36									9df04d2ff8e944c3501daa02149467845c6fad89	2020-03-21T20:00:00Z	0		81	81	81	10	0	0	0	7	7
20200321	FL	658	6579	1002		158						9fcedaea4a2b5e2daad7c2ef3cae3d7c4a66d46c	2020-03-21T20:00:00Z	12	158	8239	7237	7237	12	2	158	4709	138	4847
20200321	GA	507	2557									fa63ec9c063c79b907568e755be9a52e3851b5e5	2020-03-21T20:00:00Z	14		3064	3064	3064	13	1	0	591	87	678
20200321	GU	15	108									bcf4bfbdb666a8125546ac9fa1bde5a40314887c	2020-03-21T20:00:00Z			123	123	123	66	0	0	22	1	23
20200321	HI	37	124									5aef6714da1cfef8b0994bce03b3381f2988ed06	2020-03-21T20:00:00Z			161	161	161	15	0	0	0	11	11
20200321	IA	68	1049									b528ea4ecdc29227ff49d0ab40010fdb7bf04aea	2020-03-21T20:00:00Z			1117	1117	1117	19	0	0	407	23	430
20200321	ID	31	880									1268984bb40128971dfbbbdf403635e18e6f7435	2020-03-21T20:00:00Z			911	911	911	16	0	0	290	8	298
20200321	IL	753	5488									dfaf7e4b5931f46806fd364b0e61a3dbe2fe4550	2020-03-21T20:00:00Z	6		6241	6241	6241	17	1	0	1792	168	1960
20200321	IN	126	707			1						13d8880065d2c2f4c3379631774752a809f99330	2020-03-21T20:00:00Z	4	1	833	833	833	18	2	1	232	47	279
20200321	KS	55	417									0d27ae2aac0674330f6e9556a34def2a48ade762	2020-03-21T20:00:00Z	2		472	472	472	20	1	0	0	11	11
20200321	KY	54	714									e6bdc1623c24ec023b4fea42690fb3d28619b944	2020-03-21T20:00:00Z	2		768	768	768	21	1	0	122	7	129
20200321	LA	585	2180									f7c6c177e7b1f643227b1bc755f63bbb75468835	2020-03-21T20:00:00Z	16		2765	2765	2765	22	4	0	1612	106	1718
20200321	MA	525	4752			61						9434ecc82e2e7e8a85d8a027a082389be42e290a	2020-03-21T20:00:00Z	1	61	5277	5277	5277	25	0	61	1074	112	1186
20200321	MD	190	94									4cac298bc1adaf891591b29d4b8eb0cd3ffef248	2020-03-21T20:00:00Z	2		284	284	284	24	1	0	0	41	41
20200321	ME	73	2264									dd280f45b75f2790185aabea6a93f1539dcd6c4a	2020-03-21T20:00:00Z			2337	2337	2337	23	0	0	0	16	16
20200321	MI	4543	3696									6691cb2bbe72d2abaf40892430dbb9edc0633e4f	2020-03-21T20:00:00Z	5		8239	8239	8239	26	2	0	950	516	1466
20200321	MN	138	3952									c8e20e13bb45ac57df76285e119c0769f67c89ea	2020-03-21T20:00:00Z	1		4090	4090	4090	27	1	0	211	23	234
20200321	MO	73	369									4c5ecaada5fac9b16c463e5e42cff715b3ad3efb	2020-03-21T20:00:00Z	3		442	442	442	29	2	0	0	26	26
20200321	MP	0										97c8946fa6d5bb252c7aa2f2ee65129cf5fd9dde	2020-03-21T20:00:00Z	0		0	0	0	69	0	0	0	0	0
20200321	MS	140	695									05eb75b1e562b9e17f37c33e0678a91de01249c7	2020-03-21T20:00:00Z	1		835	835	835	28	0	0	0	60	60
20200321	MT	20	1146									21bc115fe9533e51dfac6d8defee24a86919d9a3	2020-03-21T20:00:00Z			1166	1166	1166	30	0	0	215	4	219
20200321	NC	184	5092									bc8438b4be03c06d8b21bb306fa8bcade8848a98	2020-03-21T20:00:00Z	0		5276	5276	5276	37	0	0	1996	47	2043
20200321	ND	28	1141			3						e9d65a0e24737712855433e9427b090d5d58befa	2020-03-21T20:00:00Z	0	3	1169	1169	1169	38	0	3	341	8	349
20200321	NE	38	356									5ba9131cf10b134a34623b70bf8983dbc48c9272	2020-03-21T20:00:00Z	0		394	394	394	31	0	0	116	6	122
20200321	NH	55	973	942								71e8c55d1c62bedffae8403188aa39dedc642ba9	2020-03-21T20:00:00Z			1970	1028	1028	33	0	0	228	11	239
20200321	NJ	1327	294	40								619c8150d5592b43e0b0c8a542f3ce57862c85b9	2020-03-21T20:00:00Z	16		1661	1621	1621	34	5	0	30	437	467
20200321	NM	57	3771									5b0fa970db849e97ab1b9c07d675a9ac7ace9f7c	2020-03-21T20:00:00Z			3828	3828	3828	35	0	0	0	14	14
20200321	NV	124	2384									c0c98568c4165cc83bc5ee07b50589fdfb35f7e4	2020-03-21T20:00:00Z	2		2508	2508	2508	32	1	0	392	15	407
20200321	NY	10356	35081			1603						eb983c3fb4fc2d7f3c2c1250578379f502787c29	2020-03-21T20:00:00Z	44	1603	45437	45437	45437	36	9	1603	9756	3254	13010
20200321	OH	247	140			58						dd1dfcf33ceacdd2502013ab34d3156f97223334	2020-03-21T20:00:00Z	3	58	387	387	387	39	2	58	0	78	78
20200321	OK	53	560	144		10						1503e792121ec9bc0aa951a7efe032de95f66efd	2020-03-21T20:00:00Z	1	10	757	613	613	40	0	10	22	4	26
20200321	OR	114	2003	433								10b3171e833e613dedf31c1ac227cc4a45ef6ea0	2020-03-21T20:00:00Z	3		2550	2117	2117	41	0	0	0	0	0
20200321	PA	371	3766									18df8e2622a5b9fc6b266124af168742b75d3bae	2020-03-21T20:00:00Z	2		4137	4137	4137	42	1	0	1192	103	1295
20200321	PR	21	143	71								da8e3b5ccde7f2d73b65a882224183f80e407fb8	2020-03-21T20:00:00Z			235	164	164	72	0	0	29	7	36
20200321	RI	66	862	290								00d75088744e90ea4359ef44da37b2c1048d4897	2020-03-21T20:00:00Z			1218	928	928	44	0	0	62	12	74
20200321	SC	152	1255									4e3f5cbdfb98432f0e6cc8c36ace53a52b5fd93a	2020-03-21T20:00:00Z	1		1407	1407	1407	45	0	0	422	71	493
20200321	SD	14	691	268								faf893694ef24b3ff6f7e4f3332d1cf892dc1326	2020-03-21T20:00:00Z	1		973	705	705	46	0	0	28	0	28
20200321	TN	371	3272									9944d4fad172ece09a78536be10dcc0a6baac09c	2020-03-21T20:00:00Z			3643	3643	3643	47	0	0	2709	143	2852
20200321	TX	304	6218									54267227a81424058326d8ead3199e15f96b8d75	2020-03-21T20:00:00Z	5		6522	6522	6522	48	0	0	1135	110	1245
20200321	UT	136	2424									1612a05ae5f2350863da87addf0e11159a1c4d0c	2020-03-21T20:00:00Z	0		2560	2560	2560	49	0	0	389	24	413
20200321	VA	152	2638			25						d3642dd2689ddb450f271a5e4940f134feb53a28	2020-03-21T20:00:00Z	2	25	2790	2790	2790	51	0	25	427	38	465
20200321	VI	6										8a702969528e608f86ccfa38aae03ce28d1ccb7a	2020-03-21T20:00:00Z			6	6	6	78	0	0	0	3	3
20200321	VT	29	779									3f90c35f316a9595018f2748e50ff309811694ef	2020-03-21T20:00:00Z	2		808	808	808	50	0	0	0	0	0
20200321	WA	2038	21719									0abdda500ce9ae7890e73f643c3fee433befe9f5	2020-03-21T20:00:00Z	108		23757	23757	23757	53	6	0	2383	237	2620
20200321	WI	281	4628									ba16b5db1cba4db66a6ee6542b106fe8c6241158	2020-03-21T20:00:00Z	4		4909	4909	4909	55	1	0	1173	75	1248
20200321	WV	11	330	2		1						f3880f455a42ec088a063f9603e227fe8aa81d3f	2020-03-21T20:00:00Z	0	1	343	341	341	54	0	1	111	4	115
20200321	WY	23	438									063d5a2701dc617e21c78eacebf5071aca0390d6	2020-03-21T20:00:00Z			461	461	461	56	0	0	107	4	111
20200320	AK	12	686									f5e95e78ffb0a39f678cc41f7150889f11283e91	2020-03-20T20:00:00Z	0		698	698	698	02	0	0	254	6	260
20200320	AL	81	28									6bbe154eecf958487c0256f6d6b95eae55c038d8	2020-03-20T20:00:00Z	0		109	109	109	01	0	0	0	13	13
20200320	AR	96	351	203								a85b5e8267c40317cdb4da0571e60d619c4f1275	2020-03-20T20:00:00Z			650	447	447	05	0	0	41	50	91
20200320	AS											07e460e49bf39e109c17495d88e1fde81b6984fd	2020-03-20T20:00:00Z	0		0	0	0	60	0	0	0	0	0
20200320	AZ	65	211	101								4727c3fdde576abf2bb11deceeacd79954e5fc0e	2020-03-20T20:00:00Z	0		377	276	276	04	0	0	36	21	57
20200320	CA	1063	10424									22cfcbb820f66309386b4bdfdf47a806dd894a62	2020-03-20T20:00:00Z	20		11487	11487	11487	06	2	0	1637	139	1776
20200320	CO	277	2675									3cc3cb3b8ada93585da9e20600cd49332188e95c	2020-03-20T20:00:00Z	3		2952	2952	2952	08	1	0	563	61	624
20200320	CT	194	604									8844ec1c291f1730400384b6236407c5eec4e772	2020-03-20T20:00:00Z	3		798	798	798	09	2	0	0	98	98
20200320	DC	71	501	1								555b285ce297b0e04969515fe501ec133644cabc	2020-03-20T20:00:00Z	1		573	572	572	11	1	0	348	32	380
20200320	DE	38	36									b846106acafb3617a2651cecc862737a4e0595b3	2020-03-20T20:00:00Z	0		74	74	74	10	0	0	0	8	8
20200320	FL	520	1870	1026								18f30f4aef61df1aa3a4a339482c5ad20ea478ed	2020-03-20T20:00:00Z	10		3416	2390	2390	12	2	0	337	130	467
20200320	GA	420	1966									c1099b472676eb4813360be325975832eeeecc23	2020-03-20T20:00:00Z	13		2386	2386	2386	13	3	0	422	133	555
20200320	GU	14	86									159284c0d374c774364f46fa9817010818ece653	2020-03-20T20:00:00Z			100	100	100	66	0	0	17	2	19
20200320	HI	26	124									4a3f036b5b06c690c544eb042eb277a4a9a4d964	2020-03-20T20:00:00Z			150	150	150	15	0	0	31	10	41
20200320	IA	45	642									8931d868707d9cfae19d1d0bec4836030df44395	2020-03-20T20:00:00Z			687	687	687	19	0	0	559	7	566
20200320	ID	23	590									427bcf104280535a976cf8932de54622b12d896d	2020-03-20T20:00:00Z			613	613	613	16	0	0	131	12	143
20200320	IL	585	3696									e61e30bd87a3af08bb2a5424cf6eaaca3cfc48ca	2020-03-20T20:00:00Z	5		4281	4281	4281	17	1	0	971	163	1134
20200320	IN	79	475									69bc9f151729b2c730f70ef1ed38d7b9b733d1c1	2020-03-20T20:00:00Z	2		554	554	554	18	0	0	151	23	174
20200320	KS	44	417									a57d1e044d0fa2a45332c1043bab418d82737990	2020-03-20T20:00:00Z	1		461	461	461	20	0	0	0	10	10
20200320	KY	47	592									5132aa1c50a7fc4af7f8ea55558e133917653621	2020-03-20T20:00:00Z	1		639	639	639	21	0	0	138	12	150
20200320	LA	479	568									e67536ea67b77d8ca65be412882b0f4d055238f5	2020-03-20T20:00:00Z	12		1047	1047	1047	22	4	0	110	132	242
20200320	MA	413	3678									e4fa70dd5807dff8381750edb438c3d8fb03335d	2020-03-20T20:00:00Z	1		4091	4091	4091	25	1	0	874	85	959
20200320	MD	149	94									9f5bf564b168c100be9bfa7869e3237c0307d9f2	2020-03-20T20:00:00Z	1		243	243	243	24	0	0	0	42	42
20200320	ME	57	2264									0bbfa7a74e3391acd5aab61690ae8098d0a14554	2020-03-20T20:00:00Z			2321	2321	2321	23	0	0	260	4	264
20200320	MI	4027	2746									f1312c12fe7758511b43a9cc34b31b363ad9f7d8	2020-03-20T20:00:00Z	3		6773	6773	6773	26	0	0	961	635	1596
20200320	MN	115	3741									4614bb4e80402ac12d217edcebc7fb8c0307722f	2020-03-20T20:00:00Z			3856	3856	3856	27	0	0	792	26	818
20200320	MO	47	369									4b0f45177c6372badaf3fc3cd21353d7cc037f86	2020-03-20T20:00:00Z	1		416	416	416	29	0	0	61	23	84
20200320	MP	0										082f47c47804486f21616c38aa13205a3fb6fbfb	2020-03-20T20:00:00Z	0		0	0	0	69	0	0	0	0	0
20200320	MS	80	695									115279517e0a0ee05e43c6d5aed122d5b39b2670	2020-03-20T20:00:00Z	1		775	775	775	28	1	0	143	30	173
20200320	MT	16	931									d05a98622d0fdf01680375131d34a96a6dabffe7	2020-03-20T20:00:00Z			947	947	947	30	0	0	170	4	174
20200320	NC	137	3096									7fb95d6505c8d7fe53b1f0b7dbe50120d88bb6c6	2020-03-20T20:00:00Z	0		3233	3233	3233	37	0	0	688	40	728
20200320	ND	20	800									9163e5a9b67865ff295efd3f8a96912154727929	2020-03-20T20:00:00Z	0		820	820	820	38	0	0	307	5	312
20200320	NE	32	240									4cda7034604f490921d79617c0010a5d350c0a41	2020-03-20T20:00:00Z	0		272	272	272	31	0	0	0	5	5
20200320	NH	44	745	631								17fa3bca875f292ca2284eb20eedeb139dfbfcdc	2020-03-20T20:00:00Z			1420	789	789	33	0	0	124	5	129
20200320	NJ	890	264	86								42bf8537b56da3791417f26b573d6c19e37af697	2020-03-20T20:00:00Z	11		1240	1154	1154	34	2	0	54	148	202
20200320	NM	43	3771									6d6b00ecb91b88b1a8eb243c140909f79393e03c	2020-03-20T20:00:00Z			3814	3814	3814	35	0	0	1009	8	1017
20200320	NV	109	1992									27448d6667cc2710aa2b41850b5f8993ef3f22da	2020-03-20T20:00:00Z	1		2101	2101	2101	32	0	0	366	14	380
20200320	NY	7102	25325									5293b5c5920709d4f3cf66b901621a61a47d0d23	2020-03-20T20:00:00Z	35		32427	32427	32427	36	23	0	7193	2950	10143
20200320	OH	169	140									def0867b0c16cbafd9afe098983af7d8e0badd4c	2020-03-20T20:00:00Z	1		309	309	309	39	1	0	0	50	50
20200320	OK	49	538	374								e7f3b58b28391e52c4ba63eebe765a8da88bce50	2020-03-20T20:00:00Z	1		961	587	587	40	0	0	72	5	77
20200320	OR	114	2003	433								ce87d86e6068b6b11bf179616acd49af43d92ab8	2020-03-20T20:00:00Z	3		2550	2117	2117	41	0	0	674	26	700
20200320	PA	268	2574									d618791d5664fb84a0a633890bae484ad6390590	2020-03-20T20:00:00Z	1		2842	2842	2842	42	0	0	966	83	1049
20200320	PR	14	114	52								045b02a40ddf42ca4604f3d36ace4f27f9fa9dd8	2020-03-20T20:00:00Z			180	128	128	72	0	0	58	9	67
20200320	RI	54	800	140								2df5918bc646fad45cb2c82a3ee409952106a7ca	2020-03-20T20:00:00Z			994	854	854	44	0	0	146	10	156
20200320	SC	81	833									2b41a9dadec8fa07045ea3a0d9c92834ba77094f	2020-03-20T20:00:00Z	1		914	914	914	45	0	0	250	21	271
20200320	SD	14	663	270								0ff86be98a82aa41e2d3c093dcb848a516d082ed	2020-03-20T20:00:00Z	1		947	677	677	46	0	0	112	3	115
20200320	TN	228	563									c30ab203ca516277f9337100529cc875d2cae47a	2020-03-20T20:00:00Z			791	791	791	47	0	0	214	74	288
20200320	TX	194	5083									41c1f53ffba2657e7fbd2eee03f09bebab402ec5	2020-03-20T20:00:00Z	5		5277	5277	5277	48	2	0	2871	51	2922
20200320	UT	112	2035									df33dd66d88c6b1eddc25ca3aa7321769032d783	2020-03-20T20:00:00Z	0		2147	2147	2147	49	0	0	587	34	621
20200320	VA	114	2211									998c78195dd294b9150ccec8e02a47681cc444d2	2020-03-20T20:00:00Z	2		2325	2325	2325	51	0	0	382	20	402
20200320	VI	3										8b5693fe1ff341165461c7845162147f7a4867fb	2020-03-20T20:00:00Z			3	3	3	78	0	0	0	0	0
20200320	VT	29	779									d08680597184a748ed263fab7f7a6137668d5566	2020-03-20T20:00:00Z	2		808	808	808	50	2	0	134	7	141
20200320	WA	1801	19336									9602ade970c922fabcdbc44c2cfdafbd76d3da46	2020-03-20T20:00:00Z	102		21137	21137	21137	53	11	0	3418	240	3658
20200320	WI	206	3455									93fb2a48a14e3d7dc1b46f9735b75d4f211b378b	2020-03-20T20:00:00Z	3		3661	3661	3661	55	3	0	1263	51	1314
20200320	WV	7	219	13								c12a447783ded752c0d37b29337ca4aa055bafab	2020-03-20T20:00:00Z	0		239	226	226	54	0	0	76	5	81
20200320	WY	19	331									d557b1046d1d80ef9d04b645dd96406c2a94a0e6	2020-03-20T20:00:00Z			350	350	350	56	0	0	60	1	61
20200319	AK	6	432									5afe7032a8188d0f82e989ad852fa5d1526f6a27	2020-03-19T20:00:00Z	0		438	438	438	02	0	0	26	0	26
20200319	AL	68	28									cab25ff0e7f7b888b8cba2df5c54273cad43f3ca	2020-03-19T20:00:00Z	0		96	96	96	01	0	0	0	22	22
20200319	AR	46	310	113								6c34774d075752263526df4bbad724959f80931e	2020-03-19T20:00:00Z			469	356	356	05	0	0	74	13	87
20200319	AS											b6dafad2357e2f121a0ff6b617fa7643d7b4774f	2020-03-19T20:00:00Z	0		0	0	0	60	0	0	0	0	0
20200319	AZ	44	175	130								76b253966cb27ac180f2a1954c05be32f66ffd3b	2020-03-19T20:00:00Z	0		349	219	219	04	0	0	27	16	43
20200319	CA	924	8787									b9c67f8fde621d5bb8895c6a6fcbdcf8440ccf2a	2020-03-19T20:00:00Z	18		9711	9711	9711	06	5	0	806	313	1119
20200319	CO	216	2112									f2e6f5775814d9e0574abd2a0b622a4e7b5f5c03	2020-03-19T20:00:00Z	2		2328	2328	2328	08	0	0	495	33	528
20200319	CT	96	604									f38c4a8409f0daf8ca7de49fdae935367da520a6	2020-03-19T20:00:00Z	1		700	700	700	09	1	0	479	28	507
20200319	DC	39	153	11								a98070bbd5e9860b07b7c604f0716edae507472f	2020-03-19T20:00:00Z	0		203	192	192	11	0	0	15	8	23
20200319	DE	30	36									468ef62e496e36ade5e3e7adf7d1c73520a9e1ec	2020-03-19T20:00:00Z	0		66	66	66	10	0	0	0	5	5
20200319	FL	390	1533	1019								502282f690274385776692ae0cd2f7cbc7af763b	2020-03-19T20:00:00Z	8		2942	1923	1923	12	1	0	308	76	384
20200319	GA	287	1544									5b54c8e2862e3541c6cb2a4a0a6d3fc93891f218	2020-03-19T20:00:00Z	10		1831	1831	1831	13	9	0	233	90	323
20200319	GU	12	69									f6054fe44404e56150824cf1c3bdd5b0a499e142	2020-03-19T20:00:00Z			81	81	81	66	0	0	12	4	16
20200319	HI	16	93									37e209ff83cb4582d9bacfc535fa7c4922611b6c	2020-03-19T20:00:00Z			109	109	109	15	0	0	0	2	2
20200319	IA	38	83									8f211ef3f3731062fd68bfefd2a83a9813cb34d6	2020-03-19T20:00:00Z			121	121	121	19	0	0	0	9	9
20200319	ID	11	459									49ac4006bb26f6313fbd5e256a6dd005a599531a	2020-03-19T20:00:00Z			470	470	470	16	0	0	0	2	2
20200319	IL	422	2725									8d1c449e83525fc3b5de5d1f65ad5bca7b1a14a1	2020-03-19T20:00:00Z	4		3147	3147	3147	17	3	0	962	134	1096
20200319	IN	56	324									549ee6ea79c57957f4fa53219e3c2d6a0c287f16	2020-03-19T20:00:00Z	2		380	380	380	18	0	0	170	17	187
20200319	KS	34	417									5f85df8ea07968d65259f84d333fdaa370cd30da	2020-03-19T20:00:00Z	1		451	451	451	20	0	0	0	18	18
20200319	KY	35	454									4177f3c5f93abf2fa17632e734de6f33ce50ffb8	2020-03-19T20:00:00Z	1		489	489	489	21	0	0	100	9	109
20200319	LA	347	458									5027dafbbd45c690b0ccd4fab11851328b078d81	2020-03-19T20:00:00Z	8		805	805	805	22	2	0	123	107	230
20200319	MA	328	2804									78f476ff93f6ab6ceea2e20dccb8478637895c94	2020-03-19T20:00:00Z			3132	3132	3132	25	0	0	789	72	861
20200319	MD	107	94									395ef22c4ab583e1674bf164aa38aa261b48edc8	2020-03-19T20:00:00Z	1		201	201	201	24	1	0	0	22	22
20200319	ME	53	2004									dfcaae4b9738530fc8e4ddf0a4f04b7fa6615971	2020-03-19T20:00:00Z			2057	2057	2057	23	0	0	334	10	344
20200319	MI	3392	1785									98d5f90a47ca7b484f584e1b85134a043d8c28d0	2020-03-19T20:00:00Z	3		5177	5177	5177	26	3	0	570	479	1049
20200319	MN	89	2949									15ba42c01ac18dca2b983dc834307fabf0ddee3d	2020-03-19T20:00:00Z			3038	3038	3038	27	0	0	264	12	276
20200319	MO	24	308									cfedb6ca7d4cf450995815dfbcb4faa2d8786564	2020-03-19T20:00:00Z	1		332	332	332	29	1	0	55	11	66
20200319	MP	0										961b453a4be423f3a4011ff1980a42db7a8340bd	2020-03-19T20:00:00Z	0		0	0	0	69	0	0	0	0	0
20200319	MS	50	552									dae6b6c859147288aa564d8f7bc329019a566105	2020-03-19T20:00:00Z			602	602	602	28	0	0	73	16	89
20200319	MT	12	761									d9c5be53988efc31dec70e48b4659ef2d519c28e	2020-03-19T20:00:00Z			773	773	773	30	0	0	262	2	264
20200319	NC	97	2408									c38bf0911f7d0887fec0c237fd024b7c65965c1d	2020-03-19T20:00:00Z	0		2505	2505	2505	37	0	0	621	34	655
20200319	ND	15	493									d3478e7e297de62112f0c14e326c630dd4f1a304	2020-03-19T20:00:00Z	0		508	508	508	38	0	0	225	9	234
20200319	NE	27	240									4e4708969869d61b06e4fb88260cc8e193593984	2020-03-19T20:00:00Z	0		267	267	267	31	0	0	34	3	37
20200319	NH	39	621	231								6a5e7d979626aa494679faa93ea4660bdb959e56	2020-03-19T20:00:00Z			891	660	660	33	0	0	108	13	121
20200319	NJ	742	210	74								15bfbbb8a65d6a6c68720f955ec0c0cbbc4e133f	2020-03-19T20:00:00Z	9		1026	952	952	34	4	0	20	315	335
20200319	NM	35	2762									4de22e24a9577d6c8e4ded64bacfc2cab31257ea	2020-03-19T20:00:00Z			2797	2797	2797	35	0	0	436	7	443
20200319	NV	95	1626									2083071a1b29de96ebbd99cd42fc6d1393cdcd03	2020-03-19T20:00:00Z	1		1721	1721	1721	32	0	0	1458	40	1498
20200319	NY	4152	18132									2eabc9b73139066e3613021b1e9c9deaf8af733c	2020-03-19T20:00:00Z	12		22284	22284	22284	36	0	0	5917	1770	7687
20200319	OH	119	140									d5861e1be38df98f3ebf32584dad71eed414cc1a	2020-03-19T20:00:00Z			259	259	259	39	0	0	0	31	31
[truncated: 770 more rows]
