# Supplementary material for: How social capital helps communities weather the COVID-19 pandemic
Source: PLoS One. 2021 Jan 29;16(1):e0245135. doi: 10.1371/journal.pone.0245135 (PMC7846018; doi:10.1371/journal.pone.0245135)
Supplement: S1 File — (ZIP) [file pone.0245135.s001.zip › replication/recs2010data.txt]

Geo_FIPS	Geo_Name	Geo_QName	RCMS10_T001_001	RCMS10_T002_001	RCMS10_NV001_001	RCMS10_NV009_001	RCMS10_T003_001	RCMS10_T003_002	RCMS10_T003_003	RCMS10_T003_004	RCMS10_T003_005	RCMS10_T003_006	RCMS10_T003_007	RCMS10_NV002_001	RCMS10_NV002_002	RCMS10_NV002_003	RCMS10_NV002_004	RCMS10_NV002_005	RCMS10_NV002_006	RCMS10_NV002_007	RCMS10_NV010_001	RCMS10_NV010_002	RCMS10_NV010_003	RCMS10_NV010_004	RCMS10_NV010_005	RCMS10_NV010_006	RCMS10_NV010_007	RCMS10_T004_001	RCMS10_T004_002	RCMS10_T004_003	RCMS10_T004_004	RCMS10_T004_005	RCMS10_T004_006	RCMS10_T004_007	RCMS10_T004_008	RCMS10_T004_009	RCMS10_T004_010	RCMS10_T004_011	RCMS10_T004_012	RCMS10_T004_013	RCMS10_T004_014	RCMS10_T004_015	RCMS10_T004_016	RCMS10_T004_017	RCMS10_T004_018	RCMS10_T004_019	RCMS10_T004_020	RCMS10_T004_021	RCMS10_T004_022
01001	Autauga County	Autauga County, Alabama	54571	106	36938	67.687888889	106	79	13	12	1		1	36938	27503	2291	4522	1766		856	67.687888889	50.399	4.1978888889	8.2858888889	3.2358888889		1.5688888889	79						1			1					4		1
01003	Baldwin County	Baldwin County, Alabama	182265	271	96918	53.174	271	178	17	48	13	1	14	96918	57986	3130	20075	14009	190	1528	53.174	31.813888889	1.717	11.014	7.6858888889	0.104	0.838	178						1			1					17			1
01005	Barbour County	Barbour County, Alabama	27457	89	15101	54.999	89	51	21	14	1		2	15101	8793	3328	2140	575		265	54.999	32.025	12.120888889	7.7938888889	2.094		0.965	51														8
01007	Bibb County	Bibb County, Alabama	22915	81	11430	49.88	81	63	8	9			1	11430	10159	966	302			3	49.88	44.332888889	4.2158888889	1.3178888889			0.013	63														2
01009	Blount County	Blount County, Alabama	57322	156	37352	65.162	156	122	2	29	1		2	37352	29223	58	3035	4744		292	65.162	50.98	0.101	5.295	8.276		0.50888888889	122														3
01011	Bullock County	Bullock County, Alabama	10914	47	6300	57.724	47	15	21	9	1		1	6300	2152	3445	601	49		53	57.724	19.718	31.564888889	5.507	0.449		0.486	15
01013	Butler County	Butler County, Alabama	20947	92	12278	58.614888889	92	63	8	17	1		3	12278	8653	1657	1653	77		238	58.614888889	41.308888889	7.9098888889	7.8908888889	0.368		1.1358888889	63														1
01015	Calhoun County	Calhoun County, Alabama	118572	281	84615	71.362	281	204	24	42	4	1	6	84615	67564	5163	7066	3192	40	1590	71.362	56.980888889	4.3538888889	5.959	2.692	0.034	1.341	204											1			6
01017	Chambers County	Chambers County, Alabama	34215	119	22251	65.033	119	62	21	33	1		2	22251	12903	5780	3080	249		239	65.033	37.712	16.893	9.0018888889	0.728		0.699	62														4
01019	Cherokee County	Cherokee County, Alabama	25989	79	12455	47.924	79	62		16			1	12455	10865		1590				47.924	41.806		6.1178888889				62
01021	Chilton County	Chilton County, Alabama	43643	122	30488	69.858	122	98	7	14	1		2	30488	26608	1116	1805	709		250	69.858	60.966888889	2.557	4.1358888889	1.625		0.573	98						2								8
01023	Choctaw County	Choctaw County, Alabama	13859	83	9721	70.141888889	83	52	16	13	1		1	9721	6080	2635	789	60		157	70.141888889	43.869888889	19.012888889	5.6928888889	0.433		1.133	52														9
01025	Clarke County	Clarke County, Alabama	25833	122	20470	79.239888889	122	77	23	16	3		3	20470	13634	5098	1632	11		95	79.239888889	52.776888889	19.734	6.3178888889	0.043		0.368	77											1			5
01027	Clay County	Clay County, Alabama	13932	69	10305	73.965888889	69	53	2	12	1		1	10305	8899	181	1038	186		1	73.965888889	63.875	1.299	7.45	1.3348888889		0.007	53														1
01029	Cleburne County	Cleburne County, Alabama	14972	66	11463	76.562888889	66	48	1	17			0	11463	10435	183	844			1	76.562888889	69.697	1.222	5.6368888889			0.007	48														1
01031	Coffee County	Coffee County, Alabama	49948	120	33021	66.111	120	91	11	13	1		4	33021	25889	1320	3457	1550		805	66.111	51.832	2.6428888889	6.9208888889	3.103		1.612	91														15
01033	Colbert County	Colbert County, Alabama	54428	140	37805	69.459	140	103	18	17	1		1	37805	29759	3256	3368	1415		7	69.459	54.675888889	5.982	6.188	2.6		0.013	103						2								1
01035	Conecuh County	Conecuh County, Alabama	13228	62	7550	57.075888889	62	34	7	18			3	7550	4297	2000	981			272	57.075888889	32.483888889	15.118888889	7.4158888889			2.0558888889	34														4
01037	Coosa County	Coosa County, Alabama	11539	49	6148	53.279888889	49	29	10	10			0	6148	4180	1388	577			3	53.279888889	36.225	12.029	5			0.026	29
01039	Covington County	Covington County, Alabama	37765	126	23386	61.925	126	103	6	13	1		3	23386	20052	677	2093	291		273	61.925	53.097	1.7928888889	5.542	0.771		0.723	103														14		1
01041	Crenshaw County	Crenshaw County, Alabama	13906	68	8784	63.166888889	68	52	2	13			1	8784	7442	244	875			223	63.166888889	53.515888889	1.755	6.292			1.6038888889	52														8
01043	Cullman County	Cullman County, Alabama	80406	227	62799	78.101888889	227	199		24	2		2	62799	53863		3698	4614		624	78.101888889	66.988888889		4.599	5.738		0.77588888889	199														3
01045	Dale County	Dale County, Alabama	50251	109	24732	49.217	109	68	9	27	1		4	24732	17979	1891	3712	278		872	49.217	35.777888889	3.763	7.387	0.553		1.735	68														12
01047	Dallas County	Dallas County, Alabama	43820	140	26546	60.579888889	140	73	34	26	2		5	26546	16764	6398	2438	536		410	60.579888889	38.256888889	14.600888889	5.564	1.223		0.93588888889	73														1		1
01049	DeKalb County	DeKalb County, Alabama	71109	184	39370	55.365888889	184	144	1	36	1		2	39370	32536		3925	2657		252	55.365888889	45.755		5.52	3.7368888889		0.354	144														1
01051	Elmore County	Elmore County, Alabama	79303	141	37247	46.968	141	92	13	30	2		4	37247	28235	1902	5902	677		531	46.968	35.604	2.398	7.442	0.85388888889		0.67	92						1								6
01053	Escambia County	Escambia County, Alabama	38319	124	23014	60.059	124	88	10	18	2		6	23014	17917	2164	1849	530		554	60.059	46.756888889	5.6468888889	4.825	1.383		1.446	88						1								7
01055	Etowah County	Etowah County, Alabama	104430	256	84006	80.441888889	256	193	21	35	1		6	84006	64316	4813	5816	7624		1437	80.441888889	61.587888889	4.609	5.5688888889	7.301		1.3758888889	193														7
01057	Fayette County	Fayette County, Alabama	17241	94	11039	64.027888889	94	76	4	11	1		2	11039	9490	541	795	90		123	64.027888889	55.042888889	3.1378888889	4.6108888889	0.52188888889		0.71288888889	76	1													2
01059	Franklin County	Franklin County, Alabama	31704	102	20416	64.396	102	89	4	6	1		2	20416	16733	526	1195	1487		475	64.396	52.778888889	1.6588888889	3.7688888889	4.6898888889		1.498	89						6								1
01061	Geneva County	Geneva County, Alabama	26790	102	16488	61.545	102	69	9	20	1		3	16488	12807	1156	1960	50		515	61.545	47.805	4.3148888889	7.3158888889	0.187		1.9218888889	69														16
01063	Greene County	Greene County, Alabama	9045	28	2425	26.81	28	12	7	8	1		0	2425	1134	857	375	37		22	26.81	12.537	9.475	4.146	0.40888888889		0.243	12
01065	Hale County	Hale County, Alabama	15760	69	9531	60.475888889	69	25	24	16	1	1	2	9531	4362	3493	1386	25	100	165	60.475888889	27.677888889	22.163888889	8.7938888889	0.159	0.63488888889	1.047	25
01067	Henry County	Henry County, Alabama	17302	43	8195	47.363888889	43	30	8	5				8195	6025	1266	904				47.363888889	34.823	7.317	5.225				30														1
01069	Houston County	Houston County, Alabama	101547	210	81059	79.824	210	152	18	31	1	1	7	81059	60486	3855	12245	2551	40	1882	79.824	59.564888889	3.796	12.057888889	2.512	0.039	1.853	152						1			1					16
01071	Jackson County	Jackson County, Alabama	53227	145	28922	54.337	145	118	6	18	1		2	28922	24116	845	2116	1515		330	54.337	45.307888889	1.588	3.975	2.846		0.62	118														1
01073	Jefferson County	Jefferson County, Alabama	658466	1198	552254	83.87	1198	710	257	150	32	4	45	552254	308984	106653	67037	55083	1424	13073	83.87	46.925	16.196888889	10.181	8.365	0.216	1.985	710						1			6		1			18		1
01075	Lamar County	Lamar County, Alabama	14564	90	11042	75.816888889	90	68	7	15				11042	8902	1085	1055				75.816888889	61.123	7.45	7.2438888889				68														2
01077	Lauderdale County	Lauderdale County, Alabama	92709	206	54063	58.314888889	206	144	19	38	2		3	54063	40963	2346	8079	1948		727	58.314888889	44.183888889	2.53	8.714	2.101		0.784	144						1								1
01079	Lawrence County	Lawrence County, Alabama	34339	81	17919	52.183	81	61	7	12	1		0	17919	15711	944	1175	87		2	52.183	45.752888889	2.7488888889	3.4218888889	0.25288888889		0.00588888889	61														2
01081	Lee County	Lee County, Alabama	140247	175	56996	40.639888889	175	93	41	30	2		9	56996	30090	7368	15250	2872		1416	40.639888889	21.455	5.2538888889	10.873888889	2.048		1.0098888889	93														8
01083	Limestone County	Limestone County, Alabama	82782	166	43018	51.964888889	166	122	14	25	1		4	43018	33582	866	4899	2462		1209	51.964888889	40.567	1.046	5.9178888889	2.9738888889		1.4598888889	122										1				1
01085	Lowndes County	Lowndes County, Alabama	11299	50	6217	55.023	50	21	12	16			1	6217	2439	2265	1512			1	55.023	21.586	20.046	13.381888889			0.00888888889	21														1
01087	Macon County	Macon County, Alabama	21452	67	9583	44.672	67	18	28	16	1		4	9583	2695	4945	1164	100		679	44.672	12.562888889	23.050888889	5.4258888889	0.466		3.1648888889	18														1
01089	Madison County	Madison County, Alabama	334811	432	168830	50.425	432	284	41	72	6	2	27	168830	105503	6710	35533	14157	340	6587	50.425	31.511	2.0038888889	10.612888889	4.228	0.102	1.967	284						1			1					7		3
01091	Marengo County	Marengo County, Alabama	21027	88	16244	77.252888889	88	50	14	20	1		3	16244	10671	3057	1906	386		224	77.252888889	50.749	14.537888889	9.065	1.8358888889		1.065	50														1
01093	Marion County	Marion County, Alabama	30776	112	18828	61.177888889	112	95	3	12	1		1	18828	16308	366	1460	474		220	61.177888889	52.988888889	1.189	4.7438888889	1.54		0.715	95						3								2
01095	Marshall County	Marshall County, Alabama	93019	216	60942	65.515888889	216	169	4	38	2		3	60942	43707	372	7868	8382		613	65.515888889	46.987	0.4	8.4578888889	9.0108888889		0.65888888889	169														5
01097	Mobile County	Mobile County, Alabama	412992	599	253133	61.291888889	599	354	99	79	35	2	30	253133	149286	34124	30312	32003	724	6684	61.291888889	36.147	8.2628888889	7.34	7.7488888889	0.175	1.6178888889	354						5			2		1			36
01099	Monroe County	Monroe County, Alabama	23068	88	14959	64.847	88	51	19	15	1		2	14959	8597	4578	1377	100		307	64.847	37.268	19.846	5.9688888889	0.43388888889		1.331	51														7
01101	Montgomery County	Montgomery County, Alabama	229363	354	159955	69.738888889	354	182	89	54	9	1	19	159955	69894	44089	31983	9480	85	4424	69.738888889	30.473	19.221888889	13.943888889	4.1328888889	0.037	1.9288888889	182						1			2					6
01103	Morgan County	Morgan County, Alabama	119490	250	83260	69.678888889	250	179	19	46	1		5	83260	59647	2605	11687	8380		941	69.678888889	49.918	2.18	9.781	7.0128888889		0.788	179														4					2
01105	Perry County	Perry County, Alabama	10591	44	5710	53.913888889	44	21	11	12			0	5710	2905	1864	936			5	53.913888889	27.429	17.6	8.8378888889			0.047	21														1
01107	Pickens County	Pickens County, Alabama	19746	98	13500	68.367888889	98	62	15	19	1		1	13500	9795	1716	1603	74		312	68.367888889	49.605	8.69	8.118	0.375		1.58	62														2
01109	Pike County	Pike County, Alabama	32899	89	16755	50.929	89	52	19	14	1		3	16755	10098	3675	2442	215		325	50.929	30.693888889	11.170888889	7.423	0.654		0.988	52														6
01111	Randolph County	Randolph County, Alabama	22913	106	13134	57.321	106	69	9	26	1		1	13134	9053	1953	1978	149		1	57.321	39.51	8.5238888889	8.6328888889	0.65		0.004	69														1
01113	Russell County	Russell County, Alabama	52947	133	36790	69.485	133	74	38	14	4		3	36790	23650	8303	2444	1595		798	69.485	44.667	15.681888889	4.6158888889	3.012		1.507	74														8
01115	St. Clair County	St. Clair County, Alabama	83593	154	39768	47.573	154	121	12	18	1		2	39768	34066	1778	2856	1056		12	47.573	40.751888889	2.1268888889	3.417	1.263		0.014	121						1								6
01117	Shelby County	Shelby County, Alabama	195085	230	85708	43.933888889	230	172	12	38	1	1	6	85708	61933	2421	16076	2883	58	2337	43.933888889	31.747	1.241	8.2408888889	1.4778888889	0.03	1.198	172						1			3					11
01119	Sumter County	Sumter County, Alabama	13763	52	4970	36.111	52	26	11	13	1		1	4970	2664	1499	769	37		1	36.111	19.356	10.892	5.5868888889	0.269		0.007	26
01121	Talladega County	Talladega County, Alabama	82291	209	44005	53.475	209	139	25	37	4		4	44005	33499	3645	4538	1769		554	53.475	40.707888889	4.4288888889	5.5148888889	2.15		0.673	139														7
01123	Tallapoosa County	Tallapoosa County, Alabama	41616	142	28905	69.455888889	142	86	16	33	1		6	28905	19714	3526	4580	894		191	69.455888889	47.370888889	8.473	11.004888889	2.148		0.45888888889	86														4
01125	Tuscaloosa County	Tuscaloosa County, Alabama	194656	311	104315	53.588888889	311	208	45	47	2		9	104315	71803	14428	12415	3729		1940	53.588888889	36.887	7.412	6.378	1.916		0.997	208						1								5
01127	Walker County	Walker County, Alabama	67023	217	43800	65.350888889	217	180	8	25	1		3	43800	39118	1087	2552	523		520	65.350888889	58.364888889	1.6218888889	3.8078888889	0.77988888889		0.77588888889	180						1								9
01129	Washington County	Washington County, Alabama	17581	88	10284	58.495	88	55	12	19	2			10284	7391	1621	1242	30			58.495	42.039888889	9.22	7.064	0.171			55														10
01131	Wilcox County	Wilcox County, Alabama	11670	72	7124	61.045	72	34	25	8	3		2	7124	3442	3007	568	12		95	61.045	29.493888889	25.767	4.867	0.103		0.814	34																2
01133	Winston County	Winston County, Alabama	24484	75	14974	61.158	75	62		10	1		2	14974	13499		1117	223		135	61.158	55.134		4.5618888889	0.91088888889		0.55088888889	62						1								2
02013	Aleutians East Borough	Aleutians East Borough, Alaska	3141	8	741	23.590888889	8	4				4	0	741	134				599	8	23.590888889	4.2658888889				19.069888889	0.25488888889	4
02016	Aleutians West Census Area	Aleutians West Census Area, Alaska	5561	12	1365	24.546	12	3		1	1	6	1	1365	232		82	185	754	112	24.546	4.1718888889		1.475	3.327	13.559	2.014	3														1
02020	Anchorage Municipality	Anchorage Municipality, Alaska	291826	326	102804	35.227888889	326	195	8	46	12	8	57	102804	44678	1128	11427	22969	2215	20387	35.227888889	15.309888889	0.387	3.9158888889	7.8708888889	0.75888888889	6.9858888889	195														24
02050	Bethel Census Area	Bethel Census Area, Alaska	17013	55	9011	52.964888889	55	11		18	8	17	1	9011	501		2216	3244	2852	198	52.964888889	2.9448888889		13.025	19.068	16.763888889	1.164	11														2
02060	Bristol Bay Borough	Bristol Bay Borough, Alaska	997	6	293	29.387888889	6	2			1	3	0	293	6			60	226	1	29.387888889	0.60188888889			6.0178888889	22.668	0.1	2
02068	Denali Borough	Denali Borough, Alaska	1826	8	509	27.875	8	6			1		1	509	310			112		87	27.875	16.977			6.134		4.7648888889	6														2
02070	Dillingham Census Area	Dillingham Census Area, Alaska	4847	25	2502	51.62	25	9		6	2	7	1	2502	442		436	578	988	58	51.62	9.1188888889		8.995	11.925	20.384	1.197	9														3
02090	Fairbanks North Star Borough	Fairbanks North Star Borough, Alaska	97581	123	28104	28.800888889	123	71	6	17	5	1	23	28104	13987	471	3969	4195	135	5347	28.800888889	14.334	0.483	4.067	4.299	0.13788888889	5.4798888889	71														6
02100	Haines Borough	Haines Borough, Alaska	2508	16	877	34.968	16	8		2	3		3	877	344		149	185		199	34.968	13.715888889		5.9408888889	7.376		7.9348888889	8														2
02105	Hoonah-Angoon Census Area	Hoonah-Angoon Census Area, Alaska	2150	15	633	29.442	15	5		1	6	2	1	633	198		21	125	200	89	29.442	9.209		0.97688888889	5.814	9.3018888889	4.1398888889	5														3
02110	Juneau City and Borough	Juneau City and Borough, Alaska	31275	47	8969	28.677888889	47	22		10	2	1	12	8969	2867		1933	1900	150	2119	28.677888889	9.167		6.181	6.075	0.47988888889	6.775	22														1
02122	Kenai Peninsula Borough	Kenai Peninsula Borough, Alaska	55400	123	17843	32.207888889	123	81		15	6	8	13	17843	9688		1407	2810	859	3079	32.207888889	17.487		2.5398888889	5.0718888889	1.5508888889	5.5578888889	81														9
02130	Ketchikan Gateway Borough	Ketchikan Gateway Borough, Alaska	13477	31	4246	31.506	31	21		4	2		4	4246	1917		643	920		766	31.506	14.224		4.771	6.826		5.684	21														1
02150	Kodiak Island Borough	Kodiak Island Borough, Alaska	13592	34	3818	28.089888889	34	16		3	1	10	4	3818	1239		217	500	1399	463	28.089888889	9.1158888889		1.597	3.6788888889	10.293	3.406	16														1
02164	Lake and Peninsula Borough	Lake and Peninsula Borough, Alaska	1631	10	1148	70.386	10					10	0	1148					1143	5	70.386					70.079888889	0.30688888889
02170	Matanuska-Susitna Borough	Matanuska-Susitna Borough, Alaska	88995	116	26656	29.951888889	116	74	1	17	4	1	19	26656	15076	193	2271	3354	112	5650	29.951888889	16.94	0.21688888889	2.5518888889	3.7688888889	0.126	6.349	74														4
02180	Nome Census Area	Nome Census Area, Alaska	9492	35	4463	47.018888889	35	18		9	5	2	1	4463	1127		2198	880	100	158	47.018888889	11.873		23.156	9.2708888889	1.0538888889	1.6648888889	18														5
02185	North Slope Borough	North Slope Borough, Alaska	9430	17	1539	16.319888889	17	7		7	2		1	1539	453		797	165		124	16.319888889	4.8038888889		8.4518888889	1.75		1.315	7														4
02188	Northwest Arctic Borough	Northwest Arctic Borough, Alaska	7523	25	2385	31.702888889	25	20		3	1		1	2385	1644		408	240		93	31.702888889	21.853		5.4228888889	3.1898888889		1.2358888889	20														2
02195	Petersburg Census Area	Petersburg Census Area, Alaska	3815	14	1184	31.035	14	7		4	1	1	1	1184	432		505	90	15	142	31.035	11.323888889		13.237	2.3588888889	0.393	3.7218888889	7														2
02198	Prince of Wales-Hyder Census Area	Prince of Wales-Hyder Census Area, Alaska	5559	30	1759	31.642	30	15		3	9		3	1759	965		145	450		199	31.642	17.359		2.6078888889	8.095		3.5798888889	15														2
02201	Prince of Wales-Outer Ketchikan	Prince of Wales-Outer Ketchikan, Alaska
02220	Sitka City and Borough	Sitka City and Borough, Alaska	8881	21	2895	32.598	21	10		5	1	1	4	2895	928		802	460	300	405	32.598	10.448888889		9.031	5.1798888889	3.378	4.56	10														1
02230	Skagway Municipality	Skagway Municipality, Alaska	968	7	270	27.893	7	1		4	1		1	270	2		65	125		78	27.893	0.20688888889		6.715	12.912888889		8.0578888889	1
02231	Skagway-Yakutat-Angoon	Skagway-Yakutat-Angoon, Alaska
02232	Skagway-Hoonah-Angoon	Skagway-Hoonah-Angoon, Alaska
02240	Southeast Fairbanks Census Area	Southeast Fairbanks Census Area, Alaska	7029	26	1996	28.397	26	18		4	2		2	1996	1014		182	366		434	28.397	14.425888889		2.589	5.207		6.174	18														2
02261	Valdez-Cordova Census Area	Valdez-Cordova Census Area, Alaska	9636	39	3329	34.548	39	21	1	5	3	4	5	3329	1563	184	345	437	328	472	34.548	16.219888889	1.91	3.5798888889	4.535	3.4038888889	4.8978888889	21														2
02270	Wade Hampton Census Area	Wade Hampton Census Area, Alaska	7459	26	6478	86.848	26	9			12	5	0	6478	714			4713	1020	31	86.848	9.5718888889			63.185	13.675	0.416	9														4
02275	Wrangell City and Borough	Wrangell City and Borough, Alaska	2369	12	916	38.666	12	4		4	2		2	916	282		184	300		150	38.666	11.904		7.767	12.664		6.332	4														1
02280	Wrangell-Petersburg	Wrangell-Petersburg, Alaska
02282	Yakutat City and Borough	Yakutat City and Borough, Alaska	662	3	163	24.621888889	3	1			1		1	163	53			50		60	24.621888889	8.006			7.553		9.0628888889	1														1
02290	Yukon-Koyukuk Census Area	Yukon-Koyukuk Census Area, Alaska	5588	36	3937	70.454888889	36	5		18	10	3	0	3937	164		2148	1453	85	87	70.454888889	2.935		38.439888889	26.001888889	1.521	1.557	5														2
04001	Apache County	Apache County, Arizona	71518	132	34926	48.835	132	73		11	13		35	34926	3834		715	15000		15377	48.835	5.3608888889		1	20.974		21.500888889	73						1								9				1
04003	Cochise County	Cochise County, Arizona	131346	207	53070	40.405	207	131	3	26	16	1	30	53070	13773	862	3386	26615	50	8384	40.405	10.485888889	0.65588888889	2.578	20.262888889	0.038	6.3828888889	131									1					15
04005	Coconino County	Coconino County, Arizona	134421	182	39909	29.689888889	182	98	2	18	9	1	54	39909	10785	171	3756	6750	150	18297	29.689888889	8.023	0.127	2.794	5.0218888889	0.112	13.612	98									1					9
04007	Gila County	Gila County, Arizona	53597	92	20145	37.586	92	54		11	10		17	20145	5416		1454	8519		4756	37.586	10.104888889		2.7128888889	15.894888889		8.8738888889	54														7
04009	Graham County	Graham County, Arizona	37220	65	20563	55.247	65	24		4	6	1	30	20563	1985		561	6194	30	11793	55.247	5.3328888889		1.507	16.641888889	0.081	31.685	24														3
04011	Greenlee County	Greenlee County, Arizona	8437	19	4442	52.649	19	10		2	3		4	4442	571		34	2608		1229	52.649	6.768		0.403	30.911		14.566888889	10														1
04012	La Paz County	La Paz County, Arizona	20489	39	4909	23.959	39	27	1	3	4		4	4909	2314	174	302	1109		1010	23.959	11.293888889	0.849	1.474	5.413		4.9288888889	27														4
04013	Maricopa County	Maricopa County, Arizona	3817117	2299	1491480	39.073	2299	1206	48	241	100	24	680	1491480	534453	6278	104145	520651	13379	312574	39.073	14.000888889	0.164	2.728	13.64	0.35088888889	8.189	1206					1	5			7	1		1		120			2	2
04015	Mohave County	Mohave County, Arizona	200186	139	44735	22.346888889	139	97	1	12	5	2	22	44735	13180		4061	18500	64	8930	22.346888889	6.584		2.0288888889	9.2408888889	0.032	4.4608888889	97														10
04017	Navajo County	Navajo County, Arizona	107449	194	46910	43.657888889	194	98	2	18	14		62	46910	13966	207	1410	6600		24727	43.657888889	12.997888889	0.193	1.3118888889	6.142		23.012888889	98					1									17
04019	Pima County	Pima County, Arizona	980263	636	390546	39.841	636	362	14	77	50	5	128	390546	98278	4190	37037	203770	2260	45011	39.841	10.026	0.42688888889	3.778	20.787	0.231	4.592	362						1			1	1				32			1
04021	Pinal County	Pinal County, Arizona	375770	245	81614	21.718888889	245	155	3	21	20	1	45	81614	20514	369	5869	39268	200	15394	21.718888889	5.459	0.098	1.5618888889	10.45	0.053	4.0968888889	155					1									26		1
04023	Santa Cruz County	Santa Cruz County, Arizona	47420	43	18651	39.331888889	43	29		4	7		3	18651	2009		459	15217		966	39.331888889	4.2368888889		0.96788888889	32.089888889		2.037	29														4			1
04025	Yavapai County	Yavapai County, Arizona	211033	240	54822	25.977888889	240	156		22	14	1	47	54822	22957		4525	16500	100	10740	25.977888889	10.878		2.144	7.8188888889	0.047	5.089	156		1				2			2	1				15				1
04027	Yuma County	Yuma County, Arizona	195751	141	73206	37.398	141	92	3	14	7		25	73206	18341	222	4078	43401		7164	37.398	9.37	0.11288888889	2.0828888889	22.171888889		3.66	92						2			1					13
05001	Arkansas County	Arkansas County, Arkansas	19019	66	13578	71.391888889	66	41	7	16	1		1	13578	9709	1032	2500	300		37	71.391888889	51.049	5.4258888889	13.144888889	1.5768888889		0.195	41						7								4
05003	Ashley County	Ashley County, Arkansas	21853	100	19524	89.341888889	100	65	19	12	2		2	19524	14265	3469	1009	694		87	89.341888889	65.276888889	15.874	4.617	3.176		0.398	65						9								4
05005	Baxter County	Baxter County, Arkansas	41513	92	21158	50.967	92	74	2	9	1		6	21158	14884	499	2528	2359		888	50.967	35.854	1.2018888889	6.0898888889	5.6828888889		2.139	74						2			1					4
05007	Benton County	Benton County, Arkansas	221339	295	109019	49.254	295	228		43	4		20	109019	72566		14839	16757		4857	49.254	32.785		6.704	7.5708888889		2.194	228						5								23
05009	Boone County	Boone County, Arkansas	36903	98	27467	74.429888889	98	82		13	1		2	27467	23485		2437	970		575	74.429888889	63.639888889		6.604	2.6288888889		1.558	82						4								10					2
05011	Bradley County	Bradley County, Arkansas	11508	58	9409	81.761	58	30	15	11	1		1	9409	5785	2263	972	389			81.761	50.268888889	19.665	8.4458888889	3.3798888889			30						1								1		1
05013	Calhoun County	Calhoun County, Arkansas	5368	22	2405	44.802888889	22	17	1	4				2405	1992	177	236				44.802888889	37.108888889	3.2968888889	4.396				17						2								4
05015	Carroll County	Carroll County, Arkansas	27446	73	10843	39.506888889	73	56		8	2		7	10843	7926		1479	950		488	39.506888889	28.879		5.389	3.4608888889		1.778	56						2								5
05017	Chicot County	Chicot County, Arkansas	11800	39	6282	53.237	39	23	7	6	1		2	6282	4240	999	498	525		20	53.237	35.931888889	8.4658888889	4.22	4.449		0.169	23						2								3
05019	Clark County	Clark County, Arkansas	22995	84	15623	67.940888889	84	58	9	15	1		1	15623	12259	1291	1735	80		258	67.940888889	53.312	5.614	7.545	0.348		1.122	58						4								5
05021	Clay County	Clay County, Arkansas	16083	57	7159	44.512888889	57	48		6	1		2	7159	6355		774	30			44.512888889	39.513888889		4.813	0.187			48						4		1						2
05023	Cleburne County	Cleburne County, Arkansas	25970	62	12988	50.012	62	51		8	1		2	12988	9580		2408	405		595	50.012	36.888888889		9.2718888889	1.5588888889		2.291	51						3								2		1
05025	Cleveland County	Cleveland County, Arkansas	8689	36	4269	49.131	36	23	3	10				4269	3392	331	546				49.131	39.037888889	3.809	6.284				23						11								2
05027	Columbia County	Columbia County, Arkansas	24552	73	12995	52.927888889	73	33	21	16	1		2	12995	7487	3082	1972	220		234	52.927888889	30.493888889	12.553	8.0318888889	0.896		0.95288888889	33						8								2
05029	Conway County	Conway County, Arkansas	21273	66	10387	48.826888889	66	46	6	8	4		2	10387	6533	872	846	1791		345	48.826888889	30.71	4.099	3.977	8.4188888889		1.6218888889	46						9								4
05031	Craighead County	Craighead County, Arkansas	96443	170	54194	56.192888889	170	129	5	24	2		10	54194	44184	655	5408	2470		1477	56.192888889	45.813888889	0.679	5.607	2.5608888889		1.531	129						3			1					11
05033	Crawford County	Crawford County, Arkansas	61948	128	31172	50.319888889	128	107		16	2		3	31172	25526		3767	1263		616	50.319888889	41.206		6.081	2.039		0.99388888889	107						9					1			16
05035	Crittenden County	Crittenden County, Arkansas	50902	79	24856	48.831	79	48	17	8	3		3	24856	16649	4466	2805	525		411	48.831	32.707888889	8.7738888889	5.5108888889	1.031		0.807	48						3			1					3
05037	Cross County	Cross County, Arkansas	17870	59	12130	67.878888889	59	42	6	10	1			12130	8988	1289	1503	350			67.878888889	50.297	7.2128888889	8.4108888889	1.9588888889			42	1					2								8
05039	Dallas County	Dallas County, Arkansas	8116	40	4735	58.341888889	40	18	8	10	1		3	4735	2824	1220	591	36		64	58.341888889	34.794888889	15.031888889	7.2818888889	0.444		0.78888888889	18						2								4
05041	Desha County	Desha County, Arkansas	13008	52	8525	65.537	52	32	10	7	2		1	8525	6173	1380	856	82		34	65.537	47.455	10.609	6.581	0.62988888889		0.26088888889	32						2								5
05043	Drew County	Drew County, Arkansas	18509	68	13284	71.77	68	39	13	12	1		3	13284	8917	2069	1754	242		302	71.77	48.176888889	11.178	9.476	1.307		1.632	39						4								3		1
05045	Faulkner County	Faulkner County, Arkansas	113237	144	53936	47.631	144	112	5	21	1		5	53936	39848	744	6728	5089		1527	47.631	35.189888889	0.657	5.942	4.4938888889		1.348	112						3								7
05047	Franklin County	Franklin County, Arkansas	18125	46	7578	41.81	46	34		9	2		1	7578	5699		1166	710		3	41.81	31.443		6.4328888889	3.917		0.017	34						5								6
05049	Fulton County	Fulton County, Arkansas	12245	49	5397	44.075	49	41		6			2	5397	4993		402			2	44.075	40.775888889		3.2828888889			0.016	41						1		1						3
05051	Garland County	Garland County, Arkansas	96024	193	51057	53.171	193	134	13	29	3	4	10	51057	31254	2578	10744	4501	391	1589	53.171	32.548	2.685	11.189	4.6868888889	0.407	1.655	134						21			2					6
05053	Grant County	Grant County, Arkansas	17853	50	8562	47.957888889	50	38	2	8	1		1	8562	7283	307	904	68			47.957888889	40.793888889	1.7198888889	5.064	0.381			38						20								4
05055	Greene County	Greene County, Arkansas	42090	100	23179	55.07	100	81		16	1		2	23179	19964		2582	410		223	55.07	47.431888889		6.134	0.974		0.52988888889	81						4								2
05057	Hempstead County	Hempstead County, Arkansas	22609	67	11496	50.847	67	38	12	14	1		2	11496	7340	2268	1277	386		225	50.847	32.464888889	10.031	5.6478888889	1.707		0.99488888889	38						2								2
05059	Hot Spring County	Hot Spring County, Arkansas	32923	94	15885	48.249	94	72	7	13	1		1	15885	12736	1505	1552	90		2	48.249	38.683888889	4.571	4.714	0.273		0.00588888889	72						30								11
05061	Howard County	Howard County, Arkansas	13789	59	8135	58.996	59	36	11	8	1		3	8135	5521	1589	794	150		81	58.996	40.038888889	11.523888889	5.7578888889	1.088		0.587	36						2								2
05063	Independence County	Independence County, Arkansas	36647	107	21239	57.955888889	107	85	2	16	1		3	21239	17227	308	2988	350		366	57.955888889	47.007888889	0.84	8.153	0.955		0.999	85						14								7
05065	Izard County	Izard County, Arkansas	13696	61	6748	49.269888889	61	48	1	10	1		1	6748	5653	175	784	125		11	49.269888889	41.275	1.2778888889	5.724	0.913		0.08	48						7								5
05067	Jackson County	Jackson County, Arkansas	17997	73	10150	56.398	73	57	4	10	1		1	10150	8559	536	1005	50			56.398	47.557888889	2.978	5.584	0.27788888889			57						5								5
05069	Jefferson County	Jefferson County, Arkansas	77435	188	46297	59.787888889	188	105	53	22	3		5	46297	26985	11335	5881	1121		975	59.787888889	34.849	14.637888889	7.595	1.448		1.2588888889	105						18								6
05071	Johnson County	Johnson County, Arkansas	25540	60	12182	47.698	60	49		7	1		3	12182	9764		915	618		885	47.698	38.23		3.5828888889	2.4198888889		3.4648888889	49						2								9
05073	Lafayette County	Lafayette County, Arkansas	7645	23	3367	44.042	23	15	4	4			0	3367	2495	497	373			2	44.042	32.636	6.501	4.8788888889			0.026	15						1								2
05075	Lawrence County	Lawrence County, Arkansas	17415	72	9202	52.839888889	72	58		12	1		1	9202	8078		1038	85		1	52.839888889	46.385		5.96	0.488		0.00588888889	58						7								5
05077	Lee County	Lee County, Arkansas	10424	34	3719	35.676888889	34	22	4	6	1		1	3719	2618	652	394	54		1	35.676888889	25.115	6.2548888889	3.7798888889	0.51788888889		0.01	22						5								1
05079	Lincoln County	Lincoln County, Arkansas	14134	40	5145	36.401888889	40	29	5	4	2		0	5145	3763	821	451	105		5	36.401888889	26.624	5.809	3.191	0.74288888889		0.035	29						8								3
05081	Little River County	Little River County, Arkansas	13171	51	7838	59.51	51	32	7	7	2		3	7838	6325	616	728	86		83	59.51	48.022	4.677	5.527	0.653		0.62988888889	32						2								2
05083	Logan County	Logan County, Arkansas	22353	95	17807	79.662888889	95	74	2	8	8		3	17807	14592	367	1335	1507		6	79.662888889	65.279888889	1.642	5.9718888889	6.742		0.027	74						4								12
05085	Lonoke County	Lonoke County, Arkansas	68356	114	30607	44.775888889	114	87	4	17	2		4	30607	24578	541	4039	155		1294	44.775888889	35.956	0.791	5.909	0.227		1.8928888889	87						12								4
05087	Madison County	Madison County, Arkansas	15717	41	5874	37.374	41	34		4	1		2	5874	4958		508	150		258	37.374	31.544888889		3.232	0.95388888889		1.642	34						1								4					1
05089	Marion County	Marion County, Arkansas	16653	40	6353	38.149	40	30		8	1		1	6353	5093		917	340		3	38.149	30.582888889		5.507	2.042		0.018	30						1								2
05091	Miller County	Miller County, Arkansas	43462	94	26253	60.403888889	94	70	11	11	1		1	26253	19930	2038	2879	1404		2	60.403888889	45.856	4.689	6.6238888889	3.2298888889		0.005	70						3								6
05093	Mississippi County	Mississippi County, Arkansas	46480	131	31145	67.007	131	95	16	15	2		3	31145	24845	3027	2073	500		700	67.007	53.452888889	6.512	4.46	1.0758888889		1.506	95														7
05095	Monroe County	Monroe County, Arkansas	8149	38	5668	69.554888889	38	22	7	8	1			5668	4033	838	732	65			69.554888889	49.491	10.282888889	8.9828888889	0.798			22						5								2
05097	Montgomery County	Montgomery County, Arkansas	9487	31	4163	43.881	31	25	1	4	1			4163	3532	178	353	100			43.881	37.23	1.876	3.721	1.0538888889			25						2								2
05099	Nevada County	Nevada County, Arkansas	8997	35	4045	44.958888889	35	18	11	6				4045	1996	1469	580				44.958888889	22.184888889	16.328	6.4468888889				18						2								1
05101	Newton County	Newton County, Arkansas	8330	29	2244	26.938888889	29	25		1			3	2244	2137		80			27	26.938888889	25.654		0.95988888889			0.324	25						1								4
05103	Ouachita County	Ouachita County, Arkansas	26120	131	23963	91.741888889	131	65	42	21	1		2	23963	13411	8165	2114	100		173	91.741888889	51.344	31.26	8.093	0.383		0.662	65						7								8
05105	Perry County	Perry County, Arkansas	10445	24	3744	35.844888889	24	20	1	1	1		1	3744	3324	120	50	250			35.844888889	31.824	1.149	0.479	2.3928888889			20														4
05107	Phillips County	Phillips County, Arkansas	21757	59	11039	50.737888889	59	30	18	8	1		2	11039	6170	3434	1052	216		167	50.737888889	28.358888889	15.783	4.835	0.99288888889		0.76788888889	30						1								2
05109	Pike County	Pike County, Arkansas	11291	57	6601	58.462	57	45	1	8	1		2	6601	5540	184	456	250		171	58.462	49.066	1.63	4.039	2.214		1.514	45						11								5
05111	Poinsett County	Poinsett County, Arkansas	24583	89	16482	67.046	89	72	2	11	2		2	16482	14663	197	1278	209		135	67.046	59.647	0.80088888889	5.199	0.85		0.549	72						1								5
05113	Polk County	Polk County, Arkansas	20662	70	11099	53.716888889	70	60		7	1		2	11099	8788		1209	570		532	53.716888889	42.531888889		5.8508888889	2.7588888889		2.575	60						1			1					3
05115	Pope County	Pope County, Arkansas	61754	151	28676	46.436	151	129	3	13	3		3	28676	21515	365	4163	1527		1106	46.436	34.839888889	0.591	6.7408888889	2.473		1.791	129						6								26		1
05117	Prairie County	Prairie County, Arkansas	8715	29	4362	50.051888889	29	22	1	5	1			4362	3248	178	760	176			50.051888889	37.268888889	2.042	8.7208888889	2.0198888889			22	1					7								2
05119	Pulaski County	Pulaski County, Arkansas	382748	557	222466	58.123	557	351	75	82	15	3	31	222466	128692	21575	38729	23960	398	9112	58.123	33.623	5.6368888889	10.118888889	6.26	0.104	2.3808888889	351	1					22			2					24
05121	Randolph County	Randolph County, Arkansas	17969	54	10577	58.862	54	49		2	2		1	10577	8689		288	1300		300	58.862	48.356		1.603	7.2348888889		1.6698888889	49						1								2
05123	St. Francis County	St. Francis County, Arkansas	28258	77	14687	51.975	77	44	19	11	1		2	14687	9596	3733	1266	92			51.975	33.958888889	13.209888889	4.4798888889	0.32588888889			44	1					3								2
05125	Saline County	Saline County, Arkansas	107118	146	43486	40.595888889	146	121	6	17	1		1	43486	33609	1081	6680	2113		3	40.595888889	31.375888889	1.0088888889	6.2358888889	1.973		0.00288888889	121						33								7
05127	Scott County	Scott County, Arkansas	11233	56	6417	57.125888889	56	47		5	1		3	6417	5434		248	429		306	57.125888889	48.375		2.2078888889	3.8188888889		2.7238888889	47						2								6
05129	Searcy County	Searcy County, Arkansas	8195	36	3744	45.686	36	32	1	2			1	3744	3350	178	216				45.686	40.879	2.1718888889	2.6358888889				32						2								5
05131	Sebastian County	Sebastian County, Arkansas	125744	215	86374	68.689888889	215	157	4	34	6	1	13	86374	57844	555	12423	12251	60	3241	68.689888889	46.000888889	0.441	9.8798888889	9.743	0.048	2.5768888889	157						6								18
05133	Sevier County	Sevier County, Arkansas	17058	50	9174	53.780888889	50	37	1	9	1	1	1	9174	7062	196	664	1200	51	1	53.780888889	41.4	1.149	3.8928888889	7.0348888889	0.299	0.00588888889	37						5								3
05135	Sharp County	Sharp County, Arkansas	17264	78	11580	67.075888889	78	59		14	1		4	11580	9339		1384	471		386	67.075888889	54.095		8.017	2.728		2.2358888889	59						10								5
05137	Stone County	Stone County, Arkansas	12394	41	5975	48.208888889	41	36		2	1		2	5975	5059		568	138		210	48.208888889	40.818		4.5828888889	1.113		1.694	36						6								3					1
05139	Union County	Union County, Arkansas	41639	158	34674	83.273	158	102	33	19	1		3	34674	22629	7931	3064	671		379	83.273	54.346	19.046888889	7.3578888889	1.6108888889		0.90988888889	102						8								11
05141	Van Buren County	Van Buren County, Arkansas	17295	49	7057	40.804	49	42		4	2		1	7057	5651		1051	354		1	40.804	32.674		6.077	2.0468888889		0.00588888889	42						2								3
05143	Washington County	Washington County, Arkansas	203065	275	115249	56.754888889	275	208	1	37	4	1	24	115249	68218	626	16428	25134	300	4543	56.754888889	33.593888889	0.308	8.09	12.376888889	0.148	2.237	208						7			1					14
05145	White County	White County, Arkansas	77076	206	45037	58.432	206	166	4	30	2		4	45037	39009	647	3838	749		794	58.432	50.611	0.839	4.9798888889	0.972		1.03	166						30								11
05147	Woodruff County	Woodruff County, Arkansas	7260	28	3317	45.688888889	28	19	2	6	1		0	3317	2440	303	491	45		38	45.688888889	33.608888889	4.174	6.7628888889	0.62		0.523	19	1					1								1
05149	Yell County	Yell County, Arkansas	22185	85	11304	50.952888889	85	64	2	15	2		2	11304	7813	251	1247	1800		193	50.952888889	35.217	1.131	5.621	8.114		0.86988888889	64						5								9		1				1
06001	Alameda County	Alameda County, California	1510271	1091	509573	33.741	1091	538	76	181	53	16	227	509573	123422	20716	40185	231500	6640	87110	33.741	8.1718888889	1.372	2.6608888889	15.328	0.44	5.7678888889	538						2						1		59
06003	Alpine County	Alpine County, California	1175	1	50	4.2548888889	1	1						50	50						4.2548888889	4.2548888889						1
06005	Amador County	Amador County, California	38091	47	9307	24.434	47	28		6	6	1	6	9307	3288		766	3887	150	1216	24.434	8.6318888889		2.0108888889	10.204888889	0.394	3.192	28						1								4
06007	Butte County	Butte County, California	220000	202	74981	34.081888889	202	129	4	24	7	2	36	74981	22822	475	6272	34101	280	11031	34.081888889	10.373888889	0.216	2.851	15.5	0.127	5.014	129						1								11
06009	Calaveras County	Calaveras County, California	45578	61	31428	68.953888889	61	40		8	5	2	6	31428	3717		972	25052	45	1642	68.953888889	8.1548888889		2.1328888889	54.964888889	0.099	3.603	40						1			1					4
06011	Colusa County	Colusa County, California	21419	29	11399	53.219	29	13		8	6		2	11399	1106		744	9170		379	53.219	5.164		3.474	42.812		1.769	13														5
06013	Contra Costa County	Contra Costa County, California	1049025	652	403596	38.473	652	352	34	101	34	8	123	403596	81120	10395	32693	228400	2435	48553	38.473	7.7328888889	0.991	3.117	21.772888889	0.23188888889	4.628	352						5			2		1			22
06015	Del Norte County	Del Norte County, California	28610	32	5962	20.838888889	32	22		4	1		5	5962	2682		436	1585		1259	20.838888889	9.3738888889		1.524	5.5398888889		4.4008888889	22														2
06017	El Dorado County	El Dorado County, California	181058	118	52016	28.729	118	69		11	6	2	30	52016	16538		2937	23298	315	8928	28.729	9.134		1.6218888889	12.868	0.174	4.931	69						1								3				1
06019	Fresno County	Fresno County, California	930450	701	481076	51.703888889	701	463	21	70	43	9	95	481076	126004	4160	16843	288324	7768	37977	51.703888889	13.541888889	0.44688888889	1.81	30.987888889	0.83488888889	4.082	463						3			7				1	50
06021	Glenn County	Glenn County, California	28122	49	11126	39.562888889	49	31	1	9	3		5	11126	2648	191	1343	6112		832	39.562888889	9.4158888889	0.679	4.7758888889	21.734		2.9588888889	31														3
06023	Humboldt County	Humboldt County, California	134623	177	28959	21.511	177	97		33	13	1	33	28959	9256		4364	9901	65	5373	21.511	6.875		3.242	7.3548888889	0.048	3.9908888889	97						4					1			16
06025	Imperial County	Imperial County, California	174528	123	67372	38.601888889	123	80	5	12	12		14	67372	12707	669	1137	49226		3633	38.601888889	7.281	0.383	0.65088888889	28.205		2.082	80														16
06027	Inyo County	Inyo County, California	18546	38	7973	42.989888889	38	23	1	5	5		4	7973	1494	178	845	4827		629	42.989888889	8.056	0.95988888889	4.556	26.026888889		3.392	23									2					2
06029	Kern County	Kern County, California	839631	615	403182	48.018888889	615	436	25	38	30	3	83	403182	114724	4026	7459	245836	450	30687	48.018888889	13.663888889	0.479	0.888	29.279	0.054	3.6548888889	436					1	9			7		1			45			1
06031	Kings County	Kings County, California	152982	112	84795	55.427888889	112	78	2	13	8		11	84795	10014	320	3586	66133		4742	55.427888889	6.5458888889	0.20888888889	2.344	43.229		3.1	78						2			2					13
06033	Lake County	Lake County, California	64665	81	16501	25.518	81	44		14	6	1	16	16501	5373		1141	6857	50	3080	25.518	8.309		1.764	10.604	0.077	4.763	44														4
06035	Lassen County	Lassen County, California	34895	41	8154	23.366888889	41	30		2	3		6	8154	3082		323	3389		1360	23.366888889	8.8318888889		0.92588888889	9.712		3.8968888889	30														4
06037	Los Angeles County	Los Angeles County, California	9818605	5773	5214110	53.103888889	5773	3249	290	860	275	76	1023	5214110	814611	112338	229056	3542994	63517	451594	53.103888889	8.2968888889	1.1438888889	2.3328888889	36.083888889	0.64688888889	4.599	3249					1	11			8	1	1	1	6	269	1	14		4
06039	Madera County	Madera County, California	150865	126	79953	52.996	126	89	5	14	3		15	79953	15077	685	2808	56566		4817	52.996	9.9938888889	0.454	1.8608888889	37.493888889		3.1928888889	89						1			1					10
06041	Marin County	Marin County, California	252409	204	109808	43.504	204	71	2	48	30	3	50	109808	8817	775	9458	77114	1525	12119	43.504	3.4928888889	0.30688888889	3.7468888889	30.550888889	0.604	4.8008888889	71									1					4
06043	Mariposa County	Mariposa County, California	18251	31	7728	42.343	31	20		3	3		5	7728	2048		578	4671		431	42.343	11.220888889		3.167	25.593		2.362	20									1					1
06045	Mendocino County	Mendocino County, California	87841	119	28737	32.714888889	119	54		25	11		29	28737	4912		2730	15081		6014	32.714888889	5.592		3.1078888889	17.168888889		6.8458888889	54														8
06047	Merced County	Merced County, California	255793	192	139353	54.478888889	192	124	8	18	18	1	23	139353	26640	1087	3673	102005	64	5884	54.478888889	10.415	0.425	1.4358888889	39.877888889	0.025	2.3	124						1			3					16
06049	Modoc County	Modoc County, California	9686	16	1465	15.125	16	8		3	2		3	1465	350		146	606		363	15.125	3.613		1.507	6.256		3.7478888889	8														1
06051	Mono County	Mono County, California	14202	16	13645	96.077888889	16	8		2	3		3	13645	395		58	12852		340	96.077888889	2.7808888889		0.408	90.494		2.394	8
06053	Monterey County	Monterey County, California	415057	287	205066	49.406888889	287	154	8	48	26	3	48	205066	23624	1199	11244	150050	640	18309	49.406888889	5.692	0.289	2.7088888889	36.151888889	0.154	4.4108888889	154						1			1					18	1		1
06055	Napa County	Napa County, California	136484	101	71383	52.300888889	101	55	2	14	8	2	20	71383	13323	364	2923	47968	80	6725	52.300888889	9.762	0.267	2.142	35.145888889	0.059	4.927	55														5
06057	Nevada County	Nevada County, California	98764	87	31053	31.442	87	45		12	4		26	31053	17527		2795	7999		2732	31.442	17.746		2.83	8.0988888889		2.766	45														2
06059	Orange County	Orange County, California	3010232	1519	1377585	45.762888889	1519	894	8	202	67	19	329	1377585	345893	2424	76574	797473	13406	141815	45.762888889	11.490888889	0.081	2.544	26.492	0.445	4.7108888889	894						2			7					68		1	1
06061	Placer County	Placer County, California	348432	253	133715	38.375888889	253	153		30	12	1	57	133715	58135		6376	51342	400	17462	38.375888889	16.684888889		1.83	14.734888889	0.11488888889	5.0118888889	153									2					13
06063	Plumas County	Plumas County, California	20007	41	4493	22.456888889	41	23		8	4		6	4493	1667		846	1216		764	22.456888889	8.3318888889		4.2288888889	6.078		3.8188888889	23									2					4
06065	Riverside County	Riverside County, California	2189641	1140	973004	44.437	1140	741	40	103	51	11	194	973004	240306	19170	29535	602765	3647	77581	44.437	10.975	0.875	1.349	27.527888889	0.167	3.5428888889	741						2			1					65
06067	Sacramento County	Sacramento County, California	1418788	876	525985	37.073	876	493	38	105	45	12	183	525985	157621	12585	33989	229725	5675	86390	37.073	11.109888889	0.88688888889	2.396	16.191888889	0.4	6.089	493		1			2	3			2		1		1	56
06069	San Benito County	San Benito County, California	55269	32	35690	64.575	32	21		3	3		5	35690	2694		687	31105		1204	64.575	4.874		1.2428888889	56.278888889		2.178	21														2
06071	San Bernardino County	San Bernardino County, California	2035210	1274	813804	39.986	1274	832	37	135	55	10	205	813804	243524	14969	26062	445334	3868	80047	39.986	11.965888889	0.736	1.281	21.881	0.19	3.9328888889	832						5			2					69				1
06073	San Diego County	San Diego County, California	3095313	1720	1359377	43.917	1720	974	52	211	115	19	349	1359377	302320	10857	74992	801850	7828	161530	43.917	9.767	0.35088888889	2.423	25.905	0.25288888889	5.2188888889	974					1	1			8	1			1	66	1	2	2	1
06075	San Francisco County	San Francisco County, California	805235	521	284310	35.307888889	521	199	51	91	50	16	114	284310	30348	13176	59308	120988	12670	47820	35.307888889	3.7688888889	1.6358888889	7.365	15.025	1.573	5.939	199													1	19
06077	San Joaquin County	San Joaquin County, California	685306	452	302267	44.106888889	452	304	17	43	18	2	68	302267	67940	3251	12067	183692	1368	33949	44.106888889	9.914	0.474	1.7608888889	26.804	0.2	4.9538888889	304						4			2					24			1
06079	San Luis Obispo County	San Luis Obispo County, California	269637	263	145470	53.95	263	138	3	56	17	2	47	145470	27483	1078	16099	89075	205	11530	53.95	10.193	0.4	5.971	33.035	0.076	4.2758888889	138						2			3					12
06081	San Mateo County	San Mateo County, California	718451	357	331338	46.118	357	166	12	74	22	5	78	331338	24771	2046	23840	243634	5350	31697	46.118	3.4478888889	0.285	3.3178888889	33.911	0.745	4.4118888889	166														25
06083	Santa Barbara County	Santa Barbara County, California	423895	299	201791	47.604	299	161	13	43	17	7	58	201791	24775	1979	10610	146940	1536	15951	47.604	5.845	0.467	2.503	34.663888889	0.362	3.763	161						2								12
06085	Santa Clara County	Santa Clara County, California	1781642	927	776028	43.556888889	927	481	20	132	56	17	221	776028	148599	2552	44623	447369	7720	125165	43.556888889	8.3408888889	0.143	2.505	25.109888889	0.433	7.025	481						1			3					45
06087	Santa Cruz County	Santa Cruz County, California	262382	184	81322	30.993888889	184	84	3	28	13	4	52	81322	13838	238	5049	50500	1104	10593	30.993888889	5.274	0.091	1.9238888889	19.246888889	0.42088888889	4.0368888889	84						2			1					8
06089	Shasta County	Shasta County, California	177223	164	47852	27.000888889	164	109	1	12	8	5	29	47852	28805	120	2830	8629	191	7277	27.000888889	16.253888889	0.068	1.597	4.8688888889	0.108	4.106	109						2								6
06091	Sierra County	Sierra County, California	3240	9	489	15.093	9	4		2	2		1	489	199		64	122		104	15.093	6.142		1.975	3.7648888889		3.21	4														2
06093	Siskiyou County	Siskiyou County, California	44900	92	12853	28.625888889	92	51	1	16	12		12	12853	5149	178	1444	4089		1993	28.625888889	11.468	0.396	3.2158888889	9.1068888889		4.439	51									1					8
06095	Solano County	Solano County, California	413344	294	155307	37.573	294	181	16	40	10	2	45	155307	47081	2567	8849	81158	566	15086	37.573	11.39	0.62088888889	2.141	19.634	0.137	3.65	181									1					18
06097	Sonoma County	Sonoma County, California	483878	315	169992	35.131	315	159	1	49	23	7	76	169992	25820	102	11546	107737	1389	23398	35.131	5.3358888889	0.021	2.3858888889	22.265	0.287	4.8358888889	159						1			1					17
06099	Stanislaus County	Stanislaus County, California	514453	389	202370	39.337	389	268	8	34	18	2	59	202370	65976	1312	7730	107529	625	19198	39.337	12.824	0.25488888889	1.5028888889	20.902	0.12088888889	3.732	268					1	7			4					34				1
06101	Sutter County	Sutter County, California	94737	70	29782	31.437	70	43		7	3		17	29782	14212		1624	9181		4765	31.437	15.002		1.714	9.6908888889		5.0298888889	43					1	1			1					5
06103	Tehama County	Tehama County, California	63463	60	18773	29.581	60	39		11	3	1	6	18773	4100		1280	11243	20	2130	29.581	6.4598888889		2.017	17.715888889	0.032	3.356	39														4
06105	Trinity County	Trinity County, California	13786	26	1808	13.115	26	14		2	3		7	1808	961		166	269		412	13.115	6.9708888889		1.2038888889	1.951		2.989	14														3
06107	Tulare County	Tulare County, California	442179	407	180137	40.737888889	407	300	5	37	26	2	37	180137	53285	757	8690	102772	650	13983	40.737888889	12.051	0.171	1.9648888889	23.241888889	0.147	3.162	300						4			4		1			34
06109	Tuolumne County	Tuolumne County, California	55365	66	24907	44.987	66	41		9	5	1	10	24907	7727		796	14728	59	1597	44.987	13.956		1.438	26.601888889	0.107	2.884	41									2					5
06111	Ventura County	Ventura County, California	823318	482	368982	44.816	482	268	4	65	20	7	118	368982	73341	1986	22006	232571	1680	37398	44.816	8.9078888889	0.241	2.673	28.248	0.204	4.542	268						3								24			1
06113	Yolo County	Yolo County, California	200849	138	72964	36.327888889	138	74		20	12	2	30	72964	12405		4893	43358	350	11958	36.327888889	6.1758888889		2.4358888889	21.587	0.174	5.9538888889	74														8
06115	Yuba County	Yuba County, California	72155	66	23605	32.713888889	66	46	1	7	3		9	23605	5904	266	891	12138		4406	32.713888889	8.1818888889	0.369	1.2348888889	16.821888889		6.106	46														7
08001	Adams County	Adams County, Colorado	441603	244	129651	29.358888889	244	159	2	33	11	1	38	129651	34568	195	7133	70598		17157	29.358888889	7.828	0.044	1.6148888889	15.987		3.885	159					1	2								11
08003	Alamosa County	Alamosa County, Colorado	15445	31	11445	74.101888889	31	18		5	1		7	11445	2191		691	6996		1567	74.101888889	14.186		4.474	45.295888889		10.145888889	18														1
08005	Arapahoe County	Arapahoe County, Colorado	572003	302	190837	33.362888889	302	178	4	50	13	4	53	190837	64204	1061	28266	69031	1780	26495	33.362888889	11.223888889	0.185	4.942	12.068	0.31088888889	4.632	178						1			3	1				11		1
08007	Archuleta County	Archuleta County, Colorado	12084	25	9403	77.813888889	25	13		2	6		4	9403	1743		335	5643		1682	77.813888889	14.424		2.7718888889	46.698		13.918888889	13									1					1
08009	Baca County	Baca County, Colorado	3788	21	1119	29.541	21	16		3	2		0	1119	574		342	200		3	29.541	15.153		9.029	5.2798888889		0.079	16														1
08011	Bent County	Bent County, Colorado	6499	13	2099	32.297	13	9		3	1		0	2099	285		338	1469		7	32.297	4.385		5.2008888889	22.603		0.108	9
08013	Boulder County	Boulder County, Colorado	294567	233	122268	41.507888889	233	101		43	11	4	74	122268	28825		19126	59240	718	14359	41.507888889	9.7858888889		6.493	20.111	0.244	4.875	101									2					8				1
08014	Broomfield County	Broomfield County, Colorado	55889	37	17012	30.438888889	37	28		5	1		3	17012	8105		4843	4000		64	30.438888889	14.502		8.665	7.1568888889		0.11488888889	28									2					1
08015	Chaffee County	Chaffee County, Colorado	17809	36	7784	43.707888889	36	21		8	2		5	7784	4290		1024	2024		446	43.707888889	24.088888889		5.75	11.365		2.5038888889	21									1					2
08017	Cheyenne County	Cheyenne County, Colorado	1836	11	960	52.287888889	11	7		3	1			960	508		172	280			52.287888889	27.668888889		9.368	15.250888889			7
08019	Clear Creek County	Clear Creek County, Colorado	9088	12	1411	15.525888889	12	2		5	3		2	1411	113		353	708		237	15.525888889	1.2428888889		3.884	7.79		2.6078888889	2
08021	Conejos County	Conejos County, Colorado	8256	25	6141	74.382	25	4		2	11		8	6141	228		45	3510		2358	74.382	2.762		0.545	42.514888889		28.561	4								1						2
08023	Costilla County	Costilla County, Colorado	3524	11	3466	98.353888889	11			1	9		1	3466			24	3260		182	98.353888889			0.68088888889	92.509		5.1648888889
08025	Crowley County	Crowley County, Colorado	5823	10	1784	30.637	10	5		4	1		0	1784	378		312	1092		2	30.637	6.4908888889		5.3578888889	18.753		0.034	5														1
08027	Custer County	Custer County, Colorado	4255	11	1629	38.283888889	11	6		2	1		2	1629	703		264	543		119	38.283888889	16.521888889		6.2038888889	12.760888889		2.7968888889	6								1
08029	Delta County	Delta County, Colorado	30952	61	11255	36.362888889	61	36		11	4	1	9	11255	4238		1615	3630	96	1676	36.362888889	13.691888889		5.2178888889	11.728	0.31	5.4148888889	36						1								4
08031	Denver County	Denver County, Colorado	600158	439	304759	50.78	439	198	23	101	39	12	66	304759	52278	8458	38023	159489	5830	40681	50.78	8.7108888889	1.4088888889	6.335	26.575	0.971	6.778	198									2					9
08033	Dolores County	Dolores County, Colorado	2064	7	341	16.521	7	3		1	2		1	341	190		57	73		21	16.521	9.2048888889		2.762	3.5368888889		1.0168888889	3
08035	Douglas County	Douglas County, Colorado	285465	136	100018	35.037	136	86		12	4		34	100018	50827		13182	22360		13649	35.037	17.805		4.6178888889	7.8328888889		4.781	86									1					5
08037	Eagle County	Eagle County, Colorado	52197	36	16081	30.807888889	36	18		6	6		6	16081	2199		1627	11373		882	30.807888889	4.213		3.117	21.788888889		1.6898888889	18									1					2
08039	Elbert County	Elbert County, Colorado	23086	23	3467	15.018	23	13		7	1		2	3467	1317		384	1022		744	15.018	5.7048888889		1.6628888889	4.427		3.2228888889	13
08041	El Paso County	El Paso County, Colorado	622263	426	207699	33.377888889	426	265	11	61	23	4	62	207699	95284	2686	33697	52310	947	22775	33.377888889	15.312	0.432	5.4148888889	8.406	0.152	3.66	265						2			4					17
08043	Fremont County	Fremont County, Colorado	46824	53	19097	40.785	53	36		9	3		5	19097	6389		2135	9031		1542	40.785	13.644888889		4.56	19.287		3.2928888889	36														2
08045	Garfield County	Garfield County, Colorado	56389	70	15502	27.491	70	40		12	6		12	15502	5108		1733	6368		2293	27.491	9.059		3.073	11.293		4.0658888889	40														7
08047	Gilpin County	Gilpin County, Colorado	5441	3	285	5.238	3			2	1		0	285			157	126		2	5.238			2.885	2.316		0.037
08049	Grand County	Grand County, Colorado	14843	24	3717	25.041888889	24	12		5	5		2	3717	1097		819	1544		257	25.041888889	7.3908888889		5.5178888889	10.401888889		1.7308888889	12														1
08051	Gunnison County	Gunnison County, Colorado	15324	21	6095	39.774	21	12		4	2		3	6095	1121		491	4157		326	39.774	7.315		3.2038888889	27.126888889		2.1268888889	12														1
08053	Hinsdale County	Hinsdale County, Colorado	843	4	280	33.214888889	4	1		2	1			280	82		141	57			33.214888889	9.7268888889		16.725888889	6.762			1
08055	Huerfano County	Huerfano County, Colorado	6711	16	4499	67.038888889	16	6		4	4		2	4499	556		374	3508		61	67.038888889	8.2848888889		5.5728888889	52.272		0.90888888889	6														1
08057	Jackson County	Jackson County, Colorado	1394	7	346	24.821	7	5		1	1			346	137		124	85			24.821	9.828		8.895	6.0978888889			5
08059	Jefferson County	Jefferson County, Colorado	534543	335	190765	35.687	335	196		57	17	3	62	190765	68794		22716	80219	1070	17966	35.687	12.869888889		4.25	15.006888889	0.2	3.3608888889	196						1			2					9
08061	Kiowa County	Kiowa County, Colorado	1398	8	1612	115.30788889	8	5		3			0	1612	1356		255			1	115.30788889	96.996		18.24			0.072	5														1
08063	Kit Carson County	Kit Carson County, Colorado	8270	29	4493	54.328888889	29	18		6	3		2	4493	1879		1229	1031		354	54.328888889	22.721		14.861	12.467		4.281	18														1
08065	Lake County	Lake County, Colorado	7310	10	1184	16.196888889	10	6		2	1		1	1184	369		126	683		6	16.196888889	5.0478888889		1.7238888889	9.343		0.082	6														1
08067	La Plata County	La Plata County, Colorado	51334	63	20185	39.320888889	63	36		9	5		13	20185	3871		2175	11484		2655	39.320888889	7.5408888889		4.2368888889	22.371		5.1718888889	36									1					3
08069	Larimer County	Larimer County, Colorado	299630	231	121885	40.679	231	138		38	7	2	46	121885	56390		17721	35495	370	11909	40.679	18.819888889		5.914	11.845888889	0.123	3.975	138						2			2					7			1
08071	Las Animas County	Las Animas County, Colorado	15507	22	13829	89.178888889	22	13		3	4		2	13829	1343		258	12196		32	89.178888889	8.6608888889		1.664	78.648		0.206	13														2
08073	Lincoln County	Lincoln County, Colorado	5467	25	2298	42.033888889	25	14		6	2		3	2298	704		940	444		210	42.033888889	12.877		17.193888889	8.1208888889		3.8408888889	14
08075	Logan County	Logan County, Colorado	22709	35	8437	37.152888889	35	18		13	3		1	8437	2186		2560	3136		555	37.152888889	9.626		11.273	13.809888889		2.444	18														3
08077	Mesa County	Mesa County, Colorado	146723	148	50728	34.574	148	91		21	5	1	30	50728	25054		7062	7939	80	10593	34.574	17.075888889		4.813	5.4108888889	0.055	7.22	91									1					9
08079	Mineral County	Mineral County, Colorado	712	5	567	79.635	5	2		2	1			567	421		106	40			79.635	59.128888889		14.887888889	5.6178888889			2
08081	Moffat County	Moffat County, Colorado	13795	23	4428	32.099	23	12		5	1	1	4	4428	1639		162	1138	150	1339	32.099	11.881		1.174	8.2488888889	1.0868888889	9.706	12														1
08083	Montezuma County	Montezuma County, Colorado	25535	47	8018	31.4	47	28		8	3		8	8018	3334		1065	1288		2331	31.4	13.056888889		4.171	5.0438888889		9.129	28									1					2
08085	Montrose County	Montrose County, Colorado	41276	59	11248	27.250888889	59	39		9	3		8	11248	3721		1785	2916		2826	27.250888889	9.015		4.325	7.065		6.8468888889	39									2					4
08087	Morgan County	Morgan County, Colorado	28159	45	14188	50.385	45	26		12	4		3	14188	3764		2790	6871		763	50.385	13.366888889		9.9078888889	24.400888889		2.71	26														4
08089	Otero County	Otero County, Colorado	18831	53	14989	79.597	53	32	1	14	3		3	14989	2037	4	1941	10415		592	79.597	10.817	0.021	10.306888889	55.308		3.144	32									1					3
08091	Ouray County	Ouray County, Colorado	4436	9	926	20.875	9	4		4	1		0	926	240		186	499		1	20.875	5.41		4.1928888889	11.248888889		0.023	4														1
08093	Park County	Park County, Colorado	16206	19	2074	12.798	19	12		2	2	1	2	2074	1094		187	700	2	91	12.798	6.751		1.1538888889	4.3188888889	0.012	0.562	12
08095	Phillips County	Phillips County, Colorado	4442	18	2583	58.149	18	13		2	3			2583	1401		569	613			58.149	31.539888889		12.809888889	13.8			13														1
08097	Pitkin County	Pitkin County, Colorado	17148	16	3123	18.212	16	4		4	2		6	3123	409		575	1234		905	18.212	2.385		3.353	7.1958888889		5.278	4
08099	Prowers County	Prowers County, Colorado	12551	39	6938	55.277888889	39	23		9	3		4	6938	1835		1041	3617		445	55.277888889	14.619888889		8.2938888889	28.818		3.546	23														1
08101	Pueblo County	Pueblo County, Colorado	159063	157	99012	62.247	157	88	3	26	18	2	20	99012	14339	615	6572	72405	135	4946	62.247	9.015	0.387	4.132	45.519888889	0.085	3.1088888889	88									1					9
08103	Rio Blanco County	Rio Blanco County, Colorado	6666	25	2995	44.929	25	15		4	2		4	2995	899		434	604		1058	44.929	13.486		6.5108888889	9.0608888889		15.871888889	15														2
08105	Rio Grande County	Rio Grande County, Colorado	11982	37	8001	66.775	37	21		8	4		4	8001	2357		590	4474		580	66.775	19.671		4.924	37.338888889		4.8408888889	21								2						4
08107	Routt County	Routt County, Colorado	23509	24	6665	28.350888889	24	16		3	2		3	6665	1569		1340	3380		376	28.350888889	6.6738888889		5.7	14.377		1.599	16														1
08109	Saguache County	Saguache County, Colorado	6108	23	4004	65.552888889	23	9		3	1		10	4004	450		198	2244		1112	65.552888889	7.367		3.242	36.738888889		18.206	9
08111	San Juan County	San Juan County, Colorado	699	7	354	50.643888889	7	2		2	2		1	354	34		116	167		37	50.643888889	4.864		16.594888889	23.890888889		5.2928888889	2
08113	San Miguel County	San Miguel County, Colorado	7359	8	2171	29.500888889	8	5		1	1		1	2171	413		105	1651		2	29.500888889	5.6118888889		1.4268888889	22.434888889		0.027	5
08115	Sedgwick County	Sedgwick County, Colorado	2379	12	1302	54.728888889	12	7		3	2			1302	715		270	317			54.728888889	30.055		11.348888889	13.325			7
08117	Summit County	Summit County, Colorado	27994	27	5879	21.000888889	27	17		3	4		3	5879	1706		1008	2563		602	21.000888889	6.0938888889		3.6008888889	9.156		2.15	17														2
08119	Teller County	Teller County, Colorado	23350	24	7029	30.102888889	24	13		4	3		4	7029	2880		1026	1785		1338	30.102888889	12.334		4.3938888889	7.645		5.7298888889	13
08121	Washington County	Washington County, Colorado	4814	20	1795	37.287	20	13		6	1			1795	534		622	639			37.287	11.093		12.921	13.274			13					1									1
08123	Weld County	Weld County, Colorado	252825	205	72815	28.800888889	205	133		36	14	1	21	72815	23467		9810	34138	35	5365	28.800888889	9.2818888889		3.8798888889	13.503	0.014	2.1218888889	133						1								14
08125	Yuma County	Yuma County, Colorado	10043	32	5312	52.892888889	32	21		7	2		2	5312	2267		1339	1578		128	52.892888889	22.572888889		13.333	15.712		1.275	21														2
09001	Fairfield County	Fairfield County, Connecticut	916829	654	579693	63.227888889	654	242	27	175	94	21	95	579693	46888	4144	82604	404341	9215	32501	63.227888889	5.114	0.45188888889	9.0098888889	44.101888889	1.005	3.545	242									2					23
09003	Hartford County	Hartford County, Connecticut	894014	630	442638	49.511	630	214	26	183	100	13	94	442638	50619	8446	73522	278203	3665	28183	49.511	5.6618888889	0.94488888889	8.2238888889	31.118	0.40988888889	3.1518888889	214									1					16
09005	Litchfield County	Litchfield County, Connecticut	189927	176	80273	42.264888889	176	39	2	87	30	2	16	80273	4483	160	20681	50354	175	4420	42.264888889	2.36	0.084	10.889	26.512	0.092	2.3268888889	39									1					2
09007	Middlesex County	Middlesex County, Connecticut	165676	120	69773	42.113888889	120	29	5	56	18	1	11	69773	3978	974	15015	46800	85	2921	42.113888889	2.401	0.588	9.0628888889	28.248	0.051	1.7628888889	29														3
09009	New Haven County	New Haven County, Connecticut	862477	586	421157	48.831	586	208	35	149	104	11	79	421157	33484	6471	52851	304677	3731	19943	48.831	3.882	0.75	6.128	35.325888889	0.433	2.312	208									2					30				1
09011	New London County	New London County, Connecticut	274055	234	123150	44.936	234	75	10	79	34	4	32	123150	9320	2594	18993	84765	2456	5022	44.936	3.4008888889	0.947	6.9298888889	30.93	0.896	1.832	75									1					9
09013	Tolland County	Tolland County, Connecticut	152691	88	60149	39.393	88	27		38	14	1	8	60149	4069		11178	43500	100	1302	39.393	2.6648888889		7.3208888889	28.488888889	0.065	0.85288888889	27										1				2
09015	Windham County	Windham County, Connecticut	118428	109	54029	45.622	109	37	1	39	18	2	12	54029	4495	180	6330	41700	205	1119	45.622	3.796	0.152	5.345	35.211	0.173	0.94488888889	37														4							1
10001	Kent County	Kent County, Delaware	162310	158	52665	32.447	158	79	18	41	5	1	14	52665	14992	3245	14931	16679	100	2718	32.447	9.237	1.9988888889	9.1988888889	10.276	0.062	1.675	79						1		9	1					1							1
10003	New Castle County	New Castle County, Delaware	538479	413	250339	46.489888889	413	169	36	125	33	5	45	250339	32993	7212	48124	138172	1166	22672	46.489888889	6.127	1.339	8.937	25.66	0.21688888889	4.21	169														11							1
10005	Sussex County	Sussex County, Delaware	197145	260	71913	36.476888889	260	115	21	107	7	2	8	71913	16640	2914	23803	27681	220	655	36.476888889	8.44	1.4778888889	12.073888889	14.040888889	0.112	0.33188888889	115														4				1			1
11001	District of Columbia	District of Columbia, District of Columbia	601723	609	332342	55.232	609	200	109	181	45	12	62	332342	75306	50602	82388	75948	14050	34048	55.232	12.515	8.4098888889	13.691888889	12.621888889	2.335	5.6578888889	200									4		1		1	7
12001	Alachua County	Alachua County, Florida	247336	302	102841	41.579	302	173	30	57	6	2	34	102841	47845	5424	18361	20004	233	10974	41.579	19.343888889	2.1928888889	7.4238888889	8.0878888889	0.094	4.4368888889	173						2			2					13
12003	Baker County	Baker County, Florida	27115	36	6865	25.318	36	28	4	1	1		2	6865	5186	344	339	383		613	25.318	19.125888889	1.2688888889	1.25	1.413		2.2608888889	28									1					2
12005	Bay County	Bay County, Florida	168852	205	69639	41.243	205	137	11	31	7	1	18	69639	43852	2685	11220	7744	70	4068	41.243	25.970888889	1.59	6.645	4.5858888889	0.041	2.4088888889	137						1			1					19
12007	Bradford County	Bradford County, Florida	28520	55	13176	46.199	55	40	5	7	1		2	13176	9761	436	2270	142		567	46.199	34.225	1.5288888889	7.959	0.498		1.9878888889	40
12009	Brevard County	Brevard County, Florida	543376	414	189430	34.862	414	265	25	64	14	5	41	189430	75893	5449	30877	64831	1267	11113	34.862	13.966888889	1.0028888889	5.682	11.931	0.233	2.0448888889	265						2			3					13		2
12011	Broward County	Broward County, Florida	1748066	1040	641572	36.701888889	1040	701	45	88	47	16	143	641572	221258	17866	53412	280324	5648	63064	36.701888889	12.656888889	1.022	3.055	16.036	0.323	3.6078888889	701						3			3	1				54		1
12013	Calhoun County	Calhoun County, Florida	14625	37	5966	40.793	37	27	3	4	1		2	5966	3725	361	430	53		1397	40.793	25.469888889	2.4678888889	2.9398888889	0.362		9.5518888889	27						1								5
12015	Charlotte County	Charlotte County, Florida	159978	111	64078	40.054	111	74	1	18	5	2	11	64078	15324	168	10049	35400	434	2703	40.054	9.579	0.105	6.281	22.128	0.271	1.6898888889	74														5
12017	Citrus County	Citrus County, Florida	141236	137	43216	30.598	137	100	4	15	6	2	10	43216	20465	441	6569	13612	246	1883	30.598	14.49	0.312	4.6508888889	9.6378888889	0.174	1.333	100						1			3					7
12019	Clay County	Clay County, Florida	190865	152	82790	43.375888889	152	116	5	16	4		11	82790	47779	436	7693	22260		4622	43.375888889	25.033	0.22788888889	4.031	11.662888889		2.4218888889	116									3					7
12021	Collier County	Collier County, Florida	321520	210	111034	34.533888889	210	140	4	26	11	5	24	111034	36176	1117	18599	47702	1730	5710	34.533888889	11.251888889	0.347	5.785	14.836	0.53788888889	1.776	140									1					9
12023	Columbia County	Columbia County, Florida	67531	120	27171	40.235	120	82	15	16	1		6	27171	18869	2338	3202	1652		1110	40.235	27.941	3.4618888889	4.742	2.446		1.644	82									1					4
12027	DeSoto County	DeSoto County, Florida	34862	57	14282	40.967	57	38	9	7	2		1	14282	6786	1238	1736	4300		222	40.967	19.465	3.5508888889	4.9798888889	12.334		0.637	38						1								2
12029	Dixie County	Dixie County, Florida	16422	28	4741	28.869888889	28	22		3	1		2	4741	3947		442	164		188	28.869888889	24.034888889		2.692	0.999		1.1448888889	22														2
12031	Duval County	Duval County, Florida	864263	885	480455	55.590888889	885	587	86	111	25	12	64	480455	266356	53508	52038	78167	3414	26972	55.590888889	30.818888889	6.1908888889	6.021	9.0438888889	0.395	3.121	587						3			7					28		1
12033	Escambia County	Escambia County, Florida	297619	365	158284	53.183	365	231	44	43	18	3	26	158284	95418	12144	24082	18231	674	7735	53.183	32.06	4.0798888889	8.092	6.1258888889	0.22588888889	2.5988888889	231						6			1		2			21
12035	Flagler County	Flagler County, Florida	95696	70	31746	33.174	70	52	1	6	4	3	4	31746	10014	118	3299	18033	140	142	33.174	10.464	0.123	3.4468888889	18.843888889	0.146	0.148	52														2
12037	Franklin County	Franklin County, Florida	11549	33	4723	40.894888889	33	20	3	6	2		2	4723	2718	289	783	800		133	40.894888889	23.534888889	2.5018888889	6.7798888889	6.9268888889		1.1518888889	20														4
12039	Gadsden County	Gadsden County, Florida	46389	116	20843	44.931	116	53	44	13	2		4	20843	8795	7884	2280	1535		349	44.931	18.959	16.994888889	4.9148888889	3.309		0.75188888889	53														7
12041	Gilchrist County	Gilchrist County, Florida	16939	32	6493	38.331888889	32	29	2	1			0	6493	6098	298	93			4	38.331888889	36	1.7588888889	0.549			0.024	29														2
12043	Glades County	Glades County, Florida	12884	13	3140	24.371	13	9	2	1	1		0	3140	1983	293	114	700		50	24.371	15.390888889	2.2738888889	0.88488888889	5.4328888889		0.388	9
12045	Gulf County	Gulf County, Florida	15863	42	6830	43.056	42	26	4	7	3		2	6830	4459	627	1161	330		253	43.056	28.108888889	3.953	7.3188888889	2.08		1.5948888889	26						1								4
12047	Hamilton County	Hamilton County, Florida	14799	40	5756	38.894888889	40	26	6	6	1		1	5756	4204	676	382	53		441	38.894888889	28.406888889	4.5678888889	2.5808888889	0.358		2.98	26														2
12049	Hardee County	Hardee County, Florida	27731	58	14114	50.895888889	58	43	4	5	4		2	14114	10969	640	662	1700		143	50.895888889	39.555	2.3078888889	2.387	6.1298888889		0.516	43						1								2
12051	Hendry County	Hendry County, Florida	39140	59	11165	28.525888889	59	46	2	6	3		2	11165	6484	574	1384	2600		123	28.525888889	16.565888889	1.467	3.5358888889	6.643		0.314	46														4
12053	Hernando County	Hernando County, Florida	172778	120	47057	27.236	120	79	3	19	7	3	9	47057	20205	293	6482	17068	235	2774	27.236	11.693888889	0.17	3.752	9.879	0.136	1.6058888889	79														4
12055	Highlands County	Highlands County, Florida	98786	138	34002	34.419888889	138	99	12	17	3		7	34002	20134	1586	6249	4000		2033	34.419888889	20.381	1.605	6.3258888889	4.049		2.0578888889	99					1									5		3
12057	Hillsborough County	Hillsborough County, Florida	1229226	1005	488899	39.773	1005	695	62	106	28	9	105	488899	224054	21160	59348	130973	2463	50901	39.773	18.227	1.721	4.828	10.654888889	0.2	4.1408888889	695						5			3					53		4
12059	Holmes County	Holmes County, Florida	19927	69	9877	49.566	69	52	4	9	1		3	9877	8030	459	569	102		717	49.566	40.297	2.303	2.855	0.512		3.5978888889	52														18
12061	Indian River County	Indian River County, Florida	138028	123	65226	47.256	123	76	15	17	5		10	65226	14161	1554	9975	36514		3022	47.256	10.259888889	1.1258888889	7.2268888889	26.454		2.189	76									2					5		1
12063	Jackson County	Jackson County, Florida	49746	145	23692	47.625888889	145	96	26	20	1		2	23692	16156	3925	2565	371		675	47.625888889	32.476888889	7.89	5.156	0.746		1.357	96														16
12065	Jefferson County	Jefferson County, Florida	14761	51	9009	61.032	51	21	20	8	1		1	9009	4269	2926	1506	273		35	61.032	28.920888889	19.822888889	10.203	1.8488888889		0.237	21														1
12067	Lafayette County	Lafayette County, Florida	8870	20	3754	42.322	20	15	1	3	1			3754	2953	178	163	460			42.322	33.292	2.007	1.8378888889	5.1858888889			15														1
12069	Lake County	Lake County, Florida	297052	323	114251	38.462	323	228	26	38	7	2	22	114251	53875	4362	20984	26872	1130	7028	38.462	18.137	1.4678888889	7.064	9.0458888889	0.37988888889	2.366	228		1				6			1					9
12071	Lee County	Lee County, Florida	618754	430	233165	37.682888889	430	288	11	62	20	4	45	233165	88687	1919	28605	100300	970	12684	37.682888889	14.333	0.31	4.6228888889	16.209888889	0.157	2.05	288						1			1	1				21
12073	Leon County	Leon County, Florida	275487	274	130227	47.272	274	167	38	36	1	2	30	130227	62953	22212	18716	15677	605	10064	47.272	22.852	8.0628888889	6.7938888889	5.6908888889	0.22	3.653	167						2			4					7
12075	Levy County	Levy County, Florida	40801	80	19438	47.641	80	49	10	12	3	1	5	19438	13870	1249	1703	1695	30	891	47.641	33.993888889	3.0608888889	4.174	4.1538888889	0.074	2.184	49														2
12077	Liberty County	Liberty County, Florida	8365	21	3565	42.618	21	15	2	2			2	3565	2322	240	134			869	42.618	27.758888889	2.869	1.6018888889			10.389	15														5
12079	Madison County	Madison County, Florida	19224	55	9381	48.798	55	28	15	9	1		2	9381	5577	1914	1487	216		187	48.798	29.011	9.956	7.7348888889	1.124		0.973	28						1
12081	Manatee County	Manatee County, Florida	322833	244	121961	37.777888889	244	158	18	40	9	2	17	121961	48255	2519	17180	50700	960	2347	37.777888889	14.946888889	0.77988888889	5.3218888889	15.705	0.297	0.72688888889	158														4		1
12083	Marion County	Marion County, Florida	331298	364	115580	34.887	364	236	28	59	11	3	27	115580	59057	3996	16032	31957	82	4456	34.887	17.825888889	1.206	4.839	9.6458888889	0.025	1.3448888889	236						2			1					13
12085	Martin County	Martin County, Florida	146318	117	61237	41.851888889	117	68	8	19	6	1	15	61237	13636	1198	11467	31282	200	3454	41.851888889	9.3188888889	0.81888888889	7.837	21.378888889	0.137	2.3608888889	68						2			1					2
12086	Miami-Dade County	Miami-Dade County, Florida	2496435	1437	992522	39.757888889	1437	922	94	146	65	10	200	992522	271814	60074	40287	544449	4440	71458	39.757888889	10.887888889	2.4058888889	1.614	21.809	0.178	2.862	922						1			1					45
12087	Monroe County	Monroe County, Florida	73090	81	24391	33.370888889	81	39	5	19	5	1	12	24391	5156	757	2848	13346	20	2264	33.370888889	7.054	1.0358888889	3.8968888889	18.259888889	0.027	3.098	39														3
12089	Nassau County	Nassau County, Florida	73314	101	34276	46.751888889	101	77	7	10	2		5	34276	22310	1181	4701	5192		892	46.751888889	30.431	1.6108888889	6.412	7.0818888889		1.2168888889	77									1					5
12091	Okaloosa County	Okaloosa County, Florida	180822	222	86390	47.775888889	222	156	10	26	6	2	22	86390	47236	1652	20414	9085	337	7666	47.775888889	26.123	0.914	11.29	5.024	0.186	4.2398888889	156						1			2					19
12093	Okeechobee County	Okeechobee County, Florida	39996	53	14331	35.831	53	40	4	4	3		2	14331	9482	947	1054	2534		314	35.831	23.706888889	2.3678888889	2.635	6.3358888889		0.78488888889	40						1								2
12095	Orange County	Orange County, Florida	1145956	824	482253	42.082888889	824	575	41	93	21	9	85	482253	216980	17240	57086	145082	4620	41245	42.082888889	18.934	1.5038888889	4.982	12.659888889	0.403	3.599	575						5			2		2			28		1
12097	Osceola County	Osceola County, Florida	268685	206	98652	36.717	206	152	7	15	6	2	24	98652	36206	948	6533	42412	230	12323	36.717	13.475	0.35288888889	2.4308888889	15.784888889	0.086	4.5858888889	152						3			2					13
12099	Palm Beach County	Palm Beach County, Florida	1320134	775	483715	36.641	775	477	47	83	36	8	124	483715	143738	17533	44223	210006	5695	62520	36.641	10.887888889	1.3278888889	3.35	15.908	0.43088888889	4.7358888889	477						2			1			1		18
12101	Pasco County	Pasco County, Florida	464697	273	101424	21.825888889	273	194	5	36	13	3	22	101424	42599	623	12376	41497	1350	2979	21.825888889	9.167	0.134	2.6628888889	8.9298888889	0.291	0.641	194						1								14					1
12103	Pinellas County	Pinellas County, Florida	916542	618	330099	36.016	618	324	40	122	33	14	85	330099	93022	9955	65326	112948	18285	30563	36.016	10.148888889	1.0858888889	7.1268888889	12.323	1.9948888889	3.335	324						3			2					20		1
12105	Polk County	Polk County, Florida	602095	676	244720	40.644888889	676	504	46	74	13	3	36	244720	148424	10761	31347	45251	307	8630	40.644888889	24.650888889	1.787	5.206	7.5158888889	0.051	1.433	504						9			1					45		4
12107	Putnam County	Putnam County, Florida	74364	136	30972	41.649	136	88	13	23	3		9	30972	20372	2312	3733	2783		1772	41.649	27.394888889	3.1088888889	5.02	3.742		2.3828888889	88														3			1
12109	St. Johns County	St. Johns County, Florida	190039	134	69667	36.658888889	134	78	9	18	11	1	17	69667	23636	1300	11329	27153	320	5929	36.658888889	12.437	0.684	5.9608888889	14.287888889	0.168	3.1198888889	78									1					3
12111	St. Lucie County	St. Lucie County, Florida	277789	213	79604	28.656	213	155	7	27	8	2	14	79604	31276	2836	7881	33797	1105	2709	28.656	11.259	1.021	2.837	12.165888889	0.398	0.975	155						1								7
12113	Santa Rosa County	Santa Rosa County, Florida	151372	156	67058	44.3	156	116	3	23	3		11	67058	42426	427	15731	6667		1807	44.3	28.027888889	0.282	10.392	4.4038888889		1.1938888889	116						6			1					19
12115	Sarasota County	Sarasota County, Florida	379448	292	165091	43.507888889	292	174	7	58	13	2	38	165091	46290	1901	31191	76000	620	9089	43.507888889	12.198888889	0.50088888889	8.22	20.028888889	0.163	2.3948888889	174								1	2	1				7			1		1
12117	Seminole County	Seminole County, Florida	422718	283	172072	40.706	283	186	21	38	8	2	28	172072	73592	3240	17514	67501	1104	9121	40.706	17.409	0.766	4.1428888889	15.968	0.26088888889	2.1578888889	186									3					12		1
12119	Sumter County	Sumter County, Florida	93420	99	22000	23.55	99	66	10	18	3		2	22000	11218	961	5769	3815		237	23.55	12.007888889	1.0288888889	6.175	4.084		0.254	66						3								5		1
12121	Suwannee County	Suwannee County, Florida	41551	101	21885	52.67	101	71	12	10	2		6	21885	16156	2262	1440	1070		957	52.67	38.881888889	5.4438888889	3.4658888889	2.575		2.303	71														2
12123	Taylor County	Taylor County, Florida	22570	64	11088	49.126888889	64	50	4	7	1		2	11088	8890	885	865	278		170	49.126888889	39.388888889	3.921	3.8328888889	1.232		0.753	50														1
12125	Union County	Union County, Florida	15535	22	3294	21.203888889	22	18	1	2			1	3294	2596	117	100			481	21.203888889	16.711	0.753	0.644			3.096	18
12127	Volusia County	Volusia County, Florida	494593	425	172437	34.863888889	425	255	34	77	15	5	39	172437	78423	5253	29546	50934	1206	7075	34.863888889	15.856	1.0618888889	5.974	10.298	0.244	1.43	255					1	1			1					14
12129	Wakulla County	Wakulla County, Florida	30776	44	6972	22.653888889	44	32	4	4	1		3	6972	4514	664	985	300		509	22.653888889	14.666888889	2.1578888889	3.2008888889	0.975		1.6538888889	32									1					3
12131	Walton County	Walton County, Florida	55043	120	22237	40.399	120	81	10	20	4		5	22237	13133	1266	3324	3638		876	40.399	23.859888889	2.3	6.039	6.609		1.591	81														10
12133	Washington County	Washington County, Florida	24896	60	9767	39.231	60	42	8	7	2		1	9767	7477	1251	714	325			39.231	30.032888889	5.025	2.8678888889	1.305			42														6
13001	Appling County	Appling County, Georgia	18236	63	15075	82.665888889	63	46	5	10	1		1	15075	12109	751	1472	742		1	82.665888889	66.401888889	4.1178888889	8.0718888889	4.0688888889		0.005	46														2
13003	Atkinson County	Atkinson County, Georgia	8375	24	3436	41.026888889	24	13	4	5	1		1	3436	1810	712	298	152		464	41.026888889	21.612	8.501	3.5578888889	1.8148888889		5.5398888889	13														2
13005	Bacon County	Bacon County, Georgia	11096	35	6424	57.895	35	27	2	4	1		1	6424	5437	238	355	158		236	57.895	49	2.1448888889	3.1988888889	1.424		2.1268888889	27
13007	Baker County	Baker County, Georgia	3451	15	1383	40.075	15	10	3	2			0	1383	909	427	37			10	40.075	26.339888889	12.373	1.072			0.29	10														1
13009	Baldwin County	Baldwin County, Georgia	45720	57	14224	31.111	57	39	6	8	1		3	14224	9014	1007	2370	1100		733	31.111	19.715888889	2.203	5.184	2.4058888889		1.603	39														1
13011	Banks County	Banks County, Georgia	18395	30	10613	57.695	30	24		5			1	10613	9883		726			4	57.695	53.726888889		3.9468888889			0.022	24
13013	Barrow County	Barrow County, Georgia	69367	75	26145	37.691	75	49	4	17	1	1	3	26145	15817	685	4909	3825	108	801	37.691	22.802	0.988	7.0768888889	5.514	0.156	1.155	49						1								1
13015	Bartow County	Bartow County, Georgia	100157	121	46779	46.706	121	87	8	19	1		6	46779	34632	1727	6830	2401		1189	46.706	34.577888889	1.7238888889	6.8188888889	2.3968888889		1.1868888889	87														1
13017	Ben Hill County	Ben Hill County, Georgia	17634	40	12280	69.637888889	40	30	3	5	1		1	12280	10221	442	1059	555		3	69.637888889	57.962	2.507	6.0048888889	3.1468888889		0.017	30														1
13019	Berrien County	Berrien County, Georgia	19286	34	7051	36.56	34	22	4	6	2			7051	5440	499	827	285			36.56	28.206888889	2.587	4.288	1.4778888889			22														1
13021	Bibb County	Bibb County, Georgia	155547	235	93858	60.340888889	235	134	52	34	3	2	10	93858	50855	17209	16435	6153	200	3006	60.340888889	32.693888889	11.064	10.565888889	3.956	0.129	1.9328888889	134														5
13023	Bleckley County	Bleckley County, Georgia	13063	29	5501	42.111	29	22	3	3			1	5501	3998	480	449			574	42.111	30.606	3.675	3.4368888889			4.3938888889	22														2
13025	Brantley County	Brantley County, Georgia	18411	27	6382	34.663888889	27	22	1	4			0	6382	6016	126	239			1	34.663888889	32.675888889	0.684	1.298			0.005	22
13027	Brooks County	Brooks County, Georgia	16243	51	7412	45.631888889	51	28	9	13			1	7412	4929	1464	1015			4	45.631888889	30.344888889	9.0128888889	6.249			0.025	28														1
13029	Bryan County	Bryan County, Georgia	30233	35	12121	40.092	35	22	3	6	2		2	12121	6857	611	2613	2030		10	40.092	22.681	2.021	8.643	6.715		0.033	22														1
13031	Bulloch County	Bulloch County, Georgia	70217	82	25514	36.336	82	55	8	12	1		6	25514	16248	1311	5143	1897		915	36.336	23.14	1.867	7.3238888889	2.7018888889		1.3028888889	55														2
13033	Burke County	Burke County, Georgia	23316	57	11271	48.339888889	57	28	13	14	1		1	11271	6879	1854	1624	350		564	48.339888889	29.502888889	7.9518888889	6.965	1.5008888889		2.419	28
13035	Butts County	Butts County, Georgia	23655	40	9947	42.05	40	24	6	8	1		1	9947	6765	1354	1160	657		11	42.05	28.599	5.724	4.9038888889	2.7768888889		0.047	24						1								1
13037	Calhoun County	Calhoun County, Georgia	6694	29	4042	60.382	29	10	10	9			0	4042	1872	1719	425			26	60.382	27.964888889	25.68	6.349			0.388	10
13039	Camden County	Camden County, Georgia	50513	73	19500	38.604	73	46	8	16	1		2	19500	11256	2405	3264	1656		919	38.604	22.283	4.7608888889	6.462	3.278		1.819	46						2								1
13043	Candler County	Candler County, Georgia	10998	23	4744	43.135	23	15	2	4	1		1	4744	3598	376	451	319			43.135	32.714888889	3.4188888889	4.1008888889	2.901			15
13045	Carroll County	Carroll County, Georgia	110527	154	53677	48.564888889	154	116	6	28	1		3	53677	39730	867	7792	4462		826	48.564888889	35.945888889	0.784	7.05	4.0368888889		0.74688888889	116														2
13047	Catoosa County	Catoosa County, Georgia	63942	62	19480	30.464888889	62	48	1	11	1		1	19480	15950	185	2815	523		7	30.464888889	24.943888889	0.289	4.402	0.81788888889		0.01088888889	48
13049	Charlton County	Charlton County, Georgia	12171	25	4486	36.857888889	25	17	2	5	1			4486	2750	898	568	270			36.857888889	22.594888889	7.378	4.667	2.2178888889			17						1								1
13051	Chatham County	Chatham County, Georgia	265128	324	150853	56.898	324	170	57	63	10	2	22	150853	65804	28308	25660	22109	365	8607	56.898	24.819888889	10.676888889	9.678	8.339	0.13788888889	3.246	170						2			2					9
13053	Chattahoochee County	Chattahoochee County, Georgia	11267	8	1023	9.0798888889	8	2	4	1			1	1023	373	583	64			3	9.0798888889	3.3108888889	5.174	0.56788888889			0.027	2
13055	Chattooga County	Chattooga County, Georgia	26015	80	12417	47.73	80	62	5	12			1	12417	10540	667	1210				47.73	40.514888889	2.564	4.6508888889				62
13057	Cherokee County	Cherokee County, Georgia	214346	154	91450	42.664888889	154	110	5	28	2	1	8	91450	60308	2427	17177	9617	60	1861	42.664888889	28.136	1.132	8.014	4.4868888889	0.028	0.86788888889	110						1			1					6
13059	Clarke County	Clarke County, Georgia	116714	104	43817	37.542	104	56	10	20	1		17	43817	14824	3847	13405	8475		3266	37.542	12.701	3.296	11.484888889	7.2608888889		2.798	56														2
13061	Clay County	Clay County, Georgia	3183	15	1937	60.854888889	15	4	7	4			0	1937	827	910	196			4	60.854888889	25.981888889	28.588888889	6.1578888889			0.126	4
13063	Clayton County	Clayton County, Georgia	259424	189	115088	44.362888889	189	137	15	20	3		14	115088	76232	8125	6695	10533		13503	44.362888889	29.385	3.132	2.5808888889	4.06		5.2048888889	137									2					4
13065	Clinch County	Clinch County, Georgia	6798	21	2744	40.364888889	21	16	2	3				2744	2183	253	308				40.364888889	32.112	3.7218888889	4.531				16														1
13067	Cobb County	Cobb County, Georgia	688078	449	374323	54.400888889	449	303	18	71	7	1	49	374323	196846	12228	71018	76988	1700	15543	54.400888889	28.607888889	1.7768888889	10.320888889	11.189	0.247	2.2588888889	303									5					13		1		1
13069	Coffee County	Coffee County, Georgia	42356	91	20167	47.612888889	91	70	6	11	1		3	20167	15328	854	1702	1208		1075	47.612888889	36.187888889	2.016	4.0178888889	2.8518888889		2.5378888889	70														2
13071	Colquitt County	Colquitt County, Georgia	45498	95	26293	57.788888889	95	73	7	12	1		2	26293	21870	894	1703	1300		526	57.788888889	48.068	1.9648888889	3.7428888889	2.857		1.156	73						1								4
13073	Columbia County	Columbia County, Georgia	124053	103	47891	38.605	103	65	5	17	1	2	13	47891	27407	1172	9211	4666	50	5385	38.605	22.093	0.94488888889	7.425	3.7608888889	0.04	4.3408888889	65														1
13075	Cook County	Cook County, Georgia	17212	39	8878	51.579888889	39	25	5	7	1		1	8878	6797	825	974	279		3	51.579888889	39.489888889	4.7928888889	5.659	1.621		0.017	25														1				1
13077	Coweta County	Coweta County, Georgia	127317	158	59535	46.761	158	106	12	32	2		6	59535	40586	2091	9804	5383		1671	46.761	31.877888889	1.642	7.7	4.228		1.3118888889	106									1					4		1
13079	Crawford County	Crawford County, Georgia	12630	19	2430	19.24	19	8	7	4			0	2430	965	1074	353			38	19.24	7.6408888889	8.504	2.7948888889			0.30088888889	8																		1
13081	Crisp County	Crisp County, Georgia	23439	50	10592	45.189888889	50	37	2	9	1		1	10592	8030	219	1713	604		26	45.189888889	34.258888889	0.93388888889	7.3078888889	2.5768888889		0.111	37														1
13083	Dade County	Dade County, Georgia	16633	32	6092	36.625888889	32	23		7	1		1	6092	4562		1254	274		2	36.625888889	27.426888889		7.539	1.6468888889		0.012	23
13085	Dawson County	Dawson County, Georgia	22330	41	10477	46.918888889	41	32		5	1		3	10477	8060		935	447		1035	46.918888889	36.094888889		4.1868888889	2.0018888889		4.635	32
13087	Decatur County	Decatur County, Georgia	27842	88	17348	62.309	88	54	17	13	1		3	17348	11579	2610	2177	699		283	62.309	41.587888889	9.3738888889	7.8188888889	2.5108888889		1.016	54														3
13089	DeKalb County	DeKalb County, Georgia	691893	520	331999	47.983888889	520	276	58	104	11	8	63	331999	136806	27228	69164	62844	4458	31499	47.983888889	19.772888889	3.935	9.9958888889	9.0828888889	0.644	4.553	276									2					3		1
13091	Dodge County	Dodge County, Georgia	21796	77	13725	62.97	77	60	3	12	1		1	13725	12377	205	806	328		9	62.97	56.786	0.941	3.6978888889	1.505		0.041	60														1
13093	Dooly County	Dooly County, Georgia	14918	40	5603	37.558888889	40	27	2	10			1	5603	4201	227	1075			100	37.558888889	28.161	1.522	7.206			0.67	27						1
13095	Dougherty County	Dougherty County, Georgia	94565	134	54726	57.871	134	91	17	17	1	1	7	54726	33011	5575	9196	3963	20	2961	57.871	34.907888889	5.895	9.725	4.1908888889	0.021	3.1308888889	91														1
13097	Douglas County	Douglas County, Georgia	132403	118	66045	49.881888889	118	93	4	12	2		7	66045	45976	747	7944	9360		2018	49.881888889	34.724	0.56388888889	6	7.0688888889		1.524	93									2					4
13099	Early County	Early County, Georgia	11008	55	8791	79.86	55	29	16	8	1		1	8791	5086	2571	992	135		7	79.86	46.202888889	23.356	9.012	1.2258888889		0.064	29														3
13101	Echols County	Echols County, Georgia	4034	6	776	19.236	6	4		2				776	604		172				19.236	14.972888889		4.264				4
13103	Effingham County	Effingham County, Georgia	52250	77	20859	39.922	77	50	6	17	1	1	2	20859	14464	845	4593	400	75	482	39.922	27.681888889	1.617	8.79	0.766	0.144	0.922	50														2				1
13105	Elbert County	Elbert County, Georgia	20166	66	11434	56.699	66	36	7	20	1		2	11434	7392	1278	2393	178		193	56.699	36.656	6.3368888889	11.867	0.883		0.957	36														1		1
13107	Emanuel County	Emanuel County, Georgia	22598	53	9479	41.945888889	53	29	10	11	1		2	9479	6126	1430	1282	495		146	41.945888889	27.108888889	6.328	5.6728888889	2.1898888889		0.646	29														1
13109	Evans County	Evans County, Georgia	11000	26	4771	43.373	26	16	1	7	2		0	4771	3230	76	1213	250		2	43.373	29.363888889	0.691	11.026888889	2.273		0.018	16
13111	Fannin County	Fannin County, Georgia	23682	58	14936	63.069	58	49		7	1		1	14936	13477		912	541		6	63.069	56.908		3.8508888889	2.284		0.025	49									1
13113	Fayette County	Fayette County, Georgia	106567	117	70334	66	117	82	5	19	2	1	8	70334	41380	736	15629	10392	200	1997	66	38.83	0.691	14.665888889	9.7518888889	0.188	1.8738888889	82									1					1				1
13115	Floyd County	Floyd County, Georgia	96317	170	60906	63.235	170	119	9	36	1		5	60906	45987	1437	7335	5282		865	63.235	47.744888889	1.492	7.615	5.484		0.898	119									1					3
13117	Forsyth County	Forsyth County, Georgia	175511	108	73982	42.151888889	108	82		17	2	3	4	73982	44659		10999	16643	700	981	42.151888889	25.444888889		6.267	9.4828888889	0.399	0.55888888889	82														2
13119	Franklin County	Franklin County, Georgia	22084	70	15468	70.041888889	70	50	2	17			1	15468	13091	362	2005			10	70.041888889	59.277888889	1.639	9.079			0.045	50
13121	Fulton County	Fulton County, Georgia	920581	755	605740	65.8	755	357	135	153	18	6	86	605740	204409	90642	166727	91391	2496	50075	65.8	22.203888889	9.8458888889	18.111	9.928	0.271	5.439	357									2	1	1			7
13123	Gilmer County	Gilmer County, Georgia	28292	48	12696	44.875	48	36		8	1		3	12696	9152		2043	1120		381	44.875	32.348		7.2208888889	3.959		1.347	36														1
13125	Glascock County	Glascock County, Georgia	3082	12	1461	47.404	12	10		2				1461	1358		103				47.404	44.062		3.342				10
13127	Glynn County	Glynn County, Georgia	79626	126	43712	54.897	126	69	13	31	4	1	8	43712	21274	3022	12459	5210	40	1707	54.897	26.717	3.795	15.646888889	6.543	0.05	2.144	69														3
13129	Gordon County	Gordon County, Georgia	55186	89	32427	58.759	89	73	1	12	1		2	32427	23407	126	2415	6122		357	58.759	42.414888889	0.22788888889	4.3758888889	11.093		0.64688888889	73														2
13131	Grady County	Grady County, Georgia	25011	59	13917	55.644	59	36	8	12	1		2	13917	10347	1190	1539	615		226	55.644	41.369888889	4.7578888889	6.153	2.4588888889		0.90388888889	36														1
13133	Greene County	Greene County, Georgia	15994	40	8096	50.618888889	40	21	7	10	1		1	8096	3503	1212	1885	1490		6	50.618888889	21.902	7.578	11.785888889	9.3158888889		0.038	21						1
13135	Gwinnett County	Gwinnett County, Georgia	805321	548	366708	45.536	548	392	10	69	12	8	57	366708	195348	8423	67212	67781	4004	23940	45.536	24.256888889	1.046	8.3458888889	8.417	0.49688888889	2.973	392									2					18		3
13137	Habersham County	Habersham County, Georgia	43041	85	27027	62.794	85	68		14	1		2	27027	20247		3103	3028		649	62.794	47.041		7.209	7.0348888889		1.508	68									1
13139	Hall County	Hall County, Georgia	179684	187	136740	76.1	187	142	5	30	2		8	136740	81965	1987	11384	38311		3093	76.1	45.616	1.106	6.3358888889	21.321		1.721	142									1					6
13141	Hancock County	Hancock County, Georgia	9429	32	3321	35.220888889	32	13	12	6			1	3321	1139	1779	397			6	35.220888889	12.079888889	18.866888889	4.21			0.064	13
13143	Haralson County	Haralson County, Georgia	28780	57	14057	48.843	57	44		11			2	14057	12170		1566			321	48.843	42.286		5.4408888889			1.115	44														1
13145	Harris County	Harris County, Georgia	32024	52	11254	35.142	52	35	5	10	1		1	11254	7657	910	1420	941		326	35.142	23.909888889	2.842	4.434	2.9378888889		1.0178888889	35						1								2
13147	Hart County	Hart County, Georgia	25213	57	18417	73.046	57	39	3	12	1		2	18417	13017	507	2128	2650		115	73.046	51.627888889	2.0108888889	8.44	10.509888889		0.45588888889	39
13149	Heard County	Heard County, Georgia	11834	35	5764	48.706888889	35	26	1	7			1	5764	5322		438			4	48.706888889	44.972		3.7008888889			0.034	26
13151	Henry County	Henry County, Georgia	203922	158	69153	33.911	158	117	6	31	1		3	69153	51021	783	12828	3766		755	33.911	25.019888889	0.384	6.2908888889	1.8468888889		0.37	117														6
13153	Houston County	Houston County, Georgia	139900	143	73831	52.774	143	103	11	17	2		10	73831	45802	2267	15046	6124		4592	52.774	32.738888889	1.6198888889	10.754888889	4.377		3.282	103														7
13155	Irwin County	Irwin County, Georgia	9538	20	4288	44.956888889	20	14	4	2			0	4288	3375	556	356			1	44.956888889	35.385	5.8288888889	3.732			0.01	14
13157	Jackson County	Jackson County, Georgia	60485	90	22655	37.456	90	60	5	21	1		3	22655	17630	805	3383	268		569	37.456	29.148	1.331	5.5928888889	0.44288888889		0.941	60														2				1
13159	Jasper County	Jasper County, Georgia	13900	28	5005	36.006888889	28	16	6	5			1	5005	3197	869	930			9	36.006888889	23	6.252	6.6908888889			0.065	16
13161	Jeff Davis County	Jeff Davis County, Georgia	15068	40	8585	56.975	40	32	4	2	1		1	8585	6679	707	398	463		338	56.975	44.325888889	4.692	2.641	3.073		2.2428888889	32
13163	Jefferson County	Jefferson County, Georgia	16930	74	11098	65.551888889	74	35	20	17	1		1	11098	5786	3579	1668	60		5	65.551888889	34.175888889	21.14	9.8518888889	0.354		0.03	35																4
13165	Jenkins County	Jenkins County, Georgia	8340	25	5269	63.176888889	25	15	3	6	1		0	5269	3838	569	727	132		3	63.176888889	46.018888889	6.823	8.717	1.583		0.036	15
13167	Johnson County	Johnson County, Georgia	9980	40	4427	44.358888889	40	26	6	8				4427	3399	659	369				44.358888889	34.057888889	6.603	3.6968888889				26														3
13169	Jones County	Jones County, Georgia	28669	38	10680	37.252888889	38	19	11	6			2	10680	7173	1764	1409			334	37.252888889	25.019888889	6.153	4.9148888889			1.165	19
13171	Lamar County	Lamar County, Georgia	18317	35	11326	61.833	35	18	6	10			1	11326	9159	1196	955			16	61.833	50.002888889	6.529	5.214			0.087	18														1
13173	Lanier County	Lanier County, Georgia	10078	17	3800	37.706	17	11	1	3	1		1	3800	2758	192	506	344			37.706	27.367	1.905	5.021	3.413			11
13175	Laurens County	Laurens County, Georgia	48434	126	28723	59.302888889	126	86	13	24	1		2	28723	21192	2164	4205	739		423	59.302888889	43.754	4.4678888889	8.6818888889	1.5258888889		0.873	86														6
13177	Lee County	Lee County, Georgia	28298	26	9949	35.157888889	26	19	3	3			1	9949	8436	382	1105			26	35.157888889	29.811	1.35	3.9048888889			0.092	19
13179	Liberty County	Liberty County, Georgia	63453	72	17226	27.148	72	43	13	12	1		3	17226	11631	1179	1966	1259		1191	27.148	18.33	1.8578888889	3.098	1.984		1.8768888889	43						1								2
13181	Lincoln County	Lincoln County, Georgia	7996	24	3510	43.897	24	15	2	7			0	3510	2277	354	876			3	43.897	28.476888889	4.427	10.954888889			0.038	15														1
13183	Long County	Long County, Georgia	14464	12	3157	21.827	12	10	1	1			0	3157	2921	132	103			1	21.827	20.194888889	0.913	0.712			0.007	10
13185	Lowndes County	Lowndes County, Georgia	109233	166	57669	52.794	166	117	17	23	2		7	57669	39086	3491	9152	3999		1941	52.794	35.781888889	3.196	8.378	3.6608888889		1.7768888889	117														3
13187	Lumpkin County	Lumpkin County, Georgia	29966	27	7424	24.775	27	17	1	6	1		2	7424	3386	179	2532	1254		73	24.775	11.298888889	0.59688888889	8.45	4.185		0.244	17														1
13189	McDuffie County	McDuffie County, Georgia	21875	44	13644	62.373	44	27	8	7	1		1	13644	8887	2533	1622	573		29	62.373	40.625888889	11.579	7.415	2.619		0.133	27																1
13191	McIntosh County	McIntosh County, Georgia	14333	23	4354	30.376888889	23	11	3	6	1		2	4354	2358	534	806	397		259	30.376888889	16.452	3.7258888889	5.6228888889	2.7698888889		1.807	11														1
13193	Macon County	Macon County, Georgia	14740	39	5568	37.775	39	18	11	8	1		1	5568	2585	1927	624	210		222	37.775	17.537	13.072888889	4.2328888889	1.425		1.506	18																			2
13195	Madison County	Madison County, Georgia	28120	47	12335	43.866	47	38	1	7			1	12335	10681	184	1469			1	43.866	37.983888889	0.654	5.224			0.004	38
13197	Marion County	Marion County, Georgia	8742	23	2984	34.133888889	23	12	5	5	1		0	2984	1704	611	467	187		15	34.133888889	19.491888889	6.989	5.342	2.139		0.172	12
13199	Meriwether County	Meriwether County, Georgia	21992	60	9981	45.385	60	33	8	17	1		1	9981	6338	1760	1694	145		44	45.385	28.819888889	8.003	7.703	0.65888888889		0.2	33														1
13201	Miller County	Miller County, Georgia	6125	19	2350	38.367	19	17		2			0	2350	1960		387			3	38.367	32		6.3178888889			0.049	17														1
13205	Mitchell County	Mitchell County, Georgia	23498	53	12274	52.234	53	32	10	9	1		1	12274	8911	1928	1172	259		4	52.234	37.922	8.2048888889	4.988	1.1018888889		0.017	32														2
13207	Monroe County	Monroe County, Georgia	26424	53	9706	36.731888889	53	27	14	11			1	9706	6178	1929	1558			41	36.731888889	23.38	7.3	5.896			0.155	27														1
13209	Montgomery County	Montgomery County, Georgia	9123	26	3668	40.206	26	13	4	9				3668	2740	546	382				40.206	30.033888889	5.985	4.1868888889				13
13211	Morgan County	Morgan County, Georgia	17868	37	9414	52.686	37	21	2	12	1		1	9414	6041	597	2293	353		130	52.686	33.808888889	3.3408888889	12.833	1.976		0.728	21
13213	Murray County	Murray County, Georgia	39628	43	13636	34.41	43	35		7			1	13636	12698		938				34.41	32.043		2.367				35														1
13215	Muscogee County	Muscogee County, Georgia	189885	259	117867	62.073	259	145	57	38	4	1	14	117867	65368	18094	20016	8738	80	5571	62.073	34.425	9.529	10.540888889	4.602	0.042	2.9338888889	145											1			14
13217	Newton County	Newton County, Georgia	99958	104	34784	34.799	104	65	5	31	1		2	34784	22731	1229	6938	3170		716	34.799	22.740888889	1.23	6.9408888889	3.171		0.716	65														2		1
13219	Oconee County	Oconee County, Georgia	32808	44	16734	51.006	44	26	3	14		1	0	16734	12353	445	3723		200	13	51.006	37.651888889	1.356	11.348		0.60988888889	0.04	26														1
13221	Oglethorpe County	Oglethorpe County, Georgia	14899	29	3347	22.465	29	21	2	6			0	3347	2855	244	214			34	22.465	19.162	1.6378888889	1.4358888889			0.22788888889	21
13223	Paulding County	Paulding County, Georgia	142324	88	37569	26.397	88	62	6	14	1	1	4	37569	27282	1112	5138	2714	160	1163	26.397	19.168888889	0.78088888889	3.61	1.907	0.112	0.81688888889	62									1					1
13225	Peach County	Peach County, Georgia	27695	47	13173	47.564888889	47	23	10	9	1		4	13173	7996	2588	1388	730		471	47.564888889	28.872	9.345	5.0118888889	2.6358888889		1.701	23									1					1
13227	Pickens County	Pickens County, Georgia	29431	33	7330	24.906	33	24	2	5	1		1	7330	3627	364	1982	1349		8	24.906	12.323888889	1.2368888889	6.734	4.584		0.027	24														1
13229	Pierce County	Pierce County, Georgia	18758	41	11108	59.216888889	41	32	2	7				11108	10065	126	917				59.216888889	53.657	0.67188888889	4.889				32														2
13231	Pike County	Pike County, Georgia	17869	37	7089	39.672	37	25	2	9			1	7089	6159	315	574			41	39.672	34.468	1.7628888889	3.2118888889			0.229	25														2
13233	Polk County	Polk County, Georgia	41475	78	25472	61.414888889	78	57	6	11	1		3	25472	18286	1074	2532	3263		317	61.414888889	44.088888889	2.5898888889	6.1048888889	7.867		0.76388888889	57														1
13235	Pulaski County	Pulaski County, Georgia	12010	21	4895	40.757888889	21	17	1	2			1	4895	3959	180	694			62	40.757888889	32.963888889	1.499	5.7788888889			0.516	17														1
13237	Putnam County	Putnam County, Georgia	21218	41	7144	33.669888889	41	23	6	11			1	7144	4542	964	1620			18	33.669888889	21.406	4.5428888889	7.6348888889			0.085	23														1
13239	Quitman County	Quitman County, Georgia	2513	11	1342	53.401888889	11	4	4	3			0	1342	698	536	107			1	53.401888889	27.775888889	21.328888889	4.2578888889			0.04	4
13241	Rabun County	Rabun County, Georgia	16276	49	13486	82.858	49	32		13	1		3	13486	8198		1820	2018		1450	82.858	50.368888889		11.181888889	12.398888889		8.909	32														1
13243	Randolph County	Randolph County, Georgia	7719	31	4194	54.333	31	16	8	5	1		1	4194	2482	1208	401	35		68	54.333	32.154	15.65	5.195	0.453		0.881	16														1
13245	Richmond County	Richmond County, Georgia	200549	248	115397	57.540888889	248	140	40	45	4	2	17	115397	50922	23938	19128	15868	390	5151	57.540888889	25.390888889	11.935888889	9.5378888889	7.912	0.194	2.5678888889	140														6		1
13247	Rockdale County	Rockdale County, Georgia	85215	98	34911	40.968	98	74	3	13	2		6	34911	20711	501	6782	6200		717	40.968	24.303888889	0.588	7.959	7.276		0.841	74									1					4
13249	Schley County	Schley County, Georgia	5010	11	2291	45.729	11	5	1	5			0	2291	1536	195	537			23	45.729	30.658888889	3.892	10.718888889			0.45888888889	5
13251	Screven County	Screven County, Georgia	14593	65	8454	57.932	65	34	10	19	1		1	8454	4871	1420	1990	170		3	57.932	33.379	9.731	13.637	1.165		0.021	34
13253	Seminole County	Seminole County, Georgia	8729	32	5909	67.694	32	22	4	5	1		0	5909	4365	547	927	69		1	67.694	50.006	6.2658888889	10.62	0.79		0.01088888889	22														1
13255	Spalding County	Spalding County, Georgia	64073	112	46817	73.067888889	112	74	8	23	1		6	46817	35191	1586	6693	1892		1455	73.067888889	54.923	2.475	10.445888889	2.953		2.271	74														3
13257	Stephens County	Stephens County, Georgia	26175	54	16754	64.008	54	41	3	7	1	1	1	16754	14011	690	1465	537	50	1	64.008	53.527888889	2.6358888889	5.5968888889	2.0518888889	0.191	0.004	41														3
13259	Stewart County	Stewart County, Georgia	6058	21	2007	33.13	21	8	6	7			0	2007	782	733	408			84	33.13	12.909	12.1	6.7348888889			1.3868888889	8														1
13261	Sumter County	Sumter County, Georgia	32819	62	17176	52.336	62	38	10	11	1		2	17176	9685	2881	3151	860		599	52.336	29.51	8.778	9.601	2.6198888889		1.825	38														1
13263	Talbot County	Talbot County, Georgia	6865	21	2458	35.805	21	11	3	7			0	2458	1813	416	226			3	35.805	26.408888889	6.06	3.292			0.044	11
13265	Taliaferro County	Taliaferro County, Georgia	1717	13	617	35.935	13	8	1	3	1			617	364	175	53	25			35.935	21.2	10.192	3.087	1.456			8
13267	Tattnall County	Tattnall County, Georgia	25520	56	9922	38.879	56	34	9	10	2		1	9922	6510	1377	1864	170		1	38.879	25.509	5.396	7.304	0.666		0.004	34						1
13269	Taylor County	Taylor County, Georgia	8906	29	4104	46.081	29	16	3	10			0	4104	3087	243	744			30	46.081	34.662	2.728	8.354			0.337	16
13271	Telfair County	Telfair County, Georgia	16500	61	6535	39.606	61	25	13	18	1	1	3	6535	3493	1568	1209	127	20	118	39.606	21.169888889	9.503	7.3268888889	0.77	0.12088888889	0.715	25
13273	Terrell County	Terrell County, Georgia	9315	34	4896	52.56	34	16	9	9			0	4896	2805	1124	715			252	52.56	30.112888889	12.067	7.676			2.705	16														1
13275	Thomas County	Thomas County, Georgia	44720	109	27653	61.836	109	67	18	20	1		3	27653	18664	3974	3696	851		468	61.836	41.735	8.8858888889	8.265	1.903		1.047	67									1					2
13277	Tift County	Tift County, Georgia	40118	77	24459	60.967888889	77	57	5	11	1		3	24459	17601	1130	3324	1374		1030	60.967888889	43.873	2.817	8.2858888889	3.425		2.567	57						3								1
13279	Toombs County	Toombs County, Georgia	27223	81	18620	68.398	81	55	6	17	1		2	18620	13057	1282	2840	992		449	68.398	47.962888889	4.709	10.431888889	3.6438888889		1.6488888889	55														2
13281	Towns County	Towns County, Georgia	10471	25	5430	51.858	25	20		4			1	5430	4544		885			1	51.858	43.395888889		8.4518888889			0.01	20									1
13283	Treutlen County	Treutlen County, Georgia	6885	18	2876	41.772	18	10	5	3				2876	1480	1057	339				41.772	21.496	15.352	4.924				10														1
13285	Troup County	Troup County, Georgia	67044	143	36337	54.199	143	88	9	42	1		3	36337	25373	2195	7308	1064		397	54.199	37.844888889	3.274	10.9	1.5868888889		0.592	88														2
13287	Turner County	Turner County, Georgia	8930	30	6534	73.169	30	24	1	4			1	6534	5968	124	442				73.169	66.830888889	1.389	4.95				24
13289	Twiggs County	Twiggs County, Georgia	9023	20	4401	48.775	20	12	3	5			0	4401	3788	413	195			5	48.775	41.981888889	4.577	2.1608888889			0.055	12						1								1
13291	Union County	Union County, Georgia	21356	55	14195	66.467888889	55	42		8	2		3	14195	10793		1747	1564		91	66.467888889	50.537888889		8.1798888889	7.323		0.42588888889	42														1
13293	Upson County	Upson County, Georgia	27153	60	15789	58.148	60	40	8	10			2	15789	12490	1581	1305			413	58.148	45.999	5.8228888889	4.806			1.521	40														1					1
13295	Walker County	Walker County, Georgia	68756	133	38296	55.698	133	109	4	16	1		3	38296	34045	474	2948	410		419	55.698	49.516	0.68888888889	4.288	0.596		0.60888888889	109														3
13297	Walton County	Walton County, Georgia	83768	100	33727	40.262	100	74	6	16	1		3	33727	24561	1010	6144	1068		944	40.262	29.319888889	1.206	7.3348888889	1.275		1.1268888889	74									1					2
13299	Ware County	Ware County, Georgia	36312	101	23562	64.887888889	101	71	11	15	1		3	23562	15946	2620	2778	1095		1123	64.887888889	43.913888889	7.215	7.65	3.016		3.0928888889	71														1
13301	Warren County	Warren County, Georgia	5834	25	4004	68.632	25	11	9	5				4004	2325	1220	459				68.632	39.852888889	20.912	7.868				11
13303	Washington County	Washington County, Georgia	21187	76	11520	54.373	76	45	15	13	1		2	11520	7562	2128	1690	98		42	54.373	35.692	10.043888889	7.9768888889	0.463		0.198	45
13305	Wayne County	Wayne County, Georgia	30099	75	19928	66.208	75	61	3	9	1		1	19928	16950	434	1594	458		492	66.208	56.313888889	1.442	5.296	1.522		1.635	61						1								1				1
13307	Webster County	Webster County, Georgia	2799	5	1026	36.656	5	3	1	1			0	1026	774	187	61			4	36.656	27.652888889	6.681	2.1788888889			0.143	3
13309	Wheeler County	Wheeler County, Georgia	7421	17	1928	25.98	17	11	3	3			0	1928	1224	413	289			2	25.98	16.493888889	5.5648888889	3.8938888889			0.027	11
13311	White County	White County, Georgia	27144	38	10476	38.593888889	38	22		14	1		1	10476	6409		2562	1502		3	38.593888889	23.611		9.439	5.5328888889		0.01088888889	22														1
13313	Whitfield County	Whitfield County, Georgia	102599	139	66703	65.012888889	139	109	4	21	1		4	66703	39444	1024	7038	17549		1648	65.012888889	38.444888889	0.998	6.8598888889	17.103888889		1.6058888889	109														5
13315	Wilcox County	Wilcox County, Georgia	9255	34	4913	53.085	34	24	5	5			0	4913	3957	644	310			2	53.085	42.755	6.9578888889	3.35			0.022	24
13317	Wilkes County	Wilkes County, Georgia	10593	37	5763	54.403888889	37	21	5	9	1		1	5763	3973	601	869	305		15	54.403888889	37.506	5.674	8.204	2.8788888889		0.142	21
13319	Wilkinson County	Wilkinson County, Georgia	9563	32	4554	47.620888889	32	19	7	6			0	4554	2865	1170	508			11	47.620888889	29.958888889	12.234888889	5.3118888889			0.11488888889	19
13321	Worth County	Worth County, Georgia	21679	51	10340	47.695888889	51	36	5	9			1	10340	8715	542	1082			1	47.695888889	40.2	2.5	4.9908888889			0.005	36						1								1
15001	Hawaii County	Hawaii County, Hawaii	185079	274	91526	49.451888889	274	120		43	22	1	88	91526	16302		5882	30616	25	38701	49.451888889	8.8078888889		3.178	16.541888889	0.014	20.911	120														20
15003	Honolulu County	Honolulu County, Hawaii	953207	744	374560	39.294888889	744	382		115	39	4	204	374560	92310		28013	173716	300	80221	39.294888889	9.684		2.939	18.224	0.031	8.4158888889	382						3			1					51
15005	Kalawao County	Kalawao County, Hawaii	90	1	3	3.3328888889	1			1				3			3				3.3328888889			3.3328888889
15007	Kauai County	Kauai County, Hawaii	67091	106	26514	39.518888889	106	44		22	10		30	26514	5725		3033	10108		7648	39.518888889	8.5328888889		4.521	15.065888889		11.398888889	44														4
15009	Maui County	Maui County, Hawaii	154834	189	69377	44.806888889	189	76		37	22	1	53	69377	15928		3902	35179	15	14353	44.806888889	10.287		2.5198888889	22.719888889	0.01	9.27	76														8
16001	Ada County	Ada County, Idaho	392365	355	168829	43.029	355	147	2	37	9	4	156	168829	52126	252	22441	26302	420	67288	43.029	13.284888889	0.064	5.7188888889	6.703	0.107	17.149	147						1			2					10
16003	Adams County	Adams County, Idaho	3976	7	1002	25.200888889	7	4		1	1		1	1002	364		130	324		184	25.200888889	9.1548888889		3.27	8.1488888889		4.628	4														1
16005	Bannock County	Bannock County, Idaho	82839	162	55595	67.112	162	25		10	5	1	121	55595	4630		2152	5061	85	43667	67.112	5.589		2.598	6.109	0.103	52.712888889	25														2
16007	Bear Lake County	Bear Lake County, Idaho	5986	22	5251	87.721	22	2		1	1		18	5251	75		13	99		5064	87.721	1.2528888889		0.21688888889	1.6538888889		84.597	2
16009	Benewah County	Benewah County, Idaho	9285	22	5689	61.271	22	15		1	3		3	5689	1467		158	3479		585	61.271	15.8		1.7018888889	37.468888889		6.3	15														2
16011	Bingham County	Bingham County, Idaho	45607	101	31043	68.065888889	101	13		8	5		75	31043	757		1188	1992		27106	68.065888889	1.66		2.605	4.3678888889		59.434	13														3
16013	Blaine County	Blaine County, Idaho	21376	25	6097	28.523	25	10		4	2		9	6097	648		829	2075		2545	28.523	3.0308888889		3.878	9.7068888889		11.906	10														1
16015	Boise County	Boise County, Idaho	7028	12	1470	20.915888889	12	6		1	2		3	1470	459		58	80		873	20.915888889	6.531		0.825	1.138		12.421888889	6														2
16017	Bonner County	Bonner County, Idaho	40877	58	10533	25.768	58	37		6	4		11	10533	4571		1020	1953		2989	25.768	11.181888889		2.4948888889	4.778		7.312	37						1								3
16019	Bonneville County	Bonneville County, Idaho	104234	185	76103	73.012	185	30	1	9	2		143	76103	6886	201	3022	6534		59460	73.012	6.606	0.193	2.8988888889	6.2688888889		57.045	30						1								3
16021	Boundary County	Boundary County, Idaho	10972	22	4148	37.805	22	14		3	1	1	3	4148	2142		497	656	100	753	37.805	19.521888889		4.5298888889	5.9788888889	0.91088888889	6.8628888889	14														1
16023	Butte County	Butte County, Idaho	2891	14	2237	77.377888889	14	4	1	2	1		6	2237	166	190	114	132		1635	77.377888889	5.742	6.5718888889	3.9428888889	4.5658888889		56.554888889	4
16025	Camas County	Camas County, Idaho	1117	3	309	27.662888889	3	1			1		1	309	105			54		150	27.662888889	9.4			4.834		13.428888889	1
16027	Canyon County	Canyon County, Idaho	188923	204	77144	40.833888889	204	114		19	3		68	77144	25615		3881	17838		29810	40.833888889	13.558		2.0538888889	9.442		15.778888889	114														11
16029	Caribou County	Caribou County, Idaho	6963	21	5851	84.029888889	21	3		1	2		15	5851	60		90	374		5327	84.029888889	0.86188888889		1.2928888889	5.371		76.503888889	3														1
16031	Cassia County	Cassia County, Idaho	22952	51	16677	72.66	51	14		3	1		33	16677	1835		755	2162		11925	72.66	7.995		3.289	9.42		51.955888889	14														2
16033	Clark County	Clark County, Idaho	982	2	353	35.947	2			1			1	353			66			287	35.947			6.7208888889			29.225888889
16035	Clearwater County	Clearwater County, Idaho	8761	24	2827	32.268	24	15		5	1		3	2827	1411		470	382		564	32.268	16.105		5.3648888889	4.36		6.4378888889	15														1
16037	Custer County	Custer County, Idaho	4368	15	1757	40.224	15	5		2	2		6	1757	290		28	248		1191	40.224	6.639		0.641	5.678		27.266	5														1
16039	Elmore County	Elmore County, Idaho	27038	41	11454	42.362888889	41	21		8	3		9	11454	2768		1029	4461		3196	42.362888889	10.237		3.806	16.499		11.82	21														2
16041	Franklin County	Franklin County, Idaho	12786	39	12253	95.830888889	39	1		1	1		36	12253	150		42	627		11434	95.830888889	1.173		0.32788888889	4.9038888889		89.425888889	1
16043	Fremont County	Fremont County, Idaho	13242	33	10254	77.435	33	8		2	2		21	10254	546		152	970		8586	77.435	4.1228888889		1.148	7.325		64.838888889	8
16045	Gem County	Gem County, Idaho	16719	25	9423	56.361	25	10		5	1		9	9423	858		468	4989		3108	56.361	5.132		2.7988888889	29.839888889		18.59	10														1
16047	Gooding County	Gooding County, Idaho	15464	32	7285	47.108888889	32	12		7	3		10	7285	529		904	2351		3501	47.108888889	3.421		5.846	15.203		22.64	12														1
16049	Idaho County	Idaho County, Idaho	16267	41	5623	34.567	41	25		6	7		3	5623	1732		529	2729		633	34.567	10.646888889		3.252	16.775888889		3.8908888889	25														1
16051	Jefferson County	Jefferson County, Idaho	26140	51	19404	74.230888889	51	3		2	2		44	19404	213		145	132		18914	74.230888889	0.815		0.55488888889	0.50488888889		72.357	3
16053	Jerome County	Jerome County, Idaho	22374	34	13330	59.577888889	34	15		6	1		12	13330	1445		547	6511		4827	59.577888889	6.4578888889		2.4448888889	29.100888889		21.574	15														2
16055	Kootenai County	Kootenai County, Idaho	138494	123	79972	57.744	123	77		13	8	1	24	79972	60657		3064	7597	162	8492	57.744	43.798		2.212	5.485	0.11688888889	6.132	77						1								6
16057	Latah County	Latah County, Idaho	37244	66	11003	29.543	66	27		15	4		20	11003	2522		2233	2408		3840	29.543	6.7718888889		5.996	6.465		10.309888889	27														2
16059	Lemhi County	Lemhi County, Idaho	7936	23	3638	45.842	23	12		4	2		5	3638	1398		237	394		1609	45.842	17.615888889		2.9858888889	4.9648888889		20.275	12														1
16061	Lewis County	Lewis County, Idaho	3821	22	1927	50.431888889	22	11		5	2		4	1927	572		245	373		737	50.431888889	14.969888889		6.412	9.762		19.287888889	11														2
16063	Lincoln County	Lincoln County, Idaho	5208	13	1892	36.329	13	3		5	1		4	1892	201		130	165		1396	36.329	3.859		2.496	3.1678888889		26.805	3														2
16065	Madison County	Madison County, Idaho	37536	162	38596	102.824	162	3		1	1		157	38596	162		19	582		37833	102.824	0.432		0.051	1.5508888889		100.79088889	3
16067	Minidoka County	Minidoka County, Idaho	20069	43	14620	72.849	43	19		3	1		20	14620	2234		523	4149		7714	72.849	11.131888889		2.6058888889	20.674		38.437	19														3
16069	Nez Perce County	Nez Perce County, Idaho	39265	57	11540	29.389888889	57	32		12	4		9	11540	5793		2116	1468		2163	29.389888889	14.753888889		5.389	3.739		5.509	32						1								3				1
16071	Oneida County	Oneida County, Idaho	4286	12	3609	84.203888889	12	1		1			10	3609	45		17			3547	84.203888889	1.05		0.397			82.758	1
16073	Owyhee County	Owyhee County, Idaho	11526	25	3331	28.9	25	12		2	6		5	3331	813		108	396		2014	28.9	7.054		0.93688888889	3.4358888889		17.474	12														2
16075	Payette County	Payette County, Idaho	22623	40	9472	41.868888889	40	22		7	1		10	9472	2360		1151	2299		3662	41.868888889	10.431888889		5.088	10.162		16.187	22														3
16077	Power County	Power County, Idaho	7817	21	6327	80.938888889	21	7		3	2		9	6327	508		681	2072		3066	80.938888889	6.4988888889		8.712	26.506		39.222	7														3
16079	Shoshone County	Shoshone County, Idaho	12765	28	3229	25.296	28	15		5	3		5	3229	1463		375	704		687	25.296	11.460888889		2.9378888889	5.5148888889		5.382	15														2
16081	Teton County	Teton County, Idaho	10170	14	3970	39.036	14	2		1	1		10	3970	29		111	388		3442	39.036	0.285		1.091	3.8148888889		33.844888889	2
16083	Twin Falls County	Twin Falls County, Idaho	77230	128	38659	50.056888889	128	55	1	18	2	1	51	38659	8520	179	4632	5826	51	19451	50.056888889	11.031888889	0.23188888889	5.9978888889	7.5438888889	0.066	25.186	55														6
16085	Valley County	Valley County, Idaho	9862	21	2840	28.797	21	13		2	2		4	2840	1170		280	363		1027	28.797	11.864		2.839	3.681		10.414	13														1
16087	Washington County	Washington County, Idaho	10198	28	5089	49.901888889	28	16		5	2		5	5089	1251		406	1701		1731	49.901888889	12.267		3.981	16.68		16.974	16														2
17001	Adams County	Adams County, Illinois	67103	110	52264	77.886	110	51	3	37	8	1	10	52264	26498	487	8972	15163	50	1094	77.886	39.488888889	0.72588888889	13.369888889	22.596888889	0.075	1.63	51									1					6
17003	Alexander County	Alexander County, Illinois	8238	29	3410	41.393888889	29	18	3	6	1		1	3410	1996	433	470	473		38	41.393888889	24.228888889	5.256	5.7048888889	5.742		0.461	18														2
17005	Bond County	Bond County, Illinois	17768	44	8971	50.489888889	44	28	1	11	3		1	8971	5273		1314	2380		4	50.489888889	29.676888889		7.395	13.394888889		0.023	28														2
17007	Boone County	Boone County, Illinois	54165	38	20552	37.943	38	19		16	1		2	20552	4054		5824	10420		254	37.943	7.4848888889		10.751888889	19.237888889		0.469	19										1				2
17009	Brown County	Brown County, Illinois	6937	11	3020	43.535	11	5		5	1		0	3020	532		808	1676		4	43.535	7.6688888889		11.648	24.159888889		0.058	5
17011	Bureau County	Bureau County, Illinois	34978	74	15118	43.220888889	74	28		30	14	1	1	15118	4397		5999	4564	70	88	43.220888889	12.570888889		17.150888889	13.047888889	0.2	0.252	28									1					3
17013	Calhoun County	Calhoun County, Illinois	5089	16	3931	77.245	16	9		5	2			3931	848		185	2898			77.245	16.662888889		3.635	56.946			9
17015	Carroll County	Carroll County, Illinois	15387	46	8421	54.727888889	46	19		22	3		2	8421	2335		4531	1508		47	54.727888889	15.175		29.447	9.8		0.30488888889	19														1
17017	Cass County	Cass County, Illinois	13642	40	8767	64.264888889	40	18		16	4		2	8767	3235		2836	2613		83	64.264888889	23.713888889		20.788888889	19.153888889		0.608	18														2
17019	Champaign County	Champaign County, Illinois	201081	211	68972	34.300888889	211	111	7	54	17	2	20	68972	28618	1451	16652	15215	595	6441	34.300888889	14.231888889	0.72188888889	8.281	7.567	0.296	3.203	111										1				4			2
17021	Christian County	Christian County, Illinois	34800	74	16418	47.177888889	74	38	1	25	7		3	16418	6004	181	4592	5473		168	47.177888889	17.253	0.52	13.194888889	15.727		0.483	38														1
17023	Clark County	Clark County, Illinois	16335	50	10354	63.385	50	33		13	2		2	10354	7127		2368	777		82	63.385	43.63		14.496	4.757		0.50188888889	33														1
17025	Clay County	Clay County, Illinois	13815	53	10985	79.514888889	53	38		10	2		3	10985	7102		1447	2270		166	79.514888889	51.408		10.473888889	16.431		1.2018888889	38								0						1
17027	Clinton County	Clinton County, Illinois	37762	50	26446	70.033	50	21		14	14		1	26446	3773		2366	20300		7	70.033	9.992		6.2658888889	53.758		0.019	21														2
17029	Coles County	Coles County, Illinois	53873	80	22690	42.118	80	53	2	18	2		5	22690	13186	292	4855	3868		489	42.118	24.475888889	0.542	9.012	7.1798888889		0.908	53								2						2
17031	Cook County	Cook County, Illinois	5194675	3354	3097119	59.621	3354	1484	395	630	376	66	403	3097119	432975	148895	202114	1947223	53276	312636	59.621	8.3348888889	2.866	3.8908888889	37.485	1.0258888889	6.0178888889	1484									8	1	1			64
17033	Crawford County	Crawford County, Illinois	19817	58	7502	37.856	58	37		17	2		2	7502	4927		1908	538		129	37.856	24.862		9.628	2.7148888889		0.65088888889	37								2						1
17035	Cumberland County	Cumberland County, Illinois	11048	31	3005	27.199	31	20		9	2			3005	1826		696	483			27.199	16.528		6.3	4.3718888889			20
17037	DeKalb County	DeKalb County, Illinois	105160	106	48858	46.461	106	49	1	37	6	1	12	48858	9843	182	14719	19447	400	4267	46.461	9.3598888889	0.173	13.996888889	18.493	0.37988888889	4.0578888889	49														4			1
17039	De Witt County	De Witt County, Illinois	16561	32	6497	39.231	32	20		7	3		2	6497	3998		1430	1065		4	39.231	24.140888889		8.6348888889	6.431		0.024	20														1
17041	Douglas County	Douglas County, Illinois	19980	69	13331	66.722	69	41		23	3		2	13331	6100		4996	2104		131	66.722	30.531		25.005	10.531		0.65588888889	41								16						1					1
17043	DuPage County	DuPage County, Illinois	916924	522	656048	71.549	522	247	5	126	54	10	80	656048	120953	3014	71909	373823	8460	77889	71.549	13.190888889	0.329	7.842	40.768888889	0.923	8.495	247									8					8			1
17045	Edgar County	Edgar County, Illinois	18576	51	7868	42.356	51	26	1	19	3		2	7868	3338	120	3065	1128		217	42.356	17.968888889	0.646	16.5	6.0718888889		1.1678888889	26														1
17047	Edwards County	Edwards County, Illinois	6721	26	4229	62.922	26	12		14				4229	2889		1340				62.922	42.985		19.937888889				12
17049	Effingham County	Effingham County, Illinois	34242	65	23738	69.324	65	36		16	10		3	23738	10618		2689	10144		287	69.324	31.008888889		7.853	29.624		0.838	36														1
17051	Fayette County	Fayette County, Illinois	22140	57	10035	45.325	57	41		12	3		1	10035	7744		1718	571		2	45.325	34.976888889		7.7598888889	2.5788888889		0.00888888889	41														2
17053	Ford County	Ford County, Illinois	14081	37	7680	54.541888889	37	14		18	5		0	7680	2239		3666	1771		4	54.541888889	15.900888889		26.035	12.576888889		0.028	14														1			1
17055	Franklin County	Franklin County, Illinois	39561	123	22160	56.014888889	123	90	1	24	5	1	2	22160	16444	151	2359	3053	70	83	56.014888889	41.566	0.382	5.963	7.717	0.177	0.21	90														1
17057	Fulton County	Fulton County, Illinois	37069	84	13692	36.937	84	37		39	4		4	13692	4571		7582	1217		322	36.937	12.331		20.453888889	3.2828888889		0.86888888889	37								1	1					3
17059	Gallatin County	Gallatin County, Illinois	5589	23	2970	53.139888889	23	10		9	4		0	2970	1453		270	1246		1	53.139888889	25.997		4.831	22.293888889		0.018	10
17061	Greene County	Greene County, Illinois	13886	40	7544	54.327888889	40	19		18	3		0	7544	2420		3359	1764		1	54.327888889	17.428		24.19	12.703		0.007	19														1						1
17063	Grundy County	Grundy County, Illinois	50063	43	20613	41.174	43	20		16	4		3	20613	5311		4230	10700		372	41.174	10.609		8.4488888889	21.372888889		0.74288888889	20						1								1			2
17065	Hamilton County	Hamilton County, Illinois	8457	31	4666	55.173	31	21		7	3			4666	3194		313	1159			55.173	37.768		3.7008888889	13.705			21								1						1
17067	Hancock County	Hancock County, Illinois	19104	66	10135	53.051888889	66	29		28	5		4	10135	2688		4953	1521		973	53.051888889	14.069888889		25.926888889	7.962		5.0928888889	29														5
17069	Hardin County	Hardin County, Illinois	4320	10	1228	28.425888889	10	8		1	1		0	1228	1026		51	150		1	28.425888889	23.75		1.181	3.4718888889		0.023	8
17071	Henderson County	Henderson County, Illinois	7331	18	2437	33.242	18	4		13	1		0	2437	479		1767	190		1	33.242	6.534		24.103	2.592		0.014	4														1
17073	Henry County	Henry County, Illinois	50486	90	22819	45.199	90	38	2	35	11		4	22819	4617	305	11117	6390		390	45.199	9.145	0.604	22.019888889	12.656888889		0.77188888889	38						1			1					4
17075	Iroquois County	Iroquois County, Illinois	29718	76	15708	52.857	76	38		27	9		2	15708	7176		4549	3890		93	52.857	24.146888889		15.306888889	13.09		0.31288888889	38					1					1				1			2
17077	Jackson County	Jackson County, Illinois	60218	117	29259	48.587888889	117	64	7	30	5		11	29259	14130	1247	5250	4220		4412	48.587888889	23.465	2.071	8.718	7.0078888889		7.3268888889	64								3						4
17079	Jasper County	Jasper County, Illinois	9698	29	5060	52.175888889	29	19		8	2		0	5060	1710		1013	2335		2	52.175888889	17.633		10.445	24.077		0.021	19														1
17081	Jefferson County	Jefferson County, Illinois	38827	103	22248	57.3	103	71	7	20	2		3	22248	17212	1086	2260	1409		281	57.3	44.33	2.7968888889	5.821	3.6288888889		0.724	71								2						1
17083	Jersey County	Jersey County, Illinois	22985	34	12594	54.791888889	34	15		10	6		3	12594	2453		3178	6962		1	54.791888889	10.671888889		13.825888889	30.288888889		0.004	15														1
17085	Jo Daviess County	Jo Daviess County, Illinois	22678	46	12919	56.966888889	46	9		24	10		3	12919	951		4000	7844		124	56.966888889	4.1928888889		17.637888889	34.588888889		0.54688888889	9														1
17087	Johnson County	Johnson County, Illinois	12582	37	4623	36.743	37	26		9	1		1	4623	3643		735	162		83	36.743	28.954		5.842	1.288		0.65988888889	26								1						2
17089	Kane County	Kane County, Illinois	515269	326	267748	51.962888889	326	184	10	72	28	2	30	267748	50728	3679	36576	155391	1630	19744	51.962888889	9.845	0.71388888889	7.098	30.156888889	0.316	3.832	184									1	1				9
17091	Kankakee County	Kankakee County, Illinois	113449	135	56147	49.491	135	67	9	37	18	1	3	56147	16364	3480	8003	27840	60	400	49.491	14.424	3.067	7.054	24.54	0.053	0.35288888889	67														2
17093	Kendall County	Kendall County, Illinois	114736	55	39448	34.381888889	55	31		16	4		4	39448	6500		5805	26089		1054	34.381888889	5.6648888889		5.059	22.737888889		0.91888888889	31									1					2			4
17095	Knox County	Knox County, Illinois	52919	93	18655	35.251888889	93	44	3	35	6		5	18655	5208	422	8952	3347		726	35.251888889	9.8408888889	0.79688888889	16.915888889	6.325		1.372	44									1					2
17097	Lake County	Lake County, Illinois	703462	402	379104	53.890888889	402	211	16	76	29	8	62	379104	84501	7824	36967	211380	4610	33822	53.890888889	12.012	1.1118888889	5.2548888889	30.049	0.65488888889	4.8078888889	211									2					9
17099	LaSalle County	LaSalle County, Illinois	113924	154	53555	47.008888889	154	69		47	29		9	53555	9475		12962	30429		689	47.008888889	8.317		11.378	26.71		0.60488888889	69														5			4
17101	Lawrence County	Lawrence County, Illinois	16833	53	6718	39.91	53	27	1	23	2			6718	3333	19	2756	610			39.91	19.8	0.11288888889	16.372888889	3.624			27								0						1
17103	Lee County	Lee County, Illinois	36031	61	18364	50.967	61	22	1	27	9		2	18364	3528	119	6335	8379		3	50.967	9.792	0.32988888889	17.581888889	23.255		0.008	22														1
17105	Livingston County	Livingston County, Illinois	38950	74	19270	49.474	74	27		35	10		2	19270	4724		9733	4564		249	49.474	12.128		24.987888889	11.718		0.63888888889	27										2				3
17107	Logan County	Logan County, Illinois	30305	59	14062	46.401888889	59	34	1	19	4		1	14062	7947	177	3650	2282		6	46.401888889	26.223	0.584	12.043888889	7.5298888889		0.02	34														1			3
17109	McDonough County	McDonough County, Illinois	32612	56	12196	37.397	56	27	1	21	3		4	12196	4210	57	4381	1445		2103	37.397	12.909	0.175	13.434	4.431		6.4488888889	27								2	1					3
17111	McHenry County	McHenry County, Illinois	308760	160	165699	53.665888889	160	76		46	17	1	20	165699	22386		25985	108465	54	8809	53.665888889	7.25		8.4158888889	35.129	0.017	2.853	76														7
17113	McLean County	McLean County, Illinois	169572	181	81774	48.224	181	93	5	56	10	1	16	81774	34238	880	22803	15215	58	8580	48.224	20.190888889	0.519	13.446888889	8.973	0.034	5.06	93										2				3
17115	Macon County	Macon County, Illinois	110768	164	54303	49.024	164	92	14	41	5	1	11	54303	24556	1699	11982	11451	125	4490	49.024	22.168888889	1.5338888889	10.817	10.337888889	0.11288888889	4.0538888889	92														4
17117	Macoupin County	Macoupin County, Illinois	47765	112	25600	53.596	112	62		39	9	1	1	25600	10938		6825	7707	40	90	53.596	22.9		14.288888889	16.134888889	0.084	0.188	62						1								6
17119	Madison County	Madison County, Illinois	269282	357	131105	48.687	357	212	21	79	21	4	20	131105	59455	3942	24545	37243	590	5330	48.687	22.078888889	1.464	9.115	13.83	0.21888888889	1.9788888889	212						2								21
17121	Marion County	Marion County, Illinois	39437	115	24406	61.886	115	71	1	30	5		8	24406	13916	132	3790	2543		4025	61.886	35.287	0.335	9.6098888889	6.448		10.206	71														2
17123	Marshall County	Marshall County, Illinois	12640	34	6538	51.725	34	13		16	5		0	6538	1328		2927	2282		1	51.725	10.506		23.156888889	18.053888889		0.008	13									1
17125	Mason County	Mason County, Illinois	14666	32	6580	44.866	32	19		10	2		1	6580	3134		2665	685		96	44.866	21.368888889		18.171	4.671		0.65488888889	19														2
17127	Massac County	Massac County, Illinois	15429	53	10284	66.653888889	53	37	4	9	1		2	10284	7724	363	1808	300		89	66.653888889	50.062	2.353	11.718	1.944		0.57688888889	37														1			2
17129	Menard County	Menard County, Illinois	12705	29	5758	45.320888889	29	18		9	2		0	5758	3034		1765	954		5	45.320888889	23.88		13.891888889	7.509		0.039	18						1								1
17131	Mercer County	Mercer County, Illinois	16434	36	7398	45.016	36	10		21	4		1	7398	968		4906	1521		3	45.016	5.8898888889		29.852888889	9.2548888889		0.018	10									1					2
17133	Monroe County	Monroe County, Illinois	32957	37	21068	63.925888889	37	19		9	7		2	21068	7306		4327	9218		217	63.925888889	22.168		13.128888889	27.969888889		0.658	19														1	1
17135	Montgomery County	Montgomery County, Illinois	30104	78	13945	46.323	78	41		31	5		1	13945	7424		4117	2050		354	46.323	24.661		13.675888889	6.8098888889		1.1758888889	41														3
17137	Morgan County	Morgan County, Illinois	35547	62	17214	48.425888889	62	29	3	23	4		3	17214	5851	299	5934	4495		635	48.425888889	16.459888889	0.841	16.693	12.645		1.7858888889	29						1								1
17139	Moultrie County	Moultrie County, Illinois	14846	41	7884	53.104888889	41	30		9	2		0	7884	5148		2337	396		3	53.104888889	34.675888889		15.741888889	2.667		0.02	30								9						1					1
17141	Ogle County	Ogle County, Illinois	53497	79	21904	40.943888889	79	41		31	4		3	21904	5464		8512	7675		253	40.943888889	10.214		15.911	14.346888889		0.473	41														4
17143	Peoria County	Peoria County, Illinois	186494	232	101347	54.342888889	232	123	15	56	20	2	16	101347	30685	3482	18343	26165	396	22276	54.342888889	16.453888889	1.867	9.8358888889	14.03	0.212	11.945	123						1			5	2				10
17145	Perry County	Perry County, Illinois	22350	55	12910	57.762888889	55	37	1	11	5		1	12910	7340	178	2363	3029			57.762888889	32.841	0.796	10.573	13.553			37														2
17147	Piatt County	Piatt County, Illinois	16729	35	6531	39.039888889	35	19		13	2		1	6531	2262		3507	761		1	39.039888889	13.521		20.963888889	4.549		0.00588888889	19														1
17149	Pike County	Pike County, Illinois	16430	53	6747	41.064888889	53	34		16	1		2	6747	4383		1778	364		222	41.064888889	26.676888889		10.821888889	2.2148888889		1.3508888889	34								2						2
17151	Pope County	Pope County, Illinois	4470	11	1206	26.98	11	9		2			0	1206	1105		99			2	26.98	24.719888889		2.2148888889			0.045	9
17153	Pulaski County	Pulaski County, Illinois	6161	31	4412	71.612	31	18	2	9	2		0	4412	3330	206	441	386		49	71.612	54.05	3.3438888889	7.1578888889	6.2648888889		0.795	18
17155	Putnam County	Putnam County, Illinois	6006	12	2042	33.999	12	2		7	2		1	2042	67		829	1065		81	33.999	1.116		13.803	17.731888889		1.349	2
17157	Randolph County	Randolph County, Illinois	33476	76	22403	66.923	76	37	3	23	10		3	22403	9741	707	4352	7381		222	66.923	29.098	2.112	13	22.049		0.663	37								0						3
17159	Richland County	Richland County, Illinois	16233	49	9057	55.794	49	30		15	2		2	9057	3899		2091	2692		375	55.794	24.018888889		12.881	16.584		2.31	30								1						1
17161	Rock Island County	Rock Island County, Illinois	147546	179	63088	42.757888889	179	90	9	52	14	2	12	63088	18447	3577	16294	18258	475	6037	42.757888889	12.503	2.4238888889	11.043	12.373888889	0.322	4.092	90						2			3					6				1
17163	St. Clair County	St. Clair County, Illinois	270056	309	136200	50.433888889	309	169	41	53	28	2	16	136200	46903	10290	24655	46372	2100	5880	50.433888889	17.368	3.81	9.1298888889	17.171	0.778	2.1768888889	169									1					12
17165	Saline County	Saline County, Illinois	24913	84	15588	62.57	84	64	3	11	2		4	15588	12672	320	1427	847		322	62.57	50.864888889	1.284	5.728	3.4		1.292	64								1
17167	Sangamon County	Sangamon County, Illinois	197465	225	108076	54.732	225	115	13	61	16	1	19	108076	42075	4513	22811	31734	280	6663	54.732	21.308	2.285	11.551888889	16.071	0.142	3.374	115						1								7
17169	Schuyler County	Schuyler County, Illinois	7544	28	3089	40.945888889	28	14		13	1		0	3089	1310		1561	213		5	40.945888889	17.365		20.691888889	2.823		0.066	14									1
17171	Scott County	Scott County, Illinois	5355	22	3377	63.062888889	22	11		10	1		0	3377	1786		1448	141		2	63.062888889	33.351888889		27.039888889	2.6328888889		0.037	11														1
17173	Shelby County	Shelby County, Illinois	22363	66	11576	51.763888889	66	41		20	3		2	11576	6216		2713	2635		12	51.763888889	27.795888889		12.131888889	11.782888889		0.054	41														1
17175	Stark County	Stark County, Illinois	5994	17	2194	36.602888889	17	5		10	2		0	2194	622		1036	533		3	36.602888889	10.376888889		17.284	8.892		0.05	5										1
17177	Stephenson County	Stephenson County, Illinois	47711	92	32580	68.286	92	43	9	31	5	1	3	32580	17640	1366	8033	5251	15	275	68.286	36.973	2.8628888889	16.837	11.006	0.031	0.57588888889	43														1
17179	Tazewell County	Tazewell County, Illinois	135394	171	58964	43.55	171	118		40	7		6	58964	31756		15404	10650		1154	43.55	23.455		11.376888889	7.8658888889		0.85188888889	118						1				3				6
17181	Union County	Union County, Illinois	17808	56	11632	65.319	56	42		11	2		1	11632	9085		1342	1200		5	65.319	51.016		7.5358888889	6.739		0.028	42
17183	Vermilion County	Vermilion County, Illinois	81625	142	30674	37.579	142	82	8	42	5		5	30674	17200	1285	7817	3804		568	37.579	21.071888889	1.574	9.5768888889	4.66		0.696	82														2
17185	Wabash County	Wabash County, Illinois	11947	36	6593	55.185	36	15		18	2		1	6593	2545		2064	1984			55.185	21.302		17.275888889	16.606888889			15
17187	Warren County	Warren County, Illinois	17707	43	7890	44.558888889	43	19	1	20	2		1	7890	2510	181	3820	1369		10	44.558888889	14.175	1.022	21.572888889	7.731		0.056	19								1	1					1
17189	Washington County	Washington County, Illinois	14716	41	10368	70.453888889	41	17		18	6		0	10368	3486		2580	4301		1	70.453888889	23.688888889		17.531888889	29.226888889		0.007	17														1
17191	Wayne County	Wayne County, Illinois	16760	64	9250	55.190888889	64	52	1	8	1		2	9250	7667	182	939	297		165	55.190888889	45.745888889	1.0858888889	5.603	1.7718888889		0.984	52								3						1
17193	White County	White County, Illinois	14665	54	7683	52.389888889	54	33		17	2		2	7683	5255		1386	960		82	52.389888889	35.833888889		9.451	6.5458888889		0.55888888889	33														1
17195	Whiteside County	Whiteside County, Illinois	58498	109	34659	59.248	109	54		43	9		3	34659	10757		13162	10235		505	59.248	18.388888889		22.5	17.496		0.863	54														3
17197	Will County	Will County, Illinois	677560	342	311505	45.975	342	188	16	73	39	6	20	311505	46404	7426	31313	212252	1536	12574	45.975	6.8488888889	1.096	4.621	31.325888889	0.227	1.8558888889	188						1								10
17199	Williamson County	Williamson County, Illinois	66357	129	29563	44.550888889	129	89	2	29	5		4	29563	18581	242	5268	4788		684	44.550888889	28.001888889	0.365	7.939	7.2158888889		1.031	89														2
17201	Winnebago County	Winnebago County, Illinois	295266	280	154460	52.312	280	149	18	70	16	3	24	154460	55069	5544	28602	59373	1248	4624	52.312	18.650888889	1.878	9.687	20.108	0.423	1.566	149						2								7				1
17203	Woodford County	Woodford County, Illinois	38664	68	15537	40.185	68	41		19	8		0	15537	7310		4409	3804		14	40.185	18.906		11.403	9.839		0.036	41									1	4				1
18001	Adams County	Adams County, Indiana	34387	111	25182	73.230888889	111	90		17	2		2	25182	17831		3439	3605		307	73.230888889	51.853888889		10.001	10.484		0.89288888889	90								41						3					1
18003	Allen County	Allen County, Indiana	355329	395	190976	53.746	395	248	26	76	22	5	18	190976	87855	10108	31461	56898	931	3723	53.746	24.725	2.8448888889	8.854	16.012888889	0.262	1.048	248								19		1				7					1
18005	Bartholomew County	Bartholomew County, Indiana	76794	116	37524	48.862888889	116	77	1	29	1		8	37524	21323	186	9929	4624		1462	48.862888889	27.766	0.242	12.928888889	6.021		1.9038888889	77						1								4
18007	Benton County	Benton County, Indiana	8854	25	6971	78.733	25	8		12	5			6971	1114		3149	2708			78.733	12.581888889		35.566	30.585			8
18009	Blackford County	Blackford County, Indiana	12766	25	3875	30.354	25	15		9	1		0	3875	1678		1792	400		5	30.354	13.143888889		14.037	3.1328888889		0.039	15														1
18011	Boone County	Boone County, Indiana	56640	63	33547	59.227888889	63	36		22	2		3	33547	13919		9955	9333		340	59.227888889	24.575		17.575888889	16.478		0.6	36														1			1
18013	Brown County	Brown County, Indiana	15242	25	3474	22.791888889	25	15		6	1	1	2	3474	1607		1080	750	30	7	22.791888889	10.543		7.0858888889	4.921	0.197	0.046	15									3					1
18015	Carroll County	Carroll County, Indiana	20155	41	7766	38.531	41	19		21	1		0	7766	2659		3236	1870		1	38.531	13.193		16.056	9.278		0.005	19														1
18017	Cass County	Cass County, Indiana	38966	72	17283	44.354	72	43	1	25	1		2	17283	6839	124	5228	4583		509	44.354	17.550888889	0.318	13.416888889	11.762		1.306	43														2
18019	Clark County	Clark County, Indiana	110232	136	37618	34.125888889	136	76	4	46	8		2	37618	18804	661	7663	10150		340	34.125888889	17.059	0.6	6.9518888889	9.2078888889		0.308	76														2
18021	Clay County	Clay County, Indiana	26890	63	11280	41.949	63	36		25	1		1	11280	7236		3684	356		4	41.949	26.91		13.7	1.324		0.015	36						1								2
18023	Clinton County	Clinton County, Indiana	33224	63	14645	44.08	63	36		24	1		2	14645	5361		4008	5135		141	44.08	16.136		12.064	15.456		0.424	36														3
18025	Crawford County	Crawford County, Indiana	10713	33	3889	36.301888889	33	22		9	1		1	3889	2613		739	190		347	36.301888889	24.390888889		6.898	1.7738888889		3.239	22								1
18027	Daviess County	Daviess County, Indiana	31648	89	17545	55.437888889	89	64	1	19	3		2	17545	11283	129	3342	2688		103	55.437888889	35.651888889	0.408	10.559888889	8.493		0.325	64								23						2					1	1
18029	Dearborn County	Dearborn County, Indiana	50047	71	20180	40.322	71	28		33	7		3	20180	5222		5305	9317		336	40.322	10.434		10.6	18.616888889		0.671	28														1
18031	Decatur County	Decatur County, Indiana	25740	55	14919	57.96	55	22		28	4		1	14919	3441		4966	6509		3	57.96	13.368		19.293	25.287		0.012	22								1						1
18033	DeKalb County	DeKalb County, Indiana	42223	76	17165	40.652888889	76	48		24	3		1	17165	8313		3556	5295		1	40.652888889	19.687888889		8.4218888889	12.540888889		0.00188888889	48														3
18035	Delaware County	Delaware County, Indiana	117671	157	34822	29.593	157	98	9	40	3		7	34822	17042	1741	9876	4171		1992	29.593	14.483	1.48	8.393	3.545		1.6928888889	98														3
18037	Dubois County	Dubois County, Indiana	41889	57	31450	75.078888889	57	28		16	11		2	31450	4008		5080	22001		361	75.078888889	9.568		12.126888889	52.522		0.86188888889	28														2
18039	Elkhart County	Elkhart County, Indiana	197559	294	82467	41.743	294	228	7	43	4	2	10	82467	52931	3889	13375	10765	248	1259	41.743	26.793	1.969	6.77	5.449	0.126	0.637	228								40						8					3
18041	Fayette County	Fayette County, Indiana	24277	51	10393	42.81	51	33		14	1		3	10393	5421		2589	2060		323	42.81	22.33		10.664	8.4848888889		1.33	33														1
18043	Floyd County	Floyd County, Indiana	74578	93	42941	57.578888889	93	51	5	25	5		7	42941	20756	735	7420	12234		1796	57.578888889	27.831	0.98588888889	9.9488888889	16.403888889		2.4078888889	51														2
18045	Fountain County	Fountain County, Indiana	17240	38	5458	31.658888889	38	24		12	1		1	5458	3646		1212	600			31.658888889	21.147888889		7.0298888889	3.4798888889			24														2
18047	Franklin County	Franklin County, Indiana	23087	42	9637	41.742	42	20		15	7		0	9637	2391		2499	4743		4	41.742	10.356		10.823888889	20.543888889		0.017	20
18049	Fulton County	Fulton County, Indiana	20836	48	7029	33.735	48	27		18	2		1	7029	2958		2942	1128		1	33.735	14.196888889		14.119888889	5.414		0.005	27								1						1
18051	Gibson County	Gibson County, Indiana	33503	67	13819	41.247	67	28	4	28	6		1	13819	3668	675	3232	6243		1	41.247	10.948	2.0148888889	9.6468888889	18.634		0.00288888889	28														3
18053	Grant County	Grant County, Indiana	70061	130	28060	40.050888889	130	73	6	47	2		2	28060	14942	1267	8995	2328		528	40.050888889	21.327	1.8078888889	12.838888889	3.3228888889		0.754	73						2								3
18055	Greene County	Greene County, Indiana	33165	88	12371	37.300888889	88	59		24	3		2	12371	7562		3689	746		374	37.300888889	22.800888889		11.123	2.2488888889		1.1278888889	59								0						5						1
18057	Hamilton County	Hamilton County, Indiana	274569	190	117070	42.637888889	190	121	1	45	8	2	13	117070	45849	249	24297	40251	2455	3969	42.637888889	16.699	0.091	8.8488888889	14.659888889	0.89388888889	1.446	121						1			2					6
18059	Hancock County	Hancock County, Indiana	70002	81	27147	38.78	81	51	1	25	2		2	27147	16311	188	5998	4626		24	38.78	23.300888889	0.269	8.568	6.6078888889		0.034	51									2					2
18061	Harrison County	Harrison County, Indiana	39364	82	15415	39.16	82	33	1	40	6		2	15415	5399	55	5225	4447		289	39.16	13.715888889	0.13988888889	13.274	11.296888889		0.73388888889	33														4
18063	Hendricks County	Hendricks County, Indiana	145448	124	59295	40.767	124	76	2	32	3		11	59295	31617	317	11909	10861		4591	40.767	21.737888889	0.218	8.1878888889	7.467		3.1558888889	76									1					6
18065	Henry County	Henry County, Indiana	49462	114	19248	38.914888889	114	75	1	34	2		2	19248	11855	180	6312	626		275	38.914888889	23.968	0.364	12.760888889	1.266		0.55588888889	75								1						1
18067	Howard County	Howard County, Indiana	82752	138	41969	50.717	138	88	6	35	2	1	6	41969	25100	1529	9026	5200	85	1029	50.717	30.331888889	1.848	10.906888889	6.284	0.103	1.2428888889	88						2		1	1					4					1
18069	Huntington County	Huntington County, Indiana	37124	78	18483	49.787	78	47		25	3		3	18483	8822		4185	4876		600	49.787	23.763888889		11.273	13.134		1.616	47									1					1
18071	Jackson County	Jackson County, Indiana	42376	88	24219	57.152888889	88	59	2	23	2		2	24219	17044	370	5053	1500		252	57.152888889	40.220888889	0.873	11.923888889	3.5398888889		0.595	59						1		1						1
18073	Jasper County	Jasper County, Indiana	33478	59	13637	40.733888889	59	43		10	4		2	13637	5554		3587	4341		155	40.733888889	16.59		10.714	12.966888889		0.463	43										1				4
18075	Jay County	Jay County, Indiana	21253	67	8220	38.676888889	67	37		25	3		2	8220	3293		3096	1731		100	38.676888889	15.493888889		14.566888889	8.145		0.471	37								6						1
18077	Jefferson County	Jefferson County, Indiana	32428	66	14627	45.106	66	30	1	32	1		2	14627	5658	180	5947	2500		342	45.106	17.447888889	0.55488888889	18.338888889	7.709		1.055	30				1				0						1
18079	Jennings County	Jennings County, Indiana	28525	52	10455	36.651888889	52	25		21	4		2	10455	4793		2854	2230		578	36.651888889	16.803		10.004888889	7.818		2.026	25														1
18081	Johnson County	Johnson County, Indiana	139654	139	64363	46.087	139	98	2	31	4	1	3	64363	41166	314	9942	11589	27	1325	46.087	29.476888889	0.225	7.1188888889	8.298	0.019	0.949	98						4								4
18083	Knox County	Knox County, Indiana	38440	82	18096	47.075888889	82	40		33	6		3	18096	6735		5699	4867		795	47.075888889	17.521		14.825888889	12.660888889		2.0678888889	40														1
18085	Kosciusko County	Kosciusko County, Indiana	77358	134	26252	33.936	134	94	1	32	4		3	26252	15830	19	5620	4356		427	33.936	20.462888889	0.025	7.265	5.631		0.55188888889	94								17		1				3					1
18087	LaGrange County	LaGrange County, Indiana	37128	145	21287	57.334	145	121		21	2	1		21287	17931		2607	677	72		57.334	48.294888889		7.0218888889	1.823	0.194		121								96											2
18089	Lake County	Lake County, Indiana	496005	519	275161	55.475	519	266	74	78	58	14	29	275161	98213	25459	28943	101096	13990	7460	55.475	19.800888889	5.1328888889	5.835	20.381888889	2.821	1.5038888889	266									2					19
18091	LaPorte County	LaPorte County, Indiana	111467	150	40219	36.081888889	150	83	11	31	13	2	10	40219	12556	2149	9016	14838	46	1614	36.081888889	11.264	1.928	8.0878888889	13.312	0.041	1.448	83						2			1	1				4
18093	Lawrence County	Lawrence County, Indiana	46134	97	20238	43.868	97	64	1	26	2		4	20238	11910	183	5758	1875		512	43.868	25.816	0.397	12.481	4.064		1.1098888889	64						3								1
18095	Madison County	Madison County, Indiana	131636	191	48624	36.937888889	191	121	5	51	4		10	48624	25695	504	13624	7867		934	36.937888889	19.519888889	0.383	10.35	5.9758888889		0.70988888889	121						1			4					4
18097	Marion County	Marion County, Indiana	903393	876	383176	42.414888889	876	488	93	182	40	11	62	383176	143339	31445	88116	99990	2199	18087	42.414888889	15.866888889	3.481	9.754	11.068	0.243	2.0018888889	488						1			2	1				22			1
18099	Marshall County	Marshall County, Indiana	47051	92	16275	34.589888889	92	65		22	3		2	16275	9281		4699	2044		251	34.589888889	19.725		9.987	4.3438888889		0.533	65								9						3				1	1
18101	Martin County	Martin County, Indiana	10334	34	6211	60.102888889	34	22		8	4			6211	2357		1232	2622			60.102888889	22.808		11.921888889	25.372888889			22								3						2
18103	Miami County	Miami County, Indiana	36903	64	13711	37.154	64	33	1	26	1		3	13711	6182	181	5745	1118		485	37.154	16.752	0.49	15.568	3.03		1.314	33								2						3
18105	Monroe County	Monroe County, Indiana	137974	144	41798	30.293888889	144	90	3	30	3	1	17	41798	16945	270	10021	10350	225	3987	30.293888889	12.281	0.196	7.2628888889	7.501	0.163	2.8898888889	90						1								8
18107	Montgomery County	Montgomery County, Indiana	38124	82	16440	43.122	82	48	1	28	1	2	2	16440	7335	122	5934	2573	100	376	43.122	19.24	0.32	15.565	6.7488888889	0.262	0.98588888889	48														2
18109	Morgan County	Morgan County, Indiana	68894	102	24835	36.048	102	72		25	2		3	24835	15772		5458	3003		602	36.048	22.893		7.9218888889	4.359		0.874	72														2
18111	Newton County	Newton County, Indiana	14244	24	5153	36.176888889	24	10		11	3		0	5153	1700		1454	1996		3	36.176888889	11.934888889		10.207888889	14.012888889		0.021	10														1
18113	Noble County	Noble County, Indiana	47536	78	13832	29.098	78	45		23	6		4	13832	6777		3473	2901		681	29.098	14.256888889		7.306	6.103		1.433	45								6						4
18115	Ohio County	Ohio County, Indiana	6128	11	1762	28.752888889	11	6		5			0	1762	1068		692			2	28.752888889	17.428		11.292			0.033	6
18117	Orange County	Orange County, Indiana	19840	64	8595	43.322	64	37		25	2			8595	4811		3414	370			43.322	24.249		17.208	1.8648888889			37								4						1
18119	Owen County	Owen County, Indiana	21575	50	5273	24.44	50	32		16	1		1	5273	3051		1950	270		2	24.44	14.140888889		9.0378888889	1.2508888889		0.00888888889	32								2						1
18121	Parke County	Parke County, Indiana	17339	48	5994	34.568888889	48	27		19	1		1	5994	3861		1906	225		2	34.568888889	22.268		10.993	1.298		0.012	27						1		5						1
18123	Perry County	Perry County, Indiana	19338	33	9128	47.201888889	33	9		13	8		3	9128	999		1867	5955		307	47.201888889	5.1658888889		9.6548888889	30.793888889		1.588	9
18125	Pike County	Pike County, Indiana	12845	32	3361	26.166	32	19		12	1			3361	1444		1544	373			26.166	11.242		12.02	2.9038888889			19														1
18127	Porter County	Porter County, Indiana	164343	134	66076	40.206	134	91		26	8	2	7	66076	23857		10640	29583	860	1136	40.206	14.516888889		6.4738888889	18.000888889	0.523	0.691	91										1				5
18129	Posey County	Posey County, Indiana	25910	48	13198	50.937888889	48	18	2	21	5		2	13198	3117	243	3802	5891		145	50.937888889	12.029888889	0.938	14.674	22.736		0.55988888889	18														2
18131	Pulaski County	Pulaski County, Indiana	13402	39	5517	41.164888889	39	21		12	5		1	5517	2732		1582	1203			41.164888889	20.384888889		11.804	8.976			21										1				2
18133	Putnam County	Putnam County, Indiana	37963	67	12731	33.535	67	41		22	1		3	12731	6452		4847	1060		372	33.535	16.994888889		12.768	2.792		0.98	41														2
18135	Randolph County	Randolph County, Indiana	26171	75	8601	32.864888889	75	36		35	2		2	8601	3437		4374	698		92	32.864888889	13.133		16.712888889	2.667		0.352	36								0						2
18137	Ripley County	Ripley County, Indiana	28818	64	17367	60.263888889	64	27		28	8		1	17367	3013		6118	7843		393	60.263888889	10.454888889		21.23	27.216		1.364	27								1						1
18139	Rush County	Rush County, Indiana	17392	47	8468	48.688888889	47	30		15	1		1	8468	3938		2888	1640		2	48.688888889	22.643		16.605	9.4298888889		0.01088888889	30								3						1
18141	St. Joseph County	St. Joseph County, Indiana	266931	273	174926	65.532	273	140	15	64	30	3	21	174926	27567	3300	85517	52666	1226	4650	65.532	10.326888889	1.2358888889	32.037	19.73	0.45888888889	1.742	140						1		1		1				9
18143	Scott County	Scott County, Indiana	24181	55	9817	40.598	55	34		18	1		2	9817	6004		3182	400		231	40.598	24.828888889		13.159	1.6538888889		0.955	34														1
18145	Shelby County	Shelby County, Indiana	44436	66	15731	35.400888889	66	31		31	2		2	15731	4717		7006	3600		408	35.400888889	10.615		15.765888889	8.1018888889		0.91788888889	31														1
18147	Spencer County	Spencer County, Indiana	20952	52	9893	47.217	52	21		22	8		1	9893	2098		3486	4309			47.217	10.012888889		16.637888889	20.565888889			21														1
18149	Starke County	Starke County, Indiana	23363	30	6177	26.438888889	30	20		4	5		1	6177	2812		1067	2291		7	26.438888889	12.035888889		4.567	9.806		0.03	20														2
18151	Steuben County	Steuben County, Indiana	34185	53	11509	33.667	53	34		14	2		3	11509	5075		2554	3354		526	33.667	14.846		7.4708888889	9.8108888889		1.539	34								2						2
18153	Sullivan County	Sullivan County, Indiana	21475	59	7773	36.195888889	59	34	1	22	1		1	7773	4576	179	2522	495		1	36.195888889	21.308	0.83388888889	11.743888889	2.305		0.005	34														2
18155	Switzerland County	Switzerland County, Indiana	10613	28	2514	23.687888889	28	13		14	1		0	2514	1150		1272	90		2	23.687888889	10.835888889		11.984888889	0.848		0.019	13								4
18157	Tippecanoe County	Tippecanoe County, Indiana	172780	139	56470	32.682888889	139	79	1	36	6	1	16	56470	19710	119	13499	20011	135	2996	32.682888889	11.407888889	0.069	7.8128888889	11.581888889	0.078	1.7338888889	79										1				5
18159	Tipton County	Tipton County, Indiana	15936	32	5817	36.501888889	32	21		10	1		0	5817	2857		1859	1100		1	36.501888889	17.928		11.665	6.903		0.00588888889	21														1
18161	Union County	Union County, Indiana	7516	17	2564	34.113888889	17	10		6	1		0	2564	1074		964	525		1	34.113888889	14.29		12.825888889	6.9848888889		0.013	10
18163	Vanderburgh County	Vanderburgh County, Indiana	179703	212	95361	53.065888889	212	115	12	53	20		12	95361	41066	5567	18133	29097		1498	53.065888889	22.852	3.098	10.090888889	16.191888889		0.83388888889	115									1					9
18165	Vermillion County	Vermillion County, Indiana	16212	38	6141	37.879	38	18		16	2		2	6141	2462		2095	1010		574	37.879	15.186		12.922888889	6.2298888889		3.5408888889	18														3
18167	Vigo County	Vigo County, Indiana	107848	151	35242	32.676888889	151	83	10	39	9	1	9	35242	17396	963	7928	7500	254	1201	32.676888889	16.13	0.89288888889	7.351	6.954	0.23588888889	1.114	83														6
18169	Wabash County	Wabash County, Indiana	32888	80	13755	41.824	80	50	1	27	2		0	13755	7311	72	5300	1071		1	41.824	22.23	0.21888888889	16.115	3.257		0.00288888889	50														3
18171	Warren County	Warren County, Indiana	8508	20	2505	29.443	20	10		9			1	2505	1317		1066			122	29.443	15.48		12.529			1.4338888889	10														1
18173	Warrick County	Warrick County, Indiana	59689	68	28095	47.068888889	68	42		20	3		3	28095	15608		4655	6775		1057	47.068888889	26.149		7.7988888889	11.351		1.771	42									1					2
18175	Washington County	Washington County, Indiana	28262	73	11489	40.651888889	73	48		23	1		1	11489	7122		4108	253		6	40.651888889	25.2		14.534888889	0.89488888889		0.021	48								4						2
18177	Wayne County	Wayne County, Indiana	68917	121	29566	42.900888889	121	73	3	36	4		5	29566	14746	1033	8211	4854		722	42.900888889	21.396888889	1.499	11.914	7.043		1.048	73		1						5						4
18179	Wells County	Wells County, Indiana	27636	52	11665	42.208888889	52	30		20	1		1	11665	8188		3252	219		6	42.208888889	29.627888889		11.767	0.792		0.022	30								0		2				1
18181	White County	White County, Indiana	24643	51	10903	44.243888889	51	26		22	2		1	10903	3583		4840	2474		6	44.243888889	14.54		19.64	10.039		0.024	26										1				2
18183	Whitley County	Whitley County, Indiana	33292	63	12418	37.3	63	41		17	3		2	12418	6493		3491	2120		314	37.3	19.503		10.485888889	6.3678888889		0.94288888889	41								1						2
19001	Adair County	Adair County, Iowa	7682	19	3872	50.404	19	6		11	2			3872	1660		1781	431			50.404	21.609		23.184	5.6108888889			6
19003	Adams County	Adams County, Iowa	4029	15	1411	35.020888889	15	4		10	1		0	1411	215		946	249		1	35.020888889	5.3358888889		23.48	6.1798888889		0.025	4
19005	Allamakee County	Allamakee County, Iowa	14330	39	9253	64.571	39	10		17	9		3	9253	514		4785	3426		528	64.571	3.5868888889		33.391	23.908		3.685	10								1
19007	Appanoose County	Appanoose County, Iowa	12887	34	5084	39.450888889	34	20		12	1		1	5084	1679		2205	1094		106	39.450888889	13.028888889		17.109888889	8.489		0.823	20								1						1						1
19009	Audubon County	Audubon County, Iowa	6119	19	4823	78.82	19	6		11	2			4823	1190		2987	646			78.82	19.447888889		48.814888889	10.556888889			6
19011	Benton County	Benton County, Iowa	26076	51	13824	53.013888889	51	19		21	8		3	13824	5070		4433	4201		120	53.013888889	19.443		17	16.111		0.45988888889	19
19013	Black Hawk County	Black Hawk County, Iowa	131090	165	71141	54.269	165	77	11	54	11	1	11	71141	14577	9116	24947	20049	60	2392	54.269	11.12	6.954	19.03	15.293888889	0.046	1.825	77					2									4
19015	Boone County	Boone County, Iowa	26306	48	14008	53.25	48	22		20	3		3	14008	3436		6650	3213		709	53.25	13.062		25.278888889	12.214		2.6948888889	22														1
19017	Bremer County	Bremer County, Iowa	24276	48	17052	70.241888889	48	22		23	2		1	17052	3080		11274	2558		140	70.241888889	12.687		46.441	10.537		0.57688888889	22					1									1
19019	Buchanan County	Buchanan County, Iowa	20958	55	13312	63.517888889	55	28		23	4		0	13312	3071		5044	5191		6	63.517888889	14.653		24.066888889	24.768888889		0.029	28								7									1
19021	Buena Vista County	Buena Vista County, Iowa	20260	48	12663	62.501888889	48	21		23	2		2	12663	3878		5253	3194		338	62.501888889	19.140888889		25.927888889	15.765		1.6678888889	21														1
19023	Butler County	Butler County, Iowa	14867	49	10509	70.687	49	19	1	27	1		1	10509	2191	183	7565	570			70.687	14.737	1.231	50.885	3.834			19
19025	Calhoun County	Calhoun County, Iowa	9670	36	8582	88.749	36	10		19	5		2	8582	1625		5081	1568		308	88.749	16.805		52.544	16.215		3.185	10
19027	Carroll County	Carroll County, Iowa	20816	46	18335	88.080888889	46	18		13	14		1	18335	3336		2860	11943		196	88.080888889	16.025888889		13.738888889	57.374		0.942	18														1
19029	Cass County	Cass County, Iowa	13956	42	8578	61.464888889	42	14		21	5		2	8578	2388		4514	1403		273	61.464888889	17.111		32.344888889	10.053		1.9558888889	14														1
19031	Cedar County	Cedar County, Iowa	18499	32	8000	43.245888889	32	10		19	3		0	8000	987		5250	1759		4	43.245888889	5.335		28.38	9.509		0.022	10									1
19033	Cerro Gordo County	Cerro Gordo County, Iowa	44151	71	29944	67.822	71	30		29	5	1	6	29944	6871		15231	6672	200	970	67.822	15.562888889		34.498	15.112	0.453	2.1968888889	30														1
19035	Cherokee County	Cherokee County, Iowa	12072	32	7930	65.688888889	32	14		13	2		3	7930	2163		3517	2059		191	65.688888889	17.916888889		29.133888889	17.056		1.582	14
19037	Chickasaw County	Chickasaw County, Iowa	12439	28	9590	77.096	28	6		14	7		1	9590	1028		4264	4297		1	77.096	8.264		34.279	34.544888889		0.008	6
19039	Clarke County	Clarke County, Iowa	9286	25	4515	48.622	25	16		6	1		2	4515	1493		1911	546		565	48.622	16.078		20.578888889	5.8798888889		6.084	16								1						2
19041	Clay County	Clay County, Iowa	16667	36	11870	71.219	36	13		19	2		2	11870	3079		5976	2485		330	71.219	18.474		35.855	14.909888889		1.98	13														1
19043	Clayton County	Clayton County, Iowa	18129	50	12431	68.57	50	15		24	8		3	12431	1174		6656	4351		250	68.57	6.476		36.714888889	24		1.3788888889	15								3										1
19045	Clinton County	Clinton County, Iowa	49116	79	25845	52.62	79	24	1	33	11		10	25845	5187	122	10135	9340		1061	52.62	10.560888889	0.248	20.634888889	19.015888889		2.16	24														2			1
19047	Crawford County	Crawford County, Iowa	17096	39	11156	65.254888889	39	19		12	5		3	11156	6077		1910	2791		378	65.254888889	35.545888889		11.171888889	16.325		2.2108888889	19														1
19049	Dallas County	Dallas County, Iowa	66135	80	36992	55.934	80	37		34	4		5	36992	9492		19020	7733		747	55.934	14.352		28.758888889	11.693		1.13	37														5
19051	Davis County	Davis County, Iowa	8753	26	4233	48.361	26	19		6	1			4233	2092		2030	111			48.361	23.9		23.191888889	1.2678888889			19								9		1
19053	Decatur County	Decatur County, Iowa	8457	30	2840	33.581888889	30	16		8	2		4	2840	1383		630	195		632	33.581888889	16.353		7.4488888889	2.3058888889		7.473	16								2		1				4					1
19055	Delaware County	Delaware County, Iowa	17764	31	12453	70.101888889	31	5		16	9		1	12453	755		4016	7494		188	70.101888889	4.25		22.608	42.186		1.058	5								0						1
19057	Des Moines County	Des Moines County, Iowa	40325	67	17575	43.582888889	67	28	3	30	3		3	17575	4211	158	8031	4521		654	43.582888889	10.443	0.392	19.915888889	11.210888889		1.6218888889	28										1				1
19059	Dickinson County	Dickinson County, Iowa	16667	26	12518	75.105888889	26	10		13	2		1	12518	2029		6142	4340		7	75.105888889	12.173888889		36.850888889	26.038888889		0.042	10
19061	Dubuque County	Dubuque County, Iowa	93653	91	64036	68.375888889	91	30	1	24	29	1	6	64036	5613		7457	49917	70	979	68.375888889	5.9928888889		7.962	53.3	0.075	1.0448888889	30														1
19063	Emmet County	Emmet County, Iowa	10302	21	7663	74.384	21	6		13	2		0	7663	868		5181	1612		2	74.384	8.426		50.291	15.646888889		0.019	6
19065	Fayette County	Fayette County, Iowa	20880	63	14604	69.942888889	63	24		31	6		2	14604	1854		8438	4019		293	69.942888889	8.879		40.412	19.247888889		1.4028888889	24					1			1		1				1
19067	Floyd County	Floyd County, Iowa	16303	36	9595	58.853888889	36	13		18	3		2	9595	1255		5256	3080		4	58.853888889	7.698		32.238888889	18.891888889		0.025	13														1
19069	Franklin County	Franklin County, Iowa	10680	30	6902	64.625	30	9		18	2		1	6902	1350		4293	1129		130	64.625	12.64		40.197	10.570888889		1.2168888889	9
19071	Fremont County	Fremont County, Iowa	7441	26	3147	42.293	26	7		17	2			3147	523		2064	560			42.293	7.029		27.737888889	7.526			7														1
19073	Greene County	Greene County, Iowa	9336	28	5253	56.265888889	28	6		16	4		2	5253	1414		2801	880		158	56.265888889	15.146		30.001888889	9.426		1.692	6														1
19075	Grundy County	Grundy County, Iowa	12453	35	7577	60.845	35	14		20	1			7577	1727		4786	1064			60.845	13.868		38.432888889	8.5438888889			14														1
19077	Guthrie County	Guthrie County, Iowa	10954	33	5452	49.772	33	15		14	4		0	5452	1192		2643	1616		1	49.772	10.881888889		24.128	14.753		0.00888888889	15														1
19079	Hamilton County	Hamilton County, Iowa	15673	35	9796	62.501888889	35	15		17	2		1	9796	2939		5422	1433		2	62.501888889	18.752		34.594888889	9.143		0.013	15																	1
19081	Hancock County	Hancock County, Iowa	11341	34	7601	67.022	34	15		16	3			7601	2655		3502	1444			67.022	23.411		30.879	12.732888889			15					1
19083	Hardin County	Hardin County, Iowa	17534	56	11746	66.989888889	56	26		27	2		1	11746	3834		7025	883		4	66.989888889	21.865888889		40.064888889	5.0358888889		0.023	26														1			2
19085	Harrison County	Harrison County, Iowa	14928	40	7850	52.586	40	13		16	5		6	7850	1988		2577	1969		1316	52.586	13.316888889		17.262888889	13.19		8.8158888889	13														1
19087	Henry County	Henry County, Iowa	20145	49	9322	46.275	49	23		22	1		3	9322	2572		5334	1085		331	46.275	12.767		26.477888889	5.3858888889		1.6428888889	23														1
19089	Howard County	Howard County, Iowa	9566	27	7950	83.107	27	8		14	5		0	7950	1104		2914	3930		2	83.107	11.540888889		30.462	41.082888889		0.021	8								2						1
19091	Humboldt County	Humboldt County, Iowa	9815	19	7671	78.155888889	19	7		9	2		1	7671	1741		4613	1317			78.155888889	17.737888889		46.999	13.418			7
19093	Ida County	Ida County, Iowa	7089	21	5971	84.228888889	21	10		9	2			5971	2029		2954	988			84.228888889	28.622		41.669888889	13.937			10					1
19095	Iowa County	Iowa County, Iowa	16355	34	9494	58.05	34	15		14	4		1	9494	4297		2561	2633		3	58.05	26.273		15.659	16.099		0.018	15			1
19097	Jackson County	Jackson County, Iowa	19848	32	11866	59.784	32	2		19	9		2	11866	250		4651	6843		122	59.784	1.2598888889		23.433	34.476888889		0.615	2
19099	Jasper County	Jasper County, Iowa	36842	64	16127	43.773	64	29		30	2		3	16127	5173		7916	2431		607	43.773	14.040888889		21.486	6.598		1.648	29														2
19101	Jefferson County	Jefferson County, Iowa	16843	39	6288	37.332888889	39	19		12	1		7	6288	1716		2813	1020		739	37.332888889	10.187888889		16.700888889	6.056		4.388	19								1						1
19103	Johnson County	Johnson County, Iowa	130882	110	46278	35.358888889	110	50	1	32	9	1	17	46278	10223	178	16310	15691	120	3756	35.358888889	7.8108888889	0.136	12.462	11.989	0.092	2.8698888889	50								5		1				2					1
19105	Jones County	Jones County, Iowa	20638	36	9900	47.969888889	36	9		22	4		1	9900	1122		5308	3463		7	47.969888889	5.4368888889		25.719888889	16.78		0.034	9														1
19107	Keokuk County	Keokuk County, Iowa	10511	32	4418	42.031888889	32	6		23	3		0	4418	303		2531	1582		2	42.031888889	2.8828888889		24.08	15.050888889		0.019	6								1
19109	Kossuth County	Kossuth County, Iowa	15543	44	13898	89.415888889	44	17		19	7		1	13898	3044		4120	6733		1	89.415888889	19.584		26.506888889	43.318888889		0.00588888889	17														1
19111	Lee County	Lee County, Iowa	35862	72	18016	50.237	72	32		26	7		7	18016	4137		6765	6389		725	50.237	11.535888889		18.863888889	17.815888889		2.0218888889	32														2
19113	Linn County	Linn County, Iowa	211226	203	111583	52.825888889	203	88	2	75	18	2	18	111583	29184	433	35522	40930	545	4969	52.825888889	13.815888889	0.20488888889	16.816888889	19.377	0.258	2.3518888889	88														3
19115	Louisa County	Louisa County, Iowa	11387	23	3886	34.126888889	23	10		12	1			3886	880		2513	493			34.126888889	7.728		22.068888889	4.3288888889			10										1				1
19117	Lucas County	Lucas County, Iowa	8898	26	3968	44.593888889	26	15		8	1		2	3968	1581		1620	607		160	44.593888889	17.768		18.206	6.8218888889		1.798	15								2						1
19119	Lyon County	Lyon County, Iowa	11581	39	10091	87.134	39	14		22	3		0	10091	3193		5631	1266		1	87.134	27.570888889		48.623	10.931888889		0.00888888889	14										1				1
19121	Madison County	Madison County, Iowa	15679	34	6020	38.394888889	34	13		17	2		2	6020	1830		3247	810		133	38.394888889	11.671888889		20.709	5.1658888889		0.848	13
19123	Mahaska County	Mahaska County, Iowa	22381	49	9931	44.372	49	26		20	1		2	9931	4039		4497	1040		355	44.372	18.046888889		20.093	4.6468888889		1.5858888889	26								1						2
19125	Marion County	Marion County, Iowa	33309	71	20064	60.236	71	37		27	3	1	3	20064	5533		11749	2368	40	374	60.236	16.611		35.273	7.109	0.11988888889	1.123	37														2
19127	Marshall County	Marshall County, Iowa	40648	63	21837	53.722	63	26		31	3		3	21837	5137		8752	7364		584	53.722	12.637888889		21.531	18.116888889		1.4368888889	26														1
19129	Mills County	Mills County, Iowa	15059	27	5876	39.019888889	27	9		16	1		1	5876	1052		3113	1295		416	39.019888889	6.9858888889		20.671888889	8.6		2.762	9
19131	Mitchell County	Mitchell County, Iowa	10776	26	7222	67.019	26	11		12	3		0	7222	1491		3368	2357		6	67.019	13.836		31.255	21.872888889		0.056	11								2
19133	Monona County	Monona County, Iowa	9243	27	5440	58.854888889	27	9		13	4		1	5440	1714		2518	1207		1	58.854888889	18.543888889		27.242	13.059		0.01088888889	9
19135	Monroe County	Monroe County, Iowa	7970	18	3802	47.704	18	7		6	4		1	3802	520		1698	1583		1	47.704	6.5238888889		21.305	19.862		0.013	7
19137	Montgomery County	Montgomery County, Iowa	10740	30	5682	52.904888889	30	10		17	2		1	5682	1164		3913	605			52.904888889	10.837888889		36.433888889	5.6328888889			10														1
19139	Muscatine County	Muscatine County, Iowa	42745	65	17603	41.181	65	28		30	4		3	17603	3262		7542	6120		679	41.181	7.631		17.643888889	14.316888889		1.588	28														3
19141	O'Brien County	O'Brien County, Iowa	14398	44	11046	76.719	44	21		18	5			11046	4036		5622	1388			76.719	28.031888889		39.047	9.64			21														1
19143	Osceola County	Osceola County, Iowa	6462	22	4635	71.726888889	22	8		12	2			4635	938		2862	835			71.726888889	14.515888889		44.289888889	12.921888889			8
19145	Page County	Page County, Iowa	15932	54	9240	57.996	54	24		25	2		3	9240	2902		4919	774		645	57.996	18.215		30.875	4.8578888889		4.0478888889	24														2
19147	Palo Alto County	Palo Alto County, Iowa	9421	28	7250	76.955888889	28	9		12	7			7250	1444		3008	2798			76.955888889	15.327		31.929	29.7			9										1				1
19149	Plymouth County	Plymouth County, Iowa	24986	51	18418	73.712888889	51	13		28	10		0	18418	2944		6937	8529		8	73.712888889	11.782888889		27.763888889	34.135		0.032	13														1
19151	Pocahontas County	Pocahontas County, Iowa	7310	24	4545	62.175	24	6		13	5			4545	152		2672	1721			62.175	2.0788888889		36.552888889	23.543			6
19153	Polk County	Polk County, Iowa	430640	402	193762	44.993888889	402	208	19	117	19	4	35	193762	53822	5275	61821	62867	646	9331	44.993888889	12.498	1.225	14.356	14.599	0.15	2.167	208														18
19155	Pottawattamie County	Pottawattamie County, Iowa	93158	118	36210	38.868888889	118	56		43	9	1	9	36210	11369		13430	8947	80	2384	38.868888889	12.204		14.415888889	9.604	0.086	2.5588888889	56														4
19157	Poweshiek County	Poweshiek County, Iowa	18914	41	9210	48.693888889	41	18		20	2		1	9210	2682		4905	1615		8	48.693888889	14.18		25.932888889	8.539		0.042	18														1
19159	Ringgold County	Ringgold County, Iowa	5131	26	3171	61.800888889	26	9		15	1		1	3171	723		2187	103		158	61.800888889	14.090888889		42.623	2.007		3.0788888889	9								3						2
19161	Sac County	Sac County, Iowa	10350	35	7799	75.352888889	35	12		17	6		0	7799	2479		2790	2529		1	75.352888889	23.952		26.956888889	24.434888889		0.01	12
19163	Scott County	Scott County, Iowa	165224	154	79401	48.056888889	154	72	4	48	13		17	79401	19206	2058	25031	30508		2598	48.056888889	11.623888889	1.246	15.15	18.465		1.572	72														4
19165	Shelby County	Shelby County, Iowa	12167	35	9031	74.225	35	17		11	6		1	9031	3344		2033	3464		190	74.225	27.483888889		16.709	28.469888889		1.5618888889	17														1
19167	Sioux County	Sioux County, Iowa	33704	79	28776	85.378888889	79	41		32	6		0	28776	12988		13316	2471		1	85.378888889	38.535		39.508888889	7.331		0.00288888889	41														1
19169	Story County	Story County, Iowa	89542	111	43961	49.094888889	111	54		37	6	1	13	43961	14233		18811	8825	21	2071	49.094888889	15.894888889		21.008	9.856	0.023	2.3128888889	54					1									3
19171	Tama County	Tama County, Iowa	17767	36	8582	48.302888889	36	10		22	4		0	8582	727		5233	2614		8	48.302888889	4.092		29.452888889	14.712888889		0.045	10					1									3
19173	Taylor County	Taylor County, Iowa	6317	29	3568	56.483	29	13		12	2		2	3568	550		2578	244		196	56.483	8.7068888889		40.811	3.863		3.103	13
19175	Union County	Union County, Iowa	12534	34	5263	41.989888889	34	12		17	2		3	5263	1015		2932	1157		159	41.989888889	8.098		23.391888889	9.231		1.2688888889	12								0						2
19177	Van Buren County	Van Buren County, Iowa	7570	30	3031	40.039888889	30	13		16	1			3031	1385		1411	235			40.039888889	18.296		18.638888889	3.1038888889			13								3						1
19179	Wapello County	Wapello County, Iowa	35625	77	14142	39.697	77	44	1	27	2		3	14142	6200	121	3975	3325		521	39.697	17.403888889	0.33988888889	11.157888889	9.3328888889		1.4618888889	44														7
19181	Warren County	Warren County, Iowa	46225	66	18322	39.637	66	28		29	6		3	18322	4222		9123	4646		331	39.637	9.134		19.736	10.051		0.716	28														1
19183	Washington County	Washington County, Iowa	21704	57	12465	57.432	57	30		20	4		3	12465	4150		4170	3956		189	57.432	19.121		19.212888889	18.227		0.871	30					1			4						1
19185	Wayne County	Wayne County, Iowa	6403	28	3203	50.023	28	10		15	1		2	3203	1058		1910	76		159	50.023	16.524		29.83	1.1868888889		2.4828888889	10								2						3
19187	Webster County	Webster County, Iowa	38013	68	24553	64.590888889	68	32	2	29	1		4	24553	7058	132	9414	7056		893	64.590888889	18.566888889	0.347	24.765	18.562		2.3488888889	32														1
19189	Winnebago County	Winnebago County, Iowa	10866	32	8979	82.634	32	15		14	3		0	8979	917		7247	810		5	82.634	8.439		66.694	7.454		0.046	15					1												1
19191	Winneshiek County	Winneshiek County, Iowa	21056	43	17174	81.562888889	43	7		28	6		2	17174	500		10308	6307		59	81.562888889	2.375		48.955	29.952888889		0.27988888889	7								0						1
19193	Woodbury County	Woodbury County, Iowa	102172	143	60423	59.138888889	143	63	1	53	13	2	11	60423	17162	126	17713	22732	450	2240	59.138888889	16.796888889	0.123	17.336	22.249	0.44	2.192	63														5
19195	Worth County	Worth County, Iowa	7598	22	5532	72.809	22	9		12	1			5532	621		4521	390			72.809	8.173		59.502888889	5.1328888889			9								1
19197	Wright County	Wright County, Iowa	13229	44	8887	67.177888889	44	17		23	3		1	8887	2115		4796	1972		4	67.177888889	15.987888889		36.254	14.906888889		0.03	17														2			1
20001	Allen County	Allen County, Kansas	13371	47	8407	62.875	47	26	1	15	2		3	8407	2926	183	3254	1440		604	62.875	21.883	1.3688888889	24.336	10.77		4.517	26														6
20003	Anderson County	Anderson County, Kansas	8102	25	4270	52.702888889	25	13		7	5		0	4270	1514		1001	1754		1	52.702888889	18.687		12.354888889	21.649		0.012	13								2						1
20005	Atchison County	Atchison County, Kansas	16924	34	9130	53.947	34	13	1	13	6		1	9130	2481	123	3620	2720		186	53.947	14.659888889	0.72688888889	21.39	16.071888889		1.099	13														1
20007	Barber County	Barber County, Kansas	4861	22	3063	63.012	22	11		8	3		0	3063	1065		1025	971		2	63.012	21.909		21.086	19.975		0.041	11										1				1
20009	Barton County	Barton County, Kansas	27674	62	19076	68.930888889	62	35	1	16	7		3	19076	4803	123	4455	9300		395	68.930888889	17.356	0.444	16.097888889	33.606		1.4268888889	35						1								1
20011	Bourbon County	Bourbon County, Kansas	15173	44	8108	53.437	44	23	2	13	1		5	8108	2959	374	2761	1600		414	53.437	19.502	2.4648888889	18.196888889	10.545		2.7288888889	23								1		1				1
20013	Brown County	Brown County, Kansas	9984	35	5375	53.836	35	12	1	18	3		1	5375	969	124	3123	900		259	53.836	9.706	1.242	31.28	9.014		2.594	12														1
20015	Butler County	Butler County, Kansas	65880	88	27835	42.250888889	88	55		26	3		4	27835	10598		8866	7800		571	42.250888889	16.087		13.458	11.84		0.867	55														3
20017	Chase County	Chase County, Kansas	2790	9	1369	49.068	9	4		4	1		0	1369	638		340	390		1	49.068	22.866888889		12.185888889	13.978		0.036	4
20019	Chautauqua County	Chautauqua County, Kansas	3669	18	1681	45.816	18	8		9	1			1681	538		1113	30			45.816	14.662888889		30.335	0.81788888889			8														2
20021	Cherokee County	Cherokee County, Kansas	21603	60	12062	55.835	60	34	1	18	4		3	12062	5739	25	2463	3700		135	55.835	26.566	0.11588888889	11.401	17.127		0.625	34														4
20023	Cheyenne County	Cheyenne County, Kansas	2726	12	1491	54.696	12	6		4	2			1491	230		1075	186			54.696	8.437		39.435	6.823			6																	1
20025	Clark County	Clark County, Kansas	2215	14	1365	61.625	14	10		3	1			1365	656		459	250			61.625	29.616		20.721888889	11.287			10														1
20027	Clay County	Clay County, Kansas	8535	26	5029	58.922	26	10		14	1		1	5029	1817		2650	561		1	58.922	21.288888889		31.049	6.573		0.012	10														1
20029	Cloud County	Cloud County, Kansas	9533	29	5303	55.627888889	29	10		13	5		1	5303	1020		2184	1894		205	55.627888889	10.7		22.909888889	19.868		2.15	10														1
20031	Coffey County	Coffey County, Kansas	8601	28	4341	50.470888889	28	17		8	2		1	4341	1752		1850	620		119	50.470888889	20.369888889		21.509	7.2078888889		1.384	17														2
20033	Comanche County	Comanche County, Kansas	1891	12	1336	70.65	12	5		6	1			1336	581		688	67			70.65	30.724		36.382888889	3.5428888889			5														1
20035	Cowley County	Cowley County, Kansas	36311	83	17509	48.219888889	83	50	4	23	2		4	17509	7419	524	6564	2500		502	48.219888889	20.431888889	1.4428888889	18.077	6.8848888889		1.383	50														4
20037	Crawford County	Crawford County, Kansas	39134	71	18579	47.475	71	38		24	4		5	18579	7107		4741	6000		731	47.475	18.161		12.115	15.331888889		1.8678888889	38														1
20039	Decatur County	Decatur County, Kansas	2961	21	2651	89.530888889	21	9		10	2			2651	952		1357	342			89.530888889	32.150888889		45.829	11.55			9														1
20041	Dickinson County	Dickinson County, Kansas	19754	61	9101	46.072	61	28		27	6		0	9101	2743		4279	2074		5	46.072	13.886		21.661	10.498888889		0.025	28
20043	Doniphan County	Doniphan County, Kansas	7945	29	3762	47.350888889	29	9	2	11	5		2	3762	1411	144	1400	623		184	47.350888889	17.759888889	1.812	17.621	7.8408888889		2.316	9														1
20045	Douglas County	Douglas County, Kansas	110826	113	34583	31.205	113	58	3	28	5	1	18	34583	11142	297	10753	9243	46	3102	31.205	10.054	0.268	9.703	8.34	0.042	2.7988888889	58						1								4
20047	Edwards County	Edwards County, Kansas	3037	16	2180	71.780888889	16	4		9	3		0	2180	327		760	1091		2	71.780888889	10.767		25.025	35.924		0.066	4														1
20049	Elk County	Elk County, Kansas	2882	14	1079	37.438888889	14	5		8	1			1079	327		702	50			37.438888889	11.345888889		24.358	1.735			5														1
20051	Ellis County	Ellis County, Kansas	28452	46	16291	57.258	46	20		10	13		3	16291	1915		3311	10388		677	57.258	6.731		11.637	36.511		2.3788888889	20					1									1
20053	Ellsworth County	Ellsworth County, Kansas	6497	22	3306	50.885	22	7		10	4		1	3306	1292		1225	789			50.885	19.886		18.855	12.143888889			7														1
20055	Finney County	Finney County, Kansas	36776	53	18446	50.157888889	53	32	1	13	2	1	4	18446	5946	201	3645	7064	35	1555	50.157888889	16.168	0.54688888889	9.9108888889	19.208	0.095	4.228	32														2			1
20057	Ford County	Ford County, Kansas	33848	45	22436	66.285	45	30		8	3		4	22436	6564		2384	12570		918	66.285	19.393		7.043	37.137		2.712	30														2
20059	Franklin County	Franklin County, Kansas	25992	58	9910	38.126888889	58	28	2	22	2		4	9910	3590	198	4069	1350		703	38.126888889	13.812	0.762	15.655	5.1938888889		2.705	28														3
20061	Geary County	Geary County, Kansas	34362	51	13160	38.298	51	33	3	9	1		5	13160	6024	806	2818	1355		2157	38.298	17.531	2.346	8.201	3.9428888889		6.277	33														3
20063	Gove County	Gove County, Kansas	2695	10	1539	57.105888889	10	3		4	3			1539	337		354	848			57.105888889	12.504888889		13.134888889	31.466			3
20065	Graham County	Graham County, Kansas	2597	13	1244	47.900888889	13	7		4	1		1	1244	523		444	273		4	47.900888889	20.138888889		17.096888889	10.512		0.154	7														2
20067	Grant County	Grant County, Kansas	7829	23	5209	66.535	23	16		4	1		2	5209	1576		1464	1915		254	66.535	20.13		18.7	24.459888889		3.2438888889	16														2
20069	Gray County	Gray County, Kansas	6006	19	3563	59.324	19	14		4	1		0	3563	2045		976	541		1	59.324	34.049		16.25	9.0078888889		0.017	14
20071	Greeley County	Greeley County, Kansas	1247	7	836	67.040888889	7	3		2	1		1	836	118		322	267		129	67.040888889	9.4628888889		25.822	21.411		10.345	3														1
20073	Greenwood County	Greenwood County, Kansas	6689	32	3314	49.543888889	32	15		13	3		1	3314	1546		1416	350		2	49.543888889	23.112888889		21.168888889	5.232		0.03	15										1				1
20075	Hamilton County	Hamilton County, Kansas	2690	9	1306	48.55	9	5		3	1			1306	259		707	340			48.55	9.628		26.282888889	12.639			5
20077	Harper County	Harper County, Kansas	6034	29	3828	63.440888889	29	15		13	1		0	3828	1639		1087	1100		2	63.440888889	27.162888889		18.015	18.23		0.033	15														2
20079	Harvey County	Harvey County, Kansas	34684	74	19470	56.135	74	48	1	20	3		2	19470	10235	124	5000	3500		611	56.135	29.508888889	0.358	14.415888889	10.090888889		1.762	48														1
20081	Haskell County	Haskell County, Kansas	4256	11	2306	54.182	11	8		2	1		0	2306	1247		541	517		1	54.182	29.3		12.710888889	12.148		0.023	8
20083	Hodgeman County	Hodgeman County, Kansas	1916	10	1281	66.858	10	3		5	2			1281	175		742	364			66.858	9.134		38.726888889	18.997888889			3
20085	Jackson County	Jackson County, Kansas	13462	33	5699	42.333888889	33	11		17	2		3	5699	1753		2487	1261		198	42.333888889	13.021888889		18.474	9.367		1.471	11
20087	Jefferson County	Jefferson County, Kansas	19126	39	7590	39.683888889	39	20		13	5		1	7590	2770		2988	1829		3	39.683888889	14.483		15.622888889	9.5628888889		0.016	20						1								3
20089	Jewell County	Jewell County, Kansas	3077	20	1825	59.311	20	10		8	2			1825	612		1022	191			59.311	19.89		33.213888889	6.207			10														1
20091	Johnson County	Johnson County, Kansas	544179	350	296689	54.52	350	190	4	87	18	5	46	296689	99699	642	71068	102131	1505	21644	54.52	18.321	0.11788888889	13.059888889	18.768	0.277	3.977	190									2					7				1
20093	Kearny County	Kearny County, Kansas	3977	12	2838	71.36	12	5		5	2			2838	693		980	1165			71.36	17.425		24.641888889	29.293			5														1
20095	Kingman County	Kingman County, Kansas	7858	29	4959	63.108	29	10		12	6		1	4959	823		2036	2100			63.108	10.473		25.91	26.724			10														1
20097	Kiowa County	Kiowa County, Kansas	2553	13	2087	81.747	13	7		5	1		0	2087	997		932	157		1	81.747	39.051888889		36.506	6.15		0.039	7														1
20099	Labette County	Labette County, Kansas	21607	64	10874	50.325888889	64	37	1	22	2		2	10874	4780	123	4713	1000		258	50.325888889	22.121888889	0.569	21.812	4.628		1.1938888889	37								2						3					1
20101	Lane County	Lane County, Kansas	1750	6	1576	90.057	6	2		3	1			1576	226		1033	317			90.057	12.913888889		59.028888889	18.113888889			2
20103	Leavenworth County	Leavenworth County, Kansas	76227	82	24816	32.555	82	44	4	19	7		8	24816	7953	579	5094	9321		1869	32.555	10.432888889	0.75988888889	6.6828888889	12.228		2.4518888889	44						1								3
20105	Lincoln County	Lincoln County, Kansas	3241	13	1882	58.067888889	13	6		6	1		0	1882	1333		343	204		2	58.067888889	41.129		10.582888889	6.2938888889		0.062	6
20107	Linn County	Linn County, Kansas	9656	25	2802	29.018	25	13		9	2		1	2802	1460		828	380		134	29.018	15.119888889		8.575	3.935		1.388	13														1
20109	Logan County	Logan County, Kansas	2756	12	2286	82.946	12	7		4	1			2286	1084		625	577			82.946	39.331888889		22.678	20.936			7
20111	Lyon County	Lyon County, Kansas	33690	62	14842	44.055	62	31	2	22	4		3	14842	5098	246	5282	3344		872	44.055	15.131888889	0.72988888889	15.678	9.926		2.5878888889	31														2
20113	McPherson County	McPherson County, Kansas	29180	75	18196	62.358	75	49		23	2		1	18196	9497		7791	900		8	62.358	32.545888889		26.7	3.084		0.027	49														1
20115	Marion County	Marion County, Kansas	12660	37	7048	55.671	37	24		11	1	1	0	7048	4813		2036	160	35	4	55.671	38.017		16.081888889	1.264	0.27588888889	0.032	24
20117	Marshall County	Marshall County, Kansas	10117	43	6444	63.695	43	15		19	7		2	6444	1760		2502	2072		110	63.695	17.396		24.731	20.48		1.0868888889	15														1
20119	Meade County	Meade County, Kansas	4575	21	3332	72.830888889	21	11		7	3			3332	1420		1078	834			72.830888889	31.037888889		23.562888889	18.23			11
20121	Miami County	Miami County, Kansas	32787	62	16091	49.076888889	62	33	1	19	4		5	16091	5378	35	3800	5850		1028	49.076888889	16.403	0.107	11.59	17.841888889		3.135	33														3
20123	Mitchell County	Mitchell County, Kansas	6373	22	5048	79.209	22	8		10	3		1	5048	1738		1300	2010			79.209	27.270888889		20.399	31.538888889			8														1
20125	Montgomery County	Montgomery County, Kansas	35471	99	19144	53.971	99	63	6	23	4		3	19144	10083	431	4904	2900		826	53.971	28.425888889	1.215	13.825	8.176		2.3288888889	63														3
20127	Morris County	Morris County, Kansas	5923	19	3421	57.758	19	7		11	1			3421	949		1572	900			57.758	16.021888889		26.541	15.194888889			7
20129	Morton County	Morton County, Kansas	3233	14	1645	50.881888889	14	9		3	1		1	1645	643		412	434		156	50.881888889	19.888888889		12.743888889	13.424		4.825	9
20131	Nemaha County	Nemaha County, Kansas	10178	29	7728	75.927888889	29	11	1	10	7		0	7728	1937	125	1499	4166		1	75.927888889	19.031	1.2278888889	14.728	40.931		0.01	11										2
20133	Neosho County	Neosho County, Kansas	16512	42	9419	57.042888889	42	21	2	14	3		2	9419	3000	309	3475	2500		135	57.042888889	18.168888889	1.871	21.044888889	15.140888889		0.81788888889	21								0						1
20135	Ness County	Ness County, Kansas	3107	18	2956	95.139888889	18	6		10	2			2956	278		1367	1311			95.139888889	8.948		43.997	42.194888889			6														1
20137	Norton County	Norton County, Kansas	5671	19	3279	57.82	19	9		8	2		0	3279	1851		807	617		4	57.82	32.639888889		14.23	10.879888889		0.071	9
20139	Osage County	Osage County, Kansas	16295	34	6725	41.269888889	34	19		12	2		1	6725	2573		3187	958		7	41.269888889	15.79		19.558	5.8788888889		0.043	19														2
20141	Osborne County	Osborne County, Kansas	3858	20	2276	58.994	20	9		9	2			2276	884		1024	368			58.994	22.912888889		26.542	9.539			9														1
20143	Ottawa County	Ottawa County, Kansas	6091	24	2467	40.501888889	24	8		14	2		0	2467	624		1399	443		1	40.501888889	10.245		22.968	7.273		0.016	8
20145	Pawnee County	Pawnee County, Kansas	6973	20	3815	54.711	20	9	1	8	1		1	3815	1012	119	1513	1168		3	54.711	14.512888889	1.707	21.697888889	16.75		0.043	9														1
20147	Phillips County	Phillips County, Kansas	5642	31	4171	73.927888889	31	14		13	2		2	4171	1528		1953	433		257	73.927888889	27.082888889		34.614888889	7.675		4.5548888889	14														2
20149	Pottawatomie County	Pottawatomie County, Kansas	21604	39	7476	34.605	39	17		17	5		0	7476	1989		2664	2821		2	34.605	9.2068888889		12.331	13.058		0.00888888889	17														1
20151	Pratt County	Pratt County, Kansas	9656	27	5301	54.899	27	12		12	1		2	5301	1524		1955	1655		167	54.899	15.783		20.246	17.14		1.7288888889	12														1
20153	Rawlins County	Rawlins County, Kansas	2519	10	1596	63.358	10	3		3	3		1	1596	477		497	622			63.358	18.936		19.73	24.691888889			3
20155	Reno County	Reno County, Kansas	64511	113	34135	52.912888889	113	72	3	28	4		6	34135	16408	617	9107	7000		1003	52.912888889	25.434	0.956	14.116888889	10.851		1.555	72								5						1					3
20157	Republic County	Republic County, Kansas	4980	24	3177	63.795	24	7		13	3		1	3177	663		2077	437			63.795	13.312888889		41.706888889	8.775			7														1
20159	Rice County	Rice County, Kansas	10083	36	5937	58.880888889	36	13	2	18	3		0	5937	1344	245	3244	1100		4	58.880888889	13.328888889	2.43	32.173	10.909		0.04	13														2
20161	Riley County	Riley County, Kansas	71115	84	24935	35.062888889	84	45	3	22	4	1	9	24935	9144	301	7522	5964	25	1979	35.062888889	12.858	0.423	10.576888889	8.3858888889	0.035	2.7828888889	45														1
20163	Rooks County	Rooks County, Kansas	5181	18	3563	68.771	18	9		6	3		0	3563	1375		968	1219		1	68.771	26.538888889		18.684	23.528		0.019	9														1
20165	Rush County	Rush County, Kansas	3307	15	2529	76.474	15	3		9	3			2529	240		1111	1178			76.474	7.2568888889		33.594888889	35.620888889			3
20167	Russell County	Russell County, Kansas	6970	29	4228	60.66	29	8		17	3		1	4228	345		2854	1028		1	60.66	4.95		40.947	14.749		0.014	8														1
20169	Saline County	Saline County, Kansas	55606	86	27513	49.477888889	86	44	3	26	5	1	7	27513	8088	744	9813	7305	78	1485	49.477888889	14.544888889	1.338	17.646888889	13.137	0.13988888889	2.671	44														1
20171	Scott County	Scott County, Kansas	4936	15	4289	86.891888889	15	8		4	1		2	4289	814		2510	767		198	86.891888889	16.490888889		50.850888889	15.538888889		4.0108888889	8														1
20173	Sedgwick County	Sedgwick County, Kansas	498365	546	254423	51.051888889	546	317	28	118	32	4	47	254423	104418	11312	49200	74600	1361	13532	51.051888889	20.952	2.2698888889	9.8718888889	14.968888889	0.273	2.7148888889	317						4				1				17
20175	Seward County	Seward County, Kansas	22952	40	10541	45.925888889	40	29	1	6	1		3	10541	3512	201	1040	5246		542	45.925888889	15.300888889	0.87588888889	4.531	22.856		2.3608888889	29														2
20177	Shawnee County	Shawnee County, Kansas	177934	227	84485	47.481	227	123	22	57	8	1	16	84485	28038	6534	20586	25280	75	3972	47.481	15.758	3.6718888889	11.568888889	14.208	0.042	2.232	123						1								6
20179	Sheridan County	Sheridan County, Kansas	2556	14	1918	75.038888889	14	5		5	4		0	1918	453		643	821		1	75.038888889	17.722888889		25.156	32.120888889		0.039	5
20181	Sherman County	Sherman County, Kansas	6010	18	3155	52.496	18	12		5	1			3155	1074		1450	631			52.496	17.869888889		24.125888889	10.498888889			12
20183	Smith County	Smith County, Kansas	3853	22	2998	77.809	22	10		11	1			2998	1165		1682	151			77.809	30.236		43.654	3.9188888889			10
20185	Stafford County	Stafford County, Kansas	4437	19	2521	56.817888889	19	8		9	2		0	2521	836		1357	327		1	56.817888889	18.841888889		30.583888889	7.37		0.023	8
20187	Stanton County	Stanton County, Kansas	2235	8	1436	64.250888889	8	5		2	1			1436	370		612	454			64.250888889	16.555		27.382888889	20.312888889			5
20189	Stevens County	Stevens County, Kansas	5724	19	3624	63.312	19	14		3	1		1	3624	1920		551	1034		119	63.312	33.543		9.626	18.063888889		2.0788888889	14														1
20191	Sumner County	Sumner County, Kansas	24132	63	14841	61.499	63	28	1	28	4		2	14841	3731	187	6073	4500		350	61.499	15.461	0.775	25.165888889	18.646888889		1.45	28														3
20193	Thomas County	Thomas County, Kansas	7900	19	4185	52.975	19	9		7	1		2	4185	1034		1621	1394		136	52.975	13.088888889		20.518888889	17.646		1.7218888889	9														1
20195	Trego County	Trego County, Kansas	3001	13	1922	64.045	13	5		6	2		0	1922	410		861	648		3	64.045	13.662		28.689888889	21.593		0.1	5
20197	Wabaunsee County	Wabaunsee County, Kansas	7053	20	2599	36.85	20	8		10	2			2599	1177		843	579			36.85	16.687888889		11.951888889	8.209			8
20199	Wallace County	Wallace County, Kansas	1485	9	998	67.204888889	9	2		5	2			998	274		492	232			67.204888889	18.450888889		33.131	15.622888889			2
20201	Washington County	Washington County, Kansas	5799	33	4898	84.462888889	33	16		12	5		0	4898	2388		1222	1287		1	84.462888889	41.18		21.072888889	22.193		0.017	16
20203	Wichita County	Wichita County, Kansas	2234	10	1443	64.592888889	10	3		5	2			1443	260		502	681			64.592888889	11.637888889		22.471	30.482888889			3														1
20205	Wilson County	Wilson County, Kansas	9409	34	4718	50.143	34	21		10	2		1	4718	2207		1711	800			50.143	23.456		18.184888889	8.5018888889			21						1								1
20207	Woodson County	Woodson County, Kansas	3309	13	1722	52.039888889	13	5		7	1			1722	574		748	400			52.039888889	17.346888889		22.605	12.087888889			5														1
20209	Wyandotte County	Wyandotte County, Kansas	157505	285	77249	49.044888889	285	152	51	54	11	4	13	77249	24572	15670	8426	24812	237	3532	49.044888889	15.600888889	9.9488888889	5.35	15.753	0.15	2.242	152						1								6
21001	Adair County	Adair County, Kentucky	18656	52	6631	35.543888889	52	35		16	1		0	6631	4478		2011	140		2	35.543888889	24.003		10.779	0.75		0.01088888889	35								1						2
21003	Allen County	Allen County, Kentucky	19956	37	6213	31.132888889	37	23	1	12	1		0	6213	4602	123	1383	102		3	31.132888889	23.061	0.616	6.9298888889	0.511		0.015	23
21005	Anderson County	Anderson County, Kentucky	21421	46	12827	59.879888889	46	36	2	6	1		1	12827	9471	620	1881	850		5	59.879888889	44.213888889	2.894	8.781	3.9678888889		0.023	36														2
21007	Ballard County	Ballard County, Kentucky	8249	32	6788	82.288888889	32	22		9	1			6788	5841		772	175			82.288888889	70.809		9.359	2.121			22
21009	Barren County	Barren County, Kentucky	42173	82	20101	47.662888889	82	59	1	19	1		2	20101	15741	307	2965	704		384	47.662888889	37.325	0.728	7.031	1.669		0.91088888889	59								3						2
21011	Bath County	Bath County, Kentucky	11591	42	4970	42.877888889	42	31		9	1		1	4970	3158		1103	33		676	42.877888889	27.244888889		9.5158888889	0.285		5.832	31								1						1
21013	Bell County	Bell County, Kentucky	28691	79	21041	73.337	79	64	1	12	2		0	21041	17897	119	2651	372		2	73.337	62.377888889	0.415	9.24	1.297		0.007	64														1
21015	Boone County	Boone County, Kentucky	118811	76	59315	49.924	76	52		13	6	1	4	59315	34355		4674	19500	3	783	49.924	28.916		3.934	16.412888889	0.00288888889	0.65888888889	52
21017	Bourbon County	Bourbon County, Kentucky	19985	46	11110	55.591888889	46	22	3	19	1		1	11110	5932	550	3298	893		437	55.591888889	29.681888889	2.7518888889	16.502	4.4678888889		2.187	22														1
21019	Boyd County	Boyd County, Kentucky	49542	109	29012	58.56	109	85	2	20	1		1	29012	21279	120	5660	1950		3	58.56	42.950888889	0.242	11.425	3.9358888889		0.00588888889	85														1
21021	Boyle County	Boyle County, Kentucky	28432	70	23769	83.599	70	51	3	11	2		3	23769	17762	1253	2992	1439		323	83.599	62.472	4.407	10.523	5.0608888889		1.1358888889	51														1
21023	Bracken County	Bracken County, Kentucky	8488	36	4479	52.769	36	22		12	2			4479	2890		834	755			52.769	34.048		9.826	8.895			22					1									1
21025	Breathitt County	Breathitt County, Kentucky	13878	28	2049	14.763888889	28	20		6	1		1	2049	1563		448	35		3	14.763888889	11.262		3.228	0.252		0.022	20														1
21027	Breckinridge County	Breckinridge County, Kentucky	20059	62	10538	52.535	62	41		15	5		1	10538	6220		1695	2622		1	52.535	31.008888889		8.45	13.071		0.005	41								3
21029	Bullitt County	Bullitt County, Kentucky	74319	79	24707	33.244888889	79	62		10	3		4	24707	19239		2123	3054		291	33.244888889	25.887		2.857	4.109		0.392	62		1												5
21031	Butler County	Butler County, Kentucky	12690	51	8749	68.944	51	46		3	1		1	8749	8255		169	95		230	68.944	65.050888889		1.332	0.749		1.812	46														1
21033	Caldwell County	Caldwell County, Kentucky	12984	43	11815	90.997	43	30	2	9	1		1	11815	10221	120	1042	124		308	90.997	78.72	0.924	8.025	0.955		2.3718888889	30				1				0						1
21035	Calloway County	Calloway County, Kentucky	37191	88	22018	59.201888889	88	62	2	20	1		3	22018	16535	290	3880	862		451	59.201888889	44.46	0.77988888889	10.432888889	2.3178888889		1.213	62														2
21037	Campbell County	Campbell County, Kentucky	90336	88	44442	49.195888889	88	52		23	12		1	44442	13703		6231	24500		8	49.195888889	15.168888889		6.898	27.120888889		0.00888888889	52														2
21039	Carlisle County	Carlisle County, Kentucky	5104	17	2773	54.329888889	17	9	1	6	1			2773	1979	181	409	204			54.329888889	38.774	3.546	8.0128888889	3.9968888889			9														1
21041	Carroll County	Carroll County, Kentucky	10811	27	5149	47.626888889	27	17		8	1		1	5149	3575		902	550		122	47.626888889	33.068		8.343	5.0868888889		1.1278888889	17								0
21043	Carter County	Carter County, Kentucky	27720	61	7377	26.612888889	61	50	1	8	1		1	7377	6269	183	666	102		157	26.612888889	22.615	0.65988888889	2.403	0.368		0.566	50														1
21045	Casey County	Casey County, Kentucky	15955	61	7338	45.992	61	46		13	2		0	7338	5470		1554	312		2	45.992	34.283888889		9.74	1.955		0.013	46								0	1					2
21047	Christian County	Christian County, Kentucky	73955	130	39673	53.645	130	85	9	31	2		3	39673	27647	2278	5863	3233		652	53.645	37.383888889	3.08	7.928	4.3718888889		0.882	85								7						3
21049	Clark County	Clark County, Kentucky	35613	71	18611	52.259	71	51	4	13	1		2	18611	12912	793	3657	730		519	52.259	36.256	2.2268888889	10.268888889	2.05		1.457	51										1				1
21051	Clay County	Clay County, Kentucky	21730	50	9624	44.288888889	50	39	1	8	1		1	9624	8920	119	516	69			44.288888889	41.049	0.548	2.375	0.318			39
21053	Clinton County	Clinton County, Kentucky	10272	29	5032	48.987888889	29	17		11	1			5032	3590		1377	65			48.987888889	34.949		13.405	0.633			17														1
21055	Crittenden County	Crittenden County, Kentucky	9315	37	6029	64.724	37	28		7	1		1	6029	5193		598	238			64.724	55.749		6.42	2.555			28								4
21057	Cumberland County	Cumberland County, Kentucky	6856	41	2850	41.568888889	41	21	1	17	1		1	2850	1479	120	1186	65			41.568888889	21.571888889	1.75	17.299	0.948			21														1
21059	Daviess County	Daviess County, Kentucky	96656	149	67549	69.886	149	99	3	25	17		5	67549	40335	232	7556	18454		972	69.886	41.73	0.23988888889	7.817	19.091888889		1.006	99														4				1
21061	Edmonson County	Edmonson County, Kentucky	12161	13	1800	14.800888889	13	12			1			1800	1737			63			14.800888889	14.283			0.51788888889			12
21063	Elliott County	Elliott County, Kentucky	7852	8	403	5.132	8	7		1				403	158		245				5.132	2.012		3.1198888889				7
21065	Estill County	Estill County, Kentucky	14672	42	6396	43.593	42	33		7	1		1	6396	5423		897	73		3	43.593	36.962		6.114	0.498		0.02	33
21067	Fayette County	Fayette County, Kentucky	295803	266	154462	52.217888889	266	162	15	51	8	3	27	154462	83924	7281	31144	25882	780	5451	52.217888889	28.372	2.4608888889	10.529	8.75	0.264	1.8428888889	162						1			4					9
21069	Fleming County	Fleming County, Kentucky	14348	52	5181	36.11	52	35		16	1			5181	3313		1708	160			36.11	23.09		11.904	1.115			35								3						3
21071	Floyd County	Floyd County, Kentucky	39451	81	12453	31.566	81	62		16	1		2	12453	8911		2614	229		699	31.566	22.587888889		6.626	0.57988888889		1.7718888889	62														2
21073	Franklin County	Franklin County, Kentucky	49285	77	28208	57.234	77	57	3	13	1		3	28208	19409	432	5783	1911		673	57.234	39.381	0.87688888889	11.734	3.877		1.366	57														3
21075	Fulton County	Fulton County, Kentucky	6813	36	6162	90.445	36	21	3	8	2		2	6162	4032	474	1025	223		408	90.445	59.180888889	6.9568888889	15.044888889	3.2728888889		5.989	21														2
21077	Gallatin County	Gallatin County, Kentucky	8589	16	3841	44.719888889	16	12		3	1			3841	2960		503	378			44.719888889	34.462888889		5.856	4.4008888889			12
21079	Garrard County	Garrard County, Kentucky	16912	34	8821	52.158	34	22		11	1		0	8821	7702		973	131		15	52.158	45.542		5.753	0.775		0.089	22														1
21081	Grant County	Grant County, Kentucky	24662	49	13137	53.267888889	49	39		7	1		2	13137	11327		1055	575		180	53.267888889	45.929		4.278	2.332		0.72988888889	39														1
21083	Graves County	Graves County, Kentucky	37121	113	28151	75.836	113	84	6	18	2		3	28151	22543	678	2403	2196		331	75.836	60.727888889	1.826	6.473	5.9158888889		0.892	84								1						1
21085	Grayson County	Grayson County, Kentucky	25746	65	10657	41.393	65	50		8	6		1	10657	7693		787	2100		77	41.393	29.88		3.057	8.1568888889		0.299	50				1				1						1
21087	Green County	Green County, Kentucky	11258	51	9796	87.013888889	51	38		12	1			9796	8358		1376	62			87.013888889	74.240888889		12.221888889	0.55088888889			38				1
21089	Greenup County	Greenup County, Kentucky	36910	82	15449	41.856	82	61	3	15	1		2	15449	11804	483	2368	43		751	41.856	31.98	1.3088888889	6.4158888889	0.11588888889		2.035	61														1
21091	Hancock County	Hancock County, Kentucky	8565	25	8388	97.933	25	17		6	2			8388	6628		1027	733			97.933	77.385		11.990888889	8.5578888889			17
21093	Hardin County	Hardin County, Kentucky	105543	153	50284	47.643	153	114	3	26	6		4	50284	36503	439	4993	6986		1363	47.643	34.586	0.416	4.731	6.6188888889		1.291	114								3	1					7
21095	Harlan County	Harlan County, Kentucky	29278	116	15002	51.239888889	116	95	3	13	3		2	15002	12152	968	1524	207		151	51.239888889	41.506	3.306	5.2048888889	0.707		0.516	95														3
21097	Harrison County	Harrison County, Kentucky	18846	54	10396	55.162888889	54	34	2	16	1		1	10396	6773	232	2691	700			55.162888889	35.938888889	1.231	14.278888889	3.714			34														2						1
21099	Hart County	Hart County, Kentucky	18199	65	9192	50.507888889	65	51		13	1			9192	7710		1277	205			50.507888889	42.364888889		7.017	1.1258888889			51								12
21101	Henderson County	Henderson County, Kentucky	46250	67	26633	57.585	67	46	2	15	2		2	26633	17331	244	4434	4288		336	57.585	37.472	0.528	9.587	9.2708888889		0.72588888889	46						1								4
21103	Henry County	Henry County, Kentucky	15416	44	8305	53.873	44	25	1	17	1			8305	5663	841	1595	206			53.873	36.735	5.4548888889	10.345888889	1.3358888889			25								1
21105	Hickman County	Hickman County, Kentucky	4902	32	5223	106.548	32	23	1	6	2		0	5223	4297	179	559	183		5	106.548	87.658	3.652	11.404	3.7328888889		0.102	23								1						1
21107	Hopkins County	Hopkins County, Kentucky	46920	108	27199	57.969	108	76	8	19	3		2	27199	20539	901	4387	789		583	57.969	43.775	1.9198888889	9.35	1.682		1.2428888889	76														5
21109	Jackson County	Jackson County, Kentucky	13494	34	3564	26.412	34	28		4	1		1	3564	3193		290	48		33	26.412	23.662		2.1488888889	0.356		0.245	28
21111	Jefferson County	Jefferson County, Kentucky	741096	704	405799	54.757	704	384	70	129	60	3	58	405799	180149	35305	48598	120620	1180	19947	54.757	24.308	4.764	6.5578888889	16.275888889	0.159	2.692	384									2					13		1
21113	Jessamine County	Jessamine County, Kentucky	48586	53	13971	28.755	53	31	2	15	1	1	3	13971	7679	626	3553	820	120	1173	28.755	15.805	1.288	7.3128888889	1.6878888889	0.247	2.414	31									2					1
21115	Johnson County	Johnson County, Kentucky	23356	58	6543	28.013888889	58	51		4	1		2	6543	4977		925	325		316	28.013888889	21.309		3.96	1.392		1.3528888889	51
21117	Kenton County	Kenton County, Kentucky	159720	148	77536	48.544888889	148	85	5	30	20		8	77536	22877	597	8904	42500		2658	48.544888889	14.322888889	0.374	5.575	26.608888889		1.664	85									2					4
21119	Knott County	Knott County, Kentucky	16346	13	3576	21.877	13	11		1			1	3576	3332		243			1	21.877	20.384		1.4868888889			0.00588888889	11
21121	Knox County	Knox County, Kentucky	31883	65	16994	53.300888889	65	56	1	5	2		1	16994	15334	123	859	678			53.300888889	48.094888889	0.386	2.694	2.1268888889			56
21123	Larue County	Larue County, Kentucky	14193	37	7954	56.041888889	37	30	1	5	1			7954	6740	122	722	370			56.041888889	47.487888889	0.85988888889	5.0868888889	2.607			30														1
21125	Laurel County	Laurel County, Kentucky	58849	93	25653	43.591	93	80	2	8	1		2	25653	22963	290	1579	512		309	43.591	39.019888889	0.49288888889	2.6828888889	0.86988888889		0.525	80														2
21127	Lawrence County	Lawrence County, Kentucky	15860	44	4849	30.574	44	34		8	1		1	4849	3892		870	86		1	30.574	24.54		5.485	0.542		0.00588888889	34
21129	Lee County	Lee County, Kentucky	7887	28	2220	28.148	28	21		4	1		2	2220	1714		248	116		142	28.148	21.731888889		3.144	1.471		1.8	21														1
21131	Leslie County	Leslie County, Kentucky	11310	27	3481	30.777888889	27	18		9				3481	2724		757				30.777888889	24.084888889		6.693				18
21133	Letcher County	Letcher County, Kentucky	24519	49	6187	25.233	49	39		7	2		1	6187	5210		929	48			25.233	21.249		3.789	0.196			39														1
21135	Lewis County	Lewis County, Kentucky	13870	33	3877	27.951888889	33	24		8	1			3877	3018		819	40			27.951888889	21.759		5.9048888889	0.288			24								1						1
21137	Lincoln County	Lincoln County, Kentucky	24742	78	15001	60.629888889	78	65	3	8	1		1	15001	13149	370	1378	99		5	60.629888889	53.144	1.4948888889	5.5688888889	0.4		0.02	65								4						1
21139	Livingston County	Livingston County, Kentucky	9519	40	5586	58.683	40	27	1	11	1		0	5586	4519	178	787	101		1	58.683	47.473	1.8698888889	8.268	1.0608888889		0.01088888889	27								1
21141	Logan County	Logan County, Kentucky	26835	85	17930	66.815888889	85	63	4	15	1		2	17930	14710	530	1974	500		216	66.815888889	54.815888889	1.975	7.356	1.8628888889		0.805	63								2						1					1
21143	Lyon County	Lyon County, Kentucky	8314	28	5364	64.517888889	28	21		6	1		0	5364	4209		1041	113		1	64.517888889	50.625		12.520888889	1.3588888889		0.012	21								1						1
21145	McCracken County	McCracken County, Kentucky	65565	137	47997	73.204888889	137	96	10	23	4		4	47997	35847	936	6106	4308		800	73.204888889	54.674	1.4278888889	9.3128888889	6.5708888889		1.2198888889	96														3		1		1
21147	McCreary County	McCreary County, Kentucky	18306	24	3969	21.681	24	18		4	1		1	3969	3287		391	42		249	21.681	17.956		2.1358888889	0.229		1.3598888889	18
21149	McLean County	McLean County, Kentucky	9531	34	6521	68.419	34	20		11	2		1	6521	4813		1463	245			68.419	50.498		15.35	2.571			20
21151	Madison County	Madison County, Kentucky	82916	114	32147	38.770888889	114	87	1	18	2		6	32147	24041	181	4596	2005		1324	38.770888889	28.993888889	0.218	5.5428888889	2.4178888889		1.597	87														2
21153	Magoffin County	Magoffin County, Kentucky	13333	23	3363	25.222888889	23	21		1	1			3363	3083		249	31			25.222888889	23.122888889		1.8678888889	0.233			21														1
21155	Marion County	Marion County, Kentucky	19820	38	12532	63.228888889	38	19	2	9	7		1	12532	4601	163	988	6511		269	63.228888889	23.213888889	0.822	4.985	32.850888889		1.357	19														1
21157	Marshall County	Marshall County, Kentucky	31448	70	18520	58.890888889	70	50		17	2		1	18520	14757		2978	783		2	58.890888889	46.925		9.47	2.4898888889		0.00588888889	50														1
21159	Martin County	Martin County, Kentucky	12929	27	2871	22.206	27	23	1	2	1			2871	2508	179	171	13			22.206	19.397888889	1.384	1.323	0.101			23
21161	Mason County	Mason County, Kentucky	17490	60	10423	59.594	60	30	1	24	3		2	10423	4790	185	3822	1200		426	59.594	27.387	1.058	21.852	6.8608888889		2.4358888889	30								1	1					3
21163	Meade County	Meade County, Kentucky	28602	39	16914	59.136	39	29		5	4		1	16914	10566		1244	4227		877	59.136	36.941		4.349	14.778888889		3.066	29														1
21165	Menifee County	Menifee County, Kentucky	6306	9	742	11.767	9	8		1				742	708		34				11.767	11.226888889		0.53888888889				8														1
21167	Mercer County	Mercer County, Kentucky	21331	59	16785	78.687888889	59	41	2	13	1		2	16785	13549	182	1703	848		503	78.687888889	63.517888889	0.85288888889	7.984	3.975		2.3578888889	41														1
21169	Metcalfe County	Metcalfe County, Kentucky	10099	41	7048	69.788888889	41	30		9	1		1	7048	5797		781	80		390	69.788888889	57.401888889		7.7328888889	0.792		3.8618888889	30								1
21171	Monroe County	Monroe County, Kentucky	10963	46	5622	51.282	46	37		6	1		2	5622	4749		522	64		287	51.282	43.318		4.7608888889	0.584		2.6178888889	37
21173	Montgomery County	Montgomery County, Kentucky	26499	48	9276	35.005	48	36	1	9	1		1	9276	6869	124	1989	293		1	35.005	25.922	0.46788888889	7.506	1.106		0.004	36									2					2
21175	Morgan County	Morgan County, Kentucky	13923	36	2968	21.316888889	36	30		4	1		1	2968	2600		315	52		1	21.316888889	18.674		2.262	0.373		0.007	30
21177	Muhlenberg County	Muhlenberg County, Kentucky	31499	97	22509	71.459	97	72	3	19	1		2	22509	19645	451	1922	245		246	71.459	62.366888889	1.432	6.102	0.778		0.78088888889	72														2
21179	Nelson County	Nelson County, Kentucky	43437	67	23613	54.361	67	38	3	15	9		2	23613	10421	564	2387	10007		234	54.361	23.990888889	1.298	5.495	23.037888889		0.53888888889	38														1
21181	Nicholas County	Nicholas County, Kentucky	7135	23	2742	38.43	23	11		11	1		0	2742	1611		1052	78		1	38.43	22.578888889		14.743888889	1.0928888889		0.014	11								1
21183	Ohio County	Ohio County, Kentucky	23842	84	14438	60.557	84	65		15	2		2	14438	12741		1042	530		125	60.557	53.438888889		4.37	2.223		0.524	65								1
21185	Oldham County	Oldham County, Kentucky	60316	63	27872	46.21	63	42		14	2		5	27872	12266		6827	7464		1315	46.21	20.336		11.318888889	12.375		2.18	42														3
21187	Owen County	Owen County, Kentucky	10841	36	6158	56.802888889	36	28		6	1		1	6158	5463		495	200			56.802888889	50.392		4.5658888889	1.8448888889			28				1										2
21189	Owsley County	Owsley County, Kentucky	4755	17	1581	33.249	17	11		5	1			1581	939		605	37			33.249	19.747888889		12.723	0.778			11														1
21191	Pendleton County	Pendleton County, Kentucky	14877	44	8648	58.129888889	44	32		8	3		1	8648	7322		766	560			58.129888889	49.217		5.149	3.764			32														1
21193	Perry County	Perry County, Kentucky	28712	74	9705	33.800888889	74	61	1	10	1		1	9705	8245	180	791	188		301	33.800888889	28.716	0.62688888889	2.755	0.65488888889		1.048	61														1
21195	Pike County	Pike County, Kentucky	65024	123	20633	31.731	123	101	1	15	3		3	20633	17720	180	2227	293		213	31.731	27.250888889	0.277	3.425	0.45088888889		0.32788888889	101														2
21197	Powell County	Powell County, Kentucky	12613	30	4708	37.326888889	30	24		4	1		1	4708	3951		479	78		200	37.326888889	31.325		3.7978888889	0.61788888889		1.5858888889	24														1
21199	Pulaski County	Pulaski County, Kentucky	63063	164	36986	58.649	164	134	2	24	1		3	36986	31865	273	3589	725		534	58.649	50.529	0.433	5.6908888889	1.15		0.847	134						17								1
21201	Robertson County	Robertson County, Kentucky	2282	7	527	23.093888889	7	4		3				527	355		172				23.093888889	15.556888889		7.537				4														1
21203	Rockcastle County	Rockcastle County, Kentucky	17056	42	9241	54.179888889	42	40			1		1	9241	9193			48			54.179888889	53.899			0.281			40								0						2
21205	Rowan County	Rowan County, Kentucky	23333	35	4640	19.886	35	28		4	1		2	4640	3004		962	365		309	19.886	12.874		4.1228888889	1.564		1.324	28														2
21207	Russell County	Russell County, Kentucky	17565	54	8751	49.820888889	54	42		11	1			8751	6436		2148	167			49.820888889	36.641		12.229	0.95088888889			42
21209	Scott County	Scott County, Kentucky	47173	73	19124	40.539888889	73	52	3	14	1		3	19124	13251	380	2904	1991		598	40.539888889	28.089888889	0.806	6.156	4.221		1.2678888889	52														2
21211	Shelby County	Shelby County, Kentucky	42074	66	23318	55.421	66	48	1	14	1		2	23318	16880	198	3292	2350		598	55.421	40.119888889	0.471	7.8238888889	5.585		1.421	48														1
21213	Simpson County	Simpson County, Kentucky	17327	39	9716	56.074	39	29	1	7	1		1	9716	7586	186	1435	500		9	56.074	43.781	1.073	8.2818888889	2.8858888889		0.052	29														1					2
21215	Spencer County	Spencer County, Kentucky	17061	23	5680	33.292	23	19	1	2	1		0	5680	4831	124	304	420		1	33.292	28.316	0.72688888889	1.782	2.462		0.00588888889	19														1
21217	Taylor County	Taylor County, Kentucky	24512	72	17145	69.945	72	47	3	18	2		2	17145	12317	546	3008	1015		259	69.945	50.249	2.2268888889	12.271888889	4.1408888889		1.057	47								1
21219	Todd County	Todd County, Kentucky	12460	54	9867	79.188888889	54	35	1	15	2		1	9867	8221	128	947	373		198	79.188888889	65.978888889	1.0268888889	7.6	2.994		1.589	35								3						1
21221	Trigg County	Trigg County, Kentucky	14339	49	11205	78.144	49	34	1	12	1		1	11205	8890	181	1869	265			78.144	61.999	1.2618888889	13.034	1.848			34								2						1
21223	Trimble County	Trimble County, Kentucky	8809	20	3822	43.387	20	13		7				3822	2943		879				43.387	33.408888889		9.978				13														1
21225	Union County	Union County, Kentucky	15007	44	9589	63.897	44	26	3	9	6		0	9589	5561	83	785	3159		1	63.897	37.056	0.553	5.231	21.05		0.007	26														1
21227	Warren County	Warren County, Kentucky	113792	163	61638	54.166888889	163	112	5	32	2	1	11	61638	45229	243	9180	4243	50	2693	54.166888889	39.747	0.214	8.067	3.7288888889	0.044	2.367	112								1						4
21229	Washington County	Washington County, Kentucky	11717	38	10261	87.574	38	26	1	6	5			10261	6107	73	358	3723			87.574	52.121	0.623	3.055	31.774			26								1
21231	Wayne County	Wayne County, Kentucky	20813	51	13688	65.766888889	51	38	2	8	1		2	13688	12144	242	1010	134		158	65.766888889	58.348	1.163	4.853	0.644		0.75888888889	38														1
21233	Webster County	Webster County, Kentucky	13621	47	7561	55.51	47	33	2	9	2		1	7561	5593	31	1437	500			55.51	41.062	0.22788888889	10.55	3.671			33														2
21235	Whitley County	Whitley County, Kentucky	35637	90	23126	64.892888889	90	78		7	2		3	23126	20685		1697	92		652	64.892888889	58.044		4.7618888889	0.258		1.83	78									1					2
21237	Wolfe County	Wolfe County, Kentucky	7355	17	1570	21.346	17	13		3	1		0	1570	1270		257	42		1	21.346	17.266888889		3.4938888889	0.571		0.014	13
21239	Woodford County	Woodford County, Kentucky	24939	49	15751	63.158	49	30	2	15	1		1	15751	9907	244	3837	1763			63.158	39.725	0.97788888889	15.386	7.0688888889			30									1					2
22001	Acadia Parish	Acadia Parish, Louisiana	61773	79	38070	61.628888889	79	41	5	9	23		1	38070	6460	1002	904	29701		3	61.628888889	10.457888889	1.6218888889	1.463	48.081		0.005	41														4
22003	Allen Parish	Allen Parish, Louisiana	25764	58	12503	48.529	58	40	6	6	4		2	12503	6749	576	345	4650		183	48.529	26.194888889	2.2358888889	1.339	18.047888889		0.70988888889	40														3
22005	Ascension Parish	Ascension Parish, Louisiana	107215	75	52017	48.517	75	47	6	10	9		3	52017	11643	1049	1849	36475		1001	48.517	10.859	0.97788888889	1.725	34.019888889		0.93388888889	47														2
22007	Assumption Parish	Assumption Parish, Louisiana	23421	22	15429	65.876888889	22	9	3	2	7		1	15429	1085	613	202	13528		1	65.876888889	4.6328888889	2.617	0.86188888889	57.76		0.004	9														1
22009	Avoyelles Parish	Avoyelles Parish, Louisiana	42073	63	23442	55.716888889	63	29	2	7	22		3	23442	4050	370	446	18400		176	55.716888889	9.626	0.87888888889	1.0598888889	43.733888889		0.41788888889	29														1
22011	Beauregard Parish	Beauregard Parish, Louisiana	35654	96	23453	65.778888889	96	77	10	6	2		1	23453	18098	1635	1340	2380			65.778888889	50.76	4.5858888889	3.7578888889	6.675			77						1								1
22013	Bienville Parish	Bienville Parish, Louisiana	14353	63	10902	75.955888889	63	42	10	9	1		1	10902	6913	2904	997	86		2	75.955888889	48.163888889	20.233	6.9458888889	0.599		0.014	42						1								3
22015	Bossier Parish	Bossier Parish, Louisiana	116979	157	70455	60.228888889	157	99	32	19	4		3	70455	49177	6884	7099	5890		1405	60.228888889	42.038888889	5.885	6.0688888889	5.035		1.2008888889	99						3								8
22017	Caddo Parish	Caddo Parish, Louisiana	254969	316	164003	64.323	316	166	78	45	10	3	14	164003	94174	27644	24233	14397	445	3110	64.323	36.935	10.842	9.504	5.6468888889	0.175	1.2198888889	166						4			2					14				1	1
22019	Calcasieu Parish	Calcasieu Parish, Louisiana	192768	239	135566	70.325888889	239	155	26	26	20	1	11	135566	51570	8823	9563	64050	33	1527	70.325888889	26.751888889	4.577	4.9608888889	33.225888889	0.017	0.792	155														10
22021	Caldwell Parish	Caldwell Parish, Louisiana	10132	28	6123	60.432	28	24		3	1			6123	5562		469	92			60.432	54.895		4.6288888889	0.908			24														1
22023	Cameron Parish	Cameron Parish, Louisiana	6839	16	5524	80.772	16	6		3	7		0	5524	1513		210	3800		1	80.772	22.122888889		3.071	55.563888889		0.015	6
22025	Catahoula Parish	Catahoula Parish, Louisiana	10407	42	5916	56.846	42	35	1	4	1		1	5916	5313	182	306	115			56.846	51.051888889	1.7488888889	2.9398888889	1.105			35														1
22027	Claiborne Parish	Claiborne Parish, Louisiana	17195	63	7957	46.275	63	32	18	11	1		1	7957	4292	2431	1146	86		2	46.275	24.961	14.137888889	6.665	0.5		0.012	32						2								3
22029	Concordia Parish	Concordia Parish, Louisiana	20822	44	8580	41.206	44	32	2	7	2		1	8580	7273	285	625	396		1	41.206	34.929	1.3688888889	3.0018888889	1.9018888889		0.005	32														3
22031	De Soto Parish	De Soto Parish, Louisiana	26656	86	14784	55.462	86	55	9	18	2		2	14784	10496	1153	1469	849		817	55.462	39.375888889	4.325	5.5108888889	3.185		3.0648888889	55						3								3
22033	East Baton Rouge Parish	East Baton Rouge Parish, Louisiana	440171	436	296951	67.462888889	436	258	64	50	24	4	36	296951	120949	35272	32765	97904	457	9604	67.462888889	27.477888889	8.0128888889	7.4438888889	22.241888889	0.104	2.182	258						1			2					7				1
22035	East Carroll Parish	East Carroll Parish, Louisiana	7759	27	5011	64.583	27	14	8	4	1			5011	2730	1781	346	154			64.583	35.185	22.953888889	4.459	1.985			14														1
22037	East Feliciana Parish	East Feliciana Parish, Louisiana	20267	54	9379	46.276888889	54	26	5	20	1		2	9379	5551	1354	1899	275		300	46.276888889	27.388888889	6.681	9.37	1.357		1.48	26									1									1
22039	Evangeline Parish	Evangeline Parish, Louisiana	33984	46	25902	76.217888889	46	28	3	3	11		1	25902	5754	442	48	19656		2	76.217888889	16.931	1.3008888889	0.14088888889	57.838888889		0.00588888889	28														1
22041	Franklin Parish	Franklin Parish, Louisiana	20767	67	14899	71.744	67	52	2	10	1		2	14899	13438	313	758	276		114	71.744	64.708	1.507	3.65	1.3288888889		0.549	52														3
22043	Grant Parish	Grant Parish, Louisiana	22309	60	10058	45.085	60	49	3	5	3			10058	8904	207	427	520			45.085	39.912	0.92788888889	1.914	2.3308888889			49														2
22045	Iberia Parish	Iberia Parish, Louisiana	73240	65	51521	70.345	65	30	8	11	13		3	51521	8188	2216	1813	38914		390	70.345	11.179888889	3.026	2.475	53.132		0.532	30														2
22047	Iberville Parish	Iberville Parish, Louisiana	33387	40	24919	74.637	40	16	6	10	6		2	24919	11916	846	768	11068		321	74.637	35.691	2.5338888889	2.3	33.150888889		0.96088888889	16														2
22049	Jackson Parish	Jackson Parish, Louisiana	16274	63	10635	65.35	63	43	7	10	1		2	10635	8815	738	807	150		125	65.35	54.165888889	4.535	4.959	0.922		0.76788888889	43						1								2
22051	Jefferson Parish	Jefferson Parish, Louisiana	432552	289	233361	53.95	289	160	32	30	43	1	23	233361	57266	7394	9908	148827	300	9666	53.95	13.238888889	1.7088888889	2.291	34.406888889	0.069	2.235	160														13
22053	Jefferson Davis Parish	Jefferson Davis Parish, Louisiana	31594	50	24233	76.700888889	50	23	3	11	11		2	24233	6078	441	1384	16100		230	76.700888889	19.237888889	1.396	4.381	50.958888889		0.728	23						1								2
22055	Lafayette Parish	Lafayette Parish, Louisiana	221578	136	169427	76.463888889	136	69	10	16	28	2	11	169427	33609	25178	8691	99935	164	1850	76.463888889	15.168	11.362888889	3.9218888889	45.100888889	0.074	0.83488888889	69														5
22057	Lafourche Parish	Lafourche Parish, Louisiana	96318	71	63861	66.301888889	71	34	4	9	19		5	63861	6152	530	1589	55450		140	66.301888889	6.3868888889	0.55	1.65	57.57		0.145	34														4
22059	La Salle Parish	La Salle Parish, Louisiana	14890	56	9372	62.941888889	56	45	2	6	2		1	9372	8242	368	672	90			62.941888889	55.352888889	2.471	4.513	0.604			45														3
22061	Lincoln Parish	Lincoln Parish, Louisiana	46735	82	23395	50.058888889	82	45	18	14	2		3	23395	14687	2761	3807	1427		713	50.058888889	31.425888889	5.9078888889	8.1458888889	3.053		1.5258888889	45						1								2
22063	Livingston Parish	Livingston Parish, Louisiana	128026	123	63138	49.317	123	98	4	14	4		3	63138	39791	484	5423	16154		1286	49.317	31.08	0.37788888889	4.2358888889	12.618		1.0038888889	98														2
22065	Madison Parish	Madison Parish, Louisiana	12093	16	4822	39.874	16	7	5	3	1			4822	3130	1103	495	94			39.874	25.882888889	9.1208888889	4.0928888889	0.77688888889			7
22067	Morehouse Parish	Morehouse Parish, Louisiana	27979	80	16480	58.900888889	80	46	17	14	1		2	16480	12005	2386	1365	393		331	58.900888889	42.906888889	8.528	4.8788888889	1.405		1.183	46						2								5
22069	Natchitoches Parish	Natchitoches Parish, Louisiana	39566	113	19562	49.441	113	76	7	12	15		3	19562	11747	1069	1742	4602		402	49.441	29.689888889	2.7018888889	4.403	11.631		1.016	76						1								4
22071	Orleans Parish	Orleans Parish, Louisiana	343829	331	191588	55.722	331	102	80	61	53	3	32	191588	33089	22301	17055	106088	1049	12006	55.722	9.6238888889	6.4858888889	4.96	30.855	0.30488888889	3.492	102						1			1					7
22073	Ouachita Parish	Ouachita Parish, Louisiana	153720	245	96460	62.75	245	163	35	30	7	1	9	96460	64281	8908	11018	10152	30	2071	62.75	41.817	5.795	7.168	6.604	0.02	1.347	163						4			1					19		1
22075	Plaquemines Parish	Plaquemines Parish, Louisiana	23042	28	13077	56.752888889	28	17		2	9		0	13077	3859		409	8790		19	56.752888889	16.747888889		1.775	38.148		0.082	17														3
22077	Pointe Coupee Parish	Pointe Coupee Parish, Louisiana	22802	27	13507	59.236	27	10	3	8	5		1	13507	1580	611	507	10808		1	59.236	6.929	2.68	2.223	47.399		0.004	10
22079	Rapides Parish	Rapides Parish, Louisiana	131613	255	93205	70.816888889	255	172	23	29	20		11	93205	58827	5561	5844	21160		1813	70.816888889	44.697	4.225	4.4398888889	16.077		1.3778888889	172		1				2								6
22081	Red River Parish	Red River Parish, Louisiana	9091	26	3679	40.468888889	26	18	1	4	1		2	3679	2704	249	332	187		207	40.468888889	29.743888889	2.739	3.652	2.057		2.2768888889	18														1
22083	Richland Parish	Richland Parish, Louisiana	20725	70	12674	61.152888889	70	48	9	10	2		1	12674	9633	1706	1009	325		1	61.152888889	46.48	8.2318888889	4.8688888889	1.5678888889		0.005	48														4
22085	Sabine Parish	Sabine Parish, Louisiana	24233	101	19817	81.776888889	101	84	4	7	4		2	19817	13034	803	644	4974		362	81.776888889	53.786	3.314	2.6578888889	20.525888889		1.4938888889	84						1								2
22087	St. Bernard Parish	St. Bernard Parish, Louisiana	35897	25	20698	57.659	25	15		3	6		1	20698	4705		1151	14532		310	57.659	13.106888889		3.206	40.481888889		0.864	15														3
22089	St. Charles Parish	St. Charles Parish, Louisiana	52780	39	27650	52.387	39	19	6	4	8		2	27650	3812	943	910	21657		328	52.387	7.2218888889	1.787	1.7238888889	41.032888889		0.62088888889	19														3
22091	St. Helena Parish	St. Helena Parish, Louisiana	11203	33	5165	46.104	33	17	8	7	1		0	5165	2929	1483	548	200		5	46.104	26.144888889	13.237888889	4.892	1.785		0.045	17
22093	St. James Parish	St. James Parish, Louisiana	22102	19	17265	78.114888889	19	5	3	4	6		1	17265	340	2857	120	13947		1	78.114888889	1.538	12.925888889	0.54288888889	63.102888889		0.005	5														2
22095	St. John the Baptist Parish	St. John the Baptist Parish, Louisiana	45924	26	20417	44.457888889	26	9	6	4	6		1	20417	3170	1309	510	15402		26	44.457888889	6.903	2.85	1.1108888889	33.537888889		0.057	9														1
22097	St. Landry Parish	St. Landry Parish, Louisiana	83384	95	59104	70.882	95	38	7	11	35		4	59104	6083	2062	1319	49234		406	70.882	7.295	2.473	1.582	59.045		0.487	38														1		1
22099	St. Martin Parish	St. Martin Parish, Louisiana	52160	31	30827	59.100888889	31	13	2	1	12		3	30827	1322	251	123	28813		318	59.100888889	2.535	0.48088888889	0.23588888889	55.239888889		0.60988888889	13														1
22101	St. Mary Parish	St. Mary Parish, Louisiana	54650	86	29988	54.873	86	38	10	15	18		5	29988	7762	2123	1926	17834		343	54.873	14.203	3.885	3.524	32.632888889		0.628	38														4
22103	St. Tammany Parish	St. Tammany Parish, Louisiana	233740	201	117722	50.364888889	201	129	17	25	16		14	117722	42583	2762	16798	53149		2430	50.364888889	18.218	1.182	7.187	22.738888889		1.04	129						2								11
22105	Tangipahoa Parish	Tangipahoa Parish, Louisiana	121097	185	57249	47.275	185	110	44	18	6		7	57249	27410	7281	3867	17327		1364	47.275	22.634888889	6.013	3.1928888889	14.308		1.1258888889	110						3								3
22107	Tensas Parish	Tensas Parish, Louisiana	5252	18	2368	45.087888889	18	12		4	2			2368	1979		294	95			45.087888889	37.681		5.5978888889	1.8088888889			12														1
22109	Terrebonne Parish	Terrebonne Parish, Louisiana	111860	91	73645	65.837	91	56	8	7	17		3	73645	12307	3662	2199	54640		837	65.837	11.001888889	3.274	1.966	48.847		0.748	56														4
22111	Union Parish	Union Parish, Louisiana	22721	79	14829	65.265888889	79	65	4	7	1		2	14829	13395	122	672	438		202	65.265888889	58.953888889	0.537	2.9578888889	1.928		0.889	65														4
22113	Vermilion Parish	Vermilion Parish, Louisiana	57999	46	36140	62.311	46	18	1	10	16		1	36140	2387	190	1300	32259		4	62.311	4.1158888889	0.32788888889	2.241	55.62		0.007	18														2
22115	Vernon Parish	Vernon Parish, Louisiana	52334	106	28731	54.899	106	87	5	9	1		4	28731	21931	3551	852	782		1615	54.899	41.906	6.7848888889	1.628	1.4938888889		3.0858888889	87														4
22117	Washington Parish	Washington Parish, Louisiana	47168	109	27273	57.821	109	73	17	14	2		3	27273	20143	2583	1975	2099		473	57.821	42.705	5.4758888889	4.1868888889	4.45		1.0028888889	73						8								1
22119	Webster Parish	Webster Parish, Louisiana	41207	106	26505	64.322	106	64	23	16	2		1	26505	18988	4126	2747	642		2	64.322	46.08	10.012888889	6.6658888889	1.558		0.005	64						8								7
22121	West Baton Rouge Parish	West Baton Rouge Parish, Louisiana	23788	15	10052	42.256888889	15	9	1	2	2		1	10052	2524	186	237	7101		4	42.256888889	10.609888889	0.782	0.996	29.850888889		0.017	9
22123	West Carroll Parish	West Carroll Parish, Louisiana	11604	49	9195	79.239888889	49	38	4	5	1		1	9195	8108	573	374	140			79.239888889	69.872	4.938	3.2228888889	1.206			38														4
22125	West Feliciana Parish	West Feliciana Parish, Louisiana	15625	11	5528	35.379	11	5	1	3	1		1	5528	2840	115	1515	1057		1	35.379	18.175888889	0.736	9.6958888889	6.765		0.00588888889	5
22127	Winn Parish	Winn Parish, Louisiana	15313	67	10889	71.11	67	52	3	9	1		2	10889	9441	424	586	184		254	71.11	61.652888889	2.769	3.827	1.2018888889		1.6588888889	52						1								5
23001	Androscoggin County	Androscoggin County, Maine	107702	80	37449	34.770888889	80	37	1	27	6	1	8	37449	6383	182	5082	24480	225	1097	34.770888889	5.927	0.169	4.7188888889	22.728888889	0.20888888889	1.0188888889	37														2
23003	Aroostook County	Aroostook County, Maine	71870	126	33423	46.505	126	51		40	27	1	7	33423	4411		5845	22200	10	957	46.505	6.1368888889		8.1328888889	30.888888889	0.014	1.332	51								2						5
23005	Cumberland County	Cumberland County, Maine	281674	247	80252	28.491	247	85	2	96	19	1	44	80252	12007	285	22030	38243	500	7187	28.491	4.263	0.101	7.8208888889	13.577	0.178	2.5518888889	85														8				1
23007	Franklin County	Franklin County, Maine	30768	44	7274	23.640888889	44	16		21	5		2	7274	908		2003	3936		427	23.640888889	2.951		6.5098888889	12.793		1.388	16														1
23009	Hancock County	Hancock County, Maine	54418	101	9322	17.13	101	23		58	9		11	9322	1288		4691	2523		820	17.13	2.367		8.62	4.6358888889		1.507	23														4
23011	Kennebec County	Kennebec County, Maine	122151	144	39052	31.969888889	144	56		60	11		17	39052	5829		8999	21758		2466	31.969888889	4.7718888889		7.367	17.812		2.019	56														2
23013	Knox County	Knox County, Maine	39736	62	11122	27.989888889	62	23		29	4		6	11122	1813		4400	4340		569	27.989888889	4.563		11.073	10.921888889		1.432	23														1
23015	Lincoln County	Lincoln County, Maine	34457	48	7655	22.215888889	48	12		29	3		4	7655	1065		3586	2725		279	22.215888889	3.091		10.406888889	7.9078888889		0.80988888889	12														1
23017	Oxford County	Oxford County, Maine	57833	103	10557	18.253888889	103	37		45	7		14	10557	3045		3085	3708		719	18.253888889	5.2648888889		5.334	6.412		1.2428888889	37						1								3
23019	Penobscot County	Penobscot County, Maine	153923	177	37055	24.074	177	80		59	15	1	22	37055	7523		9715	16581	300	2936	24.074	4.888		6.3118888889	10.771888889	0.195	1.907	80									1					5
23021	Piscataquis County	Piscataquis County, Maine	17535	34	3601	20.536	34	13		13	3		5	3601	855		2108	320		318	20.536	4.8758888889		12.021888889	1.825		1.814	13						2								2
23023	Sagadahoc County	Sagadahoc County, Maine	35293	41	8572	24.287888889	41	20		15	3	1	2	8572	2134		2527	3177	88	646	24.287888889	6.0468888889		7.1598888889	9.0018888889	0.249	1.83	20														1
23025	Somerset County	Somerset County, Maine	52228	70	9841	18.841888889	70	32		28	7		3	9841	2552		3094	3694		501	18.841888889	4.8858888889		5.924	7.073		0.95888888889	32														2
23027	Waldo County	Waldo County, Maine	38786	53	5369	13.843	53	23		20	3		7	5369	1711		2204	900		554	13.843	4.4108888889		5.682	2.3198888889		1.4278888889	23								1						1
23029	Washington County	Washington County, Maine	32856	91	6059	18.440888889	91	31		37	10		13	6059	1442		2731	1238		648	18.440888889	4.389		8.312	3.7678888889		1.9718888889	31		1												3
23031	York County	York County, Maine	197131	153	60440	30.66	153	51	1	64	16	3	18	60440	6086	119	11480	40283	625	1847	30.66	3.087	0.06	5.824	20.434888889	0.31688888889	0.93688888889	51														6				1
24001	Allegany County	Allegany County, Maryland	75087	159	35306	47.019888889	159	74	2	66	10		7	35306	11015	289	13964	8838		1200	47.019888889	14.669888889	0.385	18.596888889	11.77		1.598	74									1					11
24003	Anne Arundel County	Anne Arundel County, Maryland	537656	350	204947	38.118888889	350	182	11	107	20	2	28	204947	44446	5609	49450	95116	3250	7076	38.118888889	8.267	1.0428888889	9.1968888889	17.690888889	0.604	1.316	182						1			4					10
24005	Baltimore County	Baltimore County, Maryland	805029	527	332827	41.343	527	232	37	167	34	3	54	332827	62367	32442	50484	153243	1663	32628	41.343	7.7468888889	4.0298888889	6.271	19.036	0.20688888889	4.053	232									5					12
24009	Calvert County	Calvert County, Maryland	88737	73	55088	62.079888889	73	31	2	32	5		3	55088	6779		7988	39245		1076	62.079888889	7.639		9.0018888889	44.225888889		1.213	31														1
24011	Caroline County	Caroline County, Maryland	33066	65	11129	33.656888889	65	30	7	25	3		0	11129	3652	1453	3422	2585		17	33.656888889	11.045	4.3938888889	10.348888889	7.818		0.051	30
24013	Carroll County	Carroll County, Maryland	167134	158	71916	43.029	158	68		75	4	2	9	71916	13764		24903	30551	226	2472	43.029	8.2348888889		14.9	18.278888889	0.135	1.4788888889	68							1		2					3		3
24015	Cecil County	Cecil County, Maryland	101108	104	31484	31.138888889	104	47	6	41	8		2	31484	11922	784	8873	9440		465	31.138888889	11.790888889	0.775	8.776	9.337		0.45988888889	47								1	1					1
24017	Charles County	Charles County, Maryland	146551	129	54163	36.957888889	129	72	9	28	12	1	7	54163	18323	1489	6593	26146	100	1512	36.957888889	12.503	1.016	4.499	17.840888889	0.068	1.032	72								4						3
24019	Dorchester County	Dorchester County, Maryland	32618	86	11896	36.470888889	86	31	3	47	3		2	11896	3460	720	6160	1217		339	36.470888889	10.607888889	2.207	18.884888889	3.731		1.039	31
24021	Frederick County	Frederick County, Maryland	233385	261	97808	41.907888889	261	113	5	110	12	2	19	97808	21401	931	34107	36923	545	3901	41.907888889	9.17	0.399	14.613888889	15.821	0.23388888889	1.671	113						2								7		1
24023	Garrett County	Garrett County, Maryland	30097	96	11015	36.598	96	56		36	2		2	11015	6015		4025	771		204	36.598	19.984888889		13.372888889	2.562		0.678	56								1						9
24025	Harford County	Harford County, Maryland	244826	192	95771	39.118	192	97	9	65	9	2	10	95771	23645	1628	22305	44618	900	2675	39.118	9.6578888889	0.665	9.1108888889	18.224	0.368	1.0928888889	97									2					4
24027	Howard County	Howard County, Maryland	287085	201	123592	43.050888889	201	98	11	58	8	3	23	123592	33403	2332	24571	54058	1065	8163	43.050888889	11.634888889	0.81188888889	8.559	18.83	0.371	2.8428888889	98														5
24029	Kent County	Kent County, Maryland	20197	52	10009	49.556888889	52	14	6	27	3		2	10009	1814	984	4551	2588		72	49.556888889	8.9818888889	4.8718888889	22.533	12.813888889		0.356	14									1					1
24031	Montgomery County	Montgomery County, Maryland	971777	733	384607	39.577888889	733	319	22	186	39	14	153	384607	104377	3189	73637	122569	9889	70946	39.577888889	10.740888889	0.32788888889	7.578	12.612888889	1.0178888889	7.301	319					1				3	1				14		3
24033	Prince George's County	Prince George's County, Maryland	863420	750	393431	45.567	750	430	66	156	35	6	57	393431	179374	48984	51153	83959	1218	28743	45.567	20.775	5.6728888889	5.924	9.7238888889	0.14088888889	3.3288888889	430						2			2					15
24035	Queen Anne's County	Queen Anne's County, Maryland	47798	62	17566	36.75	62	21	5	31	3		2	17566	3072	805	6786	6673		230	36.75	6.4268888889	1.684	14.196888889	13.961		0.48088888889	21														2					1
24037	St. Mary's County	St. Mary's County, Maryland	105151	81	38978	37.068888889	81	35	3	21	15		7	38978	7519	377	5862	24014		1206	37.068888889	7.151	0.35888888889	5.575	22.837888889		1.147	35								4	1					2
24039	Somerset County	Somerset County, Maryland	26470	56	5892	22.259	56	15	2	37	1		1	5892	1710	287	3757	85		53	22.259	6.4598888889	1.084	14.193	0.32088888889		0.2	15														1
24041	Talbot County	Talbot County, Maryland	37782	62	16170	42.798	62	20	4	31	3		4	16170	3341	645	7104	4570		510	42.798	8.843	1.707	18.803	12.095888889		1.35	20									1					1
24043	Washington County	Washington County, Maryland	147430	219	55632	37.735	219	117	2	79	8	2	11	55632	21941	97	21837	9350	163	2244	37.735	14.881888889	0.066	14.812	6.342	0.111	1.522	117		1				1								7			2
24045	Wicomico County	Wicomico County, Maryland	98733	149	37363	37.842	149	68	5	64	2		10	37363	16168	956	13834	4656		1749	37.842	16.375	0.96788888889	14.012	4.7158888889		1.771	68									1					2
24047	Worcester County	Worcester County, Maryland	51454	101	24906	48.404	101	37	7	47	6	2	2	24906	5946	782	9430	8120	185	443	48.404	11.556	1.5198888889	18.327	15.781	0.36	0.86088888889	37									1					2
24510	Baltimore city	Baltimore city, Maryland	620961	670	293880	47.326888889	670	277	93	167	56	6	71	293880	88536	53071	45316	68003	5595	33359	47.326888889	14.258	8.5468888889	7.298	10.951	0.90088888889	5.3718888889	277									2					6
25001	Barnstable County	Barnstable County, Massachusetts	215888	167	115360	53.435	167	46		68	18	3	32	115360	5281		18165	86370	810	4734	53.435	2.446		8.414	40.006888889	0.375	2.1928888889	46									2					8
25003	Berkshire County	Berkshire County, Massachusetts	131219	147	67004	51.062888889	147	28	2	63	32	2	20	67004	2817	233	9895	50187	225	3647	51.062888889	2.1468888889	0.178	7.5408888889	38.247	0.171	2.7788888889	28														2
25005	Bristol County	Bristol County, Massachusetts	548285	325	333007	60.736	325	128	5	83	72	4	33	333007	18765	511	18246	286113	1565	7807	60.736	3.4218888889	0.093	3.328	52.183	0.285	1.424	128									3					10				1
25007	Dukes County	Dukes County, Massachusetts	16535	22	5973	36.123	22	3		12	1		6	5973	310		1610	2896		1157	36.123	1.875		9.737	17.513888889		6.9968888889	3														1
25009	Essex County	Essex County, Massachusetts	743159	434	424453	57.114888889	434	160	3	140	55	13	63	424453	20925	376	33710	341970	11590	15882	57.114888889	2.816	0.051	4.5358888889	46.016	1.5598888889	2.137	160									4					19
25011	Franklin County	Franklin County, Massachusetts	71372	94	24785	34.726888889	94	20		38	15		21	24785	2079		4617	16509		1580	34.726888889	2.9128888889		6.4688888889	23.131		2.214	20														3
25013	Hampden County	Hampden County, Massachusetts	463490	324	280122	60.437888889	324	114	16	88	65	10	31	280122	19438	2491	21962	223685	3406	9140	60.437888889	4.1938888889	0.537	4.738	48.261	0.73488888889	1.9718888889	114														16				1
25015	Hampshire County	Hampshire County, Massachusetts	158080	117	66976	42.368	117	22	1	45	22		27	66976	3128	29	8454	50643		4722	42.368	1.9788888889	0.018	5.3478888889	32.036		2.987	22									1					4
25017	Middlesex County	Middlesex County, Massachusetts	1503085	915	923929	61.469	915	304	8	269	107	28	199	923929	41270	2276	70053	718209	23641	68480	61.469	2.746	0.151	4.6608888889	47.781888889	1.573	4.556	304									5					28
25019	Nantucket County	Nantucket County, Massachusetts	10172	10	4065	39.962888889	10	2		5	1		2	4065	158		1058	2642		207	39.962888889	1.5528888889		10.401	25.973		2.035	2
25021	Norfolk County	Norfolk County, Massachusetts	670850	340	433862	64.673	340	89		115	52	9	75	433862	11323		33086	355321	3539	30593	64.673	1.6878888889		4.932	52.965888889	0.528	4.56	89									4					10
25023	Plymouth County	Plymouth County, Massachusetts	494919	273	210748	42.581888889	273	96	5	91	35	3	43	210748	13159	611	23724	165985	1140	6129	42.581888889	2.6588888889	0.123	4.7938888889	33.537888889	0.22988888889	1.238	96									2					7
25025	Suffolk County	Suffolk County, Massachusetts	722023	450	442649	61.307	450	180	23	103	56	17	71	442649	48562	4176	20380	332744	7693	29094	61.307	6.726	0.578	2.823	46.085	1.065	4.0298888889	180									1					15
25027	Worcester County	Worcester County, Massachusetts	798552	582	415125	51.985	582	203	6	171	118	15	69	415125	37511	497	43326	306925	7935	18931	51.985	4.6968888889	0.062	5.4258888889	38.435	0.99388888889	2.371	203									2			2		23				1
26001	Alcona County	Alcona County, Michigan	10942	26	2871	26.237888889	26	10		11	4		1	2871	756		1148	799		168	26.237888889	6.909		10.492	7.3018888889		1.5348888889	10														2
26003	Alger County	Alger County, Michigan	9601	25	4154	43.266	25	12		8	4		1	4154	908		761	2483		2	43.266	9.4568888889		7.926	25.862		0.021	12																	2
26005	Allegan County	Allegan County, Michigan	111408	132	31768	28.514888889	132	63	2	46	9	1	11	31768	9314	232	10526	10071	42	1583	28.514888889	8.3598888889	0.208	9.448	9.04	0.038	1.421	63														4
26007	Alpena County	Alpena County, Michigan	29598	48	15892	53.692888889	48	23		15	5		5	15892	4111		4483	6744		554	53.692888889	13.888888889		15.146	22.784888889		1.8718888889	23								1						1
26009	Antrim County	Antrim County, Michigan	23580	46	6569	27.857888889	46	24		14	5		3	6569	2105		2253	2194		17	27.857888889	8.9268888889		9.5548888889	9.304		0.072	24
26011	Arenac County	Arenac County, Michigan	15899	35	7482	47.06	35	20		9	4		2	7482	1677		1116	4520		169	47.06	10.548		7.0188888889	28.429		1.063	20		1												1
26013	Baraga County	Baraga County, Michigan	8860	20	4704	53.092888889	20	10		6	3		1	4704	704		1608	2391		1	53.092888889	7.9458888889		18.149	26.986		0.01088888889	10									1			1
26015	Barry County	Barry County, Michigan	59173	57	13557	22.911	57	30		20	4		3	13557	6020		4330	2681		526	22.911	10.173888889		7.318	4.531		0.889	30								1						2
26017	Bay County	Bay County, Michigan	107771	104	57623	53.467888889	104	55	1	19	22		7	57623	18158	361	4927	33237		940	53.467888889	16.849	0.335	4.5718888889	30.839888889		0.872	55										1				1
26019	Benzie County	Benzie County, Michigan	17525	30	3423	19.531888889	30	16		11	1		2	3423	801		2154	465		3	19.531888889	4.571		12.290888889	2.653		0.017	16														1
26021	Berrien County	Berrien County, Michigan	156813	246	73712	47.006	246	141	21	52	11	1	20	73712	34679	6437	10538	17231	100	4727	47.006	22.115	4.1048888889	6.72	10.987888889	0.064	3.014	141						3								5	1
26023	Branch County	Branch County, Michigan	45248	61	14712	32.513888889	61	40		13	3		5	14712	5132		2558	5985		1037	32.513888889	11.342		5.653	13.227		2.292	40								14						2
26025	Calhoun County	Calhoun County, Michigan	136146	174	44389	32.604	174	99	12	45	6	2	10	44389	19144	2882	9293	11553	180	1337	32.604	14.061	2.117	6.826	8.4858888889	0.132	0.982	99								2						5
26027	Cass County	Cass County, Michigan	52293	56	8390	16.043888889	56	31	4	14	4		3	8390	2750	489	2241	2606		304	16.043888889	5.259	0.93488888889	4.285	4.9828888889		0.58088888889	31														1
26029	Charlevoix County	Charlevoix County, Michigan	25949	46	8651	33.337888889	46	17		18	5		6	8651	2126		2757	3324		444	33.337888889	8.193		10.625	12.809888889		1.7108888889	17														2
26031	Cheboygan County	Cheboygan County, Michigan	26152	42	8332	31.86	42	23		9	5		5	8332	2223		2059	3714		336	31.86	8.5		7.873	14.202		1.2848888889	23														2
26033	Chippewa County	Chippewa County, Michigan	38520	69	12451	32.323	69	33		19	13	1	3	12451	3026		2317	6665	100	343	32.323	7.856		6.0148888889	17.303	0.26	0.89	33														2
26035	Clare County	Clare County, Michigan	30926	48	11961	38.675888889	48	35		5	2		6	11961	5323		1067	4998		573	38.675888889	17.212		3.45	16.161		1.853	35						1		5						2
26037	Clinton County	Clinton County, Michigan	75382	66	24066	31.925	66	38		21	4		3	24066	5291		4524	13819		432	31.925	7.0188888889		6.0008888889	18.331888889		0.573	38									1					4
26039	Crawford County	Crawford County, Michigan	14074	14	2633	18.708	14	8		3	1		2	2633	861		868	735		169	18.708	6.1178888889		6.167	5.2218888889		1.2008888889	8														1
26041	Delta County	Delta County, Michigan	37069	58	22455	60.575888889	58	26		17	11		4	22455	3333		5365	13359		398	60.575888889	8.9908888889		14.472888889	36.037888889		1.074	26														1			1
26043	Dickinson County	Dickinson County, Michigan	26168	47	17921	68.484	47	26		10	8	1	2	17921	6051		2150	9336	114	270	68.484	23.124		8.2158888889	35.676888889	0.436	1.032	26														1			1
26045	Eaton County	Eaton County, Michigan	107759	97	38047	35.306888889	97	58		30	4		5	38047	23299		7847	6420		481	35.306888889	21.621		7.2818888889	5.9578888889		0.446	58								3						7
26047	Emmet County	Emmet County, Michigan	32694	52	12318	37.676888889	52	28		11	7		6	12318	3048		2976	5671		623	37.676888889	9.323		9.103	17.346		1.9058888889	28									1					1
26049	Genesee County	Genesee County, Michigan	425790	456	167763	39.4	456	248	60	82	25	4	37	167763	59625	20768	22575	45566	1392	17837	39.4	14.003	4.878	5.302	10.701888889	0.327	4.189	248						2			2					16
26051	Gladwin County	Gladwin County, Michigan	25692	38	8234	32.049	38	24		9	2		3	8234	3379		1662	2857		336	32.049	13.152		6.4688888889	11.12		1.308	24								4						2
26053	Gogebic County	Gogebic County, Michigan	16427	34	9824	59.803888889	34	15		11	5	1	2	9824	2664		2357	4781	22		59.803888889	16.216888889		14.347888889	29.105	0.134		15												1		1
26055	Grand Traverse County	Grand Traverse County, Michigan	86986	82	34264	39.389888889	82	46		19	7	1	9	34264	10739		8113	13969	70	1373	39.389888889	12.345888889		9.3268888889	16.059	0.08	1.5778888889	46									1					1
26057	Gratiot County	Gratiot County, Michigan	42476	79	13269	31.238888889	79	49		20	6		4	13269	6010		2207	4689		363	31.238888889	14.149		5.196	11.039		0.855	49								0						3
26059	Hillsdale County	Hillsdale County, Michigan	46688	76	11057	23.683	76	51		20	1		4	11057	6306		2187	2198		366	23.683	13.506888889		4.684	4.7078888889		0.784	51								7						2
26061	Houghton County	Houghton County, Michigan	36628	67	15697	42.855	67	30		20	9	1	7	15697	2841		4026	8374	100	356	42.855	7.756		10.992	22.862	0.273	0.972	30												8		1			2
26063	Huron County	Huron County, Michigan	33118	82	17490	52.811	82	37		24	16		5	17490	7250		2895	6765		580	52.811	21.890888889		8.7408888889	20.427		1.751	37								0						3
26065	Ingham County	Ingham County, Michigan	280895	269	112439	40.029	269	130	8	73	16	6	36	112439	32440	3460	22062	44637	840	9000	40.029	11.548888889	1.232	7.854	15.890888889	0.299	3.2038888889	130						1								10
26067	Ionia County	Ionia County, Michigan	63905	81	22080	34.550888889	81	48		22	8	1	2	22080	6029		3348	12410	30	263	34.550888889	9.434		5.239	19.418888889	0.047	0.412	48														3
26069	Iosco County	Iosco County, Michigan	25887	45	10180	39.325	45	25		12	4		4	10180	4108		2593	3070		409	39.325	15.868888889		10.017	11.859		1.58	25								1	1					3
26071	Iron County	Iron County, Michigan	11817	26	6045	51.155	26	12		10	3		1	6045	612		1981	3451		1	51.155	5.1788888889		16.763888889	29.204		0.008	12														1
26073	Isabella County	Isabella County, Michigan	70311	70	21646	30.786	70	40		16	7		7	21646	6296		2751	10176		2423	30.786	8.9548888889		3.913	14.472888889		3.446	40								2						1
26075	Jackson County	Jackson County, Michigan	160248	162	48756	30.425	162	91	9	42	8	2	10	48756	16909	1790	8645	19651	112	1649	30.425	10.551888889	1.1168888889	5.395	12.262888889	0.07	1.0288888889	91						1								5
26077	Kalamazoo County	Kalamazoo County, Michigan	250331	226	95754	38.250888889	226	118	10	60	9	1	28	95754	37002	4140	24155	23876	275	6306	38.250888889	14.781	1.6538888889	9.6488888889	9.5378888889	0.11	2.519	118						1								5
26079	Kalkaska County	Kalkaska County, Michigan	17153	22	3070	17.897888889	22	16		3	1		2	3070	1805		324	779		162	17.897888889	10.523		1.889	4.5408888889		0.94388888889	16														2
26081	Kent County	Kent County, Michigan	602622	566	329532	54.683	566	354	11	117	37	6	41	329532	141345	8454	47892	114437	1730	15674	54.683	23.455	1.4028888889	7.9468888889	18.99	0.287	2.601	354						1				1				12
26083	Keweenaw County	Keweenaw County, Michigan	2156	5	629	29.174	5	1		3	1		0	629	0		370	257		2	29.174	0		17.161	11.92		0.093	1
26085	Lake County	Lake County, Michigan	11539	21	2116	18.337888889	21	11	1	5	3		1	2116	848	116	325	824		3	18.337888889	7.3488888889	1.005	2.817	7.1408888889		0.026	11														1
26087	Lapeer County	Lapeer County, Michigan	88319	79	27090	30.673	79	49		19	5		6	27090	8972		3741	13538		839	30.673	10.159		4.2358888889	15.328888889		0.95	49								0	1					3
26089	Leelanau County	Leelanau County, Michigan	21708	28	9087	41.86	28	7		11	8		2	9087	864		2355	5861		7	41.86	3.9798888889		10.848888889	26.999		0.032	7
26091	Lenawee County	Lenawee County, Michigan	99892	129	37108	37.148	129	76	1	37	9		6	37108	14941	181	7780	13558		648	37.148	14.956888889	0.181	7.7878888889	13.572888889		0.649	76														3
26093	Livingston County	Livingston County, Michigan	180967	101	68590	37.901888889	101	59	1	25	9		7	68590	19679	123	10563	36976		1249	37.901888889	10.873888889	0.068	5.8368888889	20.431888889		0.69	59												1		3
26095	Luce County	Luce County, Michigan	6631	16	1958	29.527888889	16	9		5	1		1	1958	700		664	593		1	29.527888889	10.556		10.014	8.943		0.015	9														1
26097	Mackinac County	Mackinac County, Michigan	11113	35	6332	56.977888889	35	15		13	6		1	6332	1206		1079	4046		1	56.977888889	10.851888889		9.709	36.407888889		0.00888888889	15								1						1
26099	Macomb County	Macomb County, Michigan	840978	356	362120	43.058888889	356	188	12	65	57	6	28	362120	72383	2670	21221	249439	8925	7482	43.058888889	8.6068888889	0.31688888889	2.523	29.661	1.0608888889	0.89	188					1	3			1					17
26101	Manistee County	Manistee County, Michigan	24733	40	10091	40.8	40	22		10	5		3	10091	2545		2329	5106		111	40.8	10.29		9.417	20.643888889		0.449	22														1
26103	Marquette County	Marquette County, Michigan	67077	96	32136	47.908888889	96	42		31	13	1	9	32136	5539		10113	15626	45	813	47.908888889	8.2578888889		15.077	23.296	0.067	1.2118888889	42												3		2			1
26105	Mason County	Mason County, Michigan	28705	56	12700	44.243	56	33		11	6		6	12700	4223		3581	4385		511	44.243	14.712		12.475	15.275888889		1.78	33								1	1					1
26107	Mecosta County	Mecosta County, Michigan	42798	59	13098	30.604	59	39		12	4		4	13098	5420		2432	4796		450	30.604	12.664		5.6828888889	11.206		1.0508888889	39								5						2
26109	Menominee County	Menominee County, Michigan	24029	40	14154	58.903888889	40	19		12	7		2	14154	2416		3469	8038		231	58.903888889	10.054888889		14.437	33.450888889		0.96088888889	19														2
26111	Midland County	Midland County, Michigan	83629	93	38960	46.587	93	57		21	6		9	38960	14804		10309	12271		1576	46.587	17.702		12.326888889	14.672888889		1.885	57														3
26113	Missaukee County	Missaukee County, Michigan	14849	28	5735	38.622	28	17		9	1		1	5735	3023		1881	830		1	38.622	20.358		12.668	5.5898888889		0.007	17								1						1
26115	Monroe County	Monroe County, Michigan	152021	150	69122	45.468888889	150	90	3	34	15	1	7	69122	24845	488	9359	31981	140	2309	45.468888889	16.343	0.32088888889	6.156	21.037	0.092	1.5188888889	90														4
26117	Montcalm County	Montcalm County, Michigan	63342	102	19557	30.875	102	65		23	8		6	19557	7948		5404	5258		947	30.875	12.548		8.531	8.301		1.4948888889	65								6						2
26119	Montmorency County	Montmorency County, Michigan	9765	21	2756	28.223	21	12		5	3		1	2756	1452		539	764		1	28.223	14.868888889		5.52	7.8238888889		0.01	12														1
26121	Muskegon County	Muskegon County, Michigan	172188	187	51929	30.157888889	187	105	11	49	11	1	10	51929	18063	3314	14051	13687	350	2464	30.157888889	10.49	1.925	8.1598888889	7.9488888889	0.20288888889	1.431	105								2						6
26123	Newaygo County	Newaygo County, Michigan	48460	72	13728	28.329	72	50		15	5		2	13728	6971		3249	3242		266	28.329	14.384888889		6.704	6.69		0.549	50								2						3
26125	Oakland County	Oakland County, Michigan	1202362	717	607575	50.531888889	717	319	35	159	64	23	117	607575	155826	16826	73373	289116	13844	58590	50.531888889	12.959888889	1.399	6.102	24.046	1.1508888889	4.8728888889	319														24
26127	Oceana County	Oceana County, Michigan	26570	48	9580	36.056	48	26		14	6		2	9580	1819		2435	5084		242	36.056	6.8458888889		9.164	19.134		0.91088888889	26								0						1
26129	Ogemaw County	Ogemaw County, Michigan	21699	33	6822	31.438888889	33	20		6	3		4	6822	2576		1101	2839		306	31.438888889	11.871888889		5.074	13.084		1.4098888889	20														2
26131	Ontonagon County	Ontonagon County, Michigan	6780	32	3610	53.245	32	11		14	5		2	3610	812		1381	1416		1	53.245	11.976		20.368888889	20.884888889		0.015	11												1		2			1
26133	Osceola County	Osceola County, Michigan	23528	54	8369	35.569888889	54	32		17	3		2	8369	4028		2671	1503		167	35.569888889	17.119888889		11.351888889	6.388		0.70988888889	32								5						2
26135	Oscoda County	Oscoda County, Michigan	8640	17	2514	29.097	17	13		2	1		1	2514	1334		342	837		1	29.097	15.44		3.9578888889	9.6878888889		0.012	13								3						1
26137	Otsego County	Otsego County, Michigan	24164	29	9932	41.101888889	29	17		5	2		5	9932	2224		1603	5800		305	41.101888889	9.204		6.634	24.003		1.2618888889	17														1
26139	Ottawa County	Ottawa County, Michigan	263801	281	139186	52.762	281	194		64	11		12	139186	71034		41597	24710		1845	52.762	26.926888889		15.768	9.367		0.699	194														7
26141	Presque Isle County	Presque Isle County, Michigan	13376	34	8236	61.573	34	21		7	4		2	8236	3285		911	3872		168	61.573	24.559		6.8108888889	28.947		1.256	21														2			1
26143	Roscommon County	Roscommon County, Michigan	24449	35	5872	24.016888889	35	18		8	5		4	5872	1803		1839	1956		274	24.016888889	7.375		7.5218888889	8		1.121	18														3
26145	Saginaw County	Saginaw County, Michigan	200169	216	92066	45.993888889	216	102	28	47	29	1	9	92066	30990	10053	13477	35873	350	1323	45.993888889	15.481888889	5.0218888889	6.7328888889	17.921	0.175	0.661	102														7
26147	St. Clair County	St. Clair County, Michigan	163040	131	61525	37.736	131	56	2	49	11	2	11	61525	15146	200	10997	32248	274	2660	37.736	9.29	0.123	6.745	19.778888889	0.168	1.632	56														3
26149	St. Joseph County	St. Joseph County, Michigan	61295	111	25924	42.293888889	111	75	4	22	6		4	25924	11175	830	4020	9460		439	42.293888889	18.231888889	1.3538888889	6.5578888889	15.434		0.716	75						1		11						2					1
26151	Sanilac County	Sanilac County, Michigan	43114	88	17728	41.118888889	88	40		31	10		7	17728	5233		4222	7460		813	41.118888889	12.137888889		9.793	17.303		1.8858888889	40								4						3
26153	Schoolcraft County	Schoolcraft County, Michigan	8485	21	4702	55.414888889	21	9		6	4		2	4702	783		1001	2750		168	55.414888889	9.228		11.796888889	32.41		1.98	9
26155	Shiawassee County	Shiawassee County, Michigan	70648	99	23458	33.204	99	57		29	5		8	23458	9140		4351	9009		958	33.204	12.937		6.159	12.751888889		1.356	57														4
26157	Tuscola County	Tuscola County, Michigan	55729	93	23195	41.620888889	93	58		23	7		5	23195	13401		4360	4756		678	41.620888889	24.046888889		7.8238888889	8.534		1.2168888889	58								1						5
26159	Van Buren County	Van Buren County, Michigan	76258	117	26926	35.308888889	117	68	4	29	7		9	26926	7575	494	5337	12943		577	35.308888889	9.9328888889	0.648	6.9988888889	16.972888889		0.757	68						3		1	1					2
26161	Washtenaw County	Washtenaw County, Michigan	344791	273	113196	32.83	273	122	23	66	14	5	43	113196	25339	5374	25876	42603	918	13086	32.83	7.3488888889	1.5588888889	7.5048888889	12.356	0.266	3.795	122														13
26163	Wayne County	Wayne County, Michigan	1820584	1330	788507	43.311	1330	527	282	231	151	23	116	788507	183985	124432	85387	297283	17580	79840	43.311	10.106	6.8348888889	4.6898888889	16.328888889	0.966	4.385	527						1			2	1		1		30
26165	Wexford County	Wexford County, Michigan	32735	68	12243	37.4	68	48		14	3		3	12243	6594		3164	2015		470	37.4	20.143888889		9.665	6.1548888889		1.4358888889	48								2						1
27001	Aitkin County	Aitkin County, Minnesota	16202	43	6504	40.143	43	19		18	4		2	6504	1725		3201	1357		221	40.143	10.646888889		19.756888889	8.376		1.364	19														4			1
27003	Anoka County	Anoka County, Minnesota	330844	169	164167	49.620888889	169	109		33	12	3	12	164167	49709		36549	75535	195	2179	49.620888889	15.025		11.046888889	22.831	0.059	0.65888888889	109									1					9			2
27005	Becker County	Becker County, Minnesota	32504	69	21824	67.142888889	69	31		21	15		2	21824	6732		7474	7400		218	67.142888889	20.711		22.993888889	22.765888889		0.671	31								1				1		4
27007	Beltrami County	Beltrami County, Minnesota	44442	68	18975	42.695888889	68	31		20	12		5	18975	4471		6591	7200		713	42.695888889	10.059888889		14.831	16.200888889		1.6038888889	31					1									3			3
27009	Benton County	Benton County, Minnesota	38451	37	19567	50.887888889	37	20		9	8		0	19567	4570		4452	10539		6	50.887888889	11.884888889		11.578	27.408888889		0.016	20														2
27011	Big Stone County	Big Stone County, Minnesota	5269	29	4506	85.519	29	14		11	3		1	4506	1304		1794	1408			85.519	24.749		34.048	26.722			14														1			2
27013	Blue Earth County	Blue Earth County, Minnesota	64013	75	37719	58.924	75	34		28	9		4	37719	10650		12508	13093		1468	58.924	16.637		19.54	20.453888889		2.2928888889	34														1			1
27015	Brown County	Brown County, Minnesota	25893	40	23150	89.405888889	40	16		15	7		2	23150	6547		5750	10778		75	89.405888889	25.284888889		22.206888889	41.625		0.29	16														1
27017	Carlton County	Carlton County, Minnesota	35386	57	15995	45.200888889	57	30		18	6		3	15995	4740		5485	5632		138	45.200888889	13.394888889		15.5	15.915888889		0.39	30												2		2			1
27019	Carver County	Carver County, Minnesota	91042	60	38539	42.331	60	30		16	8		6	38539	13244		9289	14887		1119	42.331	14.546888889		10.203	16.352		1.2288888889	30														2
27021	Cass County	Cass County, Minnesota	28567	53	10657	37.305	53	26		19	8		0	10657	3017		4807	2820		13	37.305	10.560888889		16.827	9.8718888889		0.046	26														2
27023	Chippewa County	Chippewa County, Minnesota	12441	29	10688	85.909	29	9		17	2		1	10688	1367		7783	1531		7	85.909	10.987888889		62.559	12.306		0.056	9
27025	Chisago County	Chisago County, Minnesota	53887	54	23415	43.451888889	54	30		16	4	2	2	23415	7028		9771	6089	55	472	43.451888889	13.041888889		18.131888889	11.3	0.102	0.87588888889	30														3			1
27027	Clay County	Clay County, Minnesota	58999	74	35938	60.912888889	74	30		32	11		1	35938	8055		17959	9900		24	60.912888889	13.653		30.438888889	16.78		0.041	30														2			2
27029	Clearwater County	Clearwater County, Minnesota	8695	29	4463	51.327888889	29	17		8	1		3	4463	1736		2151	360		216	51.327888889	19.965		24.737888889	4.1398888889		2.484	17								1						1			4
27031	Cook County	Cook County, Minnesota	5176	15	2664	51.467888889	15	8		4	2		1	2664	1014		1217	432		1	51.467888889	19.59		23.512	8.3458888889		0.019	8														1
27033	Cottonwood County	Cottonwood County, Minnesota	11687	41	9461	80.952888889	41	23		16	2			9461	3341		4286	1834			80.952888889	28.587		36.673	15.693			23														1			1
27035	Crow Wing County	Crow Wing County, Minnesota	62500	89	33898	54.237	89	49		23	13		4	33898	9073		13487	10751		587	54.237	14.516888889		21.578888889	17.202		0.939	49														3			1
27037	Dakota County	Dakota County, Minnesota	398552	219	232928	58.444	219	111	2	56	18	5	27	232928	57007	313	55850	112264	1173	6321	58.444	14.303888889	0.079	14.012888889	28.168	0.294	1.5858888889	111										1				17			2
27039	Dodge County	Dodge County, Minnesota	20087	38	13889	69.144	38	18		14	5		1	13889	3379		6569	3819		122	69.144	16.821888889		32.702888889	19.012		0.607	18					1									2			1
27041	Douglas County	Douglas County, Minnesota	36009	64	25307	70.279888889	64	35		21	6		2	25307	7114		11243	6636		314	70.279888889	19.756		31.223	18.428888889		0.872	35														1			1
27043	Faribault County	Faribault County, Minnesota	14553	44	12125	83.315888889	44	15		23	5		1	12125	2101		6441	3583			83.315888889	14.437		44.258888889	24.619888889			15														2			1
27045	Fillmore County	Fillmore County, Minnesota	20866	74	19914	95.437888889	74	24		41	8		1	19914	4596		11016	4223		79	95.437888889	22.025888889		52.794	20.238888889		0.379	24								8						1
27047	Freeborn County	Freeborn County, Minnesota	31255	62	26382	84.409	62	22		35	3		2	26382	4217		16609	5388		168	84.409	13.491888889		53.139888889	17.238888889		0.53788888889	22														1
27049	Goodhue County	Goodhue County, Minnesota	46183	87	30515	66.074	87	40		36	8		3	30515	5901		18320	5805		489	66.074	12.776888889		39.668	12.57		1.0588888889	40														5			4
27051	Grant County	Grant County, Minnesota	6018	25	5507	91.509	25	8		15	2		0	5507	1200		3784	519		4	91.509	19.94		62.877888889	8.6238888889		0.066	8														1
27053	Hennepin County	Hennepin County, Minnesota	1152425	838	626233	54.339888889	838	393	21	234	74	6	110	626233	162094	10812	193498	215205	3337	41287	54.339888889	14.065	0.938	16.790888889	18.674	0.29	3.5828888889	393					1				3		1	2		32			5
27055	Houston County	Houston County, Minnesota	19027	33	13537	71.146	33	13		14	5		1	13537	2803		5884	4848		2	71.146	14.731888889		30.924	25.48		0.01088888889	13
27057	Hubbard County	Hubbard County, Minnesota	20428	32	8102	39.661	32	17		10	4		1	8102	2703		3293	2100		6	39.661	13.231888889		16.119888889	10.279888889		0.029	17														1
27059	Isanti County	Isanti County, Minnesota	37816	34	11758	31.093	34	23		7	3		1	11758	2440		6149	3166		3	31.093	6.4518888889		16.259888889	8.3718888889		0.008	23														2
27061	Itasca County	Itasca County, Minnesota	45058	97	21711	48.185	97	49		30	13	1	4	21711	6482		6374	8485	30	340	48.185	14.386		14.146	18.831	0.067	0.75488888889	49												1		3
27063	Jackson County	Jackson County, Minnesota	10266	27	7805	76.027888889	27	12		11	3		1	7805	2338		3451	2016			76.027888889	22.774		33.616	19.637888889			12														1
27065	Kanabec County	Kanabec County, Minnesota	16239	21	6118	37.675	21	10		8	2		1	6118	1960		2836	1320		2	37.675	12.07		17.463888889	8.129		0.012	10														1			1
27067	Kandiyohi County	Kandiyohi County, Minnesota	42239	76	31080	73.580888889	76	34		35	4		3	31080	8753		16668	5376		283	73.580888889	20.722888889		39.461	12.728		0.67	34														2			3
27069	Kittson County	Kittson County, Minnesota	4552	23	4141	90.971	23	10		10	3			4141	889		2752	500			90.971	19.53		60.457	10.984			10														2
27071	Koochiching County	Koochiching County, Minnesota	13311	31	6553	49.23	31	19		7	3		2	6553	1246		2385	2799		123	49.23	9.3608888889		17.918	21.028		0.924	19														1			2
27073	Lac qui Parle County	Lac qui Parle County, Minnesota	7259	30	6952	95.771	30	10		16	4			6952	1542		4364	1046			95.771	21.243		60.117888889	14.409888889			10
27075	Lake County	Lake County, Minnesota	10866	29	8493	78.161	29	12		12	2		3	8493	1060		6037	1393		3	78.161	9.7548888889		55.559	12.819888889		0.028	12														2
27077	Lake of the Woods County	Lake of the Woods County, Minnesota	4045	16	2576	63.684	16	5		7	3		1	2576	359		1863	350		4	63.684	8.875		46.056888889	8.653		0.099	5														1
27079	Le Sueur County	Le Sueur County, Minnesota	27703	39	12024	43.402888889	39	11		14	14		0	12024	2276		5035	4711		2	43.402888889	8.2158888889		18.175	17.005		0.007	11														1
27081	Lincoln County	Lincoln County, Minnesota	5896	23	4511	76.509	23	9		9	4		1	4511	811		2026	1673		1	76.509	13.755		34.362	28.375		0.017	9														1			1
27083	Lyon County	Lyon County, Minnesota	25857	48	16788	64.925888889	48	23		16	6		3	16788	3161		5871	7457		299	64.925888889	12.225		22.706	28.838888889		1.156	23														2
27085	McLeod County	McLeod County, Minnesota	36651	55	29923	81.642888889	55	34		13	5		3	29923	17831		3768	8020		304	81.642888889	48.650888889		10.281	21.881888889		0.82888888889	34														2
27087	Mahnomen County	Mahnomen County, Minnesota	5413	15	3026	55.901888889	15	3		6	6		0	3026	340		884	1800		2	55.901888889	6.281		16.331	33.252888889		0.037	3
27089	Marshall County	Marshall County, Minnesota	9439	52	6566	69.562	52	17		22	13			6566	736		3830	2000			69.562	7.7968888889		40.575888889	21.188888889			17					2									1			4
27091	Martin County	Martin County, Minnesota	20840	52	17518	84.06	52	27		19	4		2	17518	6869		6687	3776		186	84.06	32.961		32.087	18.118888889		0.89288888889	27														2
27093	Meeker County	Meeker County, Minnesota	23300	44	16176	69.425	44	21		15	7		1	16176	2889		7341	5946			69.425	12.398888889		31.506	25.518888889			21												1		1					1
27095	Mille Lacs County	Mille Lacs County, Minnesota	26097	48	18624	71.364888889	48	24		15	6		3	18624	5890		6192	5987		555	71.364888889	22.569888889		23.727	22.940888889		2.1268888889	24														3
27097	Morrison County	Morrison County, Minnesota	33198	53	22360	67.352888889	53	23		10	19		1	22360	3874		2871	15614		1	67.352888889	11.668888889		8.648	47.032888889		0.00288888889	23														1			1
27099	Mower County	Mower County, Minnesota	39163	68	25984	66.348	68	26		30	10		2	25984	3572		12697	9399		316	66.348	9.1208888889		32.420888889	24		0.807	26														1			1
27101	Murray County	Murray County, Minnesota	8725	26	6686	76.629888889	26	5		16	5			6686	1166		3190	2330			76.629888889	13.363888889		36.562	26.705			5
27103	Nicollet County	Nicollet County, Minnesota	32727	29	17699	54.080888889	29	13		10	5		1	17699	5750		6198	5741		10	54.080888889	17.569888889		18.937888889	17.541888889		0.031	13														1
27105	Nobles County	Nobles County, Minnesota	21378	48	14793	69.197	48	22		17	7		2	14793	3912		5016	5620		245	69.197	18.299		23.462888889	26.288888889		1.146	22														1
27107	Norman County	Norman County, Minnesota	6852	31	5120	74.723	31	7		19	5			5120	849		3571	700			74.723	12.390888889		52.115888889	10.215888889			7																	1
27109	Olmsted County	Olmsted County, Minnesota	144248	139	92269	63.965888889	139	74	1	38	10	1	15	92269	26365	62	28625	33236	200	3781	63.965888889	18.278	0.043	19.843888889	23.040888889	0.13888888889	2.621	74														3
27111	Otter Tail County	Otter Tail County, Minnesota	57303	126	40599	70.85	126	60		49	14		3	40599	14569		18018	7813		199	70.85	25.424		31.443	13.634888889		0.347	60								2				1		4			4
27113	Pennington County	Pennington County, Minnesota	13930	30	9468	67.967888889	30	15		12	3		0	9468	1254		6113	2100		1	67.967888889	9.0018888889		43.883888889	15.075		0.007	15														1			3
27115	Pine County	Pine County, Minnesota	29750	58	13419	45.106	58	32		15	8		3	13419	4351		4064	4553		451	45.106	14.625		13.661	15.303888889		1.516	32												1		2			1
27117	Pipestone County	Pipestone County, Minnesota	9596	30	8625	89.880888889	30	16		11	2		1	8625	3210		3283	1949		183	89.880888889	33.450888889		34.212	20.311		1.907	16																	1
27119	Polk County	Polk County, Minnesota	31600	93	19685	62.294	93	39		35	13		6	19685	3311		9582	6500		292	62.294	10.478		30.323	20.569888889		0.924	39					1			2						1			9
27121	Pope County	Pope County, Minnesota	10995	28	7491	68.130888889	28	10		14	3		1	7491	978		5172	1339		2	68.130888889	8.895		47.039888889	12.178		0.018	10														1			2
27123	Ramsey County	Ramsey County, Minnesota	508640	381	256240	50.376888889	381	154	13	123	44	9	38	256240	42137	5032	64738	124823	2070	17440	50.376888889	8.284	0.989	12.728	24.540888889	0.407	3.4288888889	154					1									20
27125	Red Lake County	Red Lake County, Minnesota	4089	14	3907	95.549	14	4		6	4			3907	851		1256	1800			95.549	20.812		30.717	44.020888889			4
27127	Redwood County	Redwood County, Minnesota	16059	50	12848	80.004888889	50	20		20	9		1	12848	3407		5007	4432		2	80.004888889	21.215888889		31.179	27.598		0.012	20														1
27129	Renville County	Renville County, Minnesota	15730	44	12250	77.876888889	44	14		23	7			12250	1966		6425	3859			77.876888889	12.498		40.845888889	24.533			14
27131	Rice County	Rice County, Minnesota	64142	69	32148	50.119888889	69	31		24	6		8	32148	6461		12510	12337		840	50.119888889	10.073		19.503888889	19.234		1.3098888889	31														6
27133	Rock County	Rock County, Minnesota	9687	21	8324	85.929888889	21	8		10	2		1	8324	1794		4584	1943		3	85.929888889	18.519888889		47.320888889	20.058		0.031	8														1
27135	Roseau County	Roseau County, Minnesota	15629	45	8129	52.012	45	25		13	6		1	8129	1987		3820	2100		222	52.012	12.714		24.441888889	13.437		1.4198888889	25														2			7
27137	St. Louis County	St. Louis County, Minnesota	200226	272	93830	46.862	272	118	1	91	36	6	20	93830	19017	177	32143	38757	976	2760	46.862	9.498	0.088	16.053	19.356888889	0.487	1.3778888889	118					1							2		14			3
27139	Scott County	Scott County, Minnesota	129928	75	66060	50.843888889	75	39		22	12		2	66060	11761		14379	39912		8	50.843888889	9.0518888889		11.067	30.718888889		0.00588888889	39														3			2
27141	Sherburne County	Sherburne County, Minnesota	88499	53	33779	38.168888889	53	37		11	4		1	33779	15518		5958	11772		531	38.168888889	17.534888889		6.7318888889	13.302		0.6	37						1								4
27143	Sibley County	Sibley County, Minnesota	15226	41	10466	68.737888889	41	20		13	7		1	10466	4449		3656	2354		7	68.737888889	29.219888889		24.012	15.459888889		0.046	20										1				1
27145	Stearns County	Stearns County, Minnesota	150642	131	93064	61.777888889	131	47		28	48	1	7	93064	12071		17438	62565	21	969	61.777888889	8.0128888889		11.576	41.531888889	0.014	0.64288888889	47														9
27147	Steele County	Steele County, Minnesota	36576	51	26337	72.005888889	51	21		19	7		4	26337	4298		12194	9225		620	72.005888889	11.751		33.338888889	25.221		1.6948888889	21														2			1
27149	Stevens County	Stevens County, Minnesota	9726	23	7036	72.341888889	23	11		10	2		0	7036	1823		3666	1546		1	72.341888889	18.743888889		37.693	15.896		0.01	11										2				1
27151	Swift County	Swift County, Minnesota	9783	29	8054	82.325888889	29	11		13	5		0	8054	1781		3873	2399		1	82.325888889	18.205		39.588888889	24.521888889		0.01	11														1
27153	Todd County	Todd County, Minnesota	24895	56	14599	58.641888889	56	33		16	7		0	14599	5832		3262	5498		7	58.641888889	23.425888889		13.103	22.084888889		0.028	33								7						3
27155	Traverse County	Traverse County, Minnesota	3558	14	3150	88.533	14	4		6	3		1	3150	1055		1143	952			88.533	29.650888889		32.125	26.756888889			4
27157	Wabasha County	Wabasha County, Minnesota	21676	40	15997	73.800888889	40	17		15	8		0	15997	5587		3969	6439		2	73.800888889	25.775		18.311	29.706		0.00888888889	17
27159	Wadena County	Wadena County, Minnesota	13843	45	8374	60.492888889	45	26		13	4		2	8374	3637		2799	1812		126	60.492888889	26.273		20.219888889	13.09		0.90988888889	26						1						1		3			2
27161	Waseca County	Waseca County, Minnesota	19136	39	14470	75.616888889	39	19		15	4		1	14470	4197		5600	4574		99	75.616888889	21.931888889		29.263888889	23.903		0.51688888889	19														2
27163	Washington County	Washington County, Minnesota	238136	129	137242	57.632	129	69		38	9		13	137242	29174		40212	64157		3699	57.632	12.251		16.886	26.941		1.5528888889	69														3
27165	Watonwan County	Watonwan County, Minnesota	11211	34	8966	79.975	34	16		15	2		1	8966	1931		4521	2514			79.975	17.224		40.325888889	22.424			16														1			1
27167	Wilkin County	Wilkin County, Minnesota	6576	19	4871	74.072	19	6		10	2		1	4871	676		2691	1503		1	74.072	10.279888889		40.922	22.856		0.015	6
27169	Winona County	Winona County, Minnesota	51461	76	28421	55.227888889	76	35		23	13		5	28421	9729		6548	11470		674	55.227888889	18.906		12.723888889	22.288888889		1.3098888889	35								2						2
27171	Wright County	Wright County, Minnesota	124700	102	55051	44.147	102	56		28	13		5	55051	19494		16143	18699		715	44.147	15.633		12.944888889	14.994888889		0.573	56														4			2
27173	Yellow Medicine County	Yellow Medicine County, Minnesota	10438	34	9727	93.187888889	34	15		16	3			9727	1806		5647	2274			93.187888889	17.302		54.1	21.786			15														2
28001	Adams County	Adams County, Mississippi	32297	71	22242	68.866888889	71	40	15	9	4		3	22242	12036	5342	2475	2017		372	68.866888889	37.267	16.54	7.6628888889	6.245		1.1518888889	40														6
28003	Alcorn County	Alcorn County, Mississippi	37057	107	24483	66.067888889	107	83	6	15	1		2	24483	20184	906	2461	443		489	66.067888889	54.466888889	2.4448888889	6.6408888889	1.1948888889		1.3198888889	83						2								2
28005	Amite County	Amite County, Mississippi	13131	44	6691	50.956	44	27	9	5	1		2	6691	4715	1330	201	48		397	50.956	35.906888889	10.129	1.531	0.366		3.023	27														1
28007	Attala County	Attala County, Mississippi	19564	68	11053	56.497	68	43	4	19	1		1	11053	8570	689	1450	194		150	56.497	43.805	3.5218888889	7.412	0.992		0.767	43														1
28009	Benton County	Benton County, Mississippi	8729	31	5658	64.817888889	31	20	3	7			1	5658	4692	321	337			308	64.817888889	53.751888889	3.677	3.8608888889			3.528	20
28011	Bolivar County	Bolivar County, Mississippi	34145	99	17274	50.589888889	99	48	22	19	5		5	17274	10312	3304	2043	928		687	50.589888889	30.200888889	9.676	5.9828888889	2.7178888889		2.012	48														3
28013	Calhoun County	Calhoun County, Mississippi	14962	71	12298	82.195	71	56	8	6	1			12298	10526	882	805	85			82.195	70.351888889	5.895	5.3798888889	0.56788888889			56
28015	Carroll County	Carroll County, Mississippi	10597	41	5513	52.024	41	21	9	11			0	5513	3603	1198	710			2	52.024	34	11.304888889	6.7			0.019	21
28017	Chickasaw County	Chickasaw County, Mississippi	17392	91	16493	94.830888889	91	55	13	20	2		1	16493	12701	1832	1550	409		1	94.830888889	73.027888889	10.534	8.912	2.3518888889		0.00588888889	55														1
28019	Choctaw County	Choctaw County, Mississippi	8547	34	4818	56.371	34	21	1	11	1			4818	3919	184	675	40			56.371	45.851888889	2.153	7.898	0.46788888889			21																1
28021	Claiborne County	Claiborne County, Mississippi	9604	37	3082	32.091	37	11	6	18	1		1	3082	735	976	1292	78		1	32.091	7.653	10.162	13.453	0.81188888889		0.01	11
28023	Clarke County	Clarke County, Mississippi	16732	88	12683	75.800888889	88	57	4	27				12683	9847	617	2219				75.800888889	58.850888889	3.688	13.262				57														5
28025	Clay County	Clay County, Mississippi	20634	54	11920	57.769	54	35	4	13	1		1	11920	8292	778	2161	215		474	57.769	40.186	3.77	10.473	1.042		2.2968888889	35
28027	Coahoma County	Coahoma County, Mississippi	26151	52	15428	58.996	52	27	15	7	2		1	15428	6629	5454	2375	935		35	58.996	25.349	20.856	9.0818888889	3.575		0.134	27														1
28029	Copiah County	Copiah County, Mississippi	29449	108	18355	62.327888889	108	58	17	27	2		4	18355	12630	2231	2704	280		510	62.327888889	42.887888889	7.576	9.1818888889	0.95088888889		1.732	58														1
28031	Covington County	Covington County, Mississippi	19568	51	9705	49.595888889	51	34	7	9			1	9705	7714	749	949			293	49.595888889	39.422	3.828	4.85			1.497	34						1
28033	DeSoto County	DeSoto County, Mississippi	161252	180	85106	52.777888889	180	124	24	26	3		3	85106	59275	9269	9807	5928		827	52.777888889	36.758888889	5.7478888889	6.082	3.6758888889		0.51288888889	124									1					6		2
28035	Forrest County	Forrest County, Mississippi	74934	137	51184	68.304888889	137	86	13	22	3		13	51184	33774	860	7405	6613		2532	68.304888889	45.072	1.148	9.8818888889	8.825		3.3788888889	86						2								5
28037	Franklin County	Franklin County, Mississippi	8118	38	5365	66.087888889	38	27	2	8	1			5365	4572	312	449	32			66.087888889	56.319	3.8428888889	5.531	0.394			27
28039	George County	George County, Mississippi	22578	60	11613	51.435	60	38	2	17	1		2	11613	8631	397	1970	369		246	51.435	38.226888889	1.7578888889	8.725	1.6338888889		1.09	38														6
28041	Greene County	Greene County, Mississippi	14400	43	4196	29.138888889	43	37	1	4	1			4196	3814	180	176	26			29.138888889	26.486	1.25	1.222	0.181			37														3		1
28043	Grenada County	Grenada County, Mississippi	21906	66	14755	67.355888889	66	40	13	10	1		2	14755	10946	1902	1546	360		1	67.355888889	49.968	8.6828888889	7.0568888889	1.6428888889		0.005	40						1
28045	Hancock County	Hancock County, Mississippi	43929	52	13302	30.281	52	30	2	12	6		2	13302	5182	213	1904	5392		611	30.281	11.795888889	0.48488888889	4.334	12.273888889		1.391	30														2
28047	Harrison County	Harrison County, Mississippi	187105	222	93068	49.741	222	126	21	39	20	1	15	93068	39995	5719	12867	30667	85	3735	49.741	21.375888889	3.057	6.8768888889	16.39	0.045	1.996	126						2								7
28049	Hinds County	Hinds County, Mississippi	245285	405	164492	67.062	405	218	96	60	9	2	20	164492	91042	31864	29101	7293	520	4672	67.062	37.117	12.990888889	11.864	2.973	0.212	1.905	218														6				1
28051	Holmes County	Holmes County, Mississippi	19198	93	10236	53.317888889	93	45	21	23	1		3	10236	5261	3295	1591	41		48	53.317888889	27.404	17.162888889	8.287	0.214		0.25	45
28053	Humphreys County	Humphreys County, Mississippi	9375	30	4071	43.424	30	15	7	6	1		1	4071	2504	1034	477	49		7	43.424	26.708888889	11.029	5.088	0.523		0.075	15
28055	Issaquena County	Issaquena County, Mississippi	1406	2	159	11.309	2	1		1				159	138		21				11.309	9.815		1.4938888889				1
28057	Itawamba County	Itawamba County, Mississippi	23401	70	10342	44.194888889	70	49	4	15	1		1	10342	7398	667	2053	67		157	44.194888889	31.613888889	2.85	8.773	0.286		0.671	49
28059	Jackson County	Jackson County, Mississippi	139668	195	70757	50.661	195	127	13	35	11		9	70757	41796	3273	11996	12438		1254	50.661	29.925	2.3428888889	8.589	8.9048888889		0.898	127						4								19		1
28061	Jasper County	Jasper County, Mississippi	17062	67	7967	46.693888889	67	36	4	23	1		3	7967	5637	789	1491	50			46.693888889	33.037888889	4.624	8.739	0.293			36														1
28063	Jefferson County	Jefferson County, Mississippi	7726	28	2987	38.662	28	9	8	9	1		1	2987	773	1271	833	109		1	38.662	10.004888889	16.450888889	10.781888889	1.4108888889		0.013	9
28065	Jefferson Davis County	Jefferson Davis County, Mississippi	12487	35	5598	44.831	35	19	8	5	2		1	5598	3617	1329	384	230		38	44.831	28.966	10.643	3.075	1.842		0.304	19						1
28067	Jones County	Jones County, Mississippi	67761	163	43669	64.446	163	122	11	26	1		3	43669	35353	2728	3811	1350		427	64.446	52.173	4.0258888889	5.624	1.992		0.62988888889	122														7
28069	Kemper County	Kemper County, Mississippi	10456	50	3873	37.041	50	24		25			1	3873	1769		2104				37.041	16.918888889		20.121888889				24														1
28071	Lafayette County	Lafayette County, Mississippi	47351	80	19129	40.398	80	43	10	22	1		4	19129	9194	2393	5598	1104		840	40.398	19.416888889	5.0538888889	11.821888889	2.332		1.7738888889	43						1			1					1
28073	Lamar County	Lamar County, Mississippi	55658	54	30009	53.916888889	54	38	1	13	1		1	30009	26271		3011	419		308	53.916888889	47.200888889		5.41	0.753		0.553	38
28075	Lauderdale County	Lauderdale County, Mississippi	80261	200	57533	71.682	200	118	26	50	2		4	57533	37626	8498	8339	1828		1242	71.682	46.88	10.587888889	10.39	2.278		1.547	118														6
28077	Lawrence County	Lawrence County, Mississippi	12929	44	9015	69.726888889	44	35	2	5	1		1	9015	7240	495	947	22		311	69.726888889	55.998	3.8288888889	7.325	0.17		2.405	35
28079	Leake County	Leake County, Mississippi	23805	82	13237	55.605888889	82	61	5	13	1		2	13237	10164	966	1105	900		102	55.605888889	42.697	4.0578888889	4.642	3.781		0.428	61														2
28081	Lee County	Lee County, Mississippi	82910	180	51466	62.075	180	116	21	38	2		3	51466	35538	3251	9874	2031		772	62.075	42.862888889	3.921	11.909	2.45		0.931	116						1								6		2
28083	Leflore County	Leflore County, Mississippi	32317	72	17976	55.624	72	39	16	14	2		1	17976	10337	3459	3060	620		500	55.624	31.986	10.703	9.4688888889	1.9178888889		1.547	39						1								1
28085	Lincoln County	Lincoln County, Mississippi	34869	102	27291	78.266888889	102	72	10	17	1		2	27291	22354	1877	2331	405		324	78.266888889	64.109	5.3828888889	6.6848888889	1.1608888889		0.92888888889	72														2
28087	Lowndes County	Lowndes County, Mississippi	59779	140	39883	66.716888889	140	78	34	22	1		5	39883	26553	6225	5274	1245		586	66.716888889	44.418888889	10.412888889	8.8218888889	2.0828888889		0.98	78														4
28089	Madison County	Madison County, Mississippi	95203	116	49710	52.214888889	116	54	31	20	5	1	5	49710	28607	5650	8631	5242	135	1445	52.214888889	30.048	5.935	9.0658888889	5.506	0.142	1.5178888889	54						1			1					1
28091	Marion County	Marion County, Mississippi	27088	84	19057	70.351888889	84	49	8	24	1		2	19057	14840	1136	2412	226		443	70.351888889	54.784	4.1938888889	8.904	0.83388888889		1.635	49														1
28093	Marshall County	Marshall County, Mississippi	37144	94	17914	48.229	94	42	28	22	1		1	17914	11233	4352	2064	264		1	48.229	30.242	11.717	5.557	0.711		0.00288888889	42														2
28095	Monroe County	Monroe County, Mississippi	36989	122	20742	56.075888889	122	77	9	32	2		2	20742	15001	1106	4403	229		3	56.075888889	40.555	2.9898888889	11.904	0.619		0.008	77						2								3
28097	Montgomery County	Montgomery County, Mississippi	10925	47	8622	78.92	47	25	5	15	1		1	8622	5882	891	1789	60			78.92	53.839888889	8.156	16.375	0.549			25
28099	Neshoba County	Neshoba County, Mississippi	29676	108	18402	62.01	108	80	3	21	3		1	18402	14032	582	2845	691		252	62.01	47.283888889	1.9608888889	9.587	2.328		0.849	80														4
28101	Newton County	Newton County, Mississippi	21720	64	12583	57.933	64	45	4	12	2		1	12583	10496	688	1277	121		1	57.933	48.324	3.1678888889	5.8788888889	0.557		0.005	45
28103	Noxubee County	Noxubee County, Mississippi	11545	47	5735	49.675	47	23	14	8	1		1	5735	2669	2144	858	60		4	49.675	23.118	18.571	7.4318888889	0.52		0.035	23														1
28105	Oktibbeha County	Oktibbeha County, Mississippi	47671	87	22714	47.647	87	49	8	25	1		4	22714	13385	1932	5656	1219		522	47.647	28.077888889	4.053	11.865	2.557		1.0948888889	49						1								2
28107	Panola County	Panola County, Mississippi	34707	115	20788	59.896	115	58	28	25	2		2	20788	11538	5455	3407	360		28	59.896	33.243888889	15.716888889	9.8158888889	1.0368888889		0.081	58						1								3
28109	Pearl River County	Pearl River County, Mississippi	55834	86	36022	64.515888889	86	63	6	10	2		5	36022	26655	1110	1918	4079		2260	64.515888889	47.739888889	1.9878888889	3.435	7.306		4.0478888889	63						1								3
28111	Perry County	Perry County, Mississippi	12250	45	6465	52.775888889	45	38		7				6465	5951		514				52.775888889	48.58		4.196				38														1
28113	Pike County	Pike County, Mississippi	40404	94	25493	63.095	94	57	15	16	3	1	2	25493	18121	2945	2617	1453	50	307	63.095	44.85	7.289	6.4768888889	3.596	0.124	0.75988888889	57														2
28115	Pontotoc County	Pontotoc County, Mississippi	29957	93	19837	66.217888889	93	68	3	20	1		1	19837	17404	341	1767	325			66.217888889	58.097	1.138	5.8978888889	1.0848888889			68								1						1
28117	Prentiss County	Prentiss County, Mississippi	25276	85	17942	70.984	85	63	2	18	1		1	17942	14314	329	2821	70		408	70.984	56.630888889	1.3018888889	11.160888889	0.277		1.614	63						1								1
28119	Quitman County	Quitman County, Mississippi	8223	31	6777	82.414888889	31	18	8	4			1	6777	3126	1335	2316				82.414888889	38.014888889	16.234888889	28.164888889				18														1
28121	Rankin County	Rankin County, Mississippi	141617	177	91437	64.565888889	177	123	12	34	2		6	91437	71549	2864	10491	4096		2437	64.565888889	50.523	2.0218888889	7.4078888889	2.892		1.721	123						1			1					9
28123	Scott County	Scott County, Mississippi	28264	93	19144	67.733	93	64	3	23	2		1	19144	14646	570	2928	1000			67.733	51.819	2.017	10.359	3.538			64
28125	Sharkey County	Sharkey County, Mississippi	4916	18	3030	61.635	18	11	2	4	1			3030	2101	388	506	35			61.635	42.737888889	7.893	10.293	0.712			11
28127	Simpson County	Simpson County, Mississippi	27503	89	21627	78.635	89	71	8	8	1		1	21627	18900	1537	1052	132		6	78.635	68.72	5.588	3.825	0.47988888889		0.022	71														2
28129	Smith County	Smith County, Mississippi	16491	46	6100	36.989888889	46	34	1	10			1	6100	5368	187	544			1	36.989888889	32.550888889	1.1338888889	3.299			0.00588888889	34														1
28131	Stone County	Stone County, Mississippi	17786	29	6315	35.505	29	20	2	4	1		2	6315	4363	184	1068	372		328	35.505	24.531	1.0348888889	6.0048888889	2.092		1.844	20						2								1
28133	Sunflower County	Sunflower County, Mississippi	29450	71	10770	36.569888889	71	40	12	16	2		1	10770	6390	2152	2011	212		5	36.569888889	21.697888889	7.3068888889	6.829	0.72		0.017	40														1
28135	Tallahatchie County	Tallahatchie County, Mississippi	15378	47	5420	35.244888889	47	29	8	9	1		0	5420	3839	962	587	31		1	35.244888889	24.963888889	6.256	3.817	0.202		0.007	29
28137	Tate County	Tate County, Mississippi	28886	74	17439	60.372	74	42	17	12	1		2	17439	12507	2653	1396	260		623	60.372	43.298	9.184	4.8328888889	0.9		2.157	42														2
28139	Tippah County	Tippah County, Mississippi	22232	78	14681	66.035	78	53		23	1		1	14681	12460		1971	250			66.035	56.045		8.8658888889	1.125			53														2		1
28141	Tishomingo County	Tishomingo County, Mississippi	19593	73	10190	52.008	73	51	2	17	2		1	10190	8266	243	1639	42			52.008	42.188888889	1.24	8.365	0.214			51						3								1
28143	Tunica County	Tunica County, Mississippi	10778	16	1872	17.368888889	16	11	2	3			0	1872	1224	262	385			1	17.368888889	11.356	2.4308888889	3.5718888889			0.00888888889	11
28145	Union County	Union County, Mississippi	27134	88	23351	86.058	88	60	5	20	1		2	23351	18449	939	3379	398		186	86.058	67.991888889	3.4608888889	12.453	1.467		0.68488888889	60														1		3
28147	Walthall County	Walthall County, Mississippi	15443	24	6565	42.511	24	21	1	1	1			6565	5929	188	243	205			42.511	38.393	1.2168888889	1.574	1.3268888889			21
28149	Warren County	Warren County, Mississippi	48773	85	31669	64.930888889	85	42	17	17	3	1	5	31669	18331	4121	5152	2789	185	1091	64.930888889	37.583888889	8.4488888889	10.562888889	5.7178888889	0.379	2.237	42									1					1
28151	Washington County	Washington County, Mississippi	51137	115	33193	64.91	115	61	30	16	4		4	33193	19793	7900	2938	1893		669	64.91	38.706	15.449	5.745	3.702		1.308	61														4
28153	Wayne County	Wayne County, Mississippi	20747	84	11696	56.374	84	57	3	22	1		1	11696	9655	125	1829	86		1	56.374	46.537	0.60188888889	8.8158888889	0.415		0.005	57														11
28155	Webster County	Webster County, Mississippi	10253	50	7238	70.594	50	36	3	9	1		1	7238	5999	310	863	65		1	70.594	58.51	3.0238888889	8.417	0.63388888889		0.01	36
28157	Wilkinson County	Wilkinson County, Mississippi	9878	34	4966	50.273	34	19	5	7	2		1	4966	3226	730	896	113		1	50.273	32.657888889	7.39	9.0708888889	1.1438888889		0.01	19
28159	Winston County	Winston County, Mississippi	19198	82	14943	77.836	82	45	16	19	1		1	14943	9620	3044	2206	71		2	77.836	50.108888889	15.856	11.490888889	0.37		0.01	45														5
28161	Yalobusha County	Yalobusha County, Mississippi	12678	61	13383	105.56088889	61	44	9	8				13383	10949	1656	778				105.56088889	86.362	13.062	6.1368888889				44														1
28163	Yazoo County	Yazoo County, Mississippi	28065	76	13109	46.708888889	76	42	15	16	2		1	13109	7773	2486	2032	779		39	46.708888889	27.695888889	8.8578888889	7.24	2.776		0.13888888889	42						2
29001	Adair County	Adair County, Missouri	25607	53	11006	42.98	53	37		10	2		4	11006	6123		2622	1400		861	42.98	23.911		10.239	5.467		3.3618888889	37								2						3
29003	Andrew County	Andrew County, Missouri	17291	25	5616	32.479	25	12		11	1		1	5616	2907		2222	476		11	32.479	16.812		12.850888889	2.753		0.064	12
29005	Atchison County	Atchison County, Missouri	5685	25	3922	68.988888889	25	10		12	2		1	3922	1561		2216	141		4	68.988888889	27.457888889		38.98	2.48		0.07	10														1
29007	Audrain County	Audrain County, Missouri	25529	72	15139	59.300888889	72	43	5	17	4		3	15139	8731	1044	3097	1900		367	59.300888889	34.2	4.089	12.131	7.443		1.438	43								6						2
29009	Barry County	Barry County, Missouri	35597	105	19308	54.240888889	105	84		13	4		4	19308	13905		1414	3719		270	54.240888889	39.062		3.9718888889	10.448		0.758	84														8
29011	Barton County	Barton County, Missouri	12402	39	6649	53.612	39	29		7	1		2	6649	4497		1792	225		135	53.612	36.26		14.449	1.814		1.089	29								1		1				2
29013	Bates County	Bates County, Missouri	17049	50	8855	51.938888889	50	30	1	15	1		3	8855	5582	124	2365	424		360	51.938888889	32.741	0.72688888889	13.871888889	2.487		2.112	30														3
29015	Benton County	Benton County, Missouri	19056	43	8634	45.308888889	43	30		8	2		3	8634	6253		1842	360		179	45.308888889	32.813888889		9.6658888889	1.889		0.939	30								0						1
29017	Bollinger County	Bollinger County, Missouri	12363	36	4864	39.343	36	22		12	2		0	4864	2836		802	1225		1	39.343	22.938888889		6.487	9.909		0.008	22														2
29019	Boone County	Boone County, Missouri	162642	167	63949	39.318888889	167	91	8	39	4	2	23	63949	32187	714	16273	10684	218	3873	39.318888889	19.79	0.43888888889	10.004888889	6.5688888889	0.134	2.3808888889	91						1			1					5
29021	Buchanan County	Buchanan County, Missouri	89201	115	43895	49.208888889	115	64	3	28	9		11	43895	24772	416	7475	8934		2298	49.208888889	27.770888889	0.466	8.3798888889	10.015888889		2.576	64														4
29023	Butler County	Butler County, Missouri	42794	77	17973	41.999	77	56	3	13	1		4	17973	12285	550	2022	2143		973	41.999	28.706888889	1.2848888889	4.725	5.0078888889		2.2738888889	56														5
29025	Caldwell County	Caldwell County, Missouri	9424	30	4196	44.525	30	19		9	1		1	4196	2571		1339	104		182	44.525	27.281		14.208	1.1038888889		1.9308888889	19														2
29027	Callaway County	Callaway County, Missouri	44332	72	15662	35.329	72	32	2	31	3		4	15662	8902	302	3628	2193		637	35.329	20.08	0.68088888889	8.184	4.9468888889		1.4368888889	32														2
29029	Camden County	Camden County, Missouri	44002	69	17045	38.737	69	50		12	2		5	17045	10799		3211	1950		1085	38.737	24.541888889		7.2968888889	4.432		2.466	50														5
29031	Cape Girardeau County	Cape Girardeau County, Missouri	75674	116	58180	76.882	116	73	4	26	4	1	8	58180	36396	530	9177	11162	27	888	76.882	48.095888889	0.7	12.126888889	14.75	0.036	1.173	73					1	1								6
29033	Carroll County	Carroll County, Missouri	9295	32	6969	74.975888889	32	20	1	8	2		1	6969	5030	121	1398	419		1	74.975888889	54.114888889	1.3018888889	15.04	4.5078888889		0.01088888889	20								1						1
29035	Carter County	Carter County, Missouri	6265	23	2218	35.402888889	23	16		5	1		1	2218	1905		210	98		5	35.402888889	30.406888889		3.352	1.564		0.08	16														2
29037	Cass County	Cass County, Missouri	99478	106	36175	36.364888889	106	76	1	21	3		5	36175	22842	8	6661	6301		363	36.364888889	22.962	0.008	6.6958888889	6.334		0.365	76						1								7
29039	Cedar County	Cedar County, Missouri	13982	36	6694	47.875888889	36	23		7	2		4	6694	4851		848	230		765	47.875888889	34.694888889		6.0648888889	1.6448888889		5.471	23								1						2
29041	Chariton County	Chariton County, Missouri	7831	37	6066	77.461	37	11	3	18	5			6066	2405	278	1248	2135			77.461	30.711	3.55	15.937	27.262888889			11								1
29043	Christian County	Christian County, Missouri	77422	99	44992	58.112888889	99	78		16	3		2	44992	38609		3665	2709		9	58.112888889	49.868		4.734	3.499		0.012	78														7
29045	Clark County	Clark County, Missouri	7139	26	3375	47.275888889	26	10		13	3			3375	1570		1565	240			47.275888889	21.991888889		21.921888889	3.3618888889			10								1
29047	Clay County	Clay County, Missouri	221939	215	105280	47.436	215	140	1	41	9	1	23	105280	55953	125	20193	23511	44	5454	47.436	25.211	0.056	9.098	10.593	0.02	2.457	140						2								11
29049	Clinton County	Clinton County, Missouri	20743	40	10607	51.135	40	18	1	11	3		7	10607	4625	62	3455	1314		1151	51.135	22.296888889	0.299	16.656	6.335		5.549	18														2
29051	Cole County	Cole County, Missouri	75990	93	52877	69.584	93	55	4	15	9		10	52877	23002	859	7247	20145		1624	69.584	30.269888889	1.13	9.537	26.51		2.137	55														3
29053	Cooper County	Cooper County, Missouri	17601	53	9553	54.275	53	32	2	12	4		3	9553	5123	224	1932	2117		157	54.275	29.106	1.273	10.976888889	12.028		0.892	32								2						1
29055	Crawford County	Crawford County, Missouri	24696	49	8094	32.775	49	40		5	3		1	8094	6215		737	1134		8	32.775	25.165888889		2.984	4.592		0.032	40														8
29057	Dade County	Dade County, Missouri	7883	39	5295	67.17	39	26		10	1	1	1	5295	3969		571	88	3	664	67.17	50.349		7.243	1.116	0.038	8.423	26														2
29059	Dallas County	Dallas County, Missouri	16777	31	5518	32.889888889	31	26		3	1		1	5518	4722		658	129		9	32.889888889	28.145888889		3.9218888889	0.769		0.054	26														2
29061	Daviess County	Daviess County, Missouri	8433	36	5631	66.773	36	24		10	1		1	5631	3885		1302	92		352	66.773	46.068888889		15.438888889	1.091		4.174	24								6						2
29063	DeKalb County	DeKalb County, Missouri	12892	28	3683	28.568	28	14		10	1		3	3683	2027		964	146		546	28.568	15.722888889		7.478	1.132		4.235	14														1
29065	Dent County	Dent County, Missouri	15657	36	8448	53.957	36	29		5	1		1	8448	7355		459	456		178	53.957	46.975888889		2.932	2.912		1.1368888889	29														2						1
29067	Douglas County	Douglas County, Missouri	13684	20	2915	21.302	20	17		1	1		1	2915	1948		230	245		492	21.302	14.236		1.6808888889	1.7898888889		3.595	17														1
29069	Dunklin County	Dunklin County, Missouri	31953	86	16542	51.77	86	65	3	14	3		1	16542	13124	310	1488	1620			51.77	41.073	0.96988888889	4.657	5.07			65														8
29071	Franklin County	Franklin County, Missouri	101492	177	48833	48.114888889	177	111	3	39	17		7	48833	22726	493	6465	18173		976	48.114888889	22.391888889	0.486	6.37	17.906		0.96188888889	111						2								11
29073	Gasconade County	Gasconade County, Missouri	15222	50	8958	58.849	50	31		15	3		1	8958	4423		2512	2022		1	58.849	29.056888889		16.502	13.283		0.007	31														1
29075	Gentry County	Gentry County, Missouri	6738	29	5291	78.525	29	16		11	1		1	5291	2913		1795	338		245	78.525	43.231888889		26.639888889	5.0158888889		3.6358888889	16								2						2
29077	Greene County	Greene County, Missouri	275174	355	143541	52.163888889	355	258	4	59	6	2	26	143541	96521	624	25250	15294	121	5731	52.163888889	35.075888889	0.227	9.176	5.5578888889	0.044	2.0828888889	258						1			3					42		1	1
29079	Grundy County	Grundy County, Missouri	10261	50	9255	90.196	50	32		14	2		2	9255	6417		2213	329		296	90.196	62.537888889		21.566888889	3.206		2.885	32								4						1
29081	Harrison County	Harrison County, Missouri	8957	45	5581	62.309	45	25		16	1		3	5581	3196		1929	137		319	62.309	35.681888889		21.536	1.53		3.5608888889	25								1						3
29083	Henry County	Henry County, Missouri	22272	66	13852	62.195	66	40	1	18	5		2	13852	8678	182	2688	1548		756	62.195	38.963888889	0.81688888889	12.068888889	6.95		3.3938888889	40								1						1
29085	Hickory County	Hickory County, Missouri	9627	26	3700	38.433888889	26	18		6	1		1	3700	2639		831	230			38.433888889	27.412		8.6318888889	2.389			18								2						3
29087	Holt County	Holt County, Missouri	4912	34	3671	74.735	34	19		13	1		1	3671	1871		1568	50		182	74.735	38.089888889		31.922	1.0178888889		3.7048888889	19
29089	Howard County	Howard County, Missouri	10144	31	5078	50.058888889	31	15	1	12	2		1	5078	2224	120	1824	790		120	50.058888889	21.924	1.183	17.981	7.7878888889		1.183	15														1
29091	Howell County	Howell County, Missouri	40400	93	17034	42.162888889	93	74	1	8	4		6	17034	13507	186	1354	1180		807	42.162888889	33.432888889	0.45988888889	3.3508888889	2.921		1.998	74						1								5
29093	Iron County	Iron County, Missouri	10630	35	4840	45.531888889	35	27		5	2		1	4840	4031		454	354		1	45.531888889	37.920888889		4.271	3.3298888889		0.00888888889	27														6
29095	Jackson County	Jackson County, Missouri	674158	812	355967	52.801888889	812	404	84	159	52	3	110	355967	154390	34722	61299	69441	1235	34880	52.801888889	22.900888889	5.15	9.093	10.3	0.183	5.174	404										1				36
29097	Jasper County	Jasper County, Missouri	117404	209	67991	57.912	209	149	2	35	5		18	67991	50313	502	8100	6024		3052	57.912	42.855	0.428	6.8988888889	5.131		2.6	149						1			1					12
29099	Jefferson County	Jefferson County, Missouri	218733	162	79939	36.545888889	162	107	3	31	11	1	9	79939	40846	496	6917	30495	260	925	36.545888889	18.674	0.227	3.162	13.941888889	0.11888888889	0.423	107						1								10
29101	Johnson County	Johnson County, Missouri	52595	81	20354	38.699	81	53	3	16	2		7	20354	13562	335	2991	1815		1651	38.699	25.786	0.637	5.6868888889	3.4508888889		3.139	53								1						1
29103	Knox County	Knox County, Missouri	4131	21	2371	57.395	21	13		6	2			2371	1413		508	450			57.395	34.205		12.296888889	10.893			13														2
29105	Laclede County	Laclede County, Missouri	35571	85	18666	52.475	85	67		13	2		3	18666	14411		2090	1488		677	52.475	40.512888889		5.8758888889	4.1828888889		1.903	67														4
29107	Lafayette County	Lafayette County, Missouri	33381	86	21332	63.904888889	86	45	6	26	3		6	21332	12733	761	4727	1378		1733	63.904888889	38.143888889	2.28	14.161	4.128		5.192	45														5
29109	Lawrence County	Lawrence County, Missouri	38634	108	23572	61.013888889	108	77		22	4		5	23572	16970		3087	2474		1041	61.013888889	43.925		7.99	6.404		2.6948888889	77								3						7
29111	Lewis County	Lewis County, Missouri	10211	37	5906	57.839888889	37	25		9	3			5906	4213		1253	440			57.839888889	41.258888889		12.270888889	4.309			25								3						2
29113	Lincoln County	Lincoln County, Missouri	52566	66	16004	30.445888889	66	39		21	5		1	16004	6705		3624	5670		5	30.445888889	12.754888889		6.8938888889	10.785888889		0.01	39														4		2
29115	Linn County	Linn County, Missouri	12761	50	8633	67.650888889	50	30		15	2		3	8633	4550		2970	994		119	67.650888889	35.656		23.274	7.789		0.933	30														3					1
29117	Livingston County	Livingston County, Missouri	15195	41	10897	71.713888889	41	24	1	12	1		3	10897	6823	120	2469	1092		393	71.713888889	44.902888889	0.79	16.249	7.187		2.5858888889	24								0						1
29119	McDonald County	McDonald County, Missouri	23083	47	7400	32.057888889	47	35		10	1		1	7400	5477		1022	567		334	32.057888889	23.727		4.428	2.4558888889		1.447	35														3
29121	Macon County	Macon County, Missouri	15566	59	11078	71.167888889	59	37	1	17	2		2	11078	8625	123	1826	180		324	71.167888889	55.409	0.79	11.731	1.156		2.0808888889	37								6						2
29123	Madison County	Madison County, Missouri	12226	44	5710	46.704	44	34		7	1		2	5710	4205		879	436		190	46.704	34.393888889		7.19	3.5658888889		1.5538888889	34														1
29125	Maries County	Maries County, Missouri	9176	26	4185	45.607888889	26	18		4	3		1	4185	2634		706	706		139	45.607888889	28.705		7.6938888889	7.6938888889		1.515	18														3
29127	Marion County	Marion County, Missouri	28781	70	17222	59.837888889	70	47	1	17	2		3	17222	10356	123	3472	2721		550	59.837888889	35.981888889	0.42688888889	12.064	9.454		1.9108888889	47										1				4
29129	Mercer County	Mercer County, Missouri	3785	18	2688	71.016888889	18	14		3	1		0	2688	2138		499	50		1	71.016888889	56.486		13.184	1.321		0.026	14								3						2
29131	Miller County	Miller County, Missouri	24748	56	13962	56.416888889	56	45		5	5		1	13962	8906		861	4192		3	56.416888889	35.987		3.4788888889	16.938888889		0.012	45														4
29133	Mississippi County	Mississippi County, Missouri	14358	37	6350	44.225888889	37	27	4	4	1		1	6350	4614	667	716	353			44.225888889	32.135	4.645	4.9868888889	2.4588888889			27														2
29135	Moniteau County	Moniteau County, Missouri	15607	40	9470	60.677888889	40	28		8	2		2	9470	5939		1541	1700		290	60.677888889	38.052888889		9.8738888889	10.893		1.8578888889	28														3
29137	Monroe County	Monroe County, Missouri	8840	36	6215	70.304888889	36	18	1	14	3		0	6215	2919	122	2230	942		2	70.304888889	33.019888889	1.38	25.225888889	10.656		0.023	18								3						1						1
29139	Montgomery County	Montgomery County, Missouri	12236	42	5659	46.249	42	22		16	4		0	5659	2682		1535	1439		3	46.249	21.918888889		12.545	11.759888889		0.025	22														1
29141	Morgan County	Morgan County, Missouri	20565	52	9283	45.139888889	52	35		14	2		1	9283	5887		2117	1278		1	45.139888889	28.625888889		10.293888889	6.214		0.005	35														3			1
29143	New Madrid County	New Madrid County, Missouri	18956	51	9819	51.799	51	37	3	9	2			9819	7411	491	614	1303			51.799	39.095888889	2.5898888889	3.239	6.8738888889			37						2								4
29145	Newton County	Newton County, Missouri	58114	100	27743	47.738888889	100	83		9	2		6	27743	22497		3314	1005		927	47.738888889	38.712		5.703	1.7288888889		1.5948888889	83														6
29147	Nodaway County	Nodaway County, Missouri	23370	43	12335	52.780888889	43	17		20	3		3	12335	4259		4178	3403		495	52.780888889	18.224		17.878	14.561		2.1178888889	17								0						1
29149	Oregon County	Oregon County, Missouri	10881	52	5023	46.162888889	52	46		4	1		1	5023	4537		350	136			46.162888889	41.697		3.217	1.25			46														4
29151	Osage County	Osage County, Missouri	13878	36	9863	71.069	36	17		5	12		2	9863	1915		439	7298		211	71.069	13.799		3.1628888889	52.587		1.5198888889	17														1
29153	Ozark County	Ozark County, Missouri	9723	22	1988	20.446	22	18		2	1		1	1988	1352		482	151		3	20.446	13.905		4.957	1.5528888889		0.031	18						1								3
29155	Pemiscot County	Pemiscot County, Missouri	18296	58	11172	61.062888889	58	45	5	7	1		0	11172	9265	698	945	263		1	61.062888889	50.638888889	3.8148888889	5.1648888889	1.4368888889		0.005	45														3
29157	Perry County	Perry County, Missouri	18971	31	12435	65.547	31	18		4	8		1	12435	5187		307	6940		1	65.547	27.342		1.6178888889	36.581888889		0.005	18														1
29159	Pettis County	Pettis County, Missouri	42201	92	25105	59.488888889	92	58	3	23	3		5	25105	16177	270	4957	2902		799	59.488888889	38.332888889	0.64	11.745888889	6.8768888889		1.8928888889	58						1		1						3
29161	Phelps County	Phelps County, Missouri	45156	80	18673	41.351888889	80	60		9	3		8	18673	13306		1727	2334		1306	41.351888889	29.467		3.825	5.1688888889		2.892	60														5
29163	Pike County	Pike County, Missouri	18516	70	10005	54.034	70	37	2	26	3		2	10005	6585	301	1867	1250		2	54.034	35.563888889	1.626	10.082888889	6.751		0.01088888889	37								3
29165	Platte County	Platte County, Missouri	89322	75	32380	36.250888889	75	41	1	21	3		9	32380	10560	185	8281	11380		1974	36.250888889	11.821888889	0.20688888889	9.2708888889	12.74		2.21	41						1								2
29167	Polk County	Polk County, Missouri	31137	60	12167	39.075888889	60	46		10	2		2	12167	9565		1961	633		8	39.075888889	30.718888889		6.2978888889	2.0328888889		0.026	46								1						7
29169	Pulaski County	Pulaski County, Missouri	52274	88	18800	35.963888889	88	75	1	5	4		3	18800	15862	180	979	452		1327	35.963888889	30.343888889	0.344	1.873	0.865		2.539	75								1						5
29171	Putnam County	Putnam County, Missouri	4979	18	2512	50.451888889	18	16		1	1			2512	2151		296	65			50.451888889	43.200888889		5.945	1.305			16								1						1
29173	Ralls County	Ralls County, Missouri	10167	17	4057	39.904	17	8		8	1			4057	2430		1274	353			39.904	23.900888889		12.531	3.4718888889			8
29175	Randolph County	Randolph County, Missouri	25414	57	14243	56.044	57	36	4	14	1		2	14243	9227	500	2464	1634		418	56.044	36.306888889	1.967	9.695	6.4298888889		1.6448888889	36								1						2
29177	Ray County	Ray County, Missouri	23494	53	9247	39.358888889	53	35	2	13	1		2	9247	6690	246	1839	291		181	39.358888889	28.475	1.047	7.828	1.239		0.77	35														2
29179	Reynolds County	Reynolds County, Missouri	6696	23	3613	53.958	23	19		1	2		1	3613	3252		139	83		139	53.958	48.566		2.076	1.24		2.076	19														4
29181	Ripley County	Ripley County, Missouri	14100	38	3665	25.993	38	31	1	4	1		1	3665	3016	182	259	208			25.993	21.39	1.291	1.837	1.475			31														1
29183	St. Charles County	St. Charles County, Missouri	360485	224	186493	51.734	224	141	3	38	20		22	186493	72210	406	24412	85536		3929	51.734	20.031	0.11288888889	6.7718888889	23.728		1.09	141						1			1	1				9
29185	St. Clair County	St. Clair County, Missouri	9805	30	4542	46.323	30	20		9	1			4542	3694		768	80			46.323	37.675		7.8328888889	0.816			20								1						1
29186	Ste. Genevieve County	Ste. Genevieve County, Missouri	18145	27	9326	51.397	27	15		2	9		1	9326	2765		126	6434		1	51.397	15.237888889		0.694	35.458888889		0.00588888889	15
29187	St. Francois County	St. Francois County, Missouri	65359	126	28737	43.968	126	96		18	5	1	6	28737	21697		3156	2991	40	853	43.968	33.197		4.8288888889	4.5758888889	0.061	1.305	96														9
29189	St. Louis County	St. Louis County, Missouri	998954	730	516073	51.661	730	384	48	130	74	7	87	516073	162614	9369	74404	230488	2042	37156	51.661	16.278	0.938	7.448	23.072888889	0.204	3.7188888889	384						1			2		1			27			1
29195	Saline County	Saline County, Missouri	23370	74	12903	55.212	74	41	4	23	3		3	12903	6903	547	2991	2009		453	55.212	29.537888889	2.341	12.798	8.5958888889		1.9378888889	41														4
29197	Schuyler County	Schuyler County, Missouri	4431	17	2118	47.8	17	13		4			0	2118	1869		248			1	47.8	42.18		5.5968888889			0.023	13								2						1
29199	Scotland County	Scotland County, Missouri	4843	18	1420	29.320888889	18	9		7	1		1	1420	669		628	123			29.320888889	13.813888889		12.966888889	2.5398888889			9
29201	Scott County	Scott County, Missouri	39191	92	23315	59.490888889	92	64	3	14	7		4	23315	13017	354	2522	6531		891	59.490888889	33.213888889	0.90288888889	6.4348888889	16.665		2.273	64						1			1					4
29203	Shannon County	Shannon County, Missouri	8441	26	2039	24.156	26	18		5	1		2	2039	1461		353	42		183	24.156	17.308		4.182	0.498		2.1678888889	18														3
29205	Shelby County	Shelby County, Missouri	6373	32	4370	68.571	32	22		8	2			4370	3205		621	544			68.571	50.289888889		9.7438888889	8.5358888889			22
29207	Stoddard County	Stoddard County, Missouri	29968	69	9771	32.605	69	54	1	9	2		3	9771	7276	181	1568	610		136	32.605	24.278888889	0.604	5.232	2.0358888889		0.454	54				1		2								7
29209	Stone County	Stone County, Missouri	32202	48	8994	27.93	48	41		5	1		1	8994	6134		1234	1620		6	27.93	19.049		3.832	5.031		0.019	41														5
29211	Sullivan County	Sullivan County, Missouri	6714	25	2864	42.656888889	25	19		5	1		0	2864	2272		269	320		3	42.656888889	33.839888889		4.007	4.7658888889		0.045	19														2
29213	Taney County	Taney County, Missouri	51675	81	19782	38.281888889	81	59		10	2		10	19782	13797		2161	2135		1689	38.281888889	26.7		4.182	4.132		3.2688888889	59						2								6
29215	Texas County	Texas County, Missouri	26008	97	14622	56.221	97	84		5	4		4	14622	13139		807	316		360	56.221	50.518888889		3.103	1.215		1.384	84								2						7
29217	Vernon County	Vernon County, Missouri	21159	52	9922	46.893	52	36		11	2		3	9922	7240		1618	542		522	46.893	34.217		7.6468888889	2.562		2.467	36								1						1
29219	Warren County	Warren County, Missouri	32513	38	12118	37.270888889	38	19		13	3		3	12118	5021		3285	3288		524	37.270888889	15.443		10.104	10.112888889		1.612	19
29221	Washington County	Washington County, Missouri	25195	43	6444	25.577	43	31	1	6	4		1	6444	3961	184	584	1707		8	25.577	15.721	0.72988888889	2.3178888889	6.775		0.032	31														4
29223	Wayne County	Wayne County, Missouri	13521	42	3945	29.176888889	42	34		6	2		0	3945	3176		614	154		1	29.176888889	23.488888889		4.5408888889	1.139		0.007	34														5
29225	Webster County	Webster County, Missouri	36202	97	19539	53.972	97	81		13	1	1	1	19539	16507		2035	504	2	491	53.972	45.597		5.621	1.392	0.00588888889	1.356	81								12						2
29227	Worth County	Worth County, Missouri	2171	14	1756	80.884	14	9		5				1756	1272		484				80.884	58.590888889		22.293888889				9														1
29229	Wright County	Wright County, Missouri	18815	69	11290	60.004888889	69	60		5	2		2	11290	10116		509	304		361	60.004888889	53.765888889		2.705	1.616		1.919	60								2						5
29510	St. Louis city	St. Louis city, Missouri	319294	411	147353	46.15	411	157	97	72	40	5	40	147353	33664	34563	17527	49014	2753	9832	46.15	10.543	10.825	5.489	15.350888889	0.86188888889	3.0788888889	157														6
30001	Beaverhead County	Beaverhead County, Montana	9246	23	2945	31.851888889	23	10		5	3		5	2945	911		332	650		1052	31.851888889	9.853		3.5908888889	7.0298888889		11.378	10						1								2			1
30003	Big Horn County	Big Horn County, Montana	12865	39	8408	65.355888889	39	21		8	6		4	8408	1770		711	5102		825	65.355888889	13.758		5.527	39.657888889		6.4128888889	21														2
30005	Blaine County	Blaine County, Montana	6491	30	3948	60.823	30	14		8	6		2	3948	582		613	2580		173	60.823	8.9658888889		9.4438888889	39.747		2.6648888889	14														4
30007	Broadwater County	Broadwater County, Montana	5612	12	1683	29.988888889	12	7		3	1		1	1683	468		422	390		403	29.988888889	8.339		7.52	6.9488888889		7.181	7														1
30009	Carbon County	Carbon County, Montana	10078	29	4154	41.218	29	14		9	4		2	4154	744		1037	1967		406	41.218	7.3818888889		10.29	19.518		4.0288888889	14
30011	Carter County	Carter County, Montana	1160	6	471	40.602888889	6	3		1	1		1	471	189		99	97		86	40.602888889	16.293		8.534	8.362		7.414	3
30013	Cascade County	Cascade County, Montana	81327	110	30609	37.637	110	57	1	23	12	1	16	30609	10968	73	5739	9375	80	4374	37.637	13.486	0.09	7.0568888889	11.528	0.098	5.378	57						1								2
30015	Chouteau County	Chouteau County, Montana	5813	18	4977	85.617888889	18	7		7	3		1	4977	530		844	3435		168	85.617888889	9.117		14.518888889	59.091888889		2.8898888889	7
30017	Custer County	Custer County, Montana	11699	18	5356	45.781888889	18	9		7	1		1	5356	1594		1699	1580		483	45.781888889	13.625		14.522888889	13.505		4.1288888889	9														1
30019	Daniels County	Daniels County, Montana	1751	8	1733	98.972	8	6		1	1			1733	1272		36	425			98.972	72.644		2.0558888889	24.271888889			6														1
30021	Dawson County	Dawson County, Montana	8966	24	5562	62.034	24	14		6	2		2	5562	2244		927	1978		413	62.034	25.028		10.339	22.061		4.606	14														1
30023	Deer Lodge County	Deer Lodge County, Montana	9298	14	4188	45.042	14	6		4	2		2	4188	550		483	2600		555	45.042	5.9148888889		5.195	27.962888889		5.9688888889	6														1
30025	Fallon County	Fallon County, Montana	2890	11	1810	62.629888889	11	6		3	2			1810	381		974	455			62.629888889	13.183		33.701888889	15.743888889			6														1
30027	Fergus County	Fergus County, Montana	11586	38	5667	48.912	38	20		10	6		2	5667	1708		1535	1954		470	48.912	14.741888889		13.249	16.865		4.057	20								1						1
30029	Flathead County	Flathead County, Montana	90928	127	29456	32.394888889	127	83	1	17	6		20	29456	15544	15	4594	4933		4370	32.394888889	17.094888889	0.016	5.052	5.425		4.806	83						3								7			2
30031	Gallatin County	Gallatin County, Montana	89513	108	28911	32.298	108	62	1	17	6	1	21	28911	12099	120	5833	6400	50	4409	32.298	13.515888889	0.134	6.5158888889	7.15	0.056	4.9258888889	62														5
30033	Garfield County	Garfield County, Montana	1206	8	441	36.567	8	4		2	1		1	441	116		157	110		58	36.567	9.6188888889		13.018	9.1208888889		4.809	4														1
30035	Glacier County	Glacier County, Montana	13399	23	9336	69.676888889	23	13		4	5		1	9336	851		771	7400		314	69.676888889	6.3508888889		5.7538888889	55.227888889		2.3428888889	13														2
30037	Golden Valley County	Golden Valley County, Montana	884	6	217	24.547888889	6	2		3	1			217	32		23	162			24.547888889	3.62		2.6018888889	18.325888889			2
30039	Granite County	Granite County, Montana	3079	9	727	23.612	9	1		4	2		2	727	75		97	250		305	23.612	2.4358888889		3.15	8.12		9.906	1
30041	Hill County	Hill County, Montana	16096	39	6075	37.742	39	18		14	5		2	6075	1615		2039	1820		601	37.742	10.034		12.668	11.306888889		3.734	18														2
30043	Jefferson County	Jefferson County, Montana	11406	21	2536	22.234	21	11		4	3		3	2536	735		234	990		577	22.234	6.4438888889		2.0518888889	8.6798888889		5.059	11														2
30045	Judith Basin County	Judith Basin County, Montana	2072	11	1208	58.300888889	11	4		3	4		0	1208	62		165	978		3	58.300888889	2.992		7.9628888889	47.200888889		0.145	4
30047	Lake County	Lake County, Montana	28746	53	11291	39.279	53	30		11	7		5	11291	2757		1985	5100		1449	39.279	9.5908888889		6.9048888889	17.741888889		5.0408888889	30								1						3
30049	Lewis and Clark County	Lewis and Clark County, Montana	63395	83	24523	38.682888889	83	47		14	8	1	13	24523	7372		5134	8800	15	3202	38.682888889	11.629		8.098	13.881	0.024	5.0508888889	47						1								2
30051	Liberty County	Liberty County, Montana	2339	10	1235	52.8	10	5		3	1		1	1235	452		142	585		56	52.8	19.324		6.071	25.011		2.394	5
30053	Lincoln County	Lincoln County, Montana	19687	46	6462	32.824	46	28		9	3		6	6462	3750		1065	650		997	32.824	19.047888889		5.41	3.302		5.064	28						1		1						2
30055	McCone County	McCone County, Montana	1734	8	990	57.092888889	8	4		2	2			990	125		565	300			57.092888889	7.209		32.583888889	17.300888889			4														1
30057	Madison County	Madison County, Montana	7691	23	1920	24.963888889	23	9		6	4		4	1920	395		515	600		410	24.963888889	5.1358888889		6.6958888889	7.801		5.331	9														2
30059	Meagher County	Meagher County, Montana	1891	8	527	27.868888889	8	4		2	1		1	527	105		124	250		48	27.868888889	5.553		6.5568888889	13.221		2.5378888889	4
30061	Mineral County	Mineral County, Montana	4223	15	903	21.383	15	9		2	2		2	903	406		135	150		212	21.383	9.614		3.1968888889	3.552		5.02	9		1												1
30063	Missoula County	Missoula County, Montana	109299	101	31181	28.527888889	101	53		17	8	1	22	31181	8936		6409	9800	120	5916	28.527888889	8.176		5.864	8.9658888889	0.11	5.413	53		1				1								4
30065	Musselshell County	Musselshell County, Montana	4538	19	1509	33.252888889	19	11		3	3		2	1509	253		232	751		273	33.252888889	5.575		5.1118888889	16.549		6.0158888889	11														1
30067	Park County	Park County, Montana	15636	30	4619	29.541	30	14		10	3		3	4619	1226		1235	1504		654	29.541	7.8408888889		7.898	9.6188888889		4.1828888889	14														1
30069	Petroleum County	Petroleum County, Montana	494	1	158	31.983888889	1				1			158				158			31.983888889				31.983888889
30071	Phillips County	Phillips County, Montana	4253	24	2156	50.693888889	24	11		6	5		2	2156	598		763	655		140	50.693888889	14.061		17.94	15.400888889		3.292	11														2
30073	Pondera County	Pondera County, Montana	6153	28	2998	48.724	28	17		4	3		4	2998	1392		430	900		276	48.724	22.622888889		6.9878888889	14.627		4.4858888889	17														2
30075	Powder River County	Powder River County, Montana	1743	7	658	37.750888889	7	3		2	1		1	658	73		177	375		33	37.750888889	4.188		10.154888889	21.515		1.8928888889	3														1
30077	Powell County	Powell County, Montana	7027	15	1691	24.063888889	15	7		2	3		3	1691	574		112	435		570	24.063888889	8.168		1.5938888889	6.1898888889		8.112	7														1
30079	Prairie County	Prairie County, Montana	1179	7	503	42.662888889	7	4		2	1			503	138		191	174			42.662888889	11.704888889		16.2	14.758			4
30081	Ravalli County	Ravalli County, Montana	40212	63	11709	29.118	63	37		11	4		11	11709	4318		2522	2225		2644	29.118	10.737888889		6.2718888889	5.5328888889		6.575	37														2
30083	Richland County	Richland County, Montana	9746	31	5652	57.992888889	31	15		10	5		1	5652	1699		2125	1539		289	57.992888889	17.433		21.803888889	15.790888889		2.9648888889	15					1									1
30085	Roosevelt County	Roosevelt County, Montana	10425	45	6551	62.838888889	45	21		16	5		3	6551	902		2228	2375		1046	62.838888889	8.6518888889		21.371888889	22.781888889		10.034	21														3			2
30087	Rosebud County	Rosebud County, Montana	9233	30	5134	55.604888889	30	19		4	4		3	5134	1719		218	2573		624	55.604888889	18.618		2.3608888889	27.867		6.7578888889	19								1						2
30089	Sanders County	Sanders County, Montana	11413	35	2673	23.421	35	18		9	4		4	2673	1333		447	350		543	23.421	11.679888889		3.917	3.067		4.7578888889	18														2
30091	Sheridan County	Sheridan County, Montana	3384	26	3678	108.688	26	12		11	2		1	3678	1359		1449	784		86	108.688	40.16		42.818888889	23.168		2.541	12														2
30093	Silver Bow County	Silver Bow County, Montana	34200	41	14491	42.370888889	41	15		10	8	1	7	14491	1861		1592	9050	200	1788	42.370888889	5.442		4.6548888889	26.462	0.58488888889	5.228	15									1					1
30095	Stillwater County	Stillwater County, Montana	9117	21	2264	24.833	21	10		7	2		2	2264	682		665	688		229	24.833	7.481		7.2938888889	7.5458888889		2.512	10														1
30097	Sweet Grass County	Sweet Grass County, Montana	3651	11	1118	30.622	11	6		3	1		1	1118	283		576	148		111	30.622	7.751		15.775888889	4.0538888889		3.0398888889	6
30099	Teton County	Teton County, Montana	6073	26	3815	62.819	26	12		8	4		2	3815	949		1226	1100		540	62.819	15.627		20.187888889	18.112888889		8.892	12														2
30101	Toole County	Toole County, Montana	5324	18	2498	46.919888889	18	9		6	2		1	2498	410		1156	650		282	46.919888889	7.701		21.712888889	12.209		5.2968888889	9					1									1
30103	Treasure County	Treasure County, Montana	718	4	442	61.56	4	2		1	1			442	74		84	284			61.56	10.306		11.698888889	39.554			2
30105	Valley County	Valley County, Montana	7369	33	3440	46.681888889	33	13		11	6		3	3440	663		1562	1010		205	46.681888889	8.9968888889		21.196888889	13.706		2.782	13														1
30107	Wheatland County	Wheatland County, Montana	2168	15	970	44.742	15	5		6	3		1	970	246		418	200		106	44.742	11.346888889		19.28	9.225		4.889	5														1
30109	Wibaux County	Wibaux County, Montana	1017	5	895	88.003888889	5	2		1	2			895	129		103	663			88.003888889	12.684		10.128	65.191888889			2														1
30111	Yellowstone County	Yellowstone County, Montana	147972	164	57904	39.131888889	164	86	1	35	12	1	29	57904	20845	123	11920	17155	100	7761	39.131888889	14.087	0.083	8.056	11.593	0.068	5.245	86					1	1								7
30113	Yellowstone National Park	Yellowstone National Park, Montana
31001	Adams County	Adams County, Nebraska	31364	46	18600	59.303888889	46	21	1	17	5		2	18600	6385	74	6729	4881		531	59.303888889	20.358	0.23588888889	21.455	15.562		1.6928888889	21														2
31003	Antelope County	Antelope County, Nebraska	6685	26	4973	74.389888889	26	10		10	5		1	4973	1553		1149	2082		189	74.389888889	23.231		17.187888889	31.143888889		2.8268888889	10
31005	Arthur County	Arthur County, Nebraska	460	1	314	68.261	1			1				314			314				68.261			68.261
31007	Banner County	Banner County, Nebraska	690	2	78	11.304	2	1		1				78	62		16				11.304	8.9858888889		2.319				1
31009	Blaine County	Blaine County, Nebraska	478	5	326	68.200888889	5	3		2				326	240		86				68.200888889	50.208888889		17.991888889				3
31011	Boone County	Boone County, Nebraska	5505	22	4323	78.528888889	22	5		12	5			4323	310		2076	1937			78.528888889	5.631		37.711	35.186			5														1
31013	Box Butte County	Box Butte County, Nebraska	11308	22	5568	49.238888889	22	9		9	2		2	5568	1156		1859	2301		252	49.238888889	10.223		16.44	20.347888889		2.2288888889	9														1
31015	Boyd County	Boyd County, Nebraska	2099	17	1704	81.182	17	10		6	1			1704	735		426	543			81.182	35.017		20.294888889	25.868888889			10														1
31017	Brown County	Brown County, Nebraska	3145	11	2114	67.217888889	11	5		4	1		1	2114	953		760	400		1	67.217888889	30.301888889		24.165	12.718888889		0.032	5														1
31019	Buffalo County	Buffalo County, Nebraska	46102	64	27564	59.788888889	64	34		19	7	1	3	27564	8313		9505	9043	90	613	59.788888889	18.031888889		20.616888889	19.615	0.195	1.33	34														2
31021	Burt County	Burt County, Nebraska	6858	26	5109	74.497	26	10		13	3			5109	1794		2603	712			74.497	26.158888889		37.956	10.381888889			10														1
31023	Butler County	Butler County, Nebraska	8395	22	5220	62.179888889	22	4		7	11			5220	766		800	3654			62.179888889	9.1238888889		9.529	43.525888889			4
31025	Cass County	Cass County, Nebraska	25241	44	8752	34.674	44	13		25	4		2	8752	1886		4007	2557		302	34.674	7.4718888889		15.875	10.129888889		1.196	13														1
31027	Cedar County	Cedar County, Nebraska	8852	22	7468	84.364888889	22	3		10	9		0	7468	302		2385	4775		6	84.364888889	3.4118888889		26.943	53.942888889		0.068	3														1			1
31029	Chase County	Chase County, Nebraska	3966	15	2695	67.952888889	15	10		2	2		1	2695	1334		703	658			67.952888889	33.636		17.725888889	16.590888889			10
31031	Cherry County	Cherry County, Nebraska	5713	19	2704	47.331	19	11		5	2		1	2704	1014		761	800		129	47.331	17.749		13.319888889	14.003		2.2578888889	11														1
31033	Cheyenne County	Cheyenne County, Nebraska	9998	35	5952	59.532	35	17		13	3		2	5952	1481		2571	1500		400	59.532	14.812888889		25.714888889	15.003		4.0008888889	17														2
31035	Clay County	Clay County, Nebraska	6542	28	4061	62.075888889	28	9		16	3			4061	1014		2183	864			62.075888889	15.5		33.368888889	13.206888889			9
31037	Colfax County	Colfax County, Nebraska	10515	16	6308	59.989888889	16	4		6	5		1	6308	637		1214	4457			59.989888889	6.0578888889		11.545	42.387			4
31039	Cuming County	Cuming County, Nebraska	9139	30	8187	89.583	30	12		8	8		2	8187	2974		1419	3790		4	89.583	32.542		15.527	41.470888889		0.044	12														1
31041	Custer County	Custer County, Nebraska	10939	45	5717	52.262888889	45	21		18	4		2	5717	1741		3002	809		165	52.262888889	15.915888889		27.443	7.3958888889		1.508	21														1
31043	Dakota County	Dakota County, Nebraska	21006	28	10300	49.033888889	28	10		10	7		1	10300	1939		3450	4598		313	49.033888889	9.231		16.424	21.888888889		1.49	10														2
31045	Dawes County	Dawes County, Nebraska	9182	24	4186	45.588888889	24	13		7	2		2	4186	1173		1450	1205		358	45.588888889	12.775		15.791888889	13.124		3.899	13														2
31047	Dawson County	Dawson County, Nebraska	24326	59	15219	62.562888889	59	32		19	5		3	15219	3841		5650	4949		779	62.562888889	15.79		23.225888889	20.343888889		3.202	32														5
31049	Deuel County	Deuel County, Nebraska	1941	10	1206	62.133	10	5		4	1			1206	451		545	210			62.133	23.234888889		28.077888889	10.818888889			5														2
31051	Dixon County	Dixon County, Nebraska	6000	21	3770	62.833	21	9		9	3		0	3770	1016		1778	975		1	62.833	16.933		29.632888889	16.25		0.017	9
31053	Dodge County	Dodge County, Nebraska	36691	54	18218	49.652888889	54	24		22	5		3	18218	7095		8717	1698		708	49.652888889	19.337		23.758	4.628		1.93	24														1
31055	Douglas County	Douglas County, Nebraska	517110	422	274980	53.175888889	422	176	39	97	50	5	55	274980	64801	12664	52105	123962	835	20613	53.175888889	12.531	2.4488888889	10.076	23.971888889	0.161	3.9858888889	176									1					12			1
31057	Dundy County	Dundy County, Nebraska	2008	8	1105	55.029888889	8	1		6	1			1105	44		926	135			55.029888889	2.191		46.116	6.723			1
31059	Fillmore County	Fillmore County, Nebraska	5890	22	4406	74.804888889	22	6		11	5			4406	717		2247	1442			74.804888889	12.173		38.149	24.481888889			6														1
31061	Franklin County	Franklin County, Nebraska	3225	15	2286	70.884	15	5		8	2			2286	358		1712	216			70.884	11.101		53.085	6.698			5
31063	Frontier County	Frontier County, Nebraska	2756	12	1815	65.855888889	12	3		8	1		0	1815	477		1216	120		2	65.855888889	17.308		44.122	4.3538888889		0.073	3
31065	Furnas County	Furnas County, Nebraska	4959	26	4272	86.146	26	11		12	3			4272	1579		1964	729			86.146	31.841		39.605	14.700888889			11
31067	Gage County	Gage County, Nebraska	22311	59	15751	70.597	59	24		27	5		3	15751	4804		9048	1631		268	70.597	21.531888889		40.554	7.3098888889		1.2008888889	24														1
31069	Garden County	Garden County, Nebraska	2057	13	1058	51.434	13	5		6	2			1058	141		697	220			51.434	6.8548888889		33.883888889	10.695			5														1
31071	Garfield County	Garfield County, Nebraska	2049	8	1738	84.822	8	4		3	1			1738	687		551	500			84.822	33.529		26.891	24.402			4														1
31073	Gosper County	Gosper County, Nebraska	2044	6	1590	77.788888889	6	2		3	1			1590	1172		343	75			77.788888889	57.338888889		16.781	3.6688888889			2
31075	Grant County	Grant County, Nebraska	614	7	433	70.521	7	2		3	1		1	433	97		228	60		48	70.521	15.797888889		37.133888889	9.7718888889		7.818	2
31077	Greeley County	Greeley County, Nebraska	2538	9	2011	79.236	9	2		5	2			2011	237		560	1214			79.236	9.3378888889		22.065	47.832888889			2
31079	Hall County	Hall County, Nebraska	58607	70	34431	58.749	70	39		17	6	1	7	34431	11153		9929	12037	30	1282	58.749	19.03		16.941888889	20.538888889	0.051	2.187	39														4
31081	Hamilton County	Hamilton County, Nebraska	9124	28	5610	61.486	28	14		10	2		2	5610	1791		2955	591		273	61.486	19.63		32.387	6.4768888889		2.992	14														1
31083	Harlan County	Harlan County, Nebraska	3423	16	1756	51.3	16	6		8	2			1756	684		824	248			51.3	19.981888889		24.071888889	7.245			6
31085	Hayes County	Hayes County, Nebraska	967	3	161	16.649	3	2		1				161	105		56				16.649	10.857888889		5.7908888889				2
31087	Hitchcock County	Hitchcock County, Nebraska	2908	16	1793	61.657	16	8		5	3			1793	775		726	292			61.657	26.650888889		24.965888889	10.040888889			8
31089	Holt County	Holt County, Nebraska	10435	35	7222	69.209	35	15		12	6		2	7222	2338		1706	3044		134	69.209	22.405		16.349	29.170888889		1.284	15								1						4
31091	Hooker County	Hooker County, Nebraska	736	5	436	59.238888889	5	2		2	1			436	136		230	70			59.238888889	18.478		31.25	9.5108888889			2														1
31093	Howard County	Howard County, Nebraska	6274	17	3445	54.909	17	7		7	3		0	3445	1063		914	1467		1	54.909	16.943		14.568	23.381888889		0.016	7														1			1
31095	Jefferson County	Jefferson County, Nebraska	7547	28	5505	72.942888889	28	11		15	1		1	5505	1905		2805	794		1	72.942888889	25.241888889		37.167	10.520888889		0.013	11														1			1
31097	Johnson County	Johnson County, Nebraska	5217	16	3633	69.637888889	16	6		7	2		1	3633	1281		816	1508		28	69.637888889	24.553888889		15.640888889	28.906		0.537	6
31099	Kearney County	Kearney County, Nebraska	6489	18	4253	65.541888889	18	6		10	2		0	4253	1341		2464	446		2	65.541888889	20.665888889		37.972	6.873		0.031	6
31101	Keith County	Keith County, Nebraska	8368	24	5385	64.351888889	24	13		8	2		1	5385	2346		1611	1300		128	64.351888889	28.035		19.252	15.534888889		1.53	13														1
31103	Keya Paha County	Keya Paha County, Nebraska	824	7	468	56.796	7	5		2				468	304		164				56.796	36.893		19.903				5														1
31105	Kimball County	Kimball County, Nebraska	3821	13	1452	38.000888889	13	6		5	1		1	1452	406		746	300			38.000888889	10.625		19.524	7.851			6														1
31107	Knox County	Knox County, Nebraska	8701	32	6684	76.819	32	8		19	5		0	6684	1158		3394	2128		4	76.819	13.309		39.006888889	24.456888889		0.046	8								1
31109	Lancaster County	Lancaster County, Nebraska	285407	236	133827	46.889888889	236	108	3	79	16	2	28	133827	38042	368	46402	42609	245	6161	46.889888889	13.328888889	0.129	16.258	14.928888889	0.086	2.1588888889	108						1								3
31111	Lincoln County	Lincoln County, Nebraska	36288	55	20246	55.792888889	55	29		15	6		5	20246	5574		6521	6983		1168	55.792888889	15.359888889		17.969888889	19.243		3.2188888889	29														4
31113	Logan County	Logan County, Nebraska	763	3	434	56.880888889	3			1	2			434			83	351			56.880888889			10.878	46.002888889
31115	Loup County	Loup County, Nebraska	632	2	80	12.657888889	2	2						80	80						12.657888889	12.657888889						2														1
31117	McPherson County	McPherson County, Nebraska	539	2	121	22.449	2	1		1				121	60		61				22.449	11.131888889		11.317				1
31119	Madison County	Madison County, Nebraska	34876	57	27139	77.815888889	57	34		17	4		2	27139	12203		4845	9364		727	77.815888889	34.989888889		13.891888889	26.849		2.085	34														2
31121	Merrick County	Merrick County, Nebraska	7845	27	4329	55.182	27	10		13	3		1	4329	1069		2309	948		3	55.182	13.627		29.432888889	12.084		0.038	10
31123	Morrill County	Morrill County, Nebraska	5042	17	2494	49.463888889	17	10		5	1	1	0	2494	1288		585	550	70	1	49.463888889	25.544888889		11.603	10.907888889	1.388	0.02	10														2
31125	Nance County	Nance County, Nebraska	3735	9	2256	60.401888889	9	2		4	3		0	2256	224		755	1275		2	60.401888889	5.9968888889		20.213888889	34.137		0.054	2
31127	Nemaha County	Nemaha County, Nebraska	7248	30	6849	94.495	30	8		18	3		1	6849	1243		2449	3150		7	94.495	17.15		33.788888889	43.46		0.097	8														1
31129	Nuckolls County	Nuckolls County, Nebraska	4500	20	2945	65.444	20	8		8	4		0	2945	808		1395	739		3	65.444	17.956		31	16.421888889		0.067	8
31131	Otoe County	Otoe County, Nebraska	15740	49	11388	72.350888889	49	13		26	6		4	11388	797		6549	3496		546	72.350888889	5.064		41.606888889	22.211		3.4688888889	13														1
31133	Pawnee County	Pawnee County, Nebraska	2773	13	1879	67.761	13	5		6	2		0	1879	458		722	696		3	67.761	16.515888889		26.037	25.099		0.108	5								1
31135	Perkins County	Perkins County, Nebraska	2970	12	2386	80.337	12	6		4	2			2386	880		704	802			80.337	29.63		23.703888889	27.002888889			6
31137	Phelps County	Phelps County, Nebraska	9188	26	6307	68.644	26	14		9	1		2	6307	3121		2535	527		124	68.644	33.968		27.589888889	5.7358888889		1.35	14														1			1
31139	Pierce County	Pierce County, Nebraska	7266	16	5708	78.558	16	6		7	3			5708	2887		1673	1148			78.558	39.732888889		23.025	15.8			6
31141	Platte County	Platte County, Nebraska	32237	46	26643	82.647	46	20		13	10		3	26643	8327		4214	13543		559	82.647	25.831		13.071888889	42.011		1.7338888889	20														1
31143	Polk County	Polk County, Nebraska	5406	18	3051	56.437	18	8		7	3			3051	719		1526	806			56.437	13.3		28.227888889	14.909			8
31145	Red Willow County	Red Willow County, Nebraska	11055	28	8538	77.232	28	13		8	4		3	8538	2226		2206	3787		319	77.232	20.136		19.955	34.256		2.8858888889	13														1
31147	Richardson County	Richardson County, Nebraska	8363	36	5296	63.326888889	36	11		19	5		1	5296	1322		2312	1660		2	63.326888889	15.808		27.645888889	19.849		0.024	11														1
31149	Rock County	Rock County, Nebraska	1526	6	716	46.919888889	6	2		3	1			716	66		550	100			46.919888889	4.325		36.042	6.553			2														1
31151	Saline County	Saline County, Nebraska	14200	32	7358	51.816888889	32	9		16	5		2	7358	2147		2922	2111		178	51.816888889	15.119888889		20.577	14.865888889		1.2538888889	9														1
31153	Sarpy County	Sarpy County, Nebraska	158840	90	66399	41.801888889	90	54		17	8	1	10	66399	19736		9299	34059	223	3082	41.801888889	12.425		5.8538888889	21.441888889	0.13988888889	1.9398888889	54														3				1
31155	Saunders County	Saunders County, Nebraska	20780	48	12274	59.065888889	48	12		20	13		3	12274	1717		4580	5866		111	59.065888889	8.2628888889		22.04	28.229		0.53388888889	12
31157	Scotts Bluff County	Scotts Bluff County, Nebraska	36970	71	18535	50.135	71	44		16	6		5	18535	7337		4246	6036		916	50.135	19.846		11.484888889	16.327		2.478	44														5
31159	Seward County	Seward County, Nebraska	16750	41	11475	68.507	41	24		12	4		1	11475	6815		2664	1993		3	68.507	40.687		15.903888889	11.898888889		0.018	24					1									1
31161	Sheridan County	Sheridan County, Nebraska	5469	26	2471	45.181888889	26	12		9	3		2	2471	846		1094	400		131	45.181888889	15.468888889		20.003888889	7.314		2.3948888889	12						1								1
31163	Sherman County	Sherman County, Nebraska	3152	14	2346	74.428888889	14	6		5	3			2346	437		369	1540			74.428888889	13.863888889		11.706888889	48.857888889			6
31165	Sioux County	Sioux County, Nebraska	1311	3	281	21.434	3	1		1	1			281	45		136	100			21.434	3.432		10.373888889	7.628			1
31167	Stanton County	Stanton County, Nebraska	6129	10	2203	35.943888889	10	4		5	1		0	2203	1066		779	357		1	35.943888889	17.393		12.709888889	5.825		0.016	4
31169	Thayer County	Thayer County, Nebraska	5228	34	5148	98.47	34	15		17	2			5148	2224		2474	450			98.47	42.539888889		47.322	8.6068888889			15														1			1
31171	Thomas County	Thomas County, Nebraska	647	6	325	50.231888889	6	2		3	1			325	125		150	50			50.231888889	19.319888889		23.184	7.728			2														1
31173	Thurston County	Thurston County, Nebraska	6940	19	3269	47.104	19	6		10	1		2	3269	761		1492	283		733	47.104	10.965		21.499	4.078		10.562	6														2
31175	Valley County	Valley County, Nebraska	4260	13	2837	66.596	13	6		6	1			2837	851		1016	970			66.596	19.977		23.85	22.769888889			6														1
31177	Washington County	Washington County, Nebraska	20234	26	15312	75.675	26	10		11	3		2	15312	2368		4240	8421		283	75.675	11.703		20.955	41.618		1.399	10														1
31179	Wayne County	Wayne County, Nebraska	9595	17	5701	59.415888889	17	8		8	1		0	5701	2076		2634	984		7	59.415888889	21.636		27.451888889	10.254888889		0.073	8														1
31181	Webster County	Webster County, Nebraska	3812	16	2736	71.773	16	7		6	2		1	2736	1171		807	758			71.773	30.718888889		21.169888889	19.884888889			7														1
31183	Wheeler County	Wheeler County, Nebraska	818	4	319	38.998	4	2		1	1			319	87		132	100			38.998	10.635888889		16.137	12.225			2
31185	York County	York County, Nebraska	13665	33	10593	77.519	33	17		14	2			10593	5697		2997	1899			77.519	41.689888889		21.931888889	13.896888889			17														1
32001	Churchill County	Churchill County, Nevada	24877	31	8816	35.437888889	31	19		2	1		9	8816	2985		568	2460		2803	35.437888889	11.998888889		2.2828888889	9.889		11.267	19														3
32003	Clark County	Clark County, Nevada	1951269	806	697799	35.761	806	349	42	72	32	11	300	697799	150709	8550	27072	354110	8191	149167	35.761	7.7238888889	0.43788888889	1.3868888889	18.147888889	0.42	7.645	349					1	3			1					29
32005	Douglas County	Douglas County, Nevada	46997	30	13899	29.574	30	18		4	2		6	13899	5713		1159	4999		2028	29.574	12.156		2.466	10.637		4.3148888889	18														1
32007	Elko County	Elko County, Nevada	48818	59	19323	39.581888889	59	26		10	4		19	19323	3374		1207	6768		7974	39.581888889	6.9108888889		2.4718888889	13.863888889		16.334	26														2
32009	Esmeralda County	Esmeralda County, Nevada	783	1	24	3.0648888889	1	1					0	24	23					1	3.0648888889	2.937					0.128	1
32011	Eureka County	Eureka County, Nevada	1987	6	952	47.911	6	4			1		1	952	191			580		181	47.911	9.612			29.189888889		9.109	4
32013	Humboldt County	Humboldt County, Nevada	16528	22	7712	46.66	22	14		1	3		4	7712	1379		189	4096		2048	46.66	8.343		1.1438888889	24.781888889		12.390888889	14														3
32015	Lander County	Lander County, Nevada	5775	20	2935	50.823	20	14		2	1		3	2935	1108		36	883		908	50.823	19.186		0.623	15.29		15.722888889	14														1
32017	Lincoln County	Lincoln County, Nevada	5345	14	2942	55.041888889	14	5		2	1		6	2942	287		117	214		2324	55.041888889	5.37		2.189	4.0038888889		43.48	5														1
32019	Lyon County	Lyon County, Nevada	51980	47	10852	20.877	47	30		4	4		9	10852	3169		339	3724		3620	20.877	6.0968888889		0.65188888889	7.164		6.964	30														4
32021	Mineral County	Mineral County, Nevada	4772	16	1466	30.720888889	16	9	1	2	1		3	1466	497	173	82	171		543	30.720888889	10.415	3.625	1.7178888889	3.5828888889		11.379	9														1
32023	Nye County	Nye County, Nevada	43946	54	13631	31.018	54	33		6	5		10	13631	3887		486	5875		3383	31.018	8.845		1.106	13.368888889		7.698	33														3
32027	Pershing County	Pershing County, Nevada	6753	12	1628	24.108	12	8		2	1		1	1628	356		65	707		500	24.108	5.2718888889		0.963	10.468888889		7.404	8														1
32029	Storey County	Storey County, Nevada	4010	4	422	10.523888889	4	1		2	1			422	29		66	327			10.523888889	0.723		1.646	8.1548888889			1
32031	Washoe County	Washoe County, Nevada	421407	214	124506	29.544888889	214	109	4	28	13	3	57	124506	32557	1028	8194	60509	490	21728	29.544888889	7.726	0.244	1.944	14.359	0.11588888889	5.156	109									3					10
32033	White Pine County	White Pine County, Nevada	10030	16	6132	61.137	16	5		3	2		6	6132	196		176	3069		2691	61.137	1.9538888889		1.755	30.598		26.83	5														1
32510	Carson City	Carson City, Nevada	55274	40	14916	26.986	40	20		5	2	1	12	14916	6728		1802	2578	600	3208	26.986	12.171888889		3.26	4.664	1.0858888889	5.8038888889	20														1
33001	Belknap County	Belknap County, New Hampshire	60088	58	19857	33.047	58	19		26	8	1	4	19857	1315		4819	12810	120	793	33.047	2.1878888889		8.02	21.318888889	0.2	1.3198888889	19														4
33003	Carroll County	Carroll County, New Hampshire	47818	51	10177	21.283	51	14		30	2		5	10177	1241		4266	4304		366	21.283	2.5948888889		8.9208888889	9.001		0.765	14						1								1
33005	Cheshire County	Cheshire County, New Hampshire	77117	85	18675	24.215888889	85	25		37	9	1	13	18675	3881		4015	9237	250	1292	24.215888889	5.0328888889		5.206	11.978	0.324	1.675	25														3
33007	Coos County	Coos County, New Hampshire	33055	50	16130	48.797	50	14		23	5	1	7	16130	966		2105	12710	26	323	48.797	2.9218888889		6.3678888889	38.450888889	0.079	0.97688888889	14														3
33009	Grafton County	Grafton County, New Hampshire	89118	109	20149	22.609	109	29		57	12		11	20149	1494		7832	9503		1320	22.609	1.676		8.7878888889	10.662888889		1.481	29									1					6
33011	Hillsborough County	Hillsborough County, New Hampshire	400721	246	173730	43.354	246	103	1	60	40	7	35	173730	20588		17794	124993	2990	7365	43.354	5.138		4.4398888889	31.192	0.746	1.8378888889	103									1			1		7
33013	Merrimack County	Merrimack County, New Hampshire	146445	111	45317	30.944888889	111	36		51	7	2	15	45317	5195		12791	24654	580	2097	30.944888889	3.5468888889		8.734	16.834888889	0.396	1.432	36														2
33015	Rockingham County	Rockingham County, New Hampshire	295223	184	114915	38.925	184	61		78	24	1	20	114915	7456		19072	84697	200	3490	38.925	2.526		6.4598888889	28.688888889	0.068	1.182	61									1					7
33017	Strafford County	Strafford County, New Hampshire	123143	84	33633	27.312	84	37		21	11	2	13	33633	4143		5299	22112	575	1504	27.312	3.364		4.303	17.956	0.467	1.221	37									1					5
33019	Sullivan County	Sullivan County, New Hampshire	43742	47	10189	23.293	47	14		28	1	2	2	10189	849		3118	6008	185	29	23.293	1.941		7.128	13.734888889	0.423	0.066	14									1					1
34001	Atlantic County	Atlantic County, New Jersey	274549	231	117189	42.683888889	231	100	19	57	23	5	27	117189	13661	6321	13250	65867	1520	16570	42.683888889	4.9758888889	2.3018888889	4.8258888889	23.990888889	0.554	6.035	100									1					18
34003	Bergen County	Bergen County, New Jersey	905116	681	583426	64.459	681	234	17	210	80	20	120	583426	33419	6286	45613	430007	14373	53728	64.459	3.692	0.694	5.039	47.507888889	1.588	5.9358888889	234														28		1
34005	Burlington County	Burlington County, New Jersey	448734	318	186274	41.511	318	112	32	118	22	2	32	186274	23751	7303	29271	111334	620	13995	41.511	5.2928888889	1.6268888889	6.523	24.811	0.13788888889	3.119	112							1		1					18
34007	Camden County	Camden County, New Jersey	513657	372	275475	53.629888889	372	130	32	115	55	1	39	275475	21048	6925	37518	180343	2500	27141	53.629888889	4.0978888889	1.348	7.304	35.11	0.487	5.284	130														15
34009	Cape May County	Cape May County, New Jersey	97265	101	53136	54.629888889	101	30	7	45	14	1	4	53136	6822	719	9215	35541	500	339	54.629888889	7.014	0.73888888889	9.4738888889	36.539888889	0.51388888889	0.349	30														4							1
34011	Cumberland County	Cumberland County, New Jersey	156898	184	54912	34.999	184	80	14	61	12	4	13	54912	13350	1856	10744	23944	440	4578	34.999	8.509	1.183	6.848	15.261	0.27988888889	2.9178888889	80									1					9
34013	Essex County	Essex County, New Jersey	783969	608	444696	56.724	608	191	88	171	65	12	81	444696	34666	38687	41339	261966	6188	61850	56.724	4.4218888889	4.935	5.2728888889	33.414888889	0.78888888889	7.889	191									1					32							1
34015	Gloucester County	Gloucester County, New Jersey	288288	216	139398	48.354	216	83	16	84	21		12	139398	30715	12099	18855	75218		2511	48.354	10.654	4.1968888889	6.54	26.091		0.871	83						1								14							1
34017	Hudson County	Hudson County, New Jersey	634266	380	370621	58.433	380	133	26	93	53	12	63	370621	19890	12308	12853	280930	6318	38322	58.433	3.1358888889	1.941	2.026	44.292	0.996	6.042	133									1					27
34019	Hunterdon County	Hunterdon County, New Jersey	128349	111	65514	51.043888889	111	27		61	10	2	11	65514	4222		12472	47122	362	1336	51.043888889	3.289		9.717	36.713888889	0.282	1.041	27														4
34021	Mercer County	Mercer County, New Jersey	366513	276	192783	52.599	276	91	30	86	26	5	38	192783	17274	5146	29638	121650	1960	17115	52.599	4.713	1.4038888889	8.0858888889	33.191	0.53488888889	4.67	91														16
34023	Middlesex County	Middlesex County, New Jersey	809858	421	455416	56.234	421	130	17	113	74	14	73	455416	29296	5879	35693	322340	13491	48717	56.234	3.617	0.72588888889	4.407	39.801888889	1.666	6.0148888889	130									1					17							2
34025	Monmouth County	Monmouth County, New Jersey	630380	397	360391	57.17	397	106	33	131	48	9	70	360391	16025	6507	37657	262031	6377	31794	57.17	2.542	1.032	5.974	41.567	1.0118888889	5.0438888889	106						1								23							1
34027	Morris County	Morris County, New Jersey	492276	310	293864	59.695	310	94	7	111	49	6	43	293864	25971	3281	32353	206700	3145	22414	59.695	5.2758888889	0.666	6.5718888889	41.988888889	0.63888888889	4.553	94														13							1
34029	Ocean County	Ocean County, New Jersey	576567	302	275856	47.844888889	302	79	11	74	26	4	108	275856	14510	2303	28029	173318	1280	56416	47.844888889	2.517	0.399	4.8608888889	30.06	0.222	9.7848888889	79														11							1
34031	Passaic County	Passaic County, New Jersey	501226	330	289272	57.712888889	330	110	16	83	56	14	51	289272	20164	3610	15796	199315	5990	44397	57.712888889	4.0228888889	0.72	3.151	39.764888889	1.1948888889	8.8578888889	110														22
34033	Salem County	Salem County, New Jersey	66083	96	20855	31.558888889	96	35	10	42	6		3	20855	4109	1467	7993	6959		327	31.558888889	6.2178888889	2.2198888889	12.095	10.531		0.495	35														5
34035	Somerset County	Somerset County, New Jersey	323444	196	156935	48.519888889	196	53	7	68	29	6	33	156935	13158	1076	27472	98951	1200	15078	48.519888889	4.0678888889	0.333	8.4938888889	30.593	0.371	4.6618888889	53									2					6
34037	Sussex County	Sussex County, New Jersey	149265	97	71806	48.106	97	31	1	36	16	1	12	71806	4368	182	9211	56400	300	1345	48.106	2.926	0.122	6.171	37.785	0.20088888889	0.90088888889	31														4				1
34039	Union County	Union County, New Jersey	536499	382	354958	66.162	382	129	38	109	44	10	52	354958	30123	7858	35313	247240	5717	28707	66.162	5.6148888889	1.465	6.5818888889	46.083888889	1.066	5.3508888889	129									1		1			19
34041	Warren County	Warren County, New Jersey	108692	105	46743	43.005	105	32	1	49	11	2	10	46743	3805	122	12512	28114	150	2040	43.005	3.5008888889	0.112	11.510888889	25.866	0.13788888889	1.8768888889	32														2							1
35001	Bernalillo County	Bernalillo County, New Mexico	662564	412	312701	47.195888889	412	220	12	59	44	3	74	312701	81470	1625	25031	175266	1644	27665	47.195888889	12.295888889	0.245	3.778	26.452888889	0.248	4.175	220					1	1			4					22
35003	Catron County	Catron County, New Mexico	3725	18	1066	28.617	18	8		3	5		2	1066	359		56	300		351	28.617	9.6378888889		1.5028888889	8.054		9.423	8
35005	Chaves County	Chaves County, New Mexico	65645	89	35097	53.464888889	89	59	3	11	6		10	35097	17026	448	2193	14031		1399	53.464888889	25.936	0.682	3.3408888889	21.374		2.1308888889	59						1			2					4
35006	Cibola County	Cibola County, New Mexico	27213	53	13313	48.920888889	53	32		2	13		6	13313	2749		285	9000		1279	48.920888889	10.101888889		1.047	33.072		4.7	32		2												4
35007	Colfax County	Colfax County, New Mexico	13750	37	7275	52.909	37	17		9	9		2	7275	2256		1129	3426		464	52.909	16.406888889		8.2108888889	24.915888889		3.375	17														2
35009	Curry County	Curry County, New Mexico	48376	74	27193	56.212	74	50	6	11	4		3	27193	13955	323	2070	9861		984	56.212	28.847	0.66788888889	4.2788888889	20.384		2.0338888889	50						1								4
35011	De Baca County	De Baca County, New Mexico	2022	8	1985	98.17	8	4		2	1		1	1985	977		255	705		48	98.17	48.318		12.610888889	34.866		2.3738888889	4
35013	Do..a Ana County	Do..a Ana County, New Mexico	209233	186	102339	48.912	186	114	3	17	26	1	25	102339	22120	353	6640	66491	30	6705	48.912	10.571888889	0.169	3.173	31.777888889	0.014	3.2048888889	114									1					19							1
35015	Eddy County	Eddy County, New Mexico	53829	92	35008	65.036	92	59	5	15	6		7	35008	16569	564	3017	13254		1604	65.036	30.781	1.048	5.6048888889	24.621888889		2.98	59														8
35017	Grant County	Grant County, New Mexico	29514	60	14747	49.966	60	27		7	13		13	14747	2530		873	9587		1757	49.966	8.5718888889		2.9578888889	32.482888889		5.953	27									1					5
35019	Guadalupe County	Guadalupe County, New Mexico	4687	19	4208	89.779888889	19	4		1	13		1	4208	180		28	4000			89.779888889	3.8398888889		0.59688888889	85.341888889			4														1
35021	Harding County	Harding County, New Mexico	695	6	858	123.45288889	6	1		2	3			858	197		53	608			123.45288889	28.344888889		7.626	87.482			1
35023	Hidalgo County	Hidalgo County, New Mexico	4894	15	3830	78.259	15	7		1	3		4	3830	383		116	2871		460	78.259	7.826		2.3698888889	58.663888889		9.3988888889	7														1
35025	Lea County	Lea County, New Mexico	64727	111	35411	54.708	111	86	4	11	6		4	35411	21652	222	2149	10274		1114	54.708	33.450888889	0.343	3.32	15.872888889		1.721	86						1			1					9
35027	Lincoln County	Lincoln County, New Mexico	20497	46	8007	39.063888889	46	25		10	9		2	8007	3611		1194	2745		457	39.063888889	17.616888889		5.825	13.391888889		2.23	25									1					2
35028	Los Alamos County	Los Alamos County, New Mexico	17950	35	12093	67.37	35	14		11	2	1	7	12093	3950		3845	2870	34	1394	67.37	22.006		21.421	15.988888889	0.189	7.7658888889	14														1
35029	Luna County	Luna County, New Mexico	25095	34	10788	42.988888889	34	22		3	3		6	10788	2539		833	6323		1093	42.988888889	10.118		3.3188888889	25.196		4.3548888889	22									1					2
35031	McKinley County	McKinley County, New Mexico	71492	105	32490	45.445888889	105	73	1	4	12		15	32490	8675	131	574	13200		9910	45.445888889	12.134	0.183	0.80288888889	18.463888889		13.862	73						3			1					7
35033	Mora County	Mora County, New Mexico	4881	33	3178	65.11	33	8		2	22		1	3178	307		62	2795		14	65.11	6.2898888889		1.2698888889	57.262888889		0.287	8														1
35035	Otero County	Otero County, New Mexico	63797	94	25900	40.598	94	55	5	12	11		11	25900	8947	466	2913	11862		1712	40.598	14.024	0.72988888889	4.5658888889	18.593		2.684	55									2					5
35037	Quay County	Quay County, New Mexico	9041	32	8734	96.603888889	32	19		6	5		2	8734	4299		655	3510		270	96.603888889	47.55		7.245	38.823		2.9858888889	19														4
35039	Rio Arriba County	Rio Arriba County, New Mexico	40246	86	26106	64.865888889	86	29		9	41	1	6	26106	2960		722	21305	5	1114	64.865888889	7.3548888889		1.794	52.937	0.012	2.7678888889	29														8
35041	Roosevelt County	Roosevelt County, New Mexico	19846	41	10760	54.216888889	41	31		5	2		3	10760	5821		989	3349		601	54.216888889	29.331		4.9828888889	16.875		3.028	31														1
35043	Sandoval County	Sandoval County, New Mexico	131561	97	55784	42.401888889	97	44	1	9	25		18	55784	9421	189	1741	40035		4398	42.401888889	7.1608888889	0.144	1.323	30.431		3.3428888889	44														3
35045	San Juan County	San Juan County, New Mexico	130044	173	52628	40.468888889	173	115		16	11		31	52628	19905		5222	12500		15001	40.468888889	15.306		4.0158888889	9.612		11.534888889	115						2			1					11
35047	San Miguel County	San Miguel County, New Mexico	29393	67	23899	81.308	67	21		5	38		3	23899	1590		337	21688		284	81.308	5.409		1.147	73.786		0.966	21														4
35049	Santa Fe County	Santa Fe County, New Mexico	144170	134	87490	60.685	134	53		18	23	3	37	87490	7839		4246	69552	282	5571	60.685	5.4368888889		2.9448888889	48.243	0.196	3.864	53														5
35051	Sierra County	Sierra County, New Mexico	11988	34	3269	27.268888889	34	16		3	11		4	3269	1598		199	1021		451	27.268888889	13.33		1.66	8.517		3.7618888889	16					1									2
35053	Socorro County	Socorro County, New Mexico	17866	40	9571	53.571	40	15		6	15		4	9571	1333		298	7036		904	53.571	7.4608888889		1.6678888889	39.381888889		5.06	15														2
35055	Taos County	Taos County, New Mexico	32937	83	22584	68.566888889	83	27		7	33		16	22584	2040		706	17986		1852	68.566888889	6.1938888889		2.1428888889	54.607		5.6228888889	27														4
35057	Torrance County	Torrance County, New Mexico	16383	38	7245	44.223	38	20		3	12		3	7245	2301		428	4055		461	44.223	14.044888889		2.612	24.750888889		2.814	20														3
35059	Union County	Union County, New Mexico	4549	19	3285	72.213888889	19	10		3	4		2	3285	878		556	1851			72.213888889	19.300888889		12.221888889	40.689888889			10														1
35061	Valencia County	Valencia County, New Mexico	76569	76	32356	42.256888889	76	45		8	12		11	32356	6889		1703	21584		2180	42.256888889	8.9968888889		2.2238888889	28.188888889		2.8468888889	45														4
36001	Albany County	Albany County, New York	304204	230	137564	45.220888889	230	72	11	78	29	9	31	137564	15873	2739	17188	85267	2025	14472	45.220888889	5.2178888889	0.9	5.65	28.03	0.666	4.757	72														13
36003	Allegany County	Allegany County, New York	48946	99	14236	29.085	99	46		39	10		4	14236	4881		4798	4313		244	29.085	9.9718888889		9.803	8.812		0.499	46								5						2
36005	Bronx County	Bronx County, New York	1385108	619	518003	37.398	619	287	50	123	72	4	83	518003	59530	12275	28611	353098	2350	62139	37.398	4.2978888889	0.88588888889	2.066	25.491888889	0.17	4.4858888889	287									3		2			46
36007	Broome County	Broome County, New York	200600	229	105064	52.375	229	84	2	82	34	9	18	105064	13541	295	21823	62220	2285	4900	52.375	6.75	0.147	10.879	31.017	1.139	2.4428888889	84									2					4
36009	Cattaraugus County	Cattaraugus County, New York	80317	146	29512	36.743888889	146	71	2	49	12		12	29512	6923	305	7090	12351		2843	36.743888889	8.62	0.37988888889	8.828	15.378		3.5398888889	71								12						1
36011	Cayuga County	Cayuga County, New York	80026	86	34056	42.556	86	31	1	38	10	1	5	34056	2886	119	6462	23937	150	502	42.556	3.606	0.149	8.075	29.912	0.187	0.62688888889	31						2		1						3
36013	Chautauqua County	Chautauqua County, New York	134905	226	53980	40.012888889	226	105	1	86	13	2	19	53980	11175	120	18659	20912	230	2884	40.012888889	8.284	0.089	13.831	15.500888889	0.17	2.1378888889	105		2						12	1					8
36015	Chemung County	Chemung County, New York	88830	110	32633	36.736	110	46	3	46	5	2	8	32633	5604	965	8842	14593	230	2399	36.736	6.309	1.0858888889	9.954	16.428	0.25888888889	2.701	46									1					5
36017	Chenango County	Chenango County, New York	50477	77	14306	28.342	77	25		39	8		5	14306	1563		6744	5528		471	28.342	3.096		13.361	10.951888889		0.933	25								1						2
36019	Clinton County	Clinton County, New York	82128	80	35416	43.123	80	21		21	31		7	35416	2417		3038	27695		2266	43.123	2.9428888889		3.699	33.722		2.7588888889	21														1
36021	Columbia County	Columbia County, New York	63096	92	24699	39.144888889	92	16	3	53	11	2	7	24699	1329	776	6636	15375	70	513	39.144888889	2.1058888889	1.23	10.517	24.368	0.111	0.813	16														1
36023	Cortland County	Cortland County, New York	49336	65	13908	28.189888889	65	29		25	5		6	13908	2291		4756	6378		483	28.189888889	4.6438888889		9.64	12.928		0.97888888889	29								1						2
36025	Delaware County	Delaware County, New York	47980	115	21153	44.087	115	30		65	9	1	10	21153	2951		7325	8538	12	2327	44.087	6.15		15.266888889	17.794888889	0.025	4.85	30														5
36027	Dutchess County	Dutchess County, New York	297488	222	159189	53.511	222	69	11	87	22	5	28	159189	12799	2898	20556	111112	854	10970	53.511	4.302	0.974	6.9098888889	37.35	0.287	3.688	69														6							2
36029	Erie County	Erie County, New York	919040	689	527375	57.383	689	209	69	212	111	9	79	527375	49435	24192	62675	352894	4103	34076	57.383	5.3788888889	2.632	6.82	38.398	0.446	3.7078888889	209									4					20
36031	Essex County	Essex County, New York	39370	67	13352	33.913888889	67	13		33	17		4	13352	1197		3360	8467		328	33.913888889	3.0398888889		8.534	21.506		0.833	13														1
36033	Franklin County	Franklin County, New York	51599	70	22909	44.398	70	19		26	21		4	22909	1277		2942	18437		253	44.398	2.475		5.702	35.731		0.49	19								1						1
36035	Fulton County	Fulton County, New York	55531	53	14557	26.213888889	53	20	2	22	4	1	4	14557	1351	156	4264	7963	30	793	26.213888889	2.4328888889	0.281	7.679	14.34	0.054	1.4278888889	20														1
36037	Genesee County	Genesee County, New York	60079	77	26423	43.98	77	27	1	37	9		3	26423	4468	179	6000	15455		321	43.98	7.437	0.298	9.987	25.724		0.53388888889	27									1					2
36039	Greene County	Greene County, New York	49221	72	18359	37.299	72	19	2	34	9	1	7	18359	2063	232	5329	9935	280	520	37.299	4.1908888889	0.471	10.826888889	20.184	0.569	1.056	19														1
36041	Hamilton County	Hamilton County, New York	4836	24	3140	64.929888889	24	8		9	6		1	3140	445		304	1629		762	64.929888889	9.2018888889		6.2858888889	33.685		15.756888889	8
36043	Herkimer County	Herkimer County, New York	64519	85	24805	38.445888889	85	22		42	12	4	5	24805	1461		7135	15425	334	450	38.445888889	2.264		11.059	23.908	0.51788888889	0.69688888889	22								3						3
36045	Jefferson County	Jefferson County, New York	116229	149	39538	34.017	149	43	1	73	23	1	8	39538	4888	16	10124	21194	140	3176	34.017	4.2048888889	0.014	8.7098888889	18.234888889	0.11988888889	2.7328888889	43								2						5					1
36047	Kings County	Kings County, New York	2504700	1426	1291850	51.576888889	1426	499	106	226	108	16	471	1291850	131374	38019	85439	623796	15945	397277	51.576888889	5.245	1.5178888889	3.4108888889	24.905	0.637	15.861	499									1		3			53							1
36049	Lewis County	Lewis County, New York	27087	64	11406	42.108888889	64	21		25	17		1	11406	2693		2155	6443		115	42.108888889	9.942		7.956	23.786		0.425	21								2		1				1
36051	Livingston County	Livingston County, New York	65393	83	25866	39.555	83	31		40	6		6	25866	4308		6204	14916		438	39.555	6.5878888889		9.487	22.809888889		0.67	31								1						3
36053	Madison County	Madison County, New York	73442	88	22008	29.967	88	28		45	9		6	22008	2780		8060	10810		358	29.967	3.785		10.975	14.718888889		0.487	28								2						2
36055	Monroe County	Monroe County, New York	744344	571	345007	46.35	571	240	30	151	65	11	74	345007	60385	9459	53463	191112	2038	28550	46.35	8.1128888889	1.271	7.1828888889	25.675	0.274	3.8358888889	240								7	1					14		1
36057	Montgomery County	Montgomery County, New York	50219	73	21942	43.693	73	20		36	12		5	21942	1954		5905	13946		137	43.693	3.8908888889		11.757888889	27.769888889		0.273	20														2
36059	Nassau County	Nassau County, New York	1339532	743	899212	67.128888889	743	251	45	184	73	22	168	899212	39923	13189	50181	677149	16758	102012	67.128888889	2.98	0.98488888889	3.746	50.550888889	1.2508888889	7.615	251					1						1			33		2		1
36061	New York County	New York County, New York	1585873	865	698097	44.019888889	865	215	52	193	109	34	262	698097	66211	12440	88742	323325	21910	185469	44.019888889	4.175	0.784	5.596	20.387888889	1.382	11.695	215									3					32
36063	Niagara County	Niagara County, New York	216469	212	93820	43.341	212	78	11	71	30	5	17	93820	17174	1895	18836	51948	810	3157	43.341	7.934	0.875	8.701	23.997888889	0.374	1.458	78														4
36065	Oneida County	Oneida County, New York	234878	244	119669	50.949	244	75	4	95	51	3	16	119669	9119	504	18610	86750	270	4416	50.949	3.882	0.21488888889	7.923	36.933888889	0.11488888889	1.88	75						1		1						5
36067	Onondaga County	Onondaga County, New York	467026	399	259503	55.564888889	399	137	28	129	59	12	34	259503	25349	5690	42255	163488	4152	18569	55.564888889	5.428	1.2178888889	9.048	35.006	0.889	3.9758888889	137									2					15
36069	Ontario County	Ontario County, New York	107931	111	45557	42.208888889	111	38	1	52	9	2	9	45557	5366	180	12950	25433	750	878	42.208888889	4.9718888889	0.167	11.998	23.563888889	0.695	0.813	38														2
36071	Orange County	Orange County, New York	372813	285	197976	53.102888889	285	95	9	88	45	6	42	197976	14437	1711	19326	131308	973	30221	53.102888889	3.8718888889	0.45888888889	5.184	35.220888889	0.26088888889	8.106	95														14
36073	Orleans County	Orleans County, New York	42883	57	16491	38.456	57	21	3	27	4		2	16491	2163	359	7118	6819		32	38.456	5.0438888889	0.83688888889	16.599	15.900888889		0.075	21								2						4
36075	Oswego County	Oswego County, New York	122109	136	42167	34.531888889	136	53		60	17		6	42167	5504		10408	25395		860	34.531888889	4.507		8.5238888889	20.796888889		0.704	53								1						4
36077	Otsego County	Otsego County, New York	62259	111	24184	38.843888889	111	26		69	6	1	9	24184	1829		9637	11599	25	1094	38.843888889	2.9378888889		15.478888889	18.63	0.04	1.757	26								2						3
36079	Putnam County	Putnam County, New York	99710	55	48378	48.518888889	55	14		23	9	2	7	48378	1208		4017	41420	145	1588	48.518888889	1.2118888889		4.0288888889	41.539888889	0.145	1.5928888889	14														2							1
36081	Queens County	Queens County, New York	2230722	1306	1102518	49.424	1306	580	70	207	100	31	318	1102518	84683	40630	47425	677520	35765	216495	49.424	3.796	1.821	2.126	30.372	1.603	9.7048888889	580														59		12
36083	Rensselaer County	Rensselaer County, New York	159429	146	63516	39.839888889	146	37	3	70	21	3	12	63516	3424	882	12867	44756	740	847	39.839888889	2.148	0.553	8.0708888889	28.073	0.46388888889	0.53088888889	37														4
36085	Richmond County	Richmond County, New York	468730	199	306682	65.427888889	199	66	8	46	41	9	29	306682	15270	331	12037	254170	7311	17563	65.427888889	3.2578888889	0.071	2.5678888889	54.225	1.5598888889	3.7468888889	66														11
36087	Rockland County	Rockland County, New York	311687	311	214485	68.813888889	311	84	8	48	21	14	136	214485	17221	2640	7852	109386	2909	74477	68.813888889	5.525	0.847	2.519	35.094888889	0.933	23.894888889	84														9
36089	St. Lawrence County	St. Lawrence County, New York	111944	171	40189	35.900888889	171	55	1	72	32		11	40189	5364	179	8075	24478		2093	35.900888889	4.792	0.16	7.2128888889	21.865888889		1.8698888889	55								13						3
36091	Saratoga County	Saratoga County, New York	219607	146	86057	39.187	146	56	1	57	16	2	14	86057	12976	24	17512	52507	210	2828	39.187	5.909	0.01088888889	7.9738888889	23.909888889	0.096	1.288	56														5		1		1
36093	Schenectady County	Schenectady County, New York	154727	122	72846	47.08	122	36	6	46	17	1	16	72846	6176	1118	12031	44178	215	9128	47.08	3.992	0.723	7.776	28.551888889	0.13888888889	5.899	36														1
36095	Schoharie County	Schoharie County, New York	32749	60	12836	39.194888889	60	19		36	3		2	12836	1099		4578	6768		391	39.194888889	3.356		13.978888889	20.665888889		1.1938888889	19														2
36097	Schuyler County	Schuyler County, New York	18343	35	5057	27.568888889	35	8		22	2		3	5057	329		2354	2359		15	27.568888889	1.794		12.833	12.859888889		0.082	8								1						1
36099	Seneca County	Seneca County, New York	35251	42	5520	15.659	42	19		18	2		3	5520	1893		2178	943		506	15.659	5.37		6.1788888889	2.675		1.4348888889	19								5						1
36101	Steuben County	Steuben County, New York	98990	162	34809	35.163888889	162	72		70	11	1	8	34809	9272		10652	13963	65	857	35.163888889	9.367		10.760888889	14.105	0.066	0.866	72								10						6
36103	Suffolk County	Suffolk County, New York	1493350	704	1076830	72.108	704	264	49	182	75	10	124	1076830	58909	8298	69205	879457	10190	50771	72.108	3.945	0.55588888889	4.634	58.891888889	0.682	3.4	264														31				1
36105	Sullivan County	Sullivan County, New York	77547	116	31575	40.717	116	18		44	21	2	31	31575	1399		4947	15352	60	9817	40.717	1.8038888889		6.3788888889	19.796888889	0.077	12.659	18														7
36107	Tioga County	Tioga County, New York	51125	72	15985	31.267	72	30		36	2		4	15985	2673		7115	5831		366	31.267	5.228		13.916888889	11.404888889		0.716	30														2
36109	Tompkins County	Tompkins County, New York	101564	92	23155	22.797888889	92	36	1	34	7	1	13	23155	4649	57	8102	7344	215	2788	22.797888889	4.577	0.056	7.9768888889	7.231	0.212	2.7448888889	36														4
36111	Ulster County	Ulster County, New York	182493	185	75147	41.177888889	185	42	7	78	27	1	30	75147	4104	1064	15311	50256	150	4262	41.177888889	2.2488888889	0.583	8.39	27.538888889	0.082	2.335	42														5
36113	Warren County	Warren County, New York	65707	70	23392	35.6	70	22	1	30	10		7	23392	2646	113	4878	14546		1209	35.6	4.027	0.172	7.4238888889	22.137888889		1.8398888889	22														3
36115	Washington County	Washington County, New York	63216	90	22092	34.947	90	19		54	10	3	4	22092	1856		6259	13581	140	256	34.947	2.9358888889		9.901	21.483	0.22088888889	0.40488888889	19														3
36117	Wayne County	Wayne County, New York	93772	116	31678	33.781888889	116	44	2	57	8		5	31678	4743	0	10259	15422		1254	33.781888889	5.0578888889	0	10.94	16.446		1.3368888889	44								1						7
36119	Westchester County	Westchester County, New York	949113	653	609660	64.235	653	209	38	176	100	16	114	609660	28915	17814	46854	435590	5458	75029	64.235	3.0468888889	1.8768888889	4.9368888889	45.893888889	0.575	7.9048888889	209														31
36121	Wyoming County	Wyoming County, New York	42155	62	14455	34.289888889	62	24	1	30	5		2	14455	1168	354	4716	7968		249	34.289888889	2.771	0.84	11.187	18.902		0.591	24								0											1
36123	Yates County	Yates County, New York	25348	45	7718	30.448	45	9		30	4		2	7718	432		4229	2870		187	30.448	1.7038888889		16.684	11.321888889		0.73788888889	9														1					1
37001	Alamance County	Alamance County, North Carolina	151131	239	63493	42.012	239	139	21	68	1	2	8	63493	33181	3453	22314	3068	109	1368	42.012	21.955	2.285	14.765	2.03	0.072	0.905	139														6		2
37003	Alexander County	Alexander County, North Carolina	37198	69	21614	58.104888889	69	49	2	17	1		0	21614	16696	121	4648	147		2	58.104888889	44.883888889	0.325	12.495	0.395		0.005	49														1		2			1
37005	Alleghany County	Alleghany County, North Carolina	11155	33	4537	40.672	33	23		7	1		2	4537	3433		910	120		74	40.672	30.775		8.1578888889	1.0758888889		0.663	23
37007	Anson County	Anson County, North Carolina	26948	100	14000	51.951888889	100	45	23	30	1		1	14000	8240	3329	2285	121		25	51.951888889	30.576888889	12.353	8.479	0.449		0.093	45
37009	Ashe County	Ashe County, North Carolina	27281	90	13068	47.900888889	90	65		24	1		0	13068	9744		2724	593		7	47.900888889	35.717		9.9848888889	2.1738888889		0.026	65														1
37011	Avery County	Avery County, North Carolina	17797	64	7593	42.663888889	64	47	1	13	1		2	7593	5711	172	980	634		96	42.663888889	32.089888889	0.966	5.507	3.5618888889		0.53888888889	47
37013	Beaufort County	Beaufort County, North Carolina	47759	167	25978	54.394	167	97	19	47	1		3	25978	15678	2192	6693	1020		395	54.394	32.826888889	4.5898888889	14.013888889	2.1358888889		0.82688888889	97									1					3
37015	Bertie County	Bertie County, North Carolina	21282	52	8015	37.661	52	32	9	9	1		1	8015	5940	1360	615	76		24	37.661	27.911	6.3898888889	2.8898888889	0.35688888889		0.11288888889	32														5
37017	Bladen County	Bladen County, North Carolina	35190	120	18933	53.801888889	120	69	29	20	1		1	18933	10828	4834	3035	222		14	53.801888889	30.769888889	13.737	8.625	0.63088888889		0.04	69														1
37019	Brunswick County	Brunswick County, North Carolina	107431	152	38216	35.573	152	101	19	24	2		6	38216	19122	2812	8995	5782		1505	35.573	17.799	2.617	8.373	5.382		1.4008888889	101														3		1
37021	Buncombe County	Buncombe County, North Carolina	238318	382	122565	51.428888889	382	245	13	90	5	3	26	122565	82696	2019	23724	9014	444	4668	51.428888889	34.7	0.847	9.9548888889	3.782	0.186	1.9588888889	245						1			7					5		2
37023	Burke County	Burke County, North Carolina	90912	202	55195	60.712888889	202	141	12	43	1		5	55195	41460	2006	9782	794		1153	60.712888889	45.605	2.207	10.759888889	0.873		1.2678888889	141														6
37025	Cabarrus County	Cabarrus County, North Carolina	178011	282	94526	53.100888889	282	188	19	69	2		4	94526	57730	3058	27978	4425		1335	53.100888889	32.431	1.7178888889	15.716888889	2.4858888889		0.75	188									1					3		1
37027	Caldwell County	Caldwell County, North Carolina	83029	153	48345	58.226888889	153	108	5	38	1		1	48345	39183	691	7486	653		332	58.226888889	47.192	0.832	9.0158888889	0.786		0.4	108														1
37029	Camden County	Camden County, North Carolina	9980	19	3356	33.626888889	19	8	6	5				3356	1341	1240	775				33.626888889	13.437	12.425	7.7658888889				8									1					1
37031	Carteret County	Carteret County, North Carolina	66469	121	29372	44.188888889	121	73	7	34	1		6	29372	15896	813	9171	2345		1147	44.188888889	23.915	1.223	13.796888889	3.528		1.726	73									1					2
37033	Caswell County	Caswell County, North Carolina	23719	53	7522	31.712888889	53	22	5	25			1	7522	4181	1035	2306				31.712888889	17.627	4.364	9.7218888889				22
37035	Catawba County	Catawba County, North Carolina	154358	281	93104	60.316888889	281	182	14	75	2		8	93104	52233	2276	32751	3840		2004	60.316888889	33.838888889	1.474	21.218	2.4878888889		1.298	182									2					7
37037	Chatham County	Chatham County, North Carolina	63505	128	26665	41.988888889	128	64	21	38	1		4	26665	15535	4137	5713	1066		214	41.988888889	24.462888889	6.514	8.9958888889	1.6788888889		0.337	64									1					1
37039	Cherokee County	Cherokee County, North Carolina	27444	75	12587	45.863888889	75	60		10	2	1	2	12587	9146		2085	1007	20	329	45.863888889	33.325888889		7.5968888889	3.6688888889	0.073	1.199	60														2
37041	Chowan County	Chowan County, North Carolina	14793	35	7180	48.536	35	18	7	6	1	1	2	7180	3993	802	1585	549	12	239	48.536	26.992	5.421	10.715	3.7108888889	0.081	1.616	18														1
37043	Clay County	Clay County, North Carolina	10587	45	10024	94.682	45	37		7	1			10024	8126		1194	704			94.682	76.754888889		11.278	6.65			37														2
37045	Cleveland County	Cleveland County, North Carolina	98078	237	60451	61.636	237	162	22	48	2		3	60451	43997	5291	9411	792		960	61.636	44.858888889	5.395	9.595	0.808		0.97888888889	162														1		2
37047	Columbus County	Columbus County, North Carolina	58098	179	33660	57.937	179	122	26	25	2		4	33660	25278	3610	3144	1063		565	57.937	43.508888889	6.214	5.4118888889	1.83		0.972	122														2
37049	Craven County	Craven County, North Carolina	103505	185	49079	47.417	185	98	30	49	2		6	49079	23673	4466	12740	6394		1806	47.417	22.871	4.3148888889	12.309	6.177		1.7448888889	98									1					2
37051	Cumberland County	Cumberland County, North Carolina	319431	440	148417	46.462888889	440	291	46	74	7	2	20	148417	91229	14701	26956	8926	440	6165	46.462888889	28.56	4.602	8.439	2.794	0.13788888889	1.93	291					1				1					14		1
37053	Currituck County	Currituck County, North Carolina	23547	35	7041	29.901888889	35	18	4	11	1	1	0	7041	4502	607	1611	290	25	6	29.901888889	19.118888889	2.578	6.842	1.232	0.106	0.025	18														2
37055	Dare County	Dare County, North Carolina	33920	63	12632	37.241	63	35		21	3		4	12632	4023		6410	1747		452	37.241	11.859888889		18.896888889	5.15		1.333	35									1					8
37057	Davidson County	Davidson County, North Carolina	162878	251	64659	39.698	251	141	10	93	2		5	64659	32855	1913	28033	1284		574	39.698	20.171888889	1.174	17.211	0.788		0.352	141														5
37059	Davie County	Davie County, North Carolina	41240	85	20376	49.407888889	85	41	7	34	1		2	20376	10339	1337	7608	1080		12	49.407888889	25.069888889	3.242	18.447888889	2.619		0.029	41														1
37061	Duplin County	Duplin County, North Carolina	58505	147	18661	31.895888889	147	81	23	37	3		3	18661	11282	2564	4176	315		324	31.895888889	19.284	4.3828888889	7.1378888889	0.53788888889		0.554	81														2
37063	Durham County	Durham County, North Carolina	267587	306	112093	41.889888889	306	177	27	68	4	2	28	112093	57203	6745	29045	10471	375	8254	41.889888889	21.377	2.521	10.854	3.913	0.13988888889	3.085	177									1					5		1
37065	Edgecombe County	Edgecombe County, North Carolina	56552	129	22652	40.055	129	82	14	28	2		3	22652	17402	1399	3064	461		326	40.055	30.772	2.4738888889	5.4178888889	0.815		0.57588888889	82														1
37067	Forsyth County	Forsyth County, North Carolina	350670	437	189864	54.142888889	437	244	28	136	6	2	21	189864	100426	8603	59405	14165	1220	6045	54.142888889	28.637888889	2.453	16.94	4.039	0.348	1.7238888889	244									1					10		2
37069	Franklin County	Franklin County, North Carolina	60619	90	22975	37.900888889	90	61	7	19	1		2	22975	18951	1049	2447	521		7	37.900888889	31.262	1.73	4.0368888889	0.85888888889		0.012	61
37071	Gaston County	Gaston County, North Carolina	206086	393	117714	57.119	393	293	28	62	3		7	117714	85092	6056	20666	4159		1741	57.119	41.289888889	2.939	10.028	2.0178888889		0.84488888889	293									2					5		9
37073	Gates County	Gates County, North Carolina	12197	36	6433	52.741888889	36	22	5	9			0	6433	5058	621	752			2	52.741888889	41.468888889	5.0908888889	6.1648888889			0.016	22														3
37075	Graham County	Graham County, North Carolina	8861	19	3205	36.169888889	19	15		3	1			3205	2849		293	63			36.169888889	32.151888889		3.307	0.711			15
37077	Granville County	Granville County, North Carolina	59916	86	25179	42.024	86	52	8	24	1		1	25179	20209	961	3403	595		11	42.024	33.729	1.6038888889	5.6798888889	0.99288888889		0.018	52
37079	Greene County	Greene County, North Carolina	21362	52	5782	27.067	52	22	15	13			2	5782	3165	1200	1410			7	27.067	14.815888889	5.617	6.601			0.033	22
37081	Guilford County	Guilford County, North Carolina	488406	683	236061	48.332888889	683	411	44	178	7	4	39	236061	113377	16255	74143	17582	540	14164	48.332888889	23.213888889	3.328	15.181	3.6	0.111	2.9	411									3			1		13	1	8
37083	Halifax County	Halifax County, North Carolina	54691	133	25842	47.250888889	133	80	17	30	2		4	25842	16221	3836	4976	458		351	47.250888889	29.658888889	7.014	9.098	0.83688888889		0.642	80														1
37085	Harnett County	Harnett County, North Carolina	114678	180	39594	34.525888889	180	115	21	40	1		3	39594	26479	3488	8199	895		533	34.525888889	23.09	3.042	7.15	0.77988888889		0.465	115														3
37087	Haywood County	Haywood County, North Carolina	59036	146	42216	71.509	146	106	2	32	3		3	42216	30947	131	9470	1248		420	71.509	52.421	0.222	16.040888889	2.114		0.711	106														1
37089	Henderson County	Henderson County, North Carolina	106740	154	53081	49.729	154	111	4	29	1	1	8	53081	35836	538	10944	4347	65	1351	49.729	33.573	0.504	10.253	4.0728888889	0.061	1.266	111									1					2		3
37091	Hertford County	Hertford County, North Carolina	24669	49	8851	35.879	49	36	4	6	1		2	8851	7097	566	937	125		126	35.879	28.768888889	2.294	3.7978888889	0.507		0.511	36														3
37093	Hoke County	Hoke County, North Carolina	46952	52	10781	22.962	52	32	5	12	1		2	10781	6634	1229	1878	729		311	22.962	14.128888889	2.6178888889	4	1.5528888889		0.662	32														3
37095	Hyde County	Hyde County, North Carolina	5810	27	1071	18.434	27	13		14			0	1071	334		736			1	18.434	5.749		12.668			0.017	13														2
37097	Iredell County	Iredell County, North Carolina	159437	263	81136	50.888888889	263	156	18	78	2	1	8	81136	44803	3250	21637	8734	360	2352	50.888888889	28.100888889	2.0378888889	13.571	5.478	0.22588888889	1.475	156								1						7		11
37099	Jackson County	Jackson County, North Carolina	40271	100	18563	46.094888889	100	77	1	18	1		3	18563	13660	116	3825	413		549	46.094888889	33.919888889	0.288	9.498	1.0258888889		1.363	77									1					2
37101	Johnston County	Johnston County, North Carolina	168878	259	61554	36.449	259	173	20	59	1		6	61554	41366	2049	12784	4263		1092	36.449	24.494888889	1.213	7.57	2.5238888889		0.64688888889	173														7		1
37103	Jones County	Jones County, North Carolina	10153	36	3874	38.156	36	15	11	10				3874	1836	1207	831				38.156	18.083	11.887888889	8.1848888889				15
37105	Lee County	Lee County, North Carolina	57866	126	30170	52.137888889	126	73	18	31	1		3	30170	14945	2554	8093	3402		1176	52.137888889	25.826888889	4.414	13.986	5.8788888889		2.032	73														3
37107	Lenoir County	Lenoir County, North Carolina	59495	183	33394	56.128888889	183	105	20	49	1		8	33394	20198	2196	7361	464		3175	56.128888889	33.949	3.6908888889	12.371888889	0.77988888889		5.3368888889	105														3
37109	Lincoln County	Lincoln County, North Carolina	78265	160	42506	54.31	160	96	7	53	2		2	42506	24519	1000	14131	2203		653	54.31	31.327888889	1.2778888889	18.055	2.8148888889		0.83388888889	96														1		1
37111	McDowell County	McDowell County, North Carolina	44996	107	19173	42.61	107	78	3	23	1		2	19173	15654	420	2406	267		426	42.61	34.789888889	0.933	5.3468888889	0.59288888889		0.947	78														1
37113	Macon County	Macon County, North Carolina	33922	107	22713	66.957	107	76		24	2		5	22713	16486		4508	1205		514	66.957	48.6		13.288888889	3.552		1.515	76					1									6
37115	Madison County	Madison County, North Carolina	20764	83	12917	62.209	83	73		9	1		0	12917	11765		881	269		2	62.209	56.661		4.2428888889	1.296		0.01	73
37117	Martin County	Martin County, North Carolina	24505	80	12240	49.949	80	44	8	27	1		0	12240	8445	966	2426	381		22	49.949	34.462	3.942	9.9	1.555		0.09	44														1
37119	Mecklenburg County	Mecklenburg County, North Carolina	919628	847	477366	51.909	847	491	73	188	15	12	68	477366	204287	26612	138743	78021	8724	20979	51.909	22.213888889	2.894	15.087	8.484	0.949	2.2808888889	491									7					17		16
37121	Mitchell County	Mitchell County, North Carolina	15579	61	11186	71.801888889	61	48		12	1		0	11186	9805		1149	231		1	71.801888889	62.937		7.375	1.483		0.00588888889	48														2
37123	Montgomery County	Montgomery County, North Carolina	27798	99	13480	48.493	99	51	16	29	1	1	1	13480	7373	2329	3087	632	56	3	48.493	26.523	8.378	11.104888889	2.2738888889	0.20088888889	0.01088888889	51
37125	Moore County	Moore County, North Carolina	88247	170	44765	50.726888889	170	89	25	49	3		4	44765	21490	4072	12675	5653		875	50.726888889	24.352	4.614	14.362888889	6.406		0.992	89									1					2
37127	Nash County	Nash County, North Carolina	95840	167	40751	42.519888889	167	116	15	29	1		6	40751	29265	1161	8321	1400		604	42.519888889	30.535	1.2108888889	8.6818888889	1.4608888889		0.62988888889	116											1			3
37129	New Hanover County	New Hanover County, North Carolina	202667	225	95869	47.304	225	124	34	43	5	2	17	95869	45162	6408	25476	14671	375	3777	47.304	22.284	3.162	12.57	7.239	0.185	1.864	124									1					2		1
37131	Northampton County	Northampton County, North Carolina	22099	45	6531	29.552888889	45	18	8	17			2	6531	3180	1551	1796			4	29.552888889	14.39	7.018	8.1268888889			0.018	18														1
37133	Onslow County	Onslow County, North Carolina	177772	158	51397	28.912	158	110	17	22	2		7	51397	30825	1891	8398	7579		2704	28.912	17.34	1.064	4.724	4.263		1.521	110														3		1
37135	Orange County	Orange County, North Carolina	133801	160	58863	43.993	160	64	18	51	3		24	58863	16239	2815	20422	13432		5955	43.993	12.137	2.1038888889	15.262888889	10.039		4.4508888889	64														1		1
37137	Pamlico County	Pamlico County, North Carolina	13144	56	6042	45.968	56	23	10	22	1		0	6042	2336	1390	2127	187		2	45.968	17.771888889	10.575	16.181888889	1.423		0.015	23														1
37139	Pasquotank County	Pasquotank County, North Carolina	40661	79	17997	44.261	79	49	13	13	1		3	17997	10148	1670	3688	1545		946	44.261	24.958	4.107	9.07	3.8		2.3268888889	49														1
37141	Pender County	Pender County, North Carolina	52217	99	18964	36.318	99	51	22	20	3		3	18964	9557	2128	4529	2008		742	36.318	18.302	4.075	8.673	3.845		1.421	51														1
37143	Perquimans County	Perquimans County, North Carolina	13453	40	5718	42.504	40	19	8	12			1	5718	2974	831	1911			2	42.504	22.106888889	6.177	14.205			0.015	19														2
37145	Person County	Person County, North Carolina	39464	59	15888	40.258888889	59	30	11	16	1		1	15888	8836	2093	4048	640		271	40.258888889	22.39	5.3038888889	10.256888889	1.6218888889		0.687	30
37147	Pitt County	Pitt County, North Carolina	168148	248	69469	41.313888889	248	154	32	47	3	1	11	69469	36334	2712	23029	5489	50	1855	41.313888889	21.608	1.6128888889	13.696	3.264	0.03	1.1028888889	154														2
37149	Polk County	Polk County, North Carolina	20510	58	10735	52.339888889	58	38	2	14	1		3	10735	6868	350	2443	1039		35	52.339888889	33.486	1.7058888889	11.910888889	5.0658888889		0.171	38														1		1
37151	Randolph County	Randolph County, North Carolina	141752	269	49682	35.049	269	162	6	94	1		6	49682	29662	814	17614	688		904	35.049	20.925	0.574	12.426	0.48488888889		0.63788888889	162									2					3
37153	Richmond County	Richmond County, North Carolina	46639	167	26602	57.037888889	167	97	28	38	1		3	26602	15823	3921	5908	321		629	57.037888889	33.926888889	8.4068888889	12.668	0.688		1.349	97														1
37155	Robeson County	Robeson County, North Carolina	134168	316	60027	44.739888889	316	219	30	57	2		8	60027	42749	4566	9649	1415		1648	44.739888889	31.862	3.403	7.192	1.055		1.2278888889	219														18
37157	Rockingham County	Rockingham County, North Carolina	93643	203	38543	41.16	203	120	11	65	2		5	38543	24901	1749	9926	1172		795	41.16	26.591	1.8678888889	10.6	1.2518888889		0.849	120														5
37159	Rowan County	Rowan County, North Carolina	138428	253	63971	46.212	253	151	13	83	1		5	63971	36841	1899	22339	2377		515	46.212	26.613888889	1.372	16.137888889	1.717		0.372	151														3		2
37161	Rutherford County	Rutherford County, North Carolina	67810	194	50341	74.237888889	194	133	21	37	1		2	50341	39251	3387	6649	658		396	74.237888889	57.884	4.995	9.8048888889	0.96988888889		0.584	133														1
37163	Sampson County	Sampson County, North Carolina	63431	207	35640	56.187	207	130	25	46	3		3	35640	23212	2897	5680	3485		366	56.187	36.593888889	4.567	8.9548888889	5.4938888889		0.57688888889	130														1
37165	Scotland County	Scotland County, North Carolina	36157	85	14481	40.05	85	48	12	23	1		1	14481	6780	2006	5190	442		63	40.05	18.752	5.5478888889	14.353888889	1.222		0.174	48														3		0
37167	Stanly County	Stanly County, North Carolina	60585	150	40447	66.761	150	98	6	42	1		3	40447	26182	955	12307	375		628	66.761	43.214888889	1.5758888889	20.313888889	0.619		1.0368888889	98														1		1
37169	Stokes County	Stokes County, North Carolina	47401	81	16568	34.952888889	81	47	1	29	1	1	2	16568	11953	180	3769	664	0	2	34.952888889	25.216888889	0.37988888889	7.951	1.4008888889	0	0.004	47
37171	Surry County	Surry County, North Carolina	73673	178	39434	53.525888889	178	122	4	46	1		5	39434	30036	427	7099	446		1426	53.525888889	40.768888889	0.57988888889	9.6358888889	0.60488888889		1.9358888889	122														2
37173	Swain County	Swain County, North Carolina	13981	42	5327	38.101888889	42	36		4	2		0	5327	4501		468	338		20	38.101888889	32.193888889		3.3468888889	2.4178888889		0.143	36														1
37175	Transylvania County	Transylvania County, North Carolina	33090	65	17485	52.840888889	65	49		9	2		5	17485	12095		2524	2429		437	52.840888889	36.551888889		7.628	7.3408888889		1.321	49									1					1
37177	Tyrrell County	Tyrrell County, North Carolina	4407	21	1680	38.120888889	21	10	2	8	1		0	1680	1185	232	240	22		1	38.120888889	26.888888889	5.264	5.446	0.499		0.023	10														1
37179	Union County	Union County, North Carolina	201292	241	94121	46.757888889	241	156	23	56	1		5	94121	62089	4364	23392	3054		1222	46.757888889	30.844888889	2.1678888889	11.620888889	1.5168888889		0.607	156														1		3
37181	Vance County	Vance County, North Carolina	45422	107	22209	48.894888889	107	51	20	33	1		2	22209	13205	2644	4955	850		555	48.894888889	29.072	5.821	10.909	1.871		1.222	51
37183	Wake County	Wake County, North Carolina	900993	712	418188	46.413888889	712	445	42	131	17	5	72	418188	164661	16476	99508	99126	2650	35767	46.413888889	18.275888889	1.8288888889	11.043888889	11.001888889	0.294	3.97	445									5					15		3
37185	Warren County	Warren County, North Carolina	20972	43	7192	34.293	43	19	3	19	1		1	7192	4370	118	2554	138		12	34.293	20.837	0.563	12.178	0.658		0.057	19
37187	Washington County	Washington County, North Carolina	13228	56	6836	51.677888889	56	31	7	16	1		1	6836	4700	801	923	205		207	51.677888889	35.531	6.0548888889	6.978	1.55		1.565	31
37189	Watauga County	Watauga County, North Carolina	51079	94	21055	41.219888889	94	63		23	2	1	5	21055	12925		6800	685	24	621	41.219888889	25.303888889		13.312888889	1.341	0.047	1.216	63									1					2		1
37191	Wayne County	Wayne County, North Carolina	122623	267	49647	40.487888889	267	157	34	64	2		10	49647	29543	2384	12482	2800		2438	40.487888889	24.093	1.944	10.179	2.2828888889		1.9878888889	157														3
37193	Wilkes County	Wilkes County, North Carolina	69340	146	40013	57.705888889	146	116	4	22	1		3	40013	34199	573	4396	329		516	57.705888889	49.320888889	0.82588888889	6.3398888889	0.474		0.744	116								0						2		1
37195	Wilson County	Wilson County, North Carolina	81234	164	34022	41.881	164	101	22	38	1		2	34022	20292	1791	9842	1510		587	41.881	24.98	2.205	12.115888889	1.8588888889		0.723	101									1					1		1
37197	Yadkin County	Yadkin County, North Carolina	38406	96	22717	59.15	96	58	4	31	2		1	22717	16660	668	4184	1194		11	59.15	43.379	1.739	10.893888889	3.1088888889		0.029	58								0						2
37199	Yancey County	Yancey County, North Carolina	17818	49	6618	37.142	49	29	1	17	1		1	6618	4808	118	1512	171		9	37.142	26.983888889	0.662	8.4858888889	0.95988888889		0.051	29
38001	Adams County	Adams County, North Dakota	2343	15	2383	101.707	15	4		9	2			2383	380		1277	726			101.707	16.218888889		54.502888889	30.986			4														2
38003	Barnes County	Barnes County, North Dakota	11066	38	7039	63.609	38	11		19	6		2	7039	968		4368	1700		3	63.609	8.748		39.472	15.362		0.027	11														2			2
38005	Benson County	Benson County, North Dakota	6660	28	5689	85.42	28	6		14	8		0	5689	301		1732	3638		18	85.42	4.52		26.006	54.625		0.27	6														1			2
38007	Billings County	Billings County, North Dakota	783	3	77	9.834	3			2	1			77			42	35			9.834			5.364	4.47
[truncated: 1,150 more rows]
[truncated: 419 more columns]
