# Supplementary material for: How social capital helps communities weather the COVID-19 pandemic
Source: PLoS One. 2021 Jan 29;16(1):e0245135. doi: 10.1371/journal.pone.0245135 (PMC7846018; doi:10.1371/journal.pone.0245135)
Supplement: S1 File — (ZIP) [file pone.0245135.s001.zip › replication/social_capital_project.xlsx]

## Sheet: Contents
Data analyzed in the Social Capital Project paper, "The Geography of Social Capital in America"
April 11, 2018
State Index: State social capital index, index using county methods, index weighting county scores, 7 subindices
County Index: County social capital index, index requiring data for all 4 subindices, index excluding collective efficacy, 4 subindices
	(county social capital index is the index using all 4 subindices where available or the index excluding collective efficacy if collective efficacy is unavailable)
State Index Indicators: Raw data for variables that go into the creation of the 7 state subindices
County Index Indicators: Raw data for variables that go into the creation of the 4 county subindices
State Indicators Not Used: Raw data for variables that were considered in the creation of the state index but not ultimately used
County Indicators Not Used: Raw data for variables that were considered in the creation of the county index but not ultimately used
State Benchmarks: Raw data for variables used in the benchmarking of the state social capital index (in Table 4 of the report)
County Benchmarks: Raw data for variables used in the benchmarking of the county social capital index (in Table 5 of the report)
Notes: For more methodological details and variable sources, see the Appendix to the report (including Appendix Tables A1 and A2),
as well as Tables 1 and 2 and the methods section in the body of the report. Percent in distressed ZIP codes and Opportunity Scores are excluded from the
benchmark tabs, as they were obtained from the Economic Innovation Group and Opportunity Nation, respectively.
Please cite as follows if publications use this data:
U.S. Congress, Joint Economic Committee, Social Capital Project. “The Geography of Social Capital in America.” Report prepared
by the Vice Chairman’s staff, 115th Cong., 2nd Sess. (April 2018), http://lee.senate.gov/scp/socialcapitalindex.
Questions? Please contact Project Director Scott Winship at scott_winship@jec.senate.gov.

## Sheet: State Index
					Index				Subindices
FIPS Code	Alt FIPS Code	State	State Abbreviation		State-Level Index	Using County-Level Methods	County-Population-Weighted Index		Family Unity	Family Interaction	Social Support	Community Health	Institutional Health	Collective Efficacy	Philanthropic Health
01	1	Alabama	AL		-0.938138	-0.829396	-0.692689		-0.919276	-0.817806	-0.674623	-0.860322	-0.0186391	-0.351818	-1.19419
02	2	Alaska	AK		0.388911	-0.167143	0.0351675		0.461305	0.52461	0.475914	1.57246	0.0205475	-1.51572	0.153651
04	4	Arizona	AZ		-1.32633	-1.28921	-1.32241		-0.551474	-1.3825	-0.946424	-1.20305	-1.89916	-0.198232	-0.701335
05	5	Arkansas	AR		-1.28556	-1.03658	-0.865074		-0.345399	-2.06151	-0.799151	-1.07764	-0.506038	-0.646144	-1.21892
06	6	California	CA		-0.850261	-0.519393	-0.758636		0.174952	-0.0357654	-1.68851	-0.805397	-0.712533	-0.177009	-1.00694
08	8	Colorado	CO		1.13754	0.880182	0.464546		1.08515	1.07197	0.757106	0.364187	0.766798	0.30888	1.41847
09	9	Connecticut	CT		0.606865	0.580513	0.137027		0.29874	0.720314	-0.224526	0.158661	0.510672	0.712112	1.13406
10	10	Delaware	DE		-0.562914	-0.590897	-0.622336		-0.712867	-0.705237	-0.474967	-0.281994	-0.0337109	-0.696408	-0.104258
11	11	District of Columbia	DC		-0.702765	-1.51112	-1.36352		-3.37206	0.688577	-0.966686	3.96687	-0.0126666	-4.91471	0.289672
12	12	Florida	FL		-1.49545	-1.20315	-0.997603		-1.07721	-0.827319	-1.31979	-1.3783	0.0125732	-0.983474	-2.22936
13	13	Georgia	GA		-0.880389	-0.773958	-0.705364		-0.796953	-0.798022	-1.04304	-0.857169	-0.136327	-0.0720127	-0.7243
15	15	Hawaii	HI		-0.354407	-0.239841	-0.151769		0.417891	-0.999936	-0.66995	-0.584842	0.0130359	0.587568	-0.309172
16	16	Idaho	ID		0.691142	1.01128	0.381323		1.46653	0.158309	0.627204	0.0301884	0.228248	0.85006	0.330301
17	17	Illinois	IL		-0.216298	-0.186262	-0.582061		0.0485347	-0.0181891	-0.125673	-0.536135	-0.439297	-0.0312428	-0.0989587
18	18	Indiana	IN		0.140344	0.0691459	-0.240208		-0.149698	0.260198	0.290021	-0.18398	0.532497	-0.0049935	-0.0865932
19	19	Iowa	IA		1.06979	1.44352	0.859976		0.872181	0.569099	1.08829	0.645268	1.29578	0.507703	0.59351
20	20	Kansas	KS		0.610133	0.623165	0.271614		0.872995	-0.342933	0.497712	0.0766512	1.12867	0.0882748	0.821388
21	21	Kentucky	KY		-0.633705	0.0002918	-0.316388		-0.0682477	-1.15235	-0.397893	-0.781434	-0.312349	0.85341	-1.09526
22	22	Louisiana	LA		-2.15211	-2.02379	-1.65883		-1.99404	-2.33118	-1.24213	-1.25015	-1.65695	-0.839383	-1.83013
23	23	Maine	ME		1.08789	0.842492	0.670461		-0.0223576	1.82164	1.32182	0.900731	0.13882	1.32143	0.273773
24	24	Maryland	MD		-0.0861764	-0.125961	-0.399131		-0.224901	0.243962	-0.663751	0.0671815	0.102571	-0.456256	0.445124
25	25	Massachusetts	MA		0.376124	0.376887	0.0611889		0.451919	0.551765	0.210496	-0.159062	1.06869	-0.15076	-0.11309
26	26	Michigan	MI		-0.144875	-0.0153929	-0.24647		-0.314898	-0.332896	-0.207943	-0.208807	0.926858	-0.351259	-0.268543
27	27	Minnesota	MN		1.81153	1.75786	1.11674		1.10509	0.851429	1.61833	0.827136	2.18414	0.755674	2.01554
28	28	Mississippi	MS		-1.15279	-1.24997	-0.714158		-2.02071	-1.38346	-0.266579	-0.703777	-0.66008	0.479778	-1.19596
29	29	Missouri	MO		-0.0153686	-0.0872116	-0.241345		-0.0544963	-0.20721	0.394899	-0.394418	0.651802	-0.438384	-0.222614
30	30	Montana	MT		0.758792	0.721781	0.236124		0.792622	1.0372	0.674082	1.33587	-1.20647	0.227339	1.01747
31	31	Nebraska	NE		1.08552	1.14956	0.691641		0.981036	0.687555	0.932947	0.439022	1.28148	0.469167	0.824921
32	32	Nevada	NV		-1.73227	-1.74815	-1.813		-0.508983	-1.90801	-2.4895	-1.34949	-1.92007	-1.5146	0.556413
33	33	New Hampshire	NH		1.45288	1.32644	0.926145		0.846061	1.75329	0.77817	1.15471	1.06983	0.939977	1.13229
34	34	New Jersey	NJ		-0.287515	0.21928	-0.0831816		0.640521	-1.3552	-0.73136	-1.00255	0.25205	0.576398	0.367397
35	35	New Mexico	NM		-1.49785	-2.09579	-1.8912		-1.34881	-0.313673	-0.518317	-0.0509601	-3.45943	-1.30126	-1.12353
36	36	New York	NY		-0.977982	-0.89698	-0.950034		-0.317753	0.106973	-1.34932	-0.938425	-1.16664	-0.0971449	-1.22775
37	37	North Carolina	NC		-0.464888	-0.214795	-0.453492		-0.389188	-0.11928	-0.489175	-0.697044	-0.182167	0.194947	-0.651873
38	38	North Dakota	ND		0.976988	1.18023	0.750537		1.21988	0.55431	0.975421	0.375554	1.02827	0.554617	0.37623
39	39	Ohio	OH		-0.259495	0.0249741	-0.288243		-0.494208	-0.542543	-0.0071151	-0.298529	-0.0290356	0.444035	-0.279142
40	40	Oklahoma	OK		-0.705679	-0.720476	-0.798336		-0.153624	-0.549641	-0.674641	-0.250364	-0.91335	-0.2323	-0.81969
41	41	Oregon	OR		0.786995	0.780968	0.18499		0.431447	0.555761	0.852626	1.04328	-0.322915	0.737802	0.881449
42	42	Pennsylvania	PA		-0.008827	0.0500151	-0.301722		-0.174184	-0.271932	-0.214136	-0.235558	-0.0866258	0.280955	0.713631
44	44	Rhode Island	RI		0.244888	-0.0397057	-0.0487255		-1.04888	1.06744	-0.116706	-0.185447	0.318989	0.810965	0.544047
45	45	South Carolina	SC		-0.640105	-0.908636	-0.915406		-1.22947	-0.210819	-0.690855	-0.5364	0.211019	-0.744439	-0.240279
46	46	South Dakota	SD		1.01199	0.844873	0.564227		0.449761	0.319827	1.49184	0.921595	0.811513	0.211702	0.930911
47	47	Tennessee	TN		-0.704414	-1.16489	-1.31431		-0.433685	0.0674013	-0.217167	-0.923874	-0.845317	-1.36269	-0.434594
48	48	Texas	TX		-0.998297	-0.833715	-0.900095		0.0489851	-1.04554	-1.07573	-1.09124	-0.775146	-0.231742	-0.941579
49	49	Utah	UT		2.08124	1.50012	0.612077		2.61665	0.962434	2.97431	0.844366	-0.0217774	0.831071	2.20632
50	50	Vermont	VT		1.37291	1.49952	1.03394		0.563159	2.59182	1.37802	2.14534	0.164278	1.4806	-0.86562
51	51	Virginia	VA		0.6293	0.952068	0.466486		0.6498	0.13987	-0.151653	0.211568	0.813306	0.939419	0.952109
53	53	Washington	WA		0.728935	0.874844	0.350219		0.873618	0.33164	0.294796	0.733564	0.518025	0.442359	0.720697
54	54	West Virginia	WV		-0.446615	-0.551227	-0.450098		-0.292868	-0.126657	0.672011	-0.466653	-0.742282	0.348533	-1.72414
55	55	Wisconsin	WI		1.60918	1.31993	0.778809		0.496262	0.938699	1.54149	0.932226	1.94472	0.413876	1.96078
56	56	Wyoming	WY		0.861585	0.993692	0.532792		1.15115	1.2635	0.589787	0.546576	0.0637832	0.943328	0.0476611

## Sheet: county
county	Alt FIPS Code	County, State	State	State Abbreviation	County	County, State Abbreviation		County-Level Index	Requiring all 4 Subindices	Excluding Collective Efficacy		Family Unity	Community Health	Institutional Health	Collective Efficacy
01001	1001	Autauga County, Alabama	Alabama	AL	Autauga	Autauga County, AL		0.0219229	0.0219229	0.0397224		0.559294	-1.01847	0.453637	-0.104853
01003	1003	Baldwin County, Alabama	Alabama	AL	Baldwin	Baldwin County, AL		0.016798	0.016798	-0.0867502		0.447444	-0.977262	0.25942	0.147682
01005	1005	Barbour County, Alabama	Alabama	AL	Barbour	Barbour County, AL		-1.16205	-1.16205	-1.23151		-1.82717	-0.551179	-0.420594	-0.430204
01007	1007	Bibb County, Alabama	Alabama	AL	Bibb	Bibb County, AL		-0.136019	-0.136019	-0.484711		0.424802	-0.582082	-0.888167	0.506601
01009	1009	Blount County, Alabama	Alabama	AL	Blount	Blount County, AL		0.184818	0.184818	0.112204		0.665099	-0.926332	0.421982	0.174536
01011	1011	Bullock County, Alabama	Alabama	AL	Bullock	Bullock County, AL							-0.0438967	-0.927446	-0.293866
01013	1013	Butler County, Alabama	Alabama	AL	Butler	Butler County, AL							-0.170559	-0.352321	-1.43569
01015	1015	Calhoun County, Alabama	Alabama	AL	Calhoun	Calhoun County, AL		-0.975761	-0.975761	-0.462805		-0.246916	-0.759674	-0.082039	-1.69856
01017	1017	Chambers County, Alabama	Alabama	AL	Chambers	Chambers County, AL		-1.27269	-1.27269	-0.901536		-1.37669	-0.640263	-0.0722857	-1.45377
01019	1019	Cherokee County, Alabama	Alabama	AL	Cherokee	Cherokee County, AL		-0.523137	-0.523137	-0.423065		0.725493	-0.724513	-0.901429	-0.713724
01021	1021	Chilton County, Alabama	Alabama	AL	Chilton	Chilton County, AL		-0.433832	-0.433832	-0.334949		0.0166067	-0.878453	0.0504885	-0.518514
01023	1023	Choctaw County, Alabama	Alabama	AL	Choctaw	Choctaw County, AL		0.170972	0.170972	-0.033382		-1.14636	0.420973	0.512665	0.691999
01025	1025	Clarke County, Alabama	Alabama	AL	Clarke	Clarke County, AL		-0.278185	-0.278185	0.128268		-0.157326	-0.0269202	0.366875	-1.00189
01027	1027	Clay County, Alabama	Alabama	AL	Clay	Clay County, AL		-0.456278	-0.456278	-0.263427		-1.11785	-0.0384298	0.440544	-0.551565
01029	1029	Cleburne County, Alabama	Alabama	AL	Cleburne	Cleburne County, AL		0.613373	0.613373	0.468547		1.41195	-0.325708	-0.0708336	0.493174
01031	1031	Coffee County, Alabama	Alabama	AL	Coffee	Coffee County, AL		-0.720981	-0.720981	-0.736637		-0.67727	-0.856642	-0.164518	-0.391472
01033	1033	Colbert County, Alabama	Alabama	AL	Colbert	Colbert County, AL		-0.56628	-0.56628	-0.240323		-0.075667	-0.683308	0.146399	-1.05457
01035	1035	Conecuh County, Alabama	Alabama	AL	Conecuh	Conecuh County, AL							-0.201462	0.199352	-1.65828
01037	1037	Coosa County, Alabama	Alabama	AL	Coosa	Coosa County, AL		-0.391215	-0.391215	-0.607971		-0.497157	-0.305105	-0.568271	0.204489
01039	1039	Covington County, Alabama	Alabama	AL	Covington	Covington County, AL							-0.425725	-0.406048	-0.143069
01041	1041	Crenshaw County, Alabama	Alabama	AL	Crenshaw	Crenshaw County, AL		-0.612224	-0.612224	-0.160803		-0.27381	-0.183277	0.0276424	-1.31692
01043	1043	Cullman County, Alabama	Alabama	AL	Cullman	Cullman County, AL		0.206459	0.206459	0.0440021		0.501968	-0.781485	0.296981	0.39092
01045	1045	Dale County, Alabama	Alabama	AL	Dale	Dale County, AL		-0.759577	-0.759577	-0.744132		0.0600316	-0.933008	-0.767958	-0.605274
01047	1047	Dallas County, Alabama	Alabama	AL	Dallas	Dallas County, AL		-2.34614	-2.34614	-1.54159		-3.70394	-0.143914	0.253685	-2.73039
01049	1049	DeKalb County, Alabama	Alabama	AL	DeKalb	DeKalb County, AL		-0.554269	-0.554269	-0.542921		0.0520009	-0.877244	-0.403822	-0.443115
01051	1051	Elmore County, Alabama	Alabama	AL	Elmore	Elmore County, AL		-0.248712	-0.248712	-0.253963		-0.0764048	-0.969378	0.380742	-0.155979
01053	1053	Escambia County, Alabama	Alabama	AL	Escambia	Escambia County, AL							-0.434818	-0.385598	-1.22757
01055	1055	Etowah County, Alabama	Alabama	AL	Etowah	Etowah County, AL		-1.00566	-1.00566	-0.549779		-0.633447	-0.750582	0.0782962	-1.54311
01057	1057	Fayette County, Alabama	Alabama	AL	Fayette	Fayette County, AL		0.698528	0.698528	0.713502		0.719638	0.220362	0.544756	0.344958
01059	1059	Franklin County, Alabama	Alabama	AL	Franklin	Franklin County, AL		-0.585685	-0.585685	-0.519861		-0.320408	-0.686934	-0.198569	-0.515931
01061	1061	Geneva County, Alabama	Alabama	AL	Geneva	Geneva County, AL		-0.667424	-0.667424	-0.595186		-0.855204	-0.593592	0.0407354	-0.501471
01063	1063	Greene County, Alabama	Alabama	AL	Greene	Greene County, AL		-2.55941	-2.55941	-1.54337		-3.65932	-0.269368	0.324861	-3.31034
01065	1065	Hale County, Alabama	Alabama	AL	Hale	Hale County, AL		-0.492529	-0.492529	-0.652942		-2.00581	0.0039829	0.404605	0.265944
01067	1067	Henry County, Alabama	Alabama	AL	Henry	Henry County, AL		0.0034978	0.0034978	0.0236792		0.794821	-0.808762	0.0193412	-0.169923
01069	1069	Houston County, Alabama	Alabama	AL	Houston	Houston County, AL		-1.01613	-1.01613	-0.917633		-1.21504	-0.864526	-0.0443088	-0.745743
01071	1071	Jackson County, Alabama	Alabama	AL	Jackson	Jackson County, AL		-0.464715	-0.464715	-0.352703		0.17364	-0.790577	-0.205926	-0.597011
01073	1073	Jefferson County, Alabama	Alabama	AL	Jefferson	Jefferson County, AL		-1.47654	-1.47654	-0.499387		-1.10131	-0.562113	0.42583	-2.84761
01075	1075	Lamar County, Alabama	Alabama	AL	Lamar	Lamar County, AL		0.727997	0.727997	0.731331		0.489954	0.206435	0.798605	0.429653
01077	1077	Lauderdale County, Alabama	Alabama	AL	Lauderdale	Lauderdale County, AL		0.140056	0.140056	0.217907		0.213929	0.385754	-0.159726	-0.117247
01079	1079	Lawrence County, Alabama	Alabama	AL	Lawrence	Lawrence County, AL		-0.025699	-0.025699	-0.0443874		0.713903	-1.01179	0.139042	-0.095557
01081	1081	Lee County, Alabama	Alabama	AL	Lee	Lee County, AL		-0.616332	-0.616332	-0.753446		-0.18161	-1.10151	-0.417254	-0.151332
01083	1083	Limestone County, Alabama	Alabama	AL	Limestone	Limestone County, AL		-0.0102983	-0.0102983	-0.292896		0.189046	-1.10634	0.190034	0.527258
01085	1085	Lowndes County, Alabama	Alabama	AL	Lowndes	Lowndes County, AL		-1.50005	-1.50005	-0.846894		-3.17648	-0.0929849	1.14476	-1.88809
01087	1087	Macon County, Alabama	Alabama	AL	Macon	Macon County, AL		-2.07874	-2.07874	-1.31072		-3.28602	0.118503	0.109008	-2.53672
01089	1089	Madison County, Alabama	Alabama	AL	Madison	Madison County, AL		-0.791857	-0.791857	-0.200257		-0.0233145	-0.95666	0.430622	-1.7471
01091	1091	Marengo County, Alabama	Alabama	AL	Marengo	Marengo County, AL		-1.25797	-1.25797	-0.882563		-2.83261	-0.11117	0.782173	-1.21828
01093	1093	Marion County, Alabama	Alabama	AL	Marion	Marion County, AL		-0.200325	-0.200325	-0.17969		0.188507	-0.534203	-0.102659	-0.228796
01095	1095	Marshall County, Alabama	Alabama	AL	Marshall	Marshall County, AL		-0.336876	-0.336876	-0.537662		-0.136679	-0.904522	-0.199852	0.170405
01097	1097	Mobile County, Alabama	Alabama	AL	Mobile	Mobile County, AL		-1.19165	-1.19165	-0.759489		-1.0043	-0.783326	0.0140411	-1.57203
01099	1099	Monroe County, Alabama	Alabama	AL	Monroe	Monroe County, AL		-1.15596	-1.15596	-0.83827		-1.47008	-0.341476	-0.133636	-1.25391
01101	1101	Montgomery County, Alabama	Alabama	AL	Montgomery	Montgomery County, AL		-1.0266	-1.0266	-0.843728		-1.76313	-0.453636	0.219294	-0.838184
01103	1103	Morgan County, Alabama	Alabama	AL	Morgan	Morgan County, AL		0.0320112	0.0320112	-0.127251		0.370806	-0.864526	0.142721	0.278339
01105	1105	Perry County, Alabama	Alabama	AL	Perry	Perry County, AL		-2.34958	-2.34958	-2.25226		-4.92633	-0.38268	0.122004	-1.12687
01107	1107	Pickens County, Alabama	Alabama	AL	Pickens	Pickens County, AL		-0.545908	-0.545908	-0.704742		-1.42576	-0.0578234	-0.161613	0.125475
01109	1109	Pike County, Alabama	Alabama	AL	Pike	Pike County, AL		-1.23146	-1.23146	-1.06062		-1.29717	-0.499674	-0.594191	-1.04682
01111	1111	Randolph County, Alabama	Alabama	AL	Randolph	Randolph County, AL		-0.126218	-0.126218	-0.292315		-0.630996	-0.229948	0.12244	0.324817
01113	1113	Russell County, Alabama	Alabama	AL	Russell	Russell County, AL		-1.45605	-1.45605	-1.38418		-1.26803	-0.963911	-0.852058	-1.01222
01115	1115	St. Clair County, Alabama	Alabama	AL	St. Clair	St. Clair County, AL		0.180617	0.180617	-0.019889		1.08896	-1.12453	-0.0430262	0.35632
01117	1117	Shelby County, Alabama	Alabama	AL	Shelby	Shelby County, AL		0.546883	0.546883	0.478843		1.29496	-1.14029	0.798605	0.336695
01119	1119	Sumter County, Alabama	Alabama	AL	Sumter	Sumter County, AL		-1.55631	-1.55631	-1.27063		-3.02969	0.356693	-0.256072	-1.24668
01121	1121	Talladega County, Alabama	Alabama	AL	Talladega	Talladega County, AL		-0.920715	-0.920715	-0.861566		-0.983408	-0.828156	-0.170592	-0.637293
01123	1123	Tallapoosa County, Alabama	Alabama	AL	Tallapoosa	Tallapoosa County, AL		-1.02169	-1.02169	-0.701443		-1.17384	-0.532994	0.0543367	-1.20278
01125	1125	Tuscaloosa County, Alabama	Alabama	AL	Tuscaloosa	Tuscaloosa County, AL		-0.862419	-0.862419	-0.697235		-0.527031	-0.890595	-0.187703	-0.877949
01127	1127	Walker County, Alabama	Alabama	AL	Walker	Walker County, AL		-0.805256	-0.805256	-0.594647		-0.869489	-0.570573	0.0335476	-0.875367
01129	1129	Washington County, Alabama	Alabama	AL	Washington	Washington County, AL		-0.290175	-0.290175	-0.298065		-0.723788	-0.0966104	0.0717858	-0.0976227
01131	1131	Wilcox County, Alabama	Alabama	AL	Wilcox	Wilcox County, AL		-1.0802	-1.0802	-0.821538		-2.70273	0.477945	0.251797	-0.894992
01133	1133	Winston County, Alabama	Alabama	AL	Winston	Winston County, AL		-0.367855	-0.367855	-0.528089		0.126814	-0.65724	-0.641505	0.0149591
02013	2013	Aleutians East Borough, Alaska	Alaska	AK	Aleutians East	Aleutians East Borough, AK		-0.570201		-0.570201		-1.14823	0.218069	-0.388586
02016	2016	Aleutians West Census Area, Alaska	Alaska	AK	Aleutians West	Aleutians West Census Area, AK		-0.0111955	-0.0111955	0.0934087		-0.0833421	0.578663	-0.323048	-0.238608
02020	2020	Anchorage Municipality, Alaska	Alaska	AK	Anchorage	Anchorage Borough, AK		-0.552762	-0.552762	0.739222		0.310041	0.730761	0.496173	-3.0516
02050	2050	Bethel Census Area, Alaska	Alaska	AK	Bethel	Bethel Census Area, AK		-0.236652		-0.236652		-0.823929	0.533833	-0.290279
02060	2060	Bristol Bay Borough, Alaska	Alaska	AK	Bristol Bay	Bristol Bay Borough, AK						-1.23798	3.60049		0.919745
02068	2068	Denali Borough, Alaska	Alaska	AK	Denali	Denali Borough, AK		1.20338		1.20338		1.2277	2.15564	-0.683505
02070	2070	Dillingham Census Area, Alaska	Alaska	AK	Dillingham	Dillingham Census Area, AK		-2.79504	-2.79504	0.420578		-0.427324	1.569	-0.25751	-8.41835
02090	2090	Fairbanks North Star Borough, Alaska	Alaska	AK	Fairbanks North Star	Fairbanks North Star Borough, AK		0.828442		0.828442		0.884109	0.690766	0.201253
02100	2100	Haines Borough, Alaska	Alaska	AK	Haines	Haines Borough, AK		2.08466	2.08466	2.52682		1.63296	4.37381	-0.388586	0.266977
02105	2105	Hoonah-Angoon Census Area, Alaska	Alaska	AK	Hoonah-Angoon	Hoonah-Angoon Census Area, AK		0.355031		0.355031		-1.37215	2.74113	-0.617968
02110	2110	Juneau City and Borough, Alaska	Alaska	AK	Juneau	Juneau Borough, AK		0.471193	0.471193	1.1212		0.213434	1.60105	0.56171	-1.02926
02122	2122	Kenai Peninsula Borough, Alaska	Alaska	AK	Kenai Peninsula	Kenai Peninsula Borough, AK		0.648809		0.648809		0.495424	1.10229	-0.191973
02130	2130	Ketchikan Gateway Borough, Alaska	Alaska	AK	Ketchikan Gateway	Ketchikan Gateway Borough, AK		0.277119	0.277119	0.691967		-0.354688	1.38289	0.397866	-0.609405
02150	2150	Kodiak Island Borough, Alaska	Alaska	AK	Kodiak Island	Kodiak Island Borough, AK		1.13787		1.13787		0.62571	1.3429	0.463404
02158	2158	Kusilvak Census Area, Alaska	Alaska	AK	Kusilvak	Kusilvak Census Area, AK		-0.512156	-0.512156	-1.18499		-1.85589	0.405962	-1.17504	1.22072
02164	2164	Lake and Peninsula Borough, Alaska	Alaska	AK	Lake and Peninsula	Lake and Peninsula Borough, AK						-1.97662	1.99992
02170	2170	Matanuska-Susitna Borough, Alaska	Alaska	AK	Matanuska-Susitna	Matanuska-Susitna Borough, AK		0.406494		0.406494		0.666995	0.361075	-0.159204
02180	2180	Nome Census Area, Alaska	Alaska	AK	Nome	Nome Census Area, AK		-0.291116		-0.291116		-1.36838	0.908986	-0.25751
02185	2185	North Slope Borough, Alaska	Alaska	AK	North Slope	North Slope Borough, AK		-1.45634	-1.45634	-0.582591		-0.783753	0.193209	-0.716274	-2.70611
02188	2188	Northwest Arctic Borough, Alaska	Alaska	AK	Northwest Arctic	Northwest Arctic Borough, AK		-0.502946		-0.502946		-1.47486	0.542925	-0.25751
02195	2195	Petersburg Borough, Alaska	Alaska	AK	Petersburg	Petersburg Borough, AK						-0.220802	0.521115
02198	2198	Prince of Wales-Hyder Census Area, Alaska	Alaska	AK	Prince of Wales-Hyder	Prince of Wales-Hyder Census Area, AK						-1.34214	1.56779
02220	2220	Sitka City and Borough, Alaska	Alaska	AK	Sitka	Sitka Borough, AK		1.16801	1.16801	1.14504		0.286951	2.01258	0.168484	0.792703
02230	2230	Skagway Municipality, Alaska	Alaska	AK	Skagway	Skagway Municpality, AK		1.53279		1.53279		-0.317429	4.25262	-0.55243
02240	2240	Southeast Fairbanks Census Area, Alaska	Alaska	AK	Southeast Fairbanks	Southeast Fairbanks Census Area, AK		0.50757		0.50757		0.520417	1.83988	-1.17443
02261	2261	Valdez-Cordova Census Area, Alaska	Alaska	AK	Valdez-Cordova	Valdez-Cordova Census Area, AK		1.45327	1.45327	2.12879		1.67914	3.05016	-0.0275213	-0.63471
02275	2275	Wrangell City and Borough, Alaska	Alaska	AK	Wrangell	Wrangell City and Borough, AK						-1.64468
02282	2282	Yakutat City and Borough, Alaska	Alaska	AK	Yakutat	Yakutat Borough, AK							2.43624	-0.519054
02290	2290	Yukon-Koyukuk Census Area, Alaska	Alaska	AK	Yukon-Koyukuk	Yukon-Koyukuk Census Area, AK						-1.55481	1.87205
04001	4001	Apache County, Arizona	Arizona	AZ	Apache	Apache County, AZ		-1.76209	-1.76209	-2.59516		-2.00625	-1.13888	-2.48837	0.667727
04003	4003	Cochise County, Arizona	Arizona	AZ	Cochise	Cochise County, AZ		-1.28281	-1.28281	-1.17822		-0.189682	-0.807986	-1.53932	-1.13513
04005	4005	Coconino County, Arizona	Arizona	AZ	Coconino	Coconino County, AZ		-1.25314	-1.25314	-1.45254		-0.414407	-0.884352	-1.82513	-0.474617
04007	4007	Gila County, Arizona	Arizona	AZ	Gila	Gila County, AZ		-1.5856	-1.5856	-1.81223		-1.24884	-0.721319	-1.95857	-0.53349
04009	4009	Graham County, Arizona	Arizona	AZ	Graham	Graham County, AZ		-1.54316	-1.54316	-1.62004		-0.248775	-1.01222	-2.19571	-0.957996
04011	4011	Greenlee County, Arizona	Arizona	AZ	Greenlee	Greenlee County, AZ		-1.95839	-1.95839	-1.71627		-0.164547	-0.938274	-2.53353	-1.91391
04012	4012	La Paz County, Arizona	Arizona	AZ	La Paz	La Paz County, AZ		-1.92217	-1.92217	-2.30542		-0.61188	-0.819496	-3.43719	-0.584617
04013	4013	Maricopa County, Arizona	Arizona	AZ	Maricopa	Maricopa County, AZ		-1.28715	-1.28715	-1.33997		-0.195137	-1.36436	-1.35412	-0.81133
04015	4015	Mohave County, Arizona	Arizona	AZ	Mohave	Mohave County, AZ		-1.59253	-1.59253	-2.21637		-1.16269	-1.33587	-2.29335	0.245804
04017	4017	Navajo County, Arizona	Arizona	AZ	Navajo	Navajo County, AZ		-1.91351	-1.91351	-2.27486		-1.36787	-1.00313	-2.53278	-0.486495
04019	4019	Pima County, Arizona	Arizona	AZ	Pima	Pima County, AZ		-1.47315	-1.47315	-1.43807		-0.604698	-1.20921	-1.32921	-1.0587
04021	4021	Pinal County, Arizona	Arizona	AZ	Pinal	Pinal County, AZ		-1.25769	-1.25769	-1.83601		0.0616118	-1.56859	-2.40228	0.206038
04023	4023	Santa Cruz County, Arizona	Arizona	AZ	Santa Cruz	Santa Cruz County, AZ		-0.694142	-0.694142	-1.28598		-0.249792	-1.08496	-1.45111	0.695098
04025	4025	Yavapai County, Arizona	Arizona	AZ	Yavapai	Yavapai County, AZ		-0.698242	-0.698242	-0.858846		0.128857	-0.853449	-1.13462	-0.227247
04027	4027	Yuma County, Arizona	Arizona	AZ	Yuma	Yuma County, AZ		-1.39328	-1.39328	-1.59572		0.283804	-1.51041	-2.16659	-0.674476
05001	5001	Arkansas County, Arkansas	Arkansas	AR	Arkansas	Arkansas County, AR		-1.19737	-1.19737	-0.937623		-0.975579	-0.0890021	-1.00702	-1.26321
05003	5003	Ashley County, Arkansas	Arkansas	AR	Ashley	Ashley County, AR		-0.0027922	-0.0027922	0.0250218		0.788358	-0.105346	-0.614771	-0.209688
05005	5005	Baxter County, Arkansas	Arkansas	AR	Baxter	Baxter County, AR		0.13087	0.13087	-0.139246		-0.0306586	-0.595076	0.23054	0.631061
05007	5007	Benton County, Arkansas	Arkansas	AR	Benton	Benton County, AR		0.117955	0.117955	0.0608263		1.2173	-1.20053	0.0755021	0.0077291
05009	5009	Boone County, Arkansas	Arkansas	AR	Boone	Boone County, AR		-0.186384	-0.186384	0.035141		0.371996	-0.413859	0.0591686	-0.648138
05011	5011	Bradley County, Arkansas	Arkansas	AR	Bradley	Bradley County, AR		-1.12539	-1.12539	-1.39307		-1.77994	-0.0495821	-1.24848	-0.0361675
05013	5013	Calhoun County, Arkansas	Arkansas	AR	Calhoun	Calhoun County, AR		-0.810991	-0.810991	-1.18569		-1.35013	-0.305957	-0.977454	0.344958
05015	5015	Carroll County, Arkansas	Arkansas	AR	Carroll	Carroll County, AR		-0.156372	-0.156372	-0.262893		0.452741	-0.627188	-0.422206	0.0118604
05017	5017	Chicot County, Arkansas	Arkansas	AR	Chicot	Chicot County, AR		-1.29247	-1.29247	-1.09449		-1.43086	-0.378697	-0.654052	-1.12687
05019	5019	Clark County, Arkansas	Arkansas	AR	Clark	Clark County, AR		-0.539808	-0.539808	-0.545306		-0.602234	0.0261507	-0.650071	-0.314524
05021	5021	Clay County, Arkansas	Arkansas	AR	Clay	Clay County, AR		-0.522412	-0.522412	-0.854194		-0.643785	-0.593235	-0.673358	0.365615
05023	5023	Cleburne County, Arkansas	Arkansas	AR	Cleburne	Cleburne County, AR		-0.0233638	-0.0233638	-0.0652668		0.463637	-0.693252	0.0290667	-0.0149939
05025	5025	Cleveland County, Arkansas	Arkansas	AR	Cleveland	Cleveland County, AR		-0.15992	-0.15992	-0.659941		-0.93701	-0.228383	-0.351168	1.00805
05027	5027	Columbia County, Arkansas	Arkansas	AR	Columbia	Columbia County, AR		-0.981209	-0.981209	-1.25905		-0.427551	-0.386581	-1.87589	-0.128608
05029	5029	Conway County, Arkansas	Arkansas	AR	Conway	Conway County, AR		-0.34501	-0.34501	-0.477695		-0.323277	-0.377488	-0.393218	0.0464613
05031	5031	Craighead County, Arkansas	Arkansas	AR	Craighead	Craighead County, AR		-1.01496	-1.01496	-1.00662		-0.60921	-1.09689	-0.553115	-0.664147
05033	5033	Crawford County, Arkansas	Arkansas	AR	Crawford	Crawford County, AR		-0.609443	-0.609443	-0.642597		0.136159	-1.01143	-0.558413	-0.407481
05035	5035	Crittenden County, Arkansas	Arkansas	AR	Crittenden	Crittenden County, AR		-3.54847	-3.54847	-1.79826		-2.06354	-1.17326	-0.790292	-5.74272
05037	5037	Cross County, Arkansas	Arkansas	AR	Cross	Cross County, AR		-0.722712	-0.722712	-0.280225		0.0326666	-0.514452	-0.185434	-1.42485
05039	5039	Dallas County, Arkansas	Arkansas	AR	Dallas	Dallas County, AR		-0.627249	-0.627249	-0.374661		0.0247739	0.0770803	-0.91023	-0.996212
05041	5041	Desha County, Arkansas	Arkansas	AR	Desha	Desha County, AR		-1.89228	-1.89228	-1.31639		-2.28363	0.208577	-0.879351	-2.19278
05043	5043	Drew County, Arkansas	Arkansas	AR	Drew	Drew County, AR		-0.996801	-0.996801	-0.926006		-0.762134	-0.128998	-1.13742	-0.776212
05045	5045	Faulkner County, Arkansas	Arkansas	AR	Faulkner	Faulkner County, AR		-0.424195	-0.424195	-0.440445		0.488232	-1.20053	-0.290052	-0.355838
05047	5047	Franklin County, Arkansas	Arkansas	AR	Franklin	Franklin County, AR		-0.311635	-0.311635	-0.283357		0.903742	-0.839308	-0.672411	-0.440533
05049	5049	Fulton County, Arkansas	Arkansas	AR	Fulton	Fulton County, AR		-0.232051	-0.232051	-0.507503		0.154543	-0.431411	-0.830822	0.332047
05051	5051	Garland County, Arkansas	Arkansas	AR	Garland	Garland County, AR		-0.92532	-0.92532	-0.61495		-0.594105	-0.787803	-0.054932	-1.20227
05053	5053	Grant County, Arkansas	Arkansas	AR	Grant	Grant County, AR		-0.20844	-0.20844	-0.383725		0.383245	-0.715063	-0.524867	0.122377
05055	5055	Greene County, Arkansas	Arkansas	AR	Greene	Greene County, AR		-0.592895	-0.592895	-0.651786		0.196192	-1.04234	-0.602387	-0.353772
05057	5057	Hempstead County, Arkansas	Arkansas	AR	Hempstead	Hempstead County, AR		-1.66622	-1.66622	-1.22977		-1.05256	-0.774452	-0.904393	-1.9294
05059	5059	Hot Spring County, Arkansas	Arkansas	AR	Hot Spring	Hot Spring County, AR		-0.608547	-0.608547	-1.15946		-0.0691341	-0.841725	-1.57806	0.640873
05061	5061	Howard County, Arkansas	Arkansas	AR	Howard	Howard County, AR		-0.749001	-0.749001	-1.08022		-1.41299	-0.210198	-0.795016	0.313972
05063	5063	Independence County, Arkansas	Arkansas	AR	Independence	Independence County, AR		-1.02819	-1.02819	-0.678781		-0.441693	-0.492641	-0.590001	-1.39128
05065	5065	Izard County, Arkansas	Arkansas	AR	Izard	Izard County, AR		0.155351	0.155351	-0.037778		0.871573	-0.0756511	-0.843477	0.328432
05067	5067	Jackson County, Arkansas	Arkansas	AR	Jackson	Jackson County, AR		-1.54631	-1.54631	-1.35709		-1.84066	-0.305957	-0.887149	-1.23274
05069	5069	Jefferson County, Arkansas	Arkansas	AR	Jefferson	Jefferson County, AR		-2.31124	-2.31124	-1.34998		-1.97976	-0.538104	-0.53651	-3.29484
05071	5071	Johnson County, Arkansas	Arkansas	AR	Johnson	Johnson County, AR		-0.154289	-0.154289	-0.428597		0.932569	-0.954461	-0.887384	0.271109
05073	5073	Lafayette County, Arkansas	Arkansas	AR	Lafayette	Lafayette County, AR		-1.46656	-1.46656	-1.85417		-2.649	-0.735665	-0.780909	0.112048
05075	5075	Lawrence County, Arkansas	Arkansas	AR	Lawrence	Lawrence County, AR		-0.0350114	-0.0350114	-0.36661		0.443244	-0.32535	-0.899736	0.538103
05077	5077	Lee County, Arkansas	Arkansas	AR	Lee	Lee County, AR		-1.14595	-1.14595	-1.69365		-1.49852	-0.688994	-1.52488	0.469934
05079	5079	Lincoln County, Arkansas	Arkansas	AR	Lincoln	Lincoln County, AR		-0.665416	-0.665416	-1.25458		0.206541	-0.986573	-1.88459	0.630544
05081	5081	Little River County, Arkansas	Arkansas	AR	Little River	Little River County, AR		-0.285214	-0.285214	-0.418831		0.0237775	-0.362929	-0.596917	0.0335506
05083	5083	Logan County, Arkansas	Arkansas	AR	Logan	Logan County, AR		-0.224881	-0.224881	-0.348583		0.227511	-0.161109	-0.820699	0.0185741
05085	5085	Lonoke County, Arkansas	Arkansas	AR	Lonoke	Lonoke County, AR		-0.326292	-0.326292	-0.351812		0.897185	-1.24174	-0.437698	-0.332599
05087	5087	Madison County, Arkansas	Arkansas	AR	Madison	Madison County, AR		0.236989	0.236989	0.276948		1.57561	-0.713854	-0.250734	-0.169407
05089	5089	Marion County, Arkansas	Arkansas	AR	Marion	Marion County, AR		-0.824374	-0.824374	-0.853299		-0.719102	-0.654465	-0.548388	-0.442082
05091	5091	Miller County, Arkansas	Arkansas	AR	Miller	Miller County, AR		-1.82745	-1.82745	-1.06815		-0.687807	-1.15749	-0.552338	-2.73607
05093	5093	Mississippi County, Arkansas	Arkansas	AR	Mississippi	Mississippi County, AR		-2.59941	-2.59941	-1.77301		-2.12608	-0.812031	-1.0133	-3.21325
05095	5095	Monroe County, Arkansas	Arkansas	AR	Monroe	Monroe County, AR		-1.30705	-1.30705	-1.50674		-2.88994	0.136469	-0.65827	-0.122412
05097	5097	Montgomery County, Arkansas	Arkansas	AR	Montgomery	Montgomery County, AR		-0.032772	-0.032772	-0.442593		0.568654	-0.436878	-1.06381	0.675474
05099	5099	Nevada County, Arkansas	Arkansas	AR	Nevada	Nevada County, AR		-0.392119	-0.392119	-0.639224		-0.0165897	-0.42111	-0.954541	0.184865
05101	5101	Newton County, Arkansas	Arkansas	AR	Newton	Newton County, AR		-0.0138497	-0.0138497	0.0017143		0.56224	-0.18597	-0.386568	-0.152881
05103	5103	Ouachita County, Arkansas	Arkansas	AR	Ouachita	Ouachita County, AR		-0.904986	-0.904986	-0.771179		-1.23719	0.0085986	-0.525271	-0.754006
05105	5105	Perry County, Arkansas	Arkansas	AR	Perry	Perry County, AR		-0.53642	-0.53642	-0.412835		0.835678	-1.09022	-0.64494	-0.777762
05107	5107	Phillips County, Arkansas	Arkansas	AR	Phillips	Phillips County, AR		-3.68062	-3.68062	-2.17555		-3.3778	-0.549613	-0.951975	-5.15451
05109	5109	Pike County, Arkansas	Arkansas	AR	Pike	Pike County, AR		0.118735	0.118735	-0.194146		0.744512	-0.204731	-0.929163	0.561859
05111	5111	Poinsett County, Arkansas	Arkansas	AR	Poinsett	Poinsett County, AR		-1.44747	-1.44747	-1.53432		-1.80656	-0.642323	-0.969594	-0.611471
05113	5113	Polk County, Arkansas	Arkansas	AR	Polk	Polk County, AR		-0.233269	-0.233269	-0.304414		0.0744107	-0.29203	-0.47492	-0.0609563
05115	5115	Pope County, Arkansas	Arkansas	AR	Pope	Pope County, AR		-0.408386	-0.408386	-0.514311		0.129852	-0.79022	-0.494799	-0.118796
05117	5117	Prairie County, Arkansas	Arkansas	AR	Prairie	Prairie County, AR		-0.509969	-0.509969	-0.959608		-0.731102	-0.514452	-0.881106	0.619183
05119	5119	Pulaski County, Arkansas	Arkansas	AR	Pulaski	Pulaski County, AR		-1.99955	-1.99955	-0.697581		-1.1044	-0.561756	0.0264674	-3.87893
05121	5121	Randolph County, Arkansas	Arkansas	AR	Randolph	Randolph County, AR		-0.619223	-0.619223	-1.06726		-0.566634	-0.541729	-1.22122	0.506601
05123	5123	St. Francis County, Arkansas	Arkansas	AR	St. Francis	St. Francis County, AR		-2.11532	-2.11532	-1.95511		-2.05186	-0.879304	-1.38725	-1.55034
05125	5125	Saline County, Arkansas	Arkansas	AR	Saline	Saline County, AR		-0.218558	-0.218558	-0.138055		0.594677	-1.26902	0.290542	-0.407481
05127	5127	Scott County, Arkansas	Arkansas	AR	Scott	Scott County, AR		-0.532332	-0.532332	-0.702379		-0.236068	-0.127156	-1.15524	-0.0433976
05129	5129	Searcy County, Arkansas	Arkansas	AR	Searcy	Searcy County, AR		0.874136	0.874136	0.817154		1.96704	0.186766	-0.327678	0.406413
05131	5131	Sebastian County, Arkansas	Arkansas	AR	Sebastian	Sebastian County, AR		-1.15514	-1.15514	-0.657601		-0.211533	-0.970229	-0.316173	-1.80288
05133	5133	Sevier County, Arkansas	Arkansas	AR	Sevier	Sevier County, AR		-0.430477	-0.430477	-0.812845		0.0440413	-0.783545	-1.02953	0.422423
05135	5135	Sharp County, Arkansas	Arkansas	AR	Sharp	Sharp County, AR		0.292962	0.292962	-0.0815474		0.143678	0.0019231	-0.353462	0.910449
05137	5137	Stone County, Arkansas	Arkansas	AR	Stone	Stone County, AR		-0.0658225	-0.0658225	-0.162438		0.332792	-0.320516	-0.391664	0.0717664
05139	5139	Union County, Arkansas	Arkansas	AR	Union	Union County, AR		-0.882015	-0.882015	-0.304333		-0.614775	-0.178086	0.0362206	-1.70992
05141	5141	Van Buren County, Arkansas	Arkansas	AR	Van Buren	Van Buren County, AR		-0.449883	-0.449883	-0.56084		-0.176191	-0.327192	-0.738994	-0.101754
05143	5143	Washington County, Arkansas	Arkansas	AR	Washington	Washington County, AR		-0.402274	-0.402274	-0.130844		0.828121	-1.03629	-0.115779	-0.967808
05145	5145	White County, Arkansas	Arkansas	AR	White	White County, AR		-0.303744	-0.303744	-0.546988		0.390184	-0.85991	-0.729716	0.187447
05147	5147	Woodruff County, Arkansas	Arkansas	AR	Woodruff	Woodruff County, AR		-0.628126	-0.628126	-1.05525		-1.19969	-0.304748	-0.848371	0.559793
05149	5149	Yell County, Arkansas	Arkansas	AR	Yell	Yell County, AR		-0.826486	-0.826486	-0.999297		-0.382602	-0.546563	-1.24325	-0.221566
06001	6001	Alameda County, California	California	CA	Alameda	Alameda County, CA		-0.990632	-0.990632	-0.174784		0.622475	-0.795027	-0.241735	-2.45255
06003	6003	Alpine County, California	California	CA	Alpine	Alpine County, CA		-0.90147	-0.90147	-0.483182		-0.441548	0.716462	-1.29817	-1.46771
06005	6005	Amador County, California	California	CA	Amador	Amador County, CA		-0.165328	-0.165328	-0.192759		0.583209	-0.613809	-0.408685	-0.173022
06007	6007	Butte County, California	California	CA	Butte	Butte County, CA		-0.568004	-0.568004	-0.64693		0.0338941	-0.815629	-0.654807	-0.274759
06009	6009	Calaveras County, California	California	CA	Calaveras	Calaveras County, CA		-0.0834827	-0.0834827	-0.140249		0.52696	-0.313814	-0.526091	-0.0532097
06011	6011	Colusa County, California	California	CA	Colusa	Colusa County, CA		-0.0677254	-0.0677254	-0.289261		0.852699	-0.634412	-0.826008	0.236508
06013	6013	Contra Costa County, California	California	CA	Contra Costa	Contra Costa County, CA		-0.258322	-0.258322	-0.103383		0.776118	-0.998055	-0.0486316	-0.622833
06015	6015	Del Norte County, California	California	CA	Del Norte	Del Norte County, CA		-1.48108	-1.48108	-1.10717		-0.64709	-0.661689	-1.12073	-1.73987
06017	6017	El Dorado County, California	California	CA	El Dorado	El Dorado County, CA		0.019125	0.019125	-0.0846844		0.772231	-0.891995	-0.104145	0.0919072
06019	6019	Fresno County, California	California	CA	Fresno	Fresno County, CA		-1.46944	-1.46944	-1.27977		-0.662789	-1.15441	-1.00649	-1.35152
06021	6021	Glenn County, California	California	CA	Glenn	Glenn County, CA		-0.410795	-0.410795	-0.168434		0.631598	-0.568347	-0.444087	-0.897574
06023	6023	Humboldt County, California	California	CA	Humboldt	Humboldt County, CA		-0.766335	-0.766335	-0.778984		-0.677123	-0.333207	-0.728679	-0.447246
06025	6025	Imperial County, California	California	CA	Imperial	Imperial County, CA		-1.22318	-1.22318	-1.47029		-0.458946	-1.27987	-1.46006	-0.338796
06027	6027	Inyo County, California	California	CA	Inyo	Inyo County, CA		-0.556442	-0.556442	-0.138609		-0.530056	0.312248	-0.15136	-1.18006
06029	6029	Kern County, California	California	CA	Kern	Kern County, CA		-1.47047	-1.47047	-1.19125		-0.237708	-1.22168	-1.14496	-1.59889
06031	6031	Kings County, California	California	CA	Kings	Kings County, CA		-1.614	-1.614	-1.58376		-0.328685	-1.26047	-1.82406	-1.20072
06033	6033	Lake County, California	California	CA	Lake	Lake County, CA		-1.60452	-1.60452	-1.36374		-0.947493	-0.759865	-1.28309	-1.51677
06035	6035	Lassen County, California	California	CA	Lassen	Lassen County, CA		-1.0178	-1.0178	-1.00327		0.0289365	-0.594416	-1.57487	-0.80255
06037	6037	Los Angeles County, California	California	CA	Los Angeles	Los Angeles County, CA		-1.04541	-1.04541	-0.940402		-0.353711	-1.07563	-0.666315	-0.921329
06039	6039	Madera County, California	California	CA	Madera	Madera County, CA		-1.63604	-1.63604	-1.23762		-0.496944	-1.15441	-1.06906	-1.91546
06041	6041	Marin County, California	California	CA	Marin	Marin County, CA		0.769891	0.769891	0.812732		0.947621	-0.0295854	0.770795	0.312423
06043	6043	Mariposa County, California	California	CA	Mariposa	Mariposa County, CA		-0.472043	-0.472043	-0.215315		0.107498	-0.0447207	-0.549748	-0.89809
06045	6045	Mendocino County, California	California	CA	Mendocino	Mendocino County, CA		-0.876375	-0.876375	-0.466963		-0.691499	-0.0913918	-0.304202	-1.36443
06047	6047	Merced County, California	California	CA	Merced	Merced County, CA		-1.7046	-1.7046	-1.32834		-0.591008	-1.21259	-1.11587	-1.90565
06049	6049	Modoc County, California	California	CA	Modoc	Modoc County, CA		-0.896813	-0.896813	-0.179989		0.523425	0.0522471	-0.937913	-2.19588
06051	6051	Mono County, California	California	CA	Mono	Mono County, CA							-0.17685	-1.99995	-0.0433976
06053	6053	Monterey County, California	California	CA	Monterey	Monterey County, CA		-0.861419	-0.861419	-0.713603		-0.0099337	-0.950175	-0.627943	-0.929592
06055	6055	Napa County, California	California	CA	Napa	Napa County, CA		-0.0562588	-0.0562588	0.100253		0.815977	-0.601091	-0.0340188	-0.492692
06057	6057	Nevada County, California	California	CA	Nevada	Nevada County, CA		-0.0040402	-0.0040402	0.171083		0.514705	-0.311396	0.113797	-0.447246
06059	6059	Orange County, California	California	CA	Orange	Orange County, CA		-0.0771578	-0.0771578	-0.276099		0.760377	-1.08472	-0.305553	0.214301
06061	6061	Placer County, California	California	CA	Placer	Placer County, CA		0.324261	0.324261	0.168223		1.15369	-0.891995	0.0681359	0.358902
06063	6063	Plumas County, California	California	CA	Plumas	Plumas County, CA		-0.438451	-0.438451	0.0370656		0.169515	0.448002	-0.543572	-1.32828
06065	6065	Riverside County, California	California	CA	Riverside	Riverside County, CA		-0.794073	-0.794073	-1.00619		0.172286	-1.29805	-1.06592	-0.19213
06067	6067	Sacramento County, California	California	CA	Sacramento	Sacramento County, CA		-1.10577	-1.10577	-0.77321		-0.263459	-0.901087	-0.567367	-1.43466
06069	6069	San Benito County, California	California	CA	San Benito	San Benito County, CA		-0.613655	-0.613655	-0.50912		0.276876	-1.07563	-0.354756	-0.703396
06071	6071	San Bernardino County, California	California	CA	San Bernardino	San Bernardino County, CA		-1.21652	-1.21652	-1.21887		-0.282098	-1.26957	-1.11759	-0.845414
06073	6073	San Diego County, California	California	CA	San Diego	San Diego County, CA		-0.520676	-0.520676	-0.480571		0.429194	-1.03684	-0.468249	-0.534007
06075	6075	San Francisco County, California	California	CA	San Francisco	San Francisco County, CA		-1.04891	-1.04891	-0.0606158		0.506037	-0.377461	-0.287834	-2.82799
06077	6077	San Joaquin County, California	California	CA	San Joaquin	San Joaquin County, CA		-1.67409	-1.67409	-0.910911		0.0978045	-1.14411	-0.946926	-2.76292
06079	6079	San Luis Obispo County, California	California	CA	San Luis Obispo	San Luis Obispo County, CA		-0.120462	-0.120462	0.109994		0.845007	-0.593207	-0.0473829	-0.691518
06081	6081	San Mateo County, California	California	CA	San Mateo	San Mateo County, CA		0.144478	0.144478	0.0599406		1.10901	-0.929573	-0.0771822	0.0919072
06083	6083	Santa Barbara County, California	California	CA	Santa Barbara	Santa Barbara County, CA		-0.307654	-0.307654	-0.219145		0.271681	-0.639879	-0.160336	-0.45396
06085	6085	Santa Clara County, California	California	CA	Santa Clara	Santa Clara County, CA		0.0839538	0.0839538	0.0375335		1.19905	-0.929573	-0.20296	-0.043914
06087	6087	Santa Cruz County, California	California	CA	Santa Cruz	Santa Cruz County, CA		-0.38178	-0.38178	-0.152846		0.184619	-0.736846	0.140356	-0.767949
06089	6089	Shasta County, California	California	CA	Shasta	Shasta County, CA		-1.17506	-1.17506	-0.454737		-0.0017086	-0.718661	-0.321988	-2.29917
06091	6091	Sierra County, California	California	CA	Sierra	Sierra County, CA		0.0838499	0.0838499	0.465147		-0.347233	1.568	-0.237715	-0.695649
06093	6093	Siskiyou County, California	California	CA	Siskiyou	Siskiyou County, CA		-0.181109	-0.181109	-0.167104		-0.415886	0.292854	-0.293301	-0.122928
06095	6095	Solano County, California	California	CA	Solano	Solano County, CA		-1.10876	-1.10876	-0.915482		-0.322748	-1.06654	-0.651736	-1.14804
06097	6097	Sonoma County, California	California	CA	Sonoma	Sonoma County, CA		-0.282826	-0.282826	-0.11128		0.314702	-0.659272	0.0376612	-0.605274
06099	6099	Stanislaus County, California	California	CA	Stanislaus	Stanislaus County, CA		-1.1948	-1.1948	-0.889036		-0.0067152	-1.13502	-0.817605	-1.48579
06101	6101	Sutter County, California	California	CA	Sutter	Sutter County, CA		-0.49486	-0.49486	-0.553036		0.375186	-1.02775	-0.575264	-0.312458
06103	6103	Tehama County, California	California	CA	Tehama	Tehama County, CA		-1.2133	-1.2133	-0.881835		-0.290336	-0.893203	-0.770797	-1.50903
06105	6105	Trinity County, California	California	CA	Trinity	Trinity County, CA		-0.378279	-0.378279	-0.615501		-0.223222	0.264368	-1.34825	0.190545
06107	6107	Tulare County, California	California	CA	Tulare	Tulare County, CA		-1.29417	-1.29417	-1.23391		-0.253354	-1.16471	-1.26952	-1.03494
06109	6109	Tuolumne County, California	California	CA	Tuolumne	Tuolumne County, CA		-0.119828	-0.119828	-0.276044		0.456686	-0.419874	-0.641779	0.130123
06111	6111	Ventura County, California	California	CA	Ventura	Ventura County, CA		-0.025529	-0.025529	-0.180007		0.500869	-1.03684	0.0771121	0.20862
06113	6113	Yolo County, California	California	CA	Yolo	Yolo County, CA		-0.336291	-0.336291	-0.319391		0.523028	-0.833814	-0.41071	-0.371847
06115	6115	Yuba County, California	California	CA	Yuba	Yuba County, CA		-1.15378	-1.15378	-1.24708		0.330711	-1.04835	-1.92379	-0.730766
08001	8001	Adams County, Colorado	Colorado	CO	Adams	Adams County, CO		0.0044697	0.0044697	0.202958		0.359793	-0.746252	0.713928	-0.447246
08003	8003	Alamosa County, Colorado	Colorado	CO	Alamosa	Alamosa County, CO		0.538833	0.538833	0.93975		1.19128	0.486476	0.339398	-0.622316
08005	8005	Arapahoe County, Colorado	Colorado	CO	Arapahoe	Arapahoe County, CO		0.33344	0.33344	0.566902		0.329435	-0.522622	1.27454	-0.270111
08007	8007	Archuleta County, Colorado	Colorado	CO	Archuleta	Archuleta County, CO		0.705066	0.705066	0.776507		0.444554	0.88344	0.312234	0.265944
08009	8009	Baca County, Colorado	Colorado	CO	Baca	Baca County, CO		1.52231	1.52231	1.78282		0.905787	1.94893	0.967309	0.39815
08011	8011	Bent County, Colorado	Colorado	CO	Bent	Bent County, CO		0.472192	0.472192	0.373065		1.19279	0.137392	-0.491875	0.320686
08013	8013	Boulder County, Colorado	Colorado	CO	Boulder	Boulder County, CO		1.0935	1.0935	1.33518		0.834419	0.105856	1.80725	0.180217
08014	8014	Broomfield County, Colorado	Colorado	CO	Broomfield	Broomfield County, CO		1.56059	1.56059	1.49915		1.71243	-0.485044	1.89587	0.995144
08015	8015	Chaffee County, Colorado	Colorado	CO	Chaffee	Chaffee County, CO		1.33844	1.33844	1.31265		0.922128	1.0295	0.839505	0.847445
08017	8017	Cheyenne County, Colorado	Colorado	CO	Cheyenne	Cheyenne County, CO		2.2868	2.2868	2.55442		1.61977	2.67317	1.23273	0.815426
08019	8019	Clear Creek County, Colorado	Colorado	CO	Clear Creek	Clear Creek County, CO		0.313938	0.313938	0.790738		0.671409	0.0155633	0.931469	-0.837668
08021	8021	Conejos County, Colorado	Colorado	CO	Conejos	Conejos County, CO		1.12123	1.12123	0.913735		1.02269	0.480433	0.442635	1.04059
08023	8023	Costilla County, Colorado	Colorado	CO	Costilla	Costilla County, CO		0.605788	0.605788	0.54424		0.399435	0.858003	-0.0951327	0.461155
08025	8025	Crowley County, Colorado	Colorado	CO	Crowley	Crowley County, CO		-0.853264	-0.853264	-1.39098		-1.80574	0.168295	-1.42027	0.697164
08027	8027	Custer County, Colorado	Colorado	CO	Custer	Custer County, CO		2	2	2.21806		1.88469	2.26706	0.685417	0.664112
08029	8029	Delta County, Colorado	Colorado	CO	Delta	Delta County, CO		1.10114	1.10114	1.06604		0.416605	0.893741	0.914728	0.777727
08031	8031	Denver County, Colorado	Colorado	CO	Denver	Denver County, CO		-0.400365	-0.400365	0.443872		-0.365986	0.0385825	1.13307	-1.92062
08033	8033	Dolores County, Colorado	Colorado	CO	Dolores	Dolores County, CO							0.962855	1.11425	0.928525
08035	8035	Douglas County, Colorado	Colorado	CO	Douglas	Douglas County, CO		1.67855	1.67855	1.71215		2.04994	-0.580803	2.11395	0.842281
08037	8037	Eagle County, Colorado	Colorado	CO	Eagle	Eagle County, CO		0.709059	0.709059	0.643635		1.11127	0.0967631	0.166512	0.447728
08039	8039	Elbert County, Colorado	Colorado	CO	Elbert	Elbert County, CO		1.71517	1.71517	1.62605		1.74246	-0.322011	1.97741	1.15575
08041	8041	El Paso County, Colorado	Colorado	CO	El Paso	El Paso County, CO		0.187533	0.187533	0.547071		0.717465	-0.46565	0.835993	-0.695649
08043	8043	Fremont County, Colorado	Colorado	CO	Fremont	Fremont County, CO		-0.0104251	-0.0104251	-0.0221198		-0.266367	0.0167718	0.119397	0.0387149
08045	8045	Garfield County, Colorado	Colorado	CO	Garfield	Garfield County, CO		0.968962	0.968962	1.05764		1.07965	0.258587	0.886212	0.340827
08047	8047	Gilpin County, Colorado	Colorado	CO	Gilpin	Gilpin County, CO		0.831809	0.831809	1.14891		1.89894	-0.24202	0.79739	-0.336214
08049	8049	Grand County, Colorado	Colorado	CO	Grand	Grand County, CO		0.895462	0.895462	0.771259		0.740349	0.79919	0.114576	0.745708
08051	8051	Gunnison County, Colorado	Colorado	CO	Gunnison	Gunnison County, CO		0.651516	0.651516	0.733067		0.395267	1.05252	0.113698	0.209137
08053	8053	Hinsdale County, Colorado	Colorado	CO	Hinsdale	Hinsdale County, CO							5.34764	0.390127	1.05712
08055	8055	Huerfano County, Colorado	Colorado	CO	Huerfano	Huerfano County, CO							1.37616	0.0699266	-0.903254
08057	8057	Jackson County, Colorado	Colorado	CO	Jackson	Jackson County, CO							3.86222	0.864583	0.763783
08059	8059	Jefferson County, Colorado	Colorado	CO	Jefferson	Jefferson County, CO		0.841383	0.841383	1.03987		0.686332	-0.319594	1.7294	0.113597
08061	8061	Kiowa County, Colorado	Colorado	CO	Kiowa	Kiowa County, CO		1.85316	1.85316	1.97271		0.933735	2.12227	1.16898	0.914064
08063	8063	Kit Carson County, Colorado	Colorado	CO	Kit Carson	Kit Carson County, CO		0.819746	0.819746	1.0515		0.899852	0.836193	0.506551	-0.0392661
08065	8065	Lake County, Colorado	Colorado	CO	Lake	Lake County, CO		0.190511	0.190511	0.207083		0.179906	0.625856	-0.37065	0.0397477
08067	8067	La Plata County, Colorado	Colorado	CO	La Plata	La Plata County, CO		0.776675	0.776675	0.817581		0.633066	0.336161	0.727227	0.364066
08069	8069	Larimer County, Colorado	Colorado	CO	Larimer	Larimer County, CO		1.23504	1.23504	1.50003		1.0097	0.629482	1.50666	0.195193
08071	8071	Las Animas County, Colorado	Colorado	CO	Las Animas	Las Animas County, CO		0.572353	0.572353	0.415488		0.280729	0.606463	-0.0204176	0.651201
08073	8073	Lincoln County, Colorado	Colorado	CO	Lincoln	Lincoln County, CO		0.967715	0.967715	0.947562		0.713481	1.5568	-0.196142	0.577352
08075	8075	Logan County, Colorado	Colorado	CO	Logan	Logan County, CO		-0.0915522	-0.0915522	-0.144867		-0.667731	0.188897	0.0715091	0.122893
08077	8077	Mesa County, Colorado	Colorado	CO	Mesa	Mesa County, CO		0.0083638	0.0083638	0.248367		-0.381039	-0.322011	1.07958	-0.412129
08079	8079	Mineral County, Colorado	Colorado	CO	Mineral	Mineral County, CO		2.4953	2.4953	2.94439		0.0969156	5.53737	0.765827	0.789605
08081	8081	Moffat County, Colorado	Colorado	CO	Moffat	Moffat County, CO		0.849225	0.849225	0.810015		0.711217	0.245869	0.724628	0.565474
08083	8083	Montezuma County, Colorado	Colorado	CO	Montezuma	Montezuma County, CO		0.417419	0.417419	0.427334		0.172344	0.235568	0.439157	0.236508
08085	8085	Montrose County, Colorado	Colorado	CO	Montrose	Montrose County, CO		0.549211	0.549211	0.554173		0.0016459	0.10223	0.970445	0.378526
08087	8087	Morgan County, Colorado	Colorado	CO	Morgan	Morgan County, CO		0.436679	0.436679	0.378528		0.0946515	0.197989	0.443881	0.399183
08089	8089	Otero County, Colorado	Colorado	CO	Otero	Otero County, CO		0.578172	0.578172	0.558931		-0.385248	0.811332	0.677583	0.492657
08091	8091	Ouray County, Colorado	Colorado	CO	Ouray	Ouray County, CO							1.86342	1.0016	1.0566
08093	8093	Park County, Colorado	Colorado	CO	Park	Park County, CO		1.18251	1.18251	1.1867		1.06735	0.200406	1.21198	0.671342
08095	8095	Phillips County, Colorado	Colorado	CO	Phillips	Phillips County, CO		1.48167	1.48167	1.68394		0.200517	1.99618	1.35311	0.601108
08097	8097	Pitkin County, Colorado	Colorado	CO	Pitkin	Pitkin County, CO		0.806958	0.806958	0.74895		-0.612429	1.68583	0.466664	0.753455
08099	8099	Prowers County, Colorado	Colorado	CO	Prowers	Prowers County, CO		0.784533	0.784533	0.68567		0.196717	0.916184	0.319352	0.701812
08101	8101	Pueblo County, Colorado	Colorado	CO	Pueblo	Pueblo County, CO		-0.598409	-0.598409	0.0683335		-0.391628	-0.380192	0.777206	-1.70372
08103	8103	Rio Blanco County, Colorado	Colorado	CO	Rio Blanco	Rio Blanco County, CO		1.12571	1.12571	1.07485		0.897775	0.921651	0.477664	0.744159
08105	8105	Rio Grande County, Colorado	Colorado	CO	Rio Grande	Rio Grande County, CO							1.30405	0.371358	0.476648
08107	8107	Routt County, Colorado	Colorado	CO	Routt	Routt County, CO		1.22871	1.22871	1.31873		1.9219	0.492518	0.450128	0.382657
08109	8109	Saguache County, Colorado	Colorado	CO	Saguache	Saguache County, CO		0.987405	0.987405	1.12901		1.3338	1.19316	-0.0497087	0.179184
08111	8111	San Juan County, Colorado	Colorado	CO	San Juan	San Juan County, CO							6.8768	1.09352	0.026837
08113	8113	San Miguel County, Colorado	Colorado	CO	San Miguel	San Miguel County, CO		1.20634	1.20634	1.14904		0.881498	1.66522	-0.036681	0.797868
08115	8115	Sedgwick County, Colorado	Colorado	CO	Sedgwick	Sedgwick County, CO		1.11145	1.11145	1.41902		-0.75353	2.65982	1.06123	0.258714
08117	8117	Summit County, Colorado	Colorado	CO	Summit	Summit County, CO		0.558186	0.558186	0.448937		1.00122	0.259796	-0.278921	0.434301
08119	8119	Teller County, Colorado	Colorado	CO	Teller	Teller County, CO		0.525719	0.525719	0.604278		0.0261742	0.317976	0.853039	0.205522
08121	8121	Washington County, Colorado	Colorado	CO	Washington	Washington County, CO		1.25085	1.25085	1.48572		0.626343	1.6174	0.91726	0.302094
08123	8123	Weld County, Colorado	Colorado	CO	Weld	Weld County, CO		0.425612	0.425612	0.646923		0.8038	-0.495345	0.988499	-0.258749
08125	8125	Yuma County, Colorado	Colorado	CO	Yuma	Yuma County, CO		1.74984	1.74984	1.72151		1.31002	1.4683	0.921343	1.08242
09001	9001	Fairfield County, Connecticut	Connecticut	CT	Fairfield	Fairfield County, CT		0.515093	0.515093	0.689759		0.71802	-0.130571	0.818659	-0.0960735
09003	9003	Hartford County, Connecticut	Connecticut	CT	Hartford	Hartford County, CT		-0.0409411	-0.0409411	0.0899847		-0.320198	-0.266326	0.653329	-0.246871
09005	9005	Litchfield County, Connecticut	Connecticut	CT	Litchfield	Litchfield County, CT		1.00388	1.00388	0.935517		0.991949	0.0621557	0.896346	0.696647
09007	9007	Middlesex County, Connecticut	Connecticut	CT	Middlesex	Middlesex County, CT		0.931034	0.931034	0.870666		0.72125	-0.0917843	1.14709	0.677023
09009	9009	New Haven County, Connecticut	Connecticut	CT	New Haven	New Haven County, CT		-0.352424	-0.352424	-0.106231		-0.34085	-0.3439	0.344842	-0.701846
09011	9011	New London County, Connecticut	Connecticut	CT	New London	New London County, CT		-0.196477	-0.196477	0.0137628		-0.219537	-0.209354	0.356924	-0.538654
09013	9013	Tolland County, Connecticut	Connecticut	CT	Tolland	Tolland County, CT		0.601854		0.601854		0.78719	-0.469354	0.888212
09015	9015	Windham County, Connecticut	Connecticut	CT	Windham	Windham County, CT		-0.267083		-0.267083		-0.550377	-0.345109	0.206847
10001	10001	Kent County, Delaware	Delaware	DE	Kent	Kent County, DE		-0.66828	-0.66828	-0.30981		-0.189759	-0.658535	0.0847198	-1.17645
10003	10003	New Castle County, Delaware	Delaware	DE	New Castle	New Castle County, DE		-0.519014	-0.519014	0.105275		-0.365604	-0.0949129	0.568256	-1.57358
10005	10005	Sussex County, Delaware	Delaware	DE	Sussex	Sussex County, DE		-0.847157	-0.847157	-0.585332		-0.718912	-0.514896	-0.132815	-1.03494
11001	11001	District of Columbia, District of Columbia	District of Columbia	DC	District of Columbia	District of Columbia, DC		-1.36352	-1.36352	0.892209		-1.92668	3.51374	0.260126	-5.25728
12001	12001	Alachua County, Florida	Florida	FL	Alachua	Alachua County, FL		-0.847379	-0.847379	-0.2875		-0.0538638	-0.871009	0.202773	-1.72386
12003	12003	Baker County, Florida	Florida	FL	Baker	Baker County, FL		-0.725338	-0.725338	-0.743999		0.624352	-1.48251	-0.769326	-0.592363
12005	12005	Bay County, Florida	Florida	FL	Bay	Bay County, FL		-1.00402	-1.00402	-0.659729		-0.349756	-1.27827	0.0842848	-1.35513
12007	12007	Bradford County, Florida	Florida	FL	Bradford	Bradford County, FL		-1.00268	-1.00268	-0.812747		0.022107	-1.25341	-0.580509	-1.11499
12009	12009	Brevard County, Florida	Florida	FL	Brevard	Brevard County, FL		-0.892564	-0.892564	-0.465955		-0.472205	-1.37282	0.672776	-1.40936
12011	12011	Broward County, Florida	Florida	FL	Broward	Broward County, FL		-0.961514	-0.961514	-0.753477		-0.587265	-1.44919	0.262338	-1.00964
12013	12013	Calhoun County, Florida	Florida	FL	Calhoun	Calhoun County, FL		-0.22018	-0.22018	-0.654089		0.609706	-1.12128	-0.903979	0.595427
12015	12015	Charlotte County, Florida	Florida	FL	Charlotte	Charlotte County, FL		-0.450752	-0.450752	-0.646829		-0.37999	-1.45949	0.30297	0.133738
12017	12017	Citrus County, Florida	Florida	FL	Citrus	Citrus County, FL		-0.7461	-0.7461	-0.65989		-0.836253	-1.31585	0.552465	-0.56964
12019	12019	Clay County, Florida	Florida	FL	Clay	Clay County, FL		-0.438546	-0.438546	-0.351947		0.0069598	-1.54737	0.635721	-0.476166
12021	12021	Collier County, Florida	Florida	FL	Collier	Collier County, FL		-0.355227	-0.355227	-0.458427		-0.232026	-1.20738	0.322544	-0.0098296
12023	12023	Columbia County, Florida	Florida	FL	Columbia	Columbia County, FL		-1.78889	-1.78889	-1.34097		-0.920531	-1.20433	-0.854944	-2.05386
12027	12027	DeSoto County, Florida	Florida	FL	DeSoto	DeSoto County, FL		-1.5745	-1.5745	-1.52961		-0.90401	-1.2419	-1.2178	-1.10208
12029	12029	Dixie County, Florida	Florida	FL	Dixie	Dixie County, FL		-1.52043	-1.52043	-1.58942		-1.02096	-1.19402	-1.27841	-0.819076
12031	12031	Duval County, Florida	Florida	FL	Duval	Duval County, FL		-1.40651	-1.40651	-0.809793		-0.908433	-1.1607	0.171253	-2.06212
12033	12033	Escambia County, Florida	Florida	FL	Escambia	Escambia County, FL		-1.61318	-1.61318	-0.85814		-0.875824	-1.2007	0.0806739	-2.53311
12035	12035	Flagler County, Florida	Florida	FL	Flagler	Flagler County, FL		-0.297873	-0.297873	-0.346807		-0.0278662	-1.4401	0.579227	-0.101238
12037	12037	Franklin County, Florida	Florida	FL	Franklin	Franklin County, FL		-0.243592	-0.243592	0.137389		0.877499	-0.386746	-0.209454	-1.09175
12039	12039	Gadsden County, Florida	Florida	FL	Gadsden	Gadsden County, FL		-1.44959	-1.44959	-1.23643		-2.27481	-0.849774	0.241718	-1.11654
12041	12041	Gilchrist County, Florida	Florida	FL	Gilchrist	Gilchrist County, FL		-0.157025	-0.157025	-0.277437		0.691123	-1.17584	-0.163219	0.0144426
12043	12043	Glades County, Florida	Florida	FL	Glades	Glades County, FL		-1.7283	-1.7283	-2.15003		-1.16414	-1.56797	-1.94553	-0.246355
12045	12045	Gulf County, Florida	Florida	FL	Gulf	Gulf County, FL		-0.676412	-0.676412	-0.350956		0.209337	-0.627353	-0.383356	-1.18677
12047	12047	Hamilton County, Florida	Florida	FL	Hamilton	Hamilton County, FL		-1.73994	-1.73994	-1.86359		-1.59084	-1.00613	-1.4973	-0.784992
12049	12049	Hardee County, Florida	Florida	FL	Hardee	Hardee County, FL		-1.05964	-1.05964	-1.35594		-0.747247	-1.06069	-1.17116	-0.0764492
12051	12051	Hendry County, Florida	Florida	FL	Hendry	Hendry County, FL		-1.86107	-1.86107	-1.35934		-0.669305	-1.28978	-1.03833	-2.25424
12053	12053	Hernando County, Florida	Florida	FL	Hernando	Hernando County, FL		-0.801107	-0.801107	-0.907347		-0.928822	-1.55646	0.353219	-0.209688
12055	12055	Highlands County, Florida	Florida	FL	Highlands	Highlands County, FL		-0.444852	-0.444852	-0.406426		0.218033	-1.16312	-0.0141233	-0.433819
12057	12057	Hillsborough County, Florida	Florida	FL	Hillsborough	Hillsborough County, FL		-0.749668	-0.749668	-0.73465		-0.524578	-1.37282	0.174796	-0.483913
12059	12059	Holmes County, Florida	Florida	FL	Holmes	Holmes County, FL		-0.220024	-0.220024	-0.215681		0.513205	-0.758849	-0.260178	-0.260298
12061	12061	Indian River County, Florida	Florida	FL	Indian River	Indian River County, FL		-0.126583	-0.126583	-0.0528213		0.173812	-1.01465	0.606563	-0.260815
12063	12063	Jackson County, Florida	Florida	FL	Jackson	Jackson County, FL							-0.813404	-0.423414	-0.841799
12065	12065	Jefferson County, Florida	Florida	FL	Jefferson	Jefferson County, FL		-1.8396	-1.8396	-1.02273		-1.86083	-0.467946	-0.0433128	-2.67874
12067	12067	Lafayette County, Florida	Florida	FL	Lafayette	Lafayette County, FL		-0.867922	-0.867922	-1.088		0.151947	-1.10068	-1.39393	-0.234477
12069	12069	Lake County, Florida	Florida	FL	Lake	Lake County, FL		-0.513756	-0.513756	-0.479217		-0.374381	-1.34555	0.533668	-0.371331
12071	12071	Lee County, Florida	Florida	FL	Lee	Lee County, FL		-0.981155	-0.981155	-1.02524		-0.806118	-1.45949	-0.0838795	-0.491143
12073	12073	Leon County, Florida	Florida	FL	Leon	Leon County, FL		-1.02192	-1.02192	-0.228567		-0.398742	-0.695259	0.469481	-2.26043
12075	12075	Levy County, Florida	Florida	FL	Levy	Levy County, FL		-0.653375	-0.653375	-0.76138		-0.683817	-0.992205	-0.0849926	-0.153914
12077	12077	Liberty County, Florida	Florida	FL	Liberty	Liberty County, FL		-0.762361	-0.762361	-1.31966		-0.462785	-1.00492	-1.40243	0.609887
12079	12079	Madison County, Florida	Florida	FL	Madison	Madison County, FL		-1.54662	-1.54662	-0.658032		0.0194197	-0.813404	-0.666429	-2.9101
12081	12081	Manatee County, Florida	Florida	FL	Manatee	Manatee County, FL		-1.16681	-1.16681	-0.682878		-0.446379	-1.39222	0.227679	-1.73212
12083	12083	Marion County, Florida	Florida	FL	Marion	Marion County, FL		-1.11126	-1.11126	-0.92141		-1.02386	-1.42312	0.287715	-1.01274
12085	12085	Martin County, Florida	Florida	FL	Martin	Martin County, FL		-0.0985505	-0.0985505	-0.158529		-0.0619241	-1.12071	0.699538	0.0666021
12086	12086	Miami-Dade County, Florida	Florida	FL	Miami-Dade	Miami-Dade County, FL		-1.56228	-1.56228	-1.01664		-0.76934	-1.54616	-0.0200962	-2.09104
12087	12087	Monroe County, Florida	Florida	FL	Monroe	Monroe County, FL		-0.474173	-0.474173	0.10657		-0.670874	-0.472837	1.18857	-1.39077
12089	12089	Nassau County, Florida	Florida	FL	Nassau	Nassau County, FL		0.144229	0.144229	-0.107444		0.122531	-1.06615	0.588644	0.592845
12091	12091	Okaloosa County, Florida	Florida	FL	Okaloosa	Okaloosa County, FL		-0.483622	-0.483622	-0.20154		0.452638	-1.23949	0.261629	-0.979686
12093	12093	Okeechobee County, Florida	Florida	FL	Okeechobee	Okeechobee County, FL		-1.28449	-1.28449	-1.25736		-0.579781	-1.23039	-0.965739	-0.904804
12095	12095	Orange County, Florida	Florida	FL	Orange	Orange County, FL		-1.55223	-1.55223	-0.928608		-0.714455	-1.36252	-0.0583661	-2.25165
12097	12097	Osceola County, Florida	Florida	FL	Osceola	Osceola County, FL		-1.16732	-1.16732	-0.971556		-0.492159	-1.66373	-0.0686591	-1.15011
12099	12099	Palm Beach County, Florida	Florida	FL	Palm Beach	Palm Beach County, FL		-0.893173	-0.893173	-0.611464		-0.496278	-1.29404	0.327302	-1.12325
12101	12101	Pasco County, Florida	Florida	FL	Pasco	Pasco County, FL		-0.523882	-0.523882	-0.57978		0.0384155	-1.60434	0.197812	-0.263913
12103	12103	Pinellas County, Florida	Florida	FL	Pinellas	Pinellas County, FL		-1.19096	-1.19096	-0.793017		-0.936186	-1.30434	0.361251	-1.50025
12105	12105	Polk County, Florida	Florida	FL	Polk	Polk County, FL		-0.975148	-0.975148	-0.982731		-0.743153	-1.44251	-0.069402	-0.56964
12107	12107	Putnam County, Florida	Florida	FL	Putnam	Putnam County, FL		-1.75952	-1.75952	-1.29299		-1.73096	-1.04918	-0.176145	-1.93457
12109	12109	St. Johns County, Florida	Florida	FL	St. Johns	St. Johns County, FL		0.4049	0.4049	0.530914		1.19873	-1.30434	1.13991	-0.130158
12111	12111	St. Lucie County, Florida	Florida	FL	St. Lucie	St. Lucie County, FL		-1.02806	-1.02806	-0.97791		-0.896453	-1.54737	0.172974	-0.693584
12113	12113	Santa Rosa County, Florida	Florida	FL	Santa Rosa	Santa Rosa County, FL		0.146883	0.146883	-0.118106		0.744908	-1.43221	0.345997	0.525709
12115	12115	Sarasota County, Florida	Florida	FL	Sarasota	Sarasota County, FL		-0.313447	-0.313447	-0.292814		-0.227542	-1.12071	0.575111	-0.225181
12117	12117	Seminole County, Florida	Florida	FL	Seminole	Seminole County, FL		-0.521805	-0.521805	-0.446738		-0.102931	-1.47889	0.479065	-0.499406
12119	12119	Sumter County, Florida	Florida	FL	Sumter	Sumter County, FL		-0.582129	-0.582129	-0.870371		-1.27457	-1.53948	0.721237	0.371296
12121	12121	Suwannee County, Florida	Florida	FL	Suwannee	Suwannee County, FL		-1.57571	-1.57571	-1.54486		-2.08168	-1.03341	-0.388148	-0.880531
12123	12123	Taylor County, Florida	Florida	FL	Taylor	Taylor County, FL		-2.01624	-2.01624	-1.40612		-0.798738	-0.958252	-1.32052	-2.57184
12125	12125	Union County, Florida	Florida	FL	Union	Union County, FL		-1.1635	-1.1635	-1.44343		-0.115221	-1.41524	-1.58868	-0.284054
12127	12127	Volusia County, Florida	Florida	FL	Volusia	Volusia County, FL		-1.07606	-1.07606	-0.927656		-0.852442	-1.38313	0.0855337	-0.935273
12129	12129	Wakulla County, Florida	Florida	FL	Wakulla	Wakulla County, FL		-0.462639	-0.462639	-0.537038		-0.271253	-1.26009	0.24634	-0.138937
12131	12131	Walton County, Florida	Florida	FL	Walton	Walton County, FL		-0.334873	-0.334873	-0.147463		0.290541	-0.954626	0.25569	-0.662598
12133	12133	Washington County, Florida	Florida	FL	Washington	Washington County, FL		-0.242634	-0.242634	-0.383853		0.330178	-1.09159	-0.133793	0.0500763
13001	13001	Appling County, Georgia	Georgia	GA	Appling	Appling County, GA		-0.182124	-0.182124	-0.456321		-0.229841	-0.516162	-0.306592	0.435333
13003	13003	Atkinson County, Georgia	Georgia	GA	Atkinson	Atkinson County, GA		-1.12822	-1.12822	-1.04971		-0.436052	-0.86162	-1.00992	-0.923911
13005	13005	Bacon County, Georgia	Georgia	GA	Bacon	Bacon County, GA		-0.714082	-0.714082	-0.752867		-0.0559635	-0.640407	-0.949449	-0.453443
13007	13007	Baker County, Georgia	Georgia	GA	Baker	Baker County, GA		-0.213094	-0.213094	-0.344539		-0.173112	-0.05555	-0.551395	0.107916
13009	13009	Baldwin County, Georgia	Georgia	GA	Baldwin	Baldwin County, GA		-2.23053	-2.23053	-2.00899		-2.69714	-0.996799	-0.813246	-1.64382
13011	13011	Banks County, Georgia	Georgia	GA	Banks	Banks County, GA		-0.360327	-0.360327	-0.717155		-0.111583	-1.15437	-0.35789	0.462704
13013	13013	Barrow County, Georgia	Georgia	GA	Barrow	Barrow County, GA		-0.76746	-0.76746	-0.464531		0.338867	-1.25801	-0.153075	-1.21415
13015	13015	Bartow County, Georgia	Georgia	GA	Bartow	Bartow County, GA		-0.72077	-0.72077	-0.491607		0.217462	-1.19074	-0.161073	-1.01532
13017	13017	Ben Hill County, Georgia	Georgia	GA	Ben Hill	Ben Hill County, GA		-1.44739	-1.44739	-1.44086		-1.73408	-0.819207	-0.683216	-0.802034
13019	13019	Berrien County, Georgia	Georgia	GA	Berrien	Berrien County, GA		-0.718205	-0.718205	-1.08219		-0.018277	-1.11679	-1.21552	0.190545
13021	13021	Bibb County, Georgia	Georgia	GA	Bibb	Bibb County, GA		-1.49337	-1.49337	-1.1734		-2.29736	-0.348928	-0.0679288	-1.37062
13023	13023	Bleckley County, Georgia	Georgia	GA	Bleckley	Bleckley County, GA		-1.16209	-1.16209	-1.3984		-1.50244	-0.867087	-0.760126	-0.148233
13025	13025	Brantley County, Georgia	Georgia	GA	Brantley	Brantley County, GA		-0.825028	-0.825028	-1.31574		-0.139541	-1.22164	-1.48499	0.383174
13027	13027	Brooks County, Georgia	Georgia	GA	Brooks	Brooks County, GA		-1.13349	-1.13349	-0.884695		-0.813684	-0.533138	-0.638465	-1.20795
13029	13029	Bryan County, Georgia	Georgia	GA	Bryan	Bryan County, GA		0.231601	0.231601	0.0026291		0.662451	-1.11316	0.372882	0.523127
13031	13031	Bulloch County, Georgia	Georgia	GA	Bulloch	Bulloch County, GA		-0.717641	-0.717641	-1.14117		-0.468834	-1.07437	-0.971724	0.38369
13033	13033	Burke County, Georgia	Georgia	GA	Burke	Burke County, GA		-1.70654	-1.70654	-1.13904		-1.82468	-0.829508	0.0189377	-2.08381
13035	13035	Butts County, Georgia	Georgia	GA	Butts	Butts County, GA		-0.470545	-0.470545	-0.66082		-0.282421	-0.91255	-0.312127	0.0743486
13037	13037	Calhoun County, Georgia	Georgia	GA	Calhoun	Calhoun County, GA		-4.31528	-4.31528	-1.90093		-2.35154	-0.249486	-1.58532	-7.60342
13039	13039	Camden County, Georgia	Georgia	GA	Camden	Camden County, GA		-0.844378	-0.844378	-0.7215		-0.0537135	-0.998008	-0.561184	-0.858841
13043	13043	Candler County, Georgia	Georgia	GA	Candler	Candler County, GA		-0.878606	-0.878606	-1.30786		-0.837088	-0.779212	-1.25065	0.327916
13045	13045	Carroll County, Georgia	Georgia	GA	Carroll	Carroll County, GA		-0.655088	-0.655088	-0.760089		-0.305338	-1.11437	-0.30855	-0.222082
13047	13047	Catoosa County, Georgia	Georgia	GA	Catoosa	Catoosa County, GA		-0.188744	-0.188744	-0.359708		0.509755	-1.18953	-0.15564	0.121344
13049	13049	Charlton County, Georgia	Georgia	GA	Charlton	Charlton County, GA		-1.3656	-1.3656	-2.02797		-1.62847	-1.1089	-1.70307	0.564958
13051	13051	Chatham County, Georgia	Georgia	GA	Chatham	Chatham County, GA		-1.17556	-1.17556	-1.10773		-1.33715	-0.899831	-0.28847	-0.783442
13053	13053	Chattahoochee County, Georgia	Georgia	GA	Chattahoochee	Chattahoochee County, GA		-0.379596	-0.379596	-1.32041		2.17214	-1.64346	-3.17217	1.22072
13055	13055	Chattooga County, Georgia	Georgia	GA	Chattooga	Chattooga County, GA		-0.498124	-0.498124	-0.845628		-0.241748	-0.571925	-1.03426	0.345475
13057	13057	Cherokee County, Georgia	Georgia	GA	Cherokee	Cherokee County, GA		0.651555	0.651555	0.375227		1.26828	-1.29438	0.753117	0.834018
13059	13059	Clarke County, Georgia	Georgia	GA	Clarke	Clarke County, GA		-1.07727	-1.07727	-1.07281		-0.962621	-0.771961	-0.668738	-0.652786
13061	13061	Clay County, Georgia	Georgia	GA	Clay	Clay County, GA		-1.24411	-1.24411	-1.95295		-3.38123	0.0002135	-0.999933	1.01374
13063	13063	Clayton County, Georgia	Georgia	GA	Clayton	Clayton County, GA		-1.92447	-1.92447	-1.61044		-1.97024	-1.35256	-0.329	-1.70889
13065	13065	Clinch County, Georgia	Georgia	GA	Clinch	Clinch County, GA		-1.61171	-1.61171	-1.4645		-1.52117	-0.649499	-1.07621	-1.24358
13067	13067	Cobb County, Georgia	Georgia	GA	Cobb	Cobb County, GA		-0.0924382	-0.0924382	-0.0830796		0.191098	-1.08105	0.590454	-0.109501
13069	13069	Coffee County, Georgia	Georgia	GA	Coffee	Coffee County, GA		-1.15803	-1.15803	-1.0908		-0.743575	-1.01193	-0.681461	-0.867104
13071	13071	Colquitt County, Georgia	Georgia	GA	Colquitt	Colquitt County, GA		-1.19996	-1.19996	-1.19825		-0.952755	-0.93436	-0.78348	-0.736447
13073	13073	Columbia County, Georgia	Georgia	GA	Columbia	Columbia County, GA		0.511252	0.511252	0.125586		0.96949	-1.26589	0.487658	0.993595
13075	13075	Cook County, Georgia	Georgia	GA	Cook	Cook County, GA		-0.292941	-0.292941	-0.538623		0.376709	-0.954962	-0.613898	0.205522
13077	13077	Coweta County, Georgia	Georgia	GA	Coweta	Coweta County, GA		0.0709	0.0709	-0.0921536		0.516455	-1.21013	0.39961	0.300545
13079	13079	Crawford County, Georgia	Georgia	GA	Crawford	Crawford County, GA		-0.822557	-0.822557	-1.09488		-0.59877	-1.18285	-0.662831	0.0330341
13081	13081	Crisp County, Georgia	Georgia	GA	Crisp	Crisp County, GA		-1.49276	-1.49276	-1.50866		-1.52001	-0.895573	-0.941959	-0.826306
13083	13083	Dade County, Georgia	Georgia	GA	Dade	Dade County, GA		-0.484669	-0.484669	-0.291134		0.834858	-0.894365	-0.576405	-0.882081
13085	13085	Dawson County, Georgia	Georgia	GA	Dawson	Dawson County, GA		0.401037	0.401037	0.06418		0.475151	-0.884064	0.45553	0.887726
13087	13087	Decatur County, Georgia	Georgia	GA	Decatur	Decatur County, GA		-1.67675	-1.67675	-1.16216		-1.79809	-0.485258	-0.366157	-1.97226
13089	13089	DeKalb County, Georgia	Georgia	GA	DeKalb	DeKalb County, GA		-1.3286	-1.3286	-0.723855		-1.20627	-0.878021	0.35304	-1.97691
13091	13091	Dodge County, Georgia	Georgia	GA	Dodge	Dodge County, GA		-1.43222	-1.43222	-1.47088		-1.3894	-0.438587	-1.39941	-0.772081
13093	13093	Dooly County, Georgia	Georgia	GA	Dooly	Dooly County, GA		-1.75157	-1.75157	-2.1321		-2.14454	-0.802231	-1.73375	-0.200393
13095	13095	Dougherty County, Georgia	Georgia	GA	Dougherty	Dougherty County, GA		-2.5531	-2.5531	-1.6506		-2.76381	-0.765285	-0.238692	-3.22048
13097	13097	Douglas County, Georgia	Georgia	GA	Douglas	Douglas County, GA		-0.568991	-0.568991	-0.600161		-0.38086	-1.15983	0.124602	-0.288186
13099	13099	Early County, Georgia	Georgia	GA	Early	Early County, GA		-1.79323	-1.79323	-0.709276		-1.7991	0.143852	-0.0218613	-3.19775
13101	13101	Echols County, Georgia	Georgia	GA	Echols	Echols County, GA		-1.18464	-1.18464	-1.9535		-1.70767	-1.27982	-1.32526	0.929041
13103	13103	Effingham County, Georgia	Georgia	GA	Effingham	Effingham County, GA		0.143893	0.143893	-0.246442		0.479896	-1.20224	0.112249	0.808196
13105	13105	Elbert County, Georgia	Georgia	GA	Elbert	Elbert County, GA		-0.280058	-0.280058	-0.0986879		0.199391	-0.456772	-0.0188941	-0.608889
13107	13107	Emanuel County, Georgia	Georgia	GA	Emanuel	Emanuel County, GA		-1.89688	-1.89688	-1.88138		-2.43651	-0.877388	-0.89623	-1.03598
13109	13109	Evans County, Georgia	Georgia	GA	Evans	Evans County, GA		-0.880011	-0.880011	-1.44716		-1.2336	-0.693753	-1.25726	0.663079
13111	13111	Fannin County, Georgia	Georgia	GA	Fannin	Fannin County, GA		-0.443167	-0.443167	-0.671551		-0.0283584	-0.519211	-0.919952	0.11463
13113	13113	Fayette County, Georgia	Georgia	GA	Fayette	Fayette County, GA		1.19644	1.19644	1.10181		1.31205	-0.443478	1.40971	0.853642
13115	13115	Floyd County, Georgia	Georgia	GA	Floyd	Floyd County, GA		-0.733125	-0.733125	-0.69025		-0.275915	-0.825883	-0.456769	-0.585133
13117	13117	Forsyth County, Georgia	Georgia	GA	Forsyth	Forsyth County, GA		0.964567	0.964567	0.708944		1.98588	-1.41983	0.903834	0.909933
13119	13119	Franklin County, Georgia	Georgia	GA	Franklin	Franklin County, GA		0.0439686	0.0439686	-0.243632		0.34305	-0.485258	-0.414923	0.532939
13121	13121	Fulton County, Georgia	Georgia	GA	Fulton	Fulton County, GA		-1.55002	-1.55002	-0.584871		-0.986593	-0.412575	0.0135382	-2.90339
13123	13123	Gilmer County, Georgia	Georgia	GA	Gilmer	Gilmer County, GA		-0.198928	-0.198928	-0.37263		0.926576	-0.97073	-0.753712	0.041297
13125	13125	Glascock County, Georgia	Georgia	GA	Glascock	Glascock County, GA		0.583659	0.583659	0.190664		0.23203	-0.402217	0.488737	1.16247
13127	13127	Glynn County, Georgia	Georgia	GA	Glynn	Glynn County, GA		-1.30292	-1.30292	-0.869929		-1.2853	-0.650132	-0.0807532	-1.61335
13129	13129	Gordon County, Georgia	Georgia	GA	Gordon	Gordon County, GA		-0.569795	-0.569795	-0.630211		0.174139	-1.11558	-0.472058	-0.327434
13131	13131	Grady County, Georgia	Georgia	GA	Grady	Grady County, GA		-0.863487	-0.863487	-1.1421		-1.54464	-0.887689	-0.184055	0.167306
13133	13133	Greene County, Georgia	Georgia	GA	Greene	Greene County, GA		-0.653666	-0.653666	-0.724778		-1.9977	-0.258003	0.491068	-0.0242897
13135	13135	Gwinnett County, Georgia	Georgia	GA	Gwinnett	Gwinnett County, GA		-0.104983	-0.104983	-0.263654		0.410094	-1.25559	0.188385	0.179184
13137	13137	Habersham County, Georgia	Georgia	GA	Habersham	Habersham County, GA		0.0393863	0.0393863	-0.223971		0.605535	-0.807698	-0.31476	0.446695
13139	13139	Hall County, Georgia	Georgia	GA	Hall	Hall County, GA		-0.0548602	-0.0548602	-0.305446		0.426357	-1.24771	0.0819439	0.394535
13141	13141	Hancock County, Georgia	Georgia	GA	Hancock	Hancock County, GA							-0.544647	-1.33279	0.70491
13143	13143	Haralson County, Georgia	Georgia	GA	Haralson	Haralson County, GA		-1.05477	-1.05477	-0.368157		0.430051	-0.98224	-0.291001	-2.20827
13145	13145	Harris County, Georgia	Georgia	GA	Harris	Harris County, GA		0.597536	0.597536	0.311737		1.25758	-1.038	0.399746	0.80613
13147	13147	Hart County, Georgia	Georgia	GA	Hart	Hart County, GA		-1.06223	-1.06223	-1.06886		-1.1933	-0.799814	-0.4294	-0.579453
13149	13149	Heard County, Georgia	Georgia	GA	Heard	Heard County, GA		-0.0152745	-0.0152745	-0.216484		0.517223	-0.600411	-0.410131	0.292282
13151	13151	Henry County, Georgia	Georgia	GA	Henry	Henry County, GA		-0.0541833	-0.0541833	-0.24957		0.0958568	-1.2271	0.471358	0.342376
13153	13153	Houston County, Georgia	Georgia	GA	Houston	Houston County, GA		-0.688054	-0.688054	-0.700966		-0.351504	-1.17013	-0.096547	-0.418326
13155	13155	Irwin County, Georgia	Georgia	GA	Irwin	Irwin County, GA		-1.14188	-1.14188	-1.22493		-1.4817	-0.914967	-0.383233	-0.436401
13157	13157	Jackson County, Georgia	Georgia	GA	Jackson	Jackson County, GA		0.221536	0.221536	-0.0139531		0.853849	-1.0471	0.108098	0.49369
13159	13159	Jasper County, Georgia	Georgia	GA	Jasper	Jasper County, GA		-0.394517	-0.394517	-0.351188		-0.35575	-0.846485	0.320675	-0.317106
13161	13161	Jeff Davis County, Georgia	Georgia	GA	Jeff Davis	Jeff Davis County, GA		-1.28616	-1.28616	-1.13346		-0.610592	-0.821624	-1.06048	-1.15992
13163	13163	Jefferson County, Georgia	Georgia	GA	Jefferson	Jefferson County, GA		-1.24656	-1.24656	-0.931287		-2.36699	-0.0852447	0.244169	-1.1718
13165	13165	Jenkins County, Georgia	Georgia	GA	Jenkins	Jenkins County, GA		-1.36654		-1.36654		-1.72325	-0.503443	-0.830692
13167	13167	Johnson County, Georgia	Georgia	GA	Johnson	Johnson County, GA		-1.07124	-1.07124	-1.21486		-1.39063	-0.25737	-1.04482	-0.299547
13169	13169	Jones County, Georgia	Georgia	GA	Jones	Jones County, GA		-0.109465	-0.109465	-0.587517		0.132428	-1.23982	-0.234776	0.850544
13171	13171	Lamar County, Georgia	Georgia	GA	Lamar	Lamar County, GA		-0.649219	-0.649219	-0.528357		-0.201605	-0.778003	-0.238624	-0.689452
13173	13173	Lanier County, Georgia	Georgia	GA	Lanier	Lanier County, GA		-1.67452	-1.67452	-1.89071		-1.32923	-0.990124	-1.80036	-0.599077
13175	13175	Laurens County, Georgia	Georgia	GA	Laurens	Laurens County, GA		-0.833057	-0.833057	-0.930314		-1.33389	-0.675568	-0.136572	-0.208655
13177	13177	Lee County, Georgia	Georgia	GA	Lee	Lee County, GA		0.183509	0.183509	0.3407		0.989498	-1.35377	0.986177	-0.320721
13179	13179	Liberty County, Georgia	Georgia	GA	Liberty	Liberty County, GA		-1.22441	-1.22441	-1.3355		-0.358832	-1.23861	-1.31383	-0.625415
13181	13181	Lincoln County, Georgia	Georgia	GA	Lincoln	Lincoln County, GA							-0.736166	0.650154	-0.681189
13183	13183	Long County, Georgia	Georgia	GA	Long	Long County, GA		-1.27929	-1.27929	-1.95734		-0.179744	-1.51801	-2.47906	0.425521
13185	13185	Lowndes County, Georgia	Georgia	GA	Lowndes	Lowndes County, GA		-0.911041	-0.911041	-1.14222		-0.851927	-0.988915	-0.710046	-0.0769655
13187	13187	Lumpkin County, Georgia	Georgia	GA	Lumpkin	Lumpkin County, GA		-0.0922078	-0.0922078	-0.461595		0.273333	-0.965896	-0.355494	0.617633
13189	13189	McDuffie County, Georgia	Georgia	GA	McDuffie	McDuffie County, GA		-0.701428	-0.701428	-1.11652		-2.00737	-0.827091	0.225406	0.634676
13191	13191	McIntosh County, Georgia	Georgia	GA	McIntosh	McIntosh County, GA		-0.744595	-0.744595	-1.194		-0.603434	-0.785887	-1.22226	0.42862
13193	13193	Macon County, Georgia	Georgia	GA	Macon	Macon County, GA		-2.21481	-2.21481	-2.28891		-2.7736	-0.869504	-1.42877	-1.04166
13195	13195	Madison County, Georgia	Georgia	GA	Madison	Madison County, GA		-0.0121325	-0.0121325	-0.266413		0.354394	-1.12588	0.114003	0.442563
13197	13197	Marion County, Georgia	Georgia	GA	Marion	Marion County, GA		-0.94874	-0.94874	-1.56556		-1.362	-0.772536	-1.31072	0.733314
13199	13199	Meriwether County, Georgia	Georgia	GA	Meriwether	Meriwether County, GA		-0.889749	-0.889749	-0.945991		-1.55744	-0.705263	0.0582868	-0.292834
13201	13201	Miller County, Georgia	Georgia	GA	Miller	Miller County, GA							-0.37799	0.164626	-0.0227404
13205	13205	Mitchell County, Georgia	Georgia	GA	Mitchell	Mitchell County, GA		-0.839219	-0.839219	-1.03521		-1.18634	-0.761027	-0.402841	-0.0418483
13207	13207	Monroe County, Georgia	Georgia	GA	Monroe	Monroe County, GA		-0.115221	-0.115221	-0.310109		-0.0713246	-0.943453	0.238702	0.315522
13209	13209	Montgomery County, Georgia	Georgia	GA	Montgomery	Montgomery County, GA		-0.417494		-0.417494		0.354844	-0.928893	-0.372636
13211	13211	Morgan County, Georgia	Georgia	GA	Morgan	Morgan County, GA		0.55492	0.55492	0.490797		0.703802	-0.430128	0.701652	0.414676
13213	13213	Murray County, Georgia	Georgia	GA	Murray	Murray County, GA		-0.441024	-0.441024	-0.721266		0.586978	-1.41316	-0.753243	0.139935
13215	13215	Muscogee County, Georgia	Georgia	GA	Muscogee	Muscogee County, GA		-1.52605	-1.52605	-1.27316		-1.40101	-0.842859	-0.618893	-1.40161
13217	13217	Newton County, Georgia	Georgia	GA	Newton	Newton County, GA		-1.07472	-1.07472	-1.00339		-1.33477	-1.24771	0.238736	-0.704429
13219	13219	Oconee County, Georgia	Georgia	GA	Oconee	Oconee County, GA		1.17292	1.17292	1.13634		1.45233	-0.67741	1.56822	0.70491
13221	13221	Oglethorpe County, Georgia	Georgia	GA	Oglethorpe	Oglethorpe County, GA		-0.603133	-0.603133	-0.476183		-0.244716	-1.04951	0.153658	-0.651236
13223	13223	Paulding County, Georgia	Georgia	GA	Paulding	Paulding County, GA		-0.0094059	-0.0094059	-0.306726		0.527944	-1.49741	0.216799	0.510732
13225	13225	Peach County, Georgia	Georgia	GA	Peach	Peach County, GA		-1.35854	-1.35854	-0.973624		-1.31791	-0.757401	-0.163873	-1.55189
13227	13227	Pickens County, Georgia	Georgia	GA	Pickens	Pickens County, GA		0.177942	0.177942	0.0573216		0.6868	-0.83135	0.204583	0.257165
13229	13229	Pierce County, Georgia	Georgia	GA	Pierce	Pierce County, GA		-0.6193	-0.6193	-0.833708		-0.91113	-0.789513	-0.213922	0.113597
13231	13231	Pike County, Georgia	Georgia	GA	Pike	Pike County, GA		0.686186	0.686186	0.418695		1.17101	-0.779212	0.45742	0.84383
13233	13233	Polk County, Georgia	Georgia	GA	Polk	Polk County, GA		-1.12644	-1.12644	-0.801656		-0.310086	-0.971939	-0.518696	-1.42485
13235	13235	Pulaski County, Georgia	Georgia	GA	Pulaski	Pulaski County, GA		-2.87251	-2.87251	-2.51509		-2.84086	-0.679827	-2.00055	-2.3787
13237	13237	Putnam County, Georgia	Georgia	GA	Putnam	Putnam County, GA		-1.05129	-1.05129	-0.632241		-0.53942	-0.739216	-0.183176	-1.52142
13239	13239	Quitman County, Georgia	Georgia	GA	Quitman	Quitman County, GA		-1.21879	-1.21879	-1.33615		-2.19505	0.108691	-0.907227	-0.335697
13241	13241	Rabun County, Georgia	Georgia	GA	Rabun	Rabun County, GA		0.321929	0.321929	0.149117		0.487419	-0.0186044	-0.173861	0.477681
13243	13243	Randolph County, Georgia	Georgia	GA	Randolph	Randolph County, GA		-2.16407	-2.16407	-2.46707		-3.89937	-0.276763	-1.32675	-0.379077
13245	13245	Richmond County, Georgia	Georgia	GA	Richmond	Richmond County, GA		-1.66451	-1.66451	-1.6259		-2.3485	-0.958012	-0.383199	-0.919264
13247	13247	Rockdale County, Georgia	Georgia	GA	Rockdale	Rockdale County, GA		-0.736316	-0.736316	-0.696319		-0.980014	-0.977406	0.297727	-0.457058
13249	13249	Schley County, Georgia	Georgia	GA	Schley	Schley County, GA		-0.800118	-0.800118	-1.17852		-0.810271	-0.711938	-1.07384	0.280404
13251	13251	Screven County, Georgia	Georgia	GA	Screven	Screven County, GA		-1.04197	-1.04197	-0.905831		-1.53171	-0.231301	-0.316244	-0.8041
13253	13253	Seminole County, Georgia	Georgia	GA	Seminole	Seminole County, GA		-1.00394	-1.00394	-1.23083		-1.42586	-0.401009	-0.914553	-0.0748998
13255	13255	Spalding County, Georgia	Georgia	GA	Spalding	Spalding County, GA		-1.29822	-1.29822	-0.941388		-1.1339	-0.931943	-0.103297	-1.47752
13257	13257	Stephens County, Georgia	Georgia	GA	Stephens	Stephens County, GA		-0.43985	-0.43985	-0.408302		0.223609	-0.585276	-0.55079	-0.434852
13259	13259	Stewart County, Georgia	Georgia	GA	Stewart	Stewart County, GA							-0.225258	-0.378202	1.0189
13261	13261	Sumter County, Georgia	Georgia	GA	Sumter	Sumter County, GA		-2.38981	-2.38981	-1.74665		-2.67745	-0.622855	-0.640592	-2.60696
13263	13263	Talbot County, Georgia	Georgia	GA	Talbot	Talbot County, GA		-0.481753	-0.481753	-0.956644		-1.50618	-0.43617	-0.254888	0.820074
13265	13265	Taliaferro County, Georgia	Georgia	GA	Taliaferro	Taliaferro County, GA		-0.375105	-0.375105	-0.361564		-1.87568	0.981458	-0.0137972	-0.0392661
13267	13267	Tattnall County, Georgia	Georgia	GA	Tattnall	Tattnall County, GA		-0.961813	-0.961813	-1.71732		-0.522618	-1.06102	-2.10396	0.861389
13269	13269	Taylor County, Georgia	Georgia	GA	Taylor	Taylor County, GA		-0.603494	-0.603494	-0.788426		-0.326873	-0.573134	-0.84122	-0.0387497
13271	13271	Telfair County, Georgia	Georgia	GA	Telfair	Telfair County, GA		-1.89444	-1.89444	-2.41585		-2.01789	-0.711306	-2.50508	-0.0552755
13273	13273	Terrell County, Georgia	Georgia	GA	Terrell	Terrell County, GA		-0.989664	-0.989664	-0.72816		-1.92744	-0.284647	0.445845	-0.941986
13275	13275	Thomas County, Georgia	Georgia	GA	Thomas	Thomas County, GA		-0.617692	-0.617692	-0.553566		-1.03978	-0.364063	0.0801553	-0.42349
13277	13277	Tift County, Georgia	Georgia	GA	Tift	Tift County, GA		-1.4733	-1.4733	-1.10513		-1.19457	-0.778003	-0.521734	-1.62574
13279	13279	Toombs County, Georgia	Georgia	GA	Toombs	Toombs County, GA		-1.02367	-1.02367	-0.889287		-0.952261	-0.581018	-0.480359	-0.875367
13281	13281	Towns County, Georgia	Georgia	GA	Towns	Towns County, GA		0.488512	0.488512	0.519091		0.429739	-0.267095	0.854664	0.220498
13283	13283	Treutlen County, Georgia	Georgia	GA	Treutlen	Treutlen County, GA		-0.432903	-0.432903	-0.860732		-0.300282	-0.811323	-0.79394	0.569605
13285	13285	Troup County, Georgia	Georgia	GA	Troup	Troup County, GA		-0.882526	-0.882526	-1.02228		-1.37335	-0.66285	-0.299404	-0.155979
13287	13287	Turner County, Georgia	Georgia	GA	Turner	Turner County, GA		-2.26166	-2.26166	-0.95816		-1.94348	-0.544647	0.231412	-3.93625
13289	13289	Twiggs County, Georgia	Georgia	GA	Twiggs	Twiggs County, GA		-1.40423	-1.40423	-1.89711		-2.95859	-0.944661	-0.400745	0.425005
13291	13291	Union County, Georgia	Georgia	GA	Union	Union County, GA		0.201448	0.201448	0.0798233		0.145413	-0.365272	0.307582	0.355287
13293	13293	Upson County, Georgia	Georgia	GA	Upson	Upson County, GA		-0.587706	-0.587706	-0.662548		-0.72271	-0.867087	0.0357769	-0.166824
13295	13295	Walker County, Georgia	Georgia	GA	Walker	Walker County, GA		-1.01629	-1.01629	-0.714187		0.0670521	-0.971939	-0.677952	-1.36184
13297	13297	Walton County, Georgia	Georgia	GA	Walton	Walton County, GA		-0.344172	-0.344172	-0.311485		-0.135179	-1.05498	0.394784	-0.289735
13299	13299	Ware County, Georgia	Georgia	GA	Ware	Ware County, GA		-1.27614	-1.27614	-1.20649		-1.4591	-0.541022	-0.707616	-0.852644
13301	13301	Warren County, Georgia	Georgia	GA	Warren	Warren County, GA		-1.27075	-1.27075	-0.837935		-2.04795	-0.0361565	0.103846	-1.47701
13303	13303	Washington County, Georgia	Georgia	GA	Washington	Washington County, GA		-1.00181	-1.00181	-1.10462		-2.12432	-0.351921	-0.0801796	-0.19936
13305	13305	Wayne County, Georgia	Georgia	GA	Wayne	Wayne County, GA		-1.13635	-1.13635	-0.715502		-0.126737	-0.89799	-0.575224	-1.65466
13307	13307	Webster County, Georgia	Georgia	GA	Webster	Webster County, GA		-0.551821	-0.551821	-1.10788		-0.480086	-1.09739	-0.873178	0.77153
13309	13309	Wheeler County, Georgia	Georgia	GA	Wheeler	Wheeler County, GA		-1.47576	-1.47576	-2.27269		-0.874381	-1.05193	-2.92422	0.616084
13311	13311	White County, Georgia	Georgia	GA	White	White County, GA		-0.0906028	-0.0906028	-0.367986		0.390542	-0.959221	-0.276422	0.417775
13313	13313	Whitfield County, Georgia	Georgia	GA	Whitfield	Whitfield County, GA		-0.40615	-0.40615	-0.601536		0.519111	-1.13376	-0.705186	0.0025648
13315	13315	Wilcox County, Georgia	Georgia	GA	Wilcox	Wilcox County, GA		-1.213	-1.213	-1.52524		-0.959416	-0.536763	-1.80367	-0.13997
13317	13317	Wilkes County, Georgia	Georgia	GA	Wilkes	Wilkes County, GA		-0.8191	-0.8191	-0.534622		-1.55744	-0.205865	0.436024	-0.924428
13319	13319	Wilkinson County, Georgia	Georgia	GA	Wilkinson	Wilkinson County, GA		-0.481381	-0.481381	-0.826382		-1.67851	-0.55374	0.270391	0.598009
13321	13321	Worth County, Georgia	Georgia	GA	Worth	Worth County, GA		-0.610965	-0.610965	-0.535387		-0.12194	-1.02344	-0.0997538	-0.577903
15001	15001	Hawaii County, Hawaii	Hawaii	HI	Hawaii	Hawaii County, HI		-0.547818	-0.547818	-0.696596		-0.633253	-0.507714	-0.441388	-0.0175761
15003	15003	Honolulu County, Hawaii	Hawaii	HI	Honolulu	Honolulu County, HI		-0.0045152	-0.0045152	-0.0777368		0.660859	-0.823478	-0.0532586	0.0309684
15005	15005	Kalawao County, Hawaii	Hawaii	HI	Kalawao	Kalawao County, HI
15007	15007	Kauai County, Hawaii	Hawaii	HI	Kauai	Kauai County, HI		-0.138905	-0.138905	-0.0647732		0.328732	-0.440441	-0.0804901	-0.314524
15009	15009	Maui County, Hawaii	Hawaii	HI	Maui	Maui County, HI		-0.566004	-0.566004	-0.663923		-0.182241	-0.63196	-0.664155	-0.204524
16001	16001	Ada County, Idaho	Idaho	ID	Ada	Ada County, ID		0.444646	0.444646	0.484122		0.722232	-0.327058	0.577514	0.12186
16003	16003	Adams County, Idaho	Idaho	ID	Adams	Adams County, ID		0.753149	0.753149	0.501862		0.351246	0.646879	0.054834	0.95951
16005	16005	Bannock County, Idaho	Idaho	ID	Bannock	Bannock County, ID		0.306052	0.306052	0.361168		0.657398	-0.188253	0.259308	-0.0062146
16007	16007	Bear Lake County, Idaho	Idaho	ID	Bear Lake	Bear Lake County, ID		0.835272	0.835272	0.772042		1.39632	0.082681	0.185302	0.490075
16009	16009	Benewah County, Idaho	Idaho	ID	Benewah	Benewah County, ID		0.205242	0.205242	0.341684		0.552935	0.313562	-0.145392	-0.239125
16011	16011	Bingham County, Idaho	Idaho	ID	Bingham	Bingham County, ID		0.640755	0.640755	0.485825		0.989596	-0.325217	0.340673	0.605755
16013	16013	Blaine County, Idaho	Idaho	ID	Blaine	Blaine County, ID		0.565529	0.565529	0.628919		0.183329	0.708685	0.405809	0.226695
16015	16015	Boise County, Idaho	Idaho	ID	Boise	Boise County, ID		0.404632	0.404632	0.274989		0.757817	-0.0409887	-0.139552	0.409512
16017	16017	Bonner County, Idaho	Idaho	ID	Bonner	Bonner County, ID		0.222354	0.222354	-0.0299094		0.0293889	0.0480951	-0.18896	0.635192
16019	16019	Bonneville County, Idaho	Idaho	ID	Bonneville	Bonneville County, ID		0.626111	0.626111	0.599008		1.13816	-0.342193	0.453053	0.31862
16021	16021	Boundary County, Idaho	Idaho	ID	Boundary	Boundary County, ID		0.883566	0.883566	0.731454		1.59954	0.141437	-0.132028	0.664629
16023	16023	Butte County, Idaho	Idaho	ID	Butte	Butte County, ID		1.03377	1.03377	1.22306		1.28015	1.32692	0.0666445	0.125475
16025	16025	Camas County, Idaho	Idaho	ID	Camas	Camas County, ID		0.479123	0.479123	0.204561		-1.47986	0.786892	0.958395	1.10773
16027	16027	Canyon County, Idaho	Idaho	ID	Canyon	Canyon County, ID		-0.0436764	-0.0436764	-0.125641		0.427272	-0.677351	-0.0754015	0.0542078
16029	16029	Caribou County, Idaho	Idaho	ID	Caribou	Caribou County, ID		1.38968	1.38968	1.4205		2.28055	0.426298	0.396865	0.560826
16031	16031	Cassia County, Idaho	Idaho	ID	Cassia	Cassia County, ID		0.559725	0.559725	0.518975		1.13588	-0.170068	0.13559	0.290733
16033	16033	Clark County, Idaho	Idaho	ID	Clark	Clark County, ID							-0.207647	-0.220073	1.07158
16035	16035	Clearwater County, Idaho	Idaho	ID	Clearwater	Clearwater County, ID		0.287728	0.287728	0.207776		0.439485	0.748105	-0.712588	0.254583
16037	16037	Custer County, Idaho	Idaho	ID	Custer	Custer County, ID		1.30092	1.30092	1.16081		0.413029	1.80082	0.281382	1.10773
16039	16039	Elmore County, Idaho	Idaho	ID	Elmore	Elmore County, ID		0.0427125	0.0427125	-0.0959513		0.923779	-0.447045	-0.668718	0.138902
16041	16041	Franklin County, Idaho	Idaho	ID	Franklin	Franklin County, ID							0.066913	0.881884	0.97397
16043	16043	Fremont County, Idaho	Idaho	ID	Fremont	Fremont County, ID		1.05327	1.05327	0.819668		2.43653	-0.142791	-0.440512	0.818008
16045	16045	Gem County, Idaho	Idaho	ID	Gem	Gem County, ID		0.147963	0.147963	-0.0698302		-0.327644	-0.544013	0.589663	0.590263
16047	16047	Gooding County, Idaho	Idaho	ID	Gooding	Gooding County, ID		0.598194	0.598194	0.516731		1.17518	-0.101586	0.0334011	0.39092
16049	16049	Idaho County, Idaho	Idaho	ID	Idaho	Idaho County, ID		1.03032	1.03032	0.949186		1.60375	0.419623	0.051492	0.626413
16051	16051	Jefferson County, Idaho	Idaho	ID	Jefferson	Jefferson County, ID		1.26612	1.26612	1.09387		1.81644	-0.459763	0.958356	0.972938
16053	16053	Jerome County, Idaho	Idaho	ID	Jerome	Jerome County, ID		0.378211	0.378211	0.385165		1.49442	-0.505226	-0.149478	0.0092783
16055	16055	Kootenai County, Idaho	Idaho	ID	Kootenai	Kootenai County, ID		-0.0187663	-0.0187663	0.0737359		0.46582	-0.462813	0.0983993	-0.283021
16057	16057	Latah County, Idaho	Idaho	ID	Latah	Latah County, ID		1.0735	1.0735	1.00128		1.40501	0.414156	0.339458	0.675474
16059	16059	Lemhi County, Idaho	Idaho	ID	Lemhi	Lemhi County, ID		0.855864	0.855864	0.956534		0.814956	1.01841	0.223335	0.254583
16061	16061	Lewis County, Idaho	Idaho	ID	Lewis	Lewis County, ID		1.05086	1.05086	1.02021		0.412657	2.11601	-0.29125	0.695098
16063	16063	Lincoln County, Idaho	Idaho	ID	Lincoln	Lincoln County, ID		0.368256	0.368256	0.465666		1.14788	-0.181578	0.0273266	-0.126543
16065	16065	Madison County, Idaho	Idaho	ID	Madison	Madison County, ID		1.40958	1.40958	1.24785		2.31618	0.117843	0.296835	0.957445
16067	16067	Minidoka County, Idaho	Idaho	ID	Minidoka	Minidoka County, ID		0.465005	0.465005	0.28143		0.784672	-0.276128	0.0643477	0.563408
16069	16069	Nez Perce County, Idaho	Idaho	ID	Nez Perce	Nez Perce County, ID		-0.0319099	-0.0319099	-0.247269		-0.493675	-0.136748	0.0060657	0.466319
16071	16071	Oneida County, Idaho	Idaho	ID	Oneida	Oneida County, ID		1.30747	1.30747	1.25996		1.33029	0.214177	1.11326	0.821623
16073	16073	Owyhee County, Idaho	Idaho	ID	Owyhee	Owyhee County, ID		-0.150468	-0.150468	-0.434267		-0.0174194	-0.131281	-0.803065	0.430169
16075	16075	Payette County, Idaho	Idaho	ID	Payette	Payette County, ID		0.375509	0.375509	0.350764		0.86546	-0.303406	0.157727	0.170921
16077	16077	Power County, Idaho	Idaho	ID	Power	Power County, ID		0.61618	0.61618	0.404665		0.482544	-0.182786	0.498545	0.780825
16079	16079	Shoshone County, Idaho	Idaho	ID	Shoshone	Shoshone County, ID		0.0899772	0.0899772	0.351398		0.386861	0.663855	-0.297494	-0.553631
16081	16081	Teton County, Idaho	Idaho	ID	Teton	Teton County, ID		0.948558	0.948558	0.863466		0.852333	0.0674887	0.870006	0.711624
16083	16083	Twin Falls County, Idaho	Idaho	ID	Twin Falls	Twin Falls County, ID		0.170066	0.170066	0.178092		0.618209	-0.254318	-0.016512	-0.0072475
16085	16085	Valley County, Idaho	Idaho	ID	Valley	Valley County, ID		0.0709146	0.0709146	0.225827		0.696025	0.790517	-0.943689	-0.415227
16087	16087	Washington County, Idaho	Idaho	ID	Washington	Washington County, ID		0.427629	0.427629	0.141355		-0.400618	0.127511	0.469454	0.927492
17001	17001	Adams County, Illinois	Illinois	IL	Adams	Adams County, IL		-0.290656	-0.290656	-0.185414		-0.273231	-0.136462	-0.0655352	-0.39612
17003	17003	Alexander County, Illinois	Illinois	IL	Alexander	Alexander County, IL		-4.13947	-4.13947	-1.83741		-3.50903	0.133263	-0.773187	-7.06427
17005	17005	Bond County, Illinois	Illinois	IL	Bond	Bond County, IL		-0.0084169	-0.0084169	-0.569316		-0.0968283	-0.151597	-0.987419	1.09585
17007	17007	Boone County, Illinois	Illinois	IL	Boone	Boone County, IL		-0.0533816	-0.0533816	-0.378852		0.196355	-1.07161	-0.0224736	0.576835
17009	17009	Brown County, Illinois	Illinois	IL	Brown	Brown County, IL		-0.0237705	-0.0237705	-0.384239		1.26846	-0.388579	-1.61418	0.464253
17011	17011	Bureau County, Illinois	Illinois	IL	Bureau	Bureau County, IL		0.274141	0.274141	0.0532149		0.0406387	-0.0134255	0.0257188	0.612469
17013	17013	Calhoun County, Illinois	Illinois	IL	Calhoun	Calhoun County, IL		0.469408	0.469408	0.760837		1.9419	0.252042	-0.479042	-0.580485
17015	17015	Carroll County, Illinois	Illinois	IL	Carroll	Carroll County, IL		0.652945	0.652945	0.392629		0.386574	0.281736	0.135432	0.906834
17017	17017	Cass County, Illinois	Illinois	IL	Cass	Cass County, IL		-0.170144	-0.170144	-0.168844		-0.123338	0.233857	-0.504018	-0.137904
17019	17019	Champaign County, Illinois	Illinois	IL	Champaign	Champaign County, IL		-1.0181	-1.0181	-0.652812		-0.229595	-0.559495	-0.665568	-1.44912
17021	17021	Christian County, Illinois	Illinois	IL	Christian	Christian County, IL		-0.26896	-0.26896	-0.563196		-0.559103	-0.246148	-0.476075	0.45754
17023	17023	Clark County, Illinois	Illinois	IL	Clark	Clark County, IL		0.0179818	0.0179818	0.0890867		-0.175521	0.174467	0.119706	-0.122928
17025	17025	Clay County, Illinois	Illinois	IL	Clay	Clay County, IL		0.273069	0.273069	-0.151427		-0.310446	0.199328	-0.270181	1.06538
17027	17027	Clinton County, Illinois	Illinois	IL	Clinton	Clinton County, IL		0.270168	0.270168	0.0580134		0.928511	-0.629185	-0.194418	0.459089
17029	17029	Coles County, Illinois	Illinois	IL	Coles	Coles County, IL		-0.435985	-0.435985	-0.638798		-0.177095	-0.358884	-0.867278	0.0903579
17031	17031	Cook County, Illinois	Illinois	IL	Cook	Cook County, IL		-1.23866	-1.23866	-0.773141		-0.478415	-0.789801	-0.477053	-1.76259
17033	17033	Crawford County, Illinois	Illinois	IL	Crawford	Crawford County, IL		0.05388	0.05388	0.240448		0.596152	0.25325	-0.334099	-0.457058
17035	17035	Cumberland County, Illinois	Illinois	IL	Cumberland	Cumberland County, IL		-0.0093938	-0.0093938	-0.136569		-0.326868	-0.0855328	0.0348307	0.279888
17037	17037	DeKalb County, Illinois	Illinois	IL	DeKalb	DeKalb County, IL		-0.230991	-0.230991	-0.248044		-0.138723	-0.637069	0.14478	-0.118796
17039	17039	De Witt County, Illinois	Illinois	IL	De Witt	De Witt County, IL		0.117261	0.117261	-0.0589421		0.394417	-0.128578	-0.41219	0.349606
17041	17041	Douglas County, Illinois	Illinois	IL	Douglas	Douglas County, IL		0.219515	0.219515	0.253173		0.565661	0.327199	-0.348644	-0.0289375
17043	17043	DuPage County, Illinois	Illinois	IL	DuPage	DuPage County, IL		0.675118	0.675118	0.399223		1.33986	-0.692833	0.188348	0.820591
17045	17045	Edgar County, Illinois	Illinois	IL	Edgar	Edgar County, IL		-0.136259	-0.136259	-0.055289		-0.0911987	0.448394	-0.498483	-0.280956
17047	17047	Edwards County, Illinois	Illinois	IL	Edwards	Edwards County, IL		0.324751	0.324751	0.530706		0.109787	0.382963	0.5699	-0.21227
17049	17049	Effingham County, Illinois	Illinois	IL	Effingham	Effingham County, IL		0.451809	0.451809	0.318413		0.37031	-0.0897912	0.338896	0.520028
17051	17051	Fayette County, Illinois	Illinois	IL	Fayette	Fayette County, IL		-0.349877	-0.349877	-0.682957		-0.615859	-0.181292	-0.727461	0.480779
17053	17053	Ford County, Illinois	Illinois	IL	Ford	Ford County, IL		0.0356775	0.0356775	-0.0053561		0.0055045	0.0320371	-0.103198	0.0841607
17055	17055	Franklin County, Illinois	Illinois	IL	Franklin	Franklin County, IL		-0.421643	-0.421643	-0.374146		-0.461801	-0.232797	-0.191853	-0.346026
17057	17057	Fulton County, Illinois	Illinois	IL	Fulton	Fulton County, IL		-0.238206	-0.238206	-0.45965		-0.49024	-0.0922083	-0.468246	0.321202
17059	17059	Gallatin County, Illinois	Illinois	IL	Gallatin	Gallatin County, IL		-0.190648	-0.190648	-0.336736		-0.857174	0.265393	-0.218276	0.26078
17061	17061	Greene County, Illinois	Illinois	IL	Greene	Greene County, IL		-0.230682	-0.230682	-0.445094		-0.0252583	-0.154014	-0.797251	0.235475
17063	17063	Grundy County, Illinois	Illinois	IL	Grundy	Grundy County, IL		0.547706	0.547706	0.224385		1.07179	-0.510407	-0.0935121	0.85829
17065	17065	Hamilton County, Illinois	Illinois	IL	Hamilton	Hamilton County, IL		1.10901	1.10901	0.820813		1.69449	0.345384	-0.22192	1.07932
17067	17067	Hancock County, Illinois	Illinois	IL	Hancock	Hancock County, IL		0.734957	0.734957	0.400479		0.371941	0.462954	-0.0011448	1.11134
17069	17069	Hardin County, Illinois	Illinois	IL	Hardin	Hardin County, IL		-0.211715	-0.211715	-0.262132		0.558793	-0.596441	-0.543399	-0.159078
17071	17071	Henderson County, Illinois	Illinois	IL	Henderson	Henderson County, IL		-1.53445	-1.53445	-1.1437		-1.97063	-0.11281	-0.515018	-1.60353
17073	17073	Henry County, Illinois	Illinois	IL	Henry	Henry County, IL		0.642472	0.642472	0.468458		1.07919	-0.351	0.24906	0.630028
17075	17075	Iroquois County, Illinois	Illinois	IL	Iroquois	Iroquois County, IL		0.290343	0.290343	0.0269966		0.303766	0.0902178	-0.356946	0.659981
17077	17077	Jackson County, Illinois	Illinois	IL	Jackson	Jackson County, IL		-1.14426	-1.14426	-0.821999		-0.394294	-0.361301	-1.04263	-1.43724
17079	17079	Jasper County, Illinois	Illinois	IL	Jasper	Jasper County, IL		0.379035	0.379035	0.164656		1.60899	-0.0285607	-1.13422	0.411061
17081	17081	Jefferson County, Illinois	Illinois	IL	Jefferson	Jefferson County, IL		-1.03041	-1.03041	-0.413004		-0.503148	0.0411296	-0.483972	-1.92527
17083	17083	Jersey County, Illinois	Illinois	IL	Jersey	Jersey County, IL		-0.12052	-0.12052	-0.457335		-0.0708211	-0.766149	-0.222191	0.585098
17085	17085	Jo Daviess County, Illinois	Illinois	IL	Jo Daviess	Jo Daviess County, IL		0.445753	0.445753	0.267732		0.198238	0.132631	0.186526	0.625896
17087	17087	Johnson County, Illinois	Illinois	IL	Johnson	Johnson County, IL		-0.0895976	-0.0895976	-0.162179		0.569338	-0.309163	-0.612617	-0.0341018
17089	17089	Kane County, Illinois	Illinois	IL	Kane	Kane County, IL		0.0463003	0.0463003	-0.217493		0.722664	-1.1001	-0.139038	0.441531
17091	17091	Kankakee County, Illinois	Illinois	IL	Kankakee	Kankakee County, IL		-0.741912	-0.741912	-0.781357		-0.488263	-0.81282	-0.463892	-0.394054
17093	17093	Kendall County, Illinois	Illinois	IL	Kendall	Kendall County, IL		0.300942	0.300942	-0.0536701		1.21872	-1.26434	-0.0995868	0.731765
17095	17095	Knox County, Illinois	Illinois	IL	Knox	Knox County, IL		-0.692728	-0.692728	-0.681798		-0.947084	-0.234639	-0.380772	-0.395087
17097	17097	Lake County, Illinois	Illinois	IL	Lake	Lake County, IL		0.282874	0.282874	0.0769675		0.885302	-0.886768	0.117883	0.471484
17099	17099	LaSalle County, Illinois	Illinois	IL	LaSalle	LaSalle County, IL		0.0096322	0.0096322	-0.340548		0.0739703	-0.464944	-0.389816	0.675474
17101	17101	Lawrence County, Illinois	Illinois	IL	Lawrence	Lawrence County, IL		-0.0053865	-0.0053865	-0.409617		0.488444	-0.19401	-1.14725	0.691483
17103	17103	Lee County, Illinois	Illinois	IL	Lee	Lee County, IL		0.168403	0.168403	-0.202301		0.140429	-0.321305	-0.300082	0.819558
17105	17105	Livingston County, Illinois	Illinois	IL	Livingston	Livingston County, IL		-0.372002	-0.372002	-0.565581		-0.592033	-0.147972	-0.541209	0.184865
17107	17107	Logan County, Illinois	Illinois	IL	Logan	Logan County, IL		-0.581633	-0.581633	-0.698446		-0.716651	-0.186759	-0.663915	-0.101238
17109	17109	McDonough County, Illinois	Illinois	IL	McDonough	McDonough County, IL		-0.345063	-0.345063	-0.554547		0.0657877	-0.12737	-1.12474	0.12341
17111	17111	McHenry County, Illinois	Illinois	IL	McHenry	McHenry County, IL		0.5486	0.5486	0.246888		1.33939	-1.05101	0.207145	0.787023
17113	17113	McLean County, Illinois	Illinois	IL	McLean	McLean County, IL		-0.0911622	-0.0911622	-0.0161575		0.88044	-0.531009	-0.391571	-0.371847
17115	17115	Macon County, Illinois	Illinois	IL	Macon	Macon County, IL		-0.881479	-0.881479	-0.813001		-1.03676	-0.514033	-0.311488	-0.626448
17117	17117	Macoupin County, Illinois	Illinois	IL	Macoupin	Macoupin County, IL		0.0849871	0.0849871	-0.0996297		0.164436	-0.247357	-0.180918	0.384723
17119	17119	Madison County, Illinois	Illinois	IL	Madison	Madison County, IL		-0.230341	-0.230341	-0.37818		-0.155623	-0.648579	-0.0934445	0.142001
17121	17121	Marion County, Illinois	Illinois	IL	Marion	Marion County, IL		-0.253353	-0.253353	-0.22988		-0.364618	0.117495	-0.306122	-0.19936
17123	17123	Marshall County, Illinois	Illinois	IL	Marshall	Marshall County, IL		0.81388	0.81388	0.836444		0.966836	0.157491	0.630815	0.37646
17125	17125	Mason County, Illinois	Illinois	IL	Mason	Mason County, IL		-0.329095	-0.329095	-0.101536		-0.21692	0.170209	-0.225904	-0.684288
17127	17127	Massac County, Illinois	Illinois	IL	Massac	Massac County, IL		-0.292719	-0.292719	-0.182301		-0.131336	-0.147339	-0.175923	-0.431753
17129	17129	Menard County, Illinois	Illinois	IL	Menard	Menard County, IL		0.681844	0.681844	0.335998		0.607663	-0.0534212	0.129493	1.06899
17131	17131	Mercer County, Illinois	Illinois	IL	Mercer	Mercer County, IL		0.628096	0.628096	0.690855		0.947508	0.0344541	0.465315	0.164724
17133	17133	Monroe County, Illinois	Illinois	IL	Monroe	Monroe County, IL		1.09001	1.09001	0.828248		1.63389	-0.569796	0.683291	1.05092
17135	17135	Montgomery County, Illinois	Illinois	IL	Montgomery	Montgomery County, IL		-0.267818	-0.267818	-0.289531		-0.0610491	-0.0455372	-0.549038	-0.168374
17137	17137	Morgan County, Illinois	Illinois	IL	Morgan	Morgan County, IL		-0.142957	-0.142957	-0.400883		-0.32404	-0.030402	-0.553897	0.434301
17139	17139	Moultrie County, Illinois	Illinois	IL	Moultrie	Moultrie County, IL		0.440086	0.440086	0.125865		0.845629	-0.279468	-0.302376	0.791154
17141	17141	Ogle County, Illinois	Illinois	IL	Ogle	Ogle County, IL		0.424634	0.424634	0.0602748		0.532278	-0.572213	0.111741	0.940402
17143	17143	Peoria County, Illinois	Illinois	IL	Peoria	Peoria County, IL		-1.0788	-1.0788	-0.673244		-0.996411	-0.405555	-0.163268	-1.44757
17145	17145	Perry County, Illinois	Illinois	IL	Perry	Perry County, IL		-0.133104	-0.133104	-0.442981		-0.416579	-0.190385	-0.410504	0.564441
17147	17147	Piatt County, Illinois	Illinois	IL	Piatt	Piatt County, IL		0.791176	0.791176	0.764519		1.20264	-0.129787	0.536995	0.424488
17149	17149	Pike County, Illinois	Illinois	IL	Pike	Pike County, IL		0.832578	0.832578	0.551029		1.0233	0.416283	-0.234609	0.970872
17151	17151	Pope County, Illinois	Illinois	IL	Pope	Pope County, IL		-0.908234	-0.908234	-1.04117		-1.17138	-0.287352	-0.860997	-0.234477
17153	17153	Pulaski County, Illinois	Illinois	IL	Pulaski	Pulaski County, IL		-0.769255	-0.769255	-0.468067		-1.67589	0.948426	-0.377834	-0.93424
17155	17155	Putnam County, Illinois	Illinois	IL	Putnam	Putnam County, IL		0.252962	0.252962	-0.317136		0.665468	0.132631	-1.41615	1.17176
17157	17157	Randolph County, Illinois	Illinois	IL	Randolph	Randolph County, IL		0.0838981	0.0838981	-0.238219		0.0771146	-0.150389	-0.472532	0.666178
17159	17159	Richland County, Illinois	Illinois	IL	Richland	Richland County, IL		0.0381413	0.0381413	0.226217		0.100896	0.204162	0.12389	-0.385791
17161	17161	Rock Island County, Illinois	Illinois	IL	Rock Island	Rock Island County, IL		-0.333696	-0.333696	-0.177435		-0.481349	0.292613	-0.255602	-0.506119
17163	17163	St. Clair County, Illinois	Illinois	IL	St. Clair	St. Clair County, IL		-1.65121	-1.65121	-0.876059		-0.946146	-0.783125	-0.274365	-2.60179
17165	17165	Saline County, Illinois	Illinois	IL	Saline	Saline County, IL		-0.543679	-0.543679	-0.517053		-0.711676	-0.0891584	-0.389782	-0.35842
17167	17167	Sangamon County, Illinois	Illinois	IL	Sangamon	Sangamon County, IL		-1.45399	-1.45399	-0.383031		-0.750017	-0.259499	0.0717502	-3.08414
17169	17169	Schuyler County, Illinois	Illinois	IL	Schuyler	Schuyler County, IL		0.51291	0.51291	0.316886		-0.437435	1.43142	-0.333017	0.781342
17171	17171	Scott County, Illinois	Illinois	IL	Scott	Scott County, IL		0.479863	0.479863	0.0881663		-0.485307	0.614477	-0.0076572	1.17383
17173	17173	Shelby County, Illinois	Illinois	IL	Shelby	Shelby County, IL		0.393469	0.393469	0.0081728		0.310662	-0.183709	-0.151017	0.984299
17175	17175	Stark County, Illinois	Illinois	IL	Stark	Stark County, IL		0.761217	0.761217	0.577121		0.885495	0.205371	0.133948	0.75552
17177	17177	Stephenson County, Illinois	Illinois	IL	Stephenson	Stephenson County, IL		-0.406747	-0.406747	-0.80913		-1.42454	-0.225546	-0.221112	0.713689
17179	17179	Tazewell County, Illinois	Illinois	IL	Tazewell	Tazewell County, IL		0.0666865	0.0666865	-0.0051912		0.663625	-0.726153	0.0024321	0.07848
17181	17181	Union County, Illinois	Illinois	IL	Union	Union County, IL		0.110593	0.110593	0.0507163		0.159922	-0.0582552	-0.0448479	0.153879
17183	17183	Vermilion County, Illinois	Illinois	IL	Vermilion	Vermilion County, IL		-1.70521	-1.70521	-1.29356		-1.37409	-0.689783	-0.824114	-1.85762
17185	17185	Wabash County, Illinois	Illinois	IL	Wabash	Wabash County, IL		0.381954	0.381954	0.305204		0.75939	0.184769	-0.285941	0.281437
17187	17187	Warren County, Illinois	Illinois	IL	Warren	Warren County, IL		-0.0866788	-0.0866788	0.0749077		0.26676	0.0526392	-0.19246	-0.451378
17189	17189	Washington County, Illinois	Illinois	IL	Washington	Washington County, IL		-0.103203	-0.103203	0.233768		0.321034	-0.163107	0.278252	-0.81133
17191	17191	Wayne County, Illinois	Illinois	IL	Wayne	Wayne County, IL		0.462495	0.462495	0.57195		0.845309	0.548412	-0.154055	-0.0495947
17193	17193	White County, Illinois	Illinois	IL	White	White County, IL		0.115083	0.115083	0.112311		-0.0571095	0.26781	-0.0241604	0.0722829
17195	17195	Whiteside County, Illinois	Illinois	IL	Whiteside	Whiteside County, IL		-0.0457671	-0.0457671	-0.265753		-0.214796	-0.322514	-0.110589	0.422939
17197	17197	Will County, Illinois	Illinois	IL	Will	Will County, IL		0.119906	0.119906	-0.110591		0.933206	-1.20616	-0.0133277	0.398667
17199	17199	Williamson County, Illinois	Illinois	IL	Williamson	Williamson County, IL		-0.219369	-0.219369	-0.480775		-0.410291	-0.400088	-0.301161	0.409512
17201	17201	Winnebago County, Illinois	Illinois	IL	Winnebago	Winnebago County, IL		-1.79183	-1.79183	-0.839851		-1.08034	-0.859491	-0.0114375	-3.02991
17203	17203	Woodford County, Illinois	Illinois	IL	Woodford	Woodford County, IL		0.781613	0.781613	0.511481		1.07621	-0.583723	0.55154	0.931107
18001	18001	Adams County, Indiana	Indiana	IN	Adams	Adams County, IN		0.795121		0.795121		1.39105	0.0422859	0.273692
18003	18003	Allen County, Indiana	Indiana	IN	Allen	Allen County, IN		-0.102836	-0.102836	-0.0387787		-0.0833093	-0.575315	0.463151	-0.193162
18005	18005	Bartholomew County, Indiana	Indiana	IN	Bartholomew	Bartholomew County, IN		0.37958	0.37958	0.24176		0.468559	-0.34501	0.328971	0.465286
18007	18007	Benton County, Indiana	Indiana	IN	Benton	Benton County, IN		0.601341		0.601341		0.0884423	0.68469	0.456503
18009	18009	Blackford County, Indiana	Indiana	IN	Blackford	Blackford County, IN		0.352324	0.352324	9.02e-05		-0.132084	-0.0862179	0.138667	0.96106
18011	18011	Boone County, Indiana	Indiana	IN	Boone	Boone County, IN		1.24009	1.24009	1.0836		1.35854	-0.38138	1.27458	0.998243
18013	18013	Brown County, Indiana	Indiana	IN	Brown	Brown County, IN		0.53518	0.53518	0.209287		-0.472477	-0.161375	0.935214	1.10721
18015	18015	Carroll County, Indiana	Indiana	IN	Carroll	Carroll County, IN		0.610628	0.610628	0.374891		0.496879	-0.125005	0.372606	0.820074
18017	18017	Cass County, Indiana	Indiana	IN	Cass	Cass County, IN		0.284312	0.284312	-0.0590522		-0.261246	-0.259551	0.292388	0.919745
18019	18019	Clark County, Indiana	Indiana	IN	Clark	Clark County, IN		-0.605993	-0.605993	-0.071209		0.0602148	-0.779552	0.455896	-1.51522
18021	18021	Clay County, Indiana	Indiana	IN	Clay	Clay County, IN		-0.0891842	-0.0891842	0.325923		0.595722	-0.194695	0.248786	-1.00034
18023	18023	Clinton County, Indiana	Indiana	IN	Clinton	Clinton County, IN		0.357395	0.357395	0.278226		0.396945	-0.153491	0.291848	0.339794
18025	18025	Crawford County, Indiana	Indiana	IN	Crawford	Crawford County, IN		0.393925	0.393925	0.250599		-0.0935119	-0.0055938	0.538442	0.572704
18027	18027	Daviess County, Indiana	Indiana	IN	Daviess	Daviess County, IN		0.503716	0.503716	0.386501		1.16045	-0.129839	-0.191654	0.393503
18029	18029	Dearborn County, Indiana	Indiana	IN	Dearborn	Dearborn County, IN		0.850206	0.850206	0.630165		0.409922	-0.315315	1.14158	0.98998
18031	18031	Decatur County, Indiana	Indiana	IN	Decatur	Decatur County, IN		0.154281		0.154281		0.0051206	-0.0577319	0.302782
18033	18033	DeKalb County, Indiana	Indiana	IN	DeKalb	De Kalb County, IN		0.429405	0.429405	0.22651		0.447856	-0.240158	0.220742	0.631061
18035	18035	Delaware County, Indiana	Indiana	IN	Delaware	Delaware County, IN		-0.280315	-0.280315	-0.304691		-0.197696	-0.421375	-0.114473	-0.137904
18037	18037	Dubois County, Indiana	Indiana	IN	Dubois	Dubois County, IN		0.704838	0.704838	1.10113		1.06559	0.227705	1.01513	-0.459124
18039	18039	Elkhart County, Indiana	Indiana	IN	Elkhart	Elkhart County, IN		-0.343865	-0.343865	-0.141754		0.144316	-0.519552	0.0003023	-0.686353
18041	18041	Fayette County, Indiana	Indiana	IN	Fayette	Fayette County, IN		-0.402487		-0.402487		-0.954233	-0.135306	0.101106
18043	18043	Floyd County, Indiana	Indiana	IN	Floyd	Floyd County, IN		0.300278	0.300278	0.170664		-0.0018781	-0.60501	0.842205	0.477681
18045	18045	Fountain County, Indiana	Indiana	IN	Fountain	Fountain County, IN		0.325898		0.325898		-0.100176	0.16469	0.541479
18047	18047	Franklin County, Indiana	Indiana	IN	Franklin	Franklin County, IN		0.949435	0.949435	0.697007		0.79513	-0.240158	0.864647	1.06021
18049	18049	Fulton County, Indiana	Indiana	IN	Fulton	Fulton County, IN		0.673763	0.673763	0.45044		0.329671	0.115602	0.455186	0.864487
18051	18051	Gibson County, Indiana	Indiana	IN	Gibson	Gibson County, IN		0.681389	0.681389	0.565776		0.753404	-0.125005	0.530647	0.593361
18053	18053	Grant County, Indiana	Indiana	IN	Grant	Grant County, IN		-0.542079	-0.542079	-0.79774		-1.46293	-0.30864	-0.0878469	0.332564
18055	18055	Greene County, Indiana	Indiana	IN	Greene	Greene County, IN		0.488689	0.488689	0.1002		0.290069	0.0162168	-0.128714	1.0597
18057	18057	Hamilton County, Indiana	Indiana	IN	Hamilton	Hamilton County, IN		1.40053	1.40053	1.2336		1.76376	-0.650473	1.46286	1.07829
18059	18059	Hancock County, Indiana	Indiana	IN	Hancock	Hancock County, IN		0.897418	0.897418	0.686787		0.924367	-0.508042	0.973314	0.92491
18061	18061	Harrison County, Indiana	Indiana	IN	Harrison	Harrison County, IN		0.662024	0.662024	0.465933		0.426387	-0.1547	0.647211	0.793736
18063	18063	Hendricks County, Indiana	Indiana	IN	Hendricks	Hendricks County, IN		0.575272	0.575272	0.52376		0.832849	-0.826223	1.01516	0.395052
18065	18065	Henry County, Indiana	Indiana	IN	Henry	Henry County, IN		0.146945	0.146945	-0.31075		-0.619636	-0.214089	0.0604406	1.10101
18067	18067	Howard County, Indiana	Indiana	IN	Howard	Howard County, IN		-0.111109	-0.111109	-0.0949564		-0.526734	-0.404399	0.588861	-0.0346183
18069	18069	Huntington County, Indiana	Indiana	IN	Huntington	Huntington County, IN		0.770234	0.770234	0.656765		0.951962	0.0392359	0.38786	0.617117
18071	18071	Jackson County, Indiana	Indiana	IN	Jackson	Jackson County, IN		0.230943	0.230943	0.278599		0.32382	-0.0965189	0.30582	0.0061798
18073	18073	Jasper County, Indiana	Indiana	IN	Jasper	Jasper County, IN		0.12656		0.12656		0.190448	-0.278945	0.283276
18075	18075	Jay County, Indiana	Indiana	IN	Jay	Jay County, IN		0.587965	0.587965	0.426456		0.219947	0.546518	0.110826	0.684253
18077	18077	Jefferson County, Indiana	Indiana	IN	Jefferson	Jefferson County, IN		-0.425653		-0.425653		-1.18234	0.0107499	0.124291
18079	18079	Jennings County, Indiana	Indiana	IN	Jennings	Jennings County, IN		-0.12269	-0.12269	0.0313582		0.324832	-0.531061	0.200662	-0.456026
18081	18081	Johnson County, Indiana	Indiana	IN	Johnson	Johnson County, IN		0.167386	0.167386	0.216408		0.503815	-0.720163	0.588827	-0.0563083
18083	18083	Knox County, Indiana	Indiana	IN	Knox	Knox County, IN		0.444144	0.444144	0.165587		0.260261	-0.0771254	0.115719	0.818008
18085	18085	Kosciusko County, Indiana	Indiana	IN	Kosciusko	Kosciusko County, IN		0.140658	0.140658	0.172489		0.424824	-0.365612	0.24639	-0.0397826
18087	18087	LaGrange County, Indiana	Indiana	IN	LaGrange	Lagrange County, IN		0.795119	0.795119	0.485563		1.76777	0.0865399	-0.730503	0.880497
18089	18089	Lake County, Indiana	Indiana	IN	Lake	Lake County, IN		-0.82208	-0.82208	-0.562398		-0.964566	-0.739556	0.33815	-0.96316
18091	18091	LaPorte County, Indiana	Indiana	IN	LaPorte	La Porte County, IN		-0.189864	-0.189864	-0.405118		-0.580186	-0.460163	0.0587199	0.371812
18093	18093	Lawrence County, Indiana	Indiana	IN	Lawrence	Lawrence County, IN		-0.0582592	-0.0582592	0.0408184		0.152596	-0.135306	0.0120135	-0.281988
18095	18095	Madison County, Indiana	Indiana	IN	Madison	Madison County, IN		-0.162279	-0.162279	-0.288445		-0.383877	-0.577732	0.227458	0.187447
18097	18097	Marion County, Indiana	Indiana	IN	Marion	Marion County, IN		-2.32883	-2.32883	-0.599428		-1.49113	-0.157749	0.201506	-4.91282
18099	18099	Marshall County, Indiana	Indiana	IN	Marshall	Marshall County, IN		0.425331	0.425331	0.212261		0.257269	-0.105611	0.239033	0.676507
18101	18101	Martin County, Indiana	Indiana	IN	Martin	Martin County, IN		0.0603283	0.0603283	0.346794		-0.286828	0.49743	0.446447	-0.505086
18103	18103	Miami County, Indiana	Indiana	IN	Miami	Miami County, IN		0.162077	0.162077	-0.117004		0.249241	-0.268644	-0.272378	0.614535
18105	18105	Monroe County, Indiana	Indiana	IN	Monroe	Monroe County, IN		-0.0722955	-0.0722955	-0.0512277		0.339167	-0.448653	-0.0548407	-0.16166
18107	18107	Montgomery County, Indiana	Indiana	IN	Montgomery	Montgomery County, IN		-0.0074896	-0.0074896	0.384463		0.679895	0.0677221	0.0526114	-0.915649
18109	18109	Morgan County, Indiana	Indiana	IN	Morgan	Morgan County, IN		0.168728		0.168728		0.223739	-0.441977	0.487989
18111	18111	Newton County, Indiana	Indiana	IN	Newton	Newton County, IN		0.533597	0.533597	0.244614		0.672228	-0.443186	0.242678	0.846412
18113	18113	Noble County, Indiana	Indiana	IN	Noble	Noble County, IN		0.312163	0.312163	-0.0513915		0.288966	-0.355311	-0.0956421	0.889276
18115	18115	Ohio County, Indiana	Indiana	IN	Ohio	Ohio County, IN		0.851576		0.851576		0.972918	0.167107	0.647279
18117	18117	Orange County, Indiana	Indiana	IN	Orange	Orange County, IN		0.526719		0.526719		0.287365	0.39137	0.395656
18119	18119	Owen County, Indiana	Indiana	IN	Owen	Owen County, IN		0.444993		0.444993		0.963577	0.0186338	-0.0330061
18121	18121	Parke County, Indiana	Indiana	IN	Parke	Parke County, IN		0.313067	0.313067	-0.0606121		-0.330735	0.277426	-0.139311	0.996693
18123	18123	Perry County, Indiana	Indiana	IN	Perry	Perry County, IN		0.27957	0.27957	0.0703151		0.0143673	-0.113495	0.17525	0.601108
18125	18125	Pike County, Indiana	Indiana	IN	Pike	Pike County, IN		1.00907	1.00907	1.07664		1.13533	0.230755	0.900453	0.403831
18127	18127	Porter County, Indiana	Indiana	IN	Porter	Porter County, IN		0.503515	0.503515	0.270165		0.568272	-0.738348	0.656896	0.74106
18129	18129	Posey County, Indiana	Indiana	IN	Posey	Posey County, IN		0.556714	0.556714	0.688225		0.430238	-0.0953105	1.04017	0.0681514
18131	18131	Pulaski County, Indiana	Indiana	IN	Pulaski	Pulaski County, IN		0.762316	0.762316	0.858511		0.915724	0.596815	0.319825	0.18848
18133	18133	Putnam County, Indiana	Indiana	IN	Putnam	Putnam County, IN		0.438461	0.438461	0.0870699		0.273491	0.0701391	-0.189798	0.950215
18135	18135	Randolph County, Indiana	Indiana	IN	Randolph	Randolph County, IN		0.427148	0.427148	0.0402818		-0.412198	0.247731	0.165059	1.12322
18137	18137	Ripley County, Indiana	Indiana	IN	Ripley	Ripley County, IN		0.898974	0.898974	0.718174		0.703794	0.397413	0.406624	0.877914
18139	18139	Rush County, Indiana	Indiana	IN	Rush	Rush County, IN		0.69851	0.69851	0.476548		0.296731	0.24894	0.415702	0.882046
18141	18141	St. Joseph County, Indiana	Indiana	IN	St. Joseph	St. Joseph County, IN		-0.385935	-0.385935	-0.238262		-0.4919	-0.565014	0.413981	-0.500955
18143	18143	Scott County, Indiana	Indiana	IN	Scott	Scott County, IN		0.226716	0.226716	0.232498		0.781342	-0.252876	-0.05312	0.0118604
18145	18145	Shelby County, Indiana	Indiana	IN	Shelby	Shelby County, IN		-0.325168	-0.325168	-0.200481		-0.280782	-0.441977	0.189761	-0.449828
18147	18147	Spencer County, Indiana	Indiana	IN	Spencer	Spencer County, IN		1.49332	1.49332	1.31567		1.42599	0.444084	0.930758	1.19397
18149	18149	Starke County, Indiana	Indiana	IN	Starke	Starke County, IN		0.271321	0.271321	-0.0383065		0.324107	-0.49895	0.0307429	0.750872
18151	18151	Steuben County, Indiana	Indiana	IN	Steuben	Steuben County, IN		0.518046	0.518046	0.18515		0.239759	-0.141982	0.232925	0.985848
18153	18153	Sullivan County, Indiana	Indiana	IN	Sullivan	Sullivan County, IN		0.319854	0.319854	0.0853292		-0.0932609	0.151972	0.0592256	0.691483
18155	18155	Switzerland County, Indiana	Indiana	IN	Switzerland	Switzerland County, IN		0.149787		0.149787		-0.78926	0.239847	0.730772
18157	18157	Tippecanoe County, Indiana	Indiana	IN	Tippecanoe	Tippecanoe County, IN		-0.288739	-0.288739	-0.352423		0.141766	-0.660774	-0.295496	-0.117764
18159	18159	Tipton County, Indiana	Indiana	IN	Tipton	Tipton County, IN		0.757975	0.757975	0.654909		0.767554	-0.26076	0.822732	0.627962
18161	18161	Union County, Indiana	Indiana	IN	Union	Union County, IN		0.595032		0.595032		0.603635	0.212569	0.41523
18163	18163	Vanderburgh County, Indiana	Indiana	IN	Vanderburgh	Vanderburgh County, IN		-0.56499	-0.56499	-0.356834		-0.745326	-0.275319	0.135124	-0.719921
18165	18165	Vermillion County, Indiana	Indiana	IN	Vermillion	Vermillion County, IN		0.224518	0.224518	0.0379441		-0.553229	0.251357	0.282872	0.601108
18167	18167	Vigo County, Indiana	Indiana	IN	Vigo	Vigo County, IN		-0.300661	-0.300661	-0.410765		-0.544684	-0.276528	-0.15217	0.0702171
18169	18169	Wabash County, Indiana	Indiana	IN	Wabash	Wabash County, IN		0.530847	0.530847	0.234161		-0.0333593	0.221662	0.243825	0.960027
18171	18171	Warren County, Indiana	Indiana	IN	Warren	Warren County, IN		0.07041		0.07041		-0.417488	-0.263177	0.697596
18173	18173	Warrick County, Indiana	Indiana	IN	Warrick	Warrick County, IN		0.523462	0.523462	0.53765		0.908489	-0.594709	0.764315	0.207071
18175	18175	Washington County, Indiana	Indiana	IN	Washington	Washington County, IN		0.0335086		0.0335086		0.0055812	-0.148024	0.140018
18177	18177	Wayne County, Indiana	Indiana	IN	Wayne	Wayne County, IN		-0.405482	-0.405482	-0.397493		-0.849737	-0.14319	0.0251742	-0.192646
18179	18179	Wells County, Indiana	Indiana	IN	Wells	Wells County, IN		0.934523	0.934523	0.660897		0.666436	-0.231065	0.897989	1.11237
18181	18181	White County, Indiana	Indiana	IN	White	White County, IN		0.885716	0.885716	0.693212		1.22972	0.0586295	0.196141	0.811295
18183	18183	Whitley County, Indiana	Indiana	IN	Whitley	Whitley County, IN		0.697802	0.697802	0.403257		0.33008	-0.211672	0.658145	1.03233
19001	19001	Adair County, Iowa	Iowa	IA	Adair	Adair County, IA		1.31672	1.31672	1.26457		0.153467	1.02864	1.42882	1.01425
19003	19003	Adams County, Iowa	Iowa	IA	Adams	Adams County, IA		1.8912	1.8912	2.35631		1.80999	1.68077	1.56797	0.127025
19005	19005	Allamakee County, Iowa	Iowa	IA	Allamakee	Allamakee County, IA		1.51829	1.51829	1.38347		1.43543	0.620164	0.898919	1.12167
19007	19007	Appanoose County, Iowa	Iowa	IA	Appanoose	Appanoose County, IA		0.944182	0.944182	1.32499		1.11711	0.785613	0.913295	-0.274242
19009	19009	Audubon County, Iowa	Iowa	IA	Audubon	Audubon County, IA							0.869863	1.87041	1.0065
19011	19011	Benton County, Iowa	Iowa	IA	Benton	Benton County, IA		1.44198	1.44198	1.39977		0.89271	0.343187	1.66934	0.983266
19013	19013	Black Hawk County, Iowa	Iowa	IA	Black Hawk	Black Hawk County, IA		-0.0865065	-0.0865065	0.545644		-0.0315898	-0.0695445	1.13974	-1.32156
19015	19015	Boone County, Iowa	Iowa	IA	Boone	Boone County, IA		0.71636	0.71636	1.11543		0.401293	0.363789	1.51265	-0.346542
19017	19017	Bremer County, Iowa	Iowa	IA	Bremer	Bremer County, IA		1.40907	1.40907	1.75366		1.54644	0.440155	1.71477	0.0836443
19019	19019	Buchanan County, Iowa	Iowa	IA	Buchanan	Buchanan County, IA		1.70322	1.70322	1.62707		1.5438	0.708039	1.21578	1.12425
19021	19021	Buena Vista County, Iowa	Iowa	IA	Buena Vista	Buena Vista County, IA		0.574452	0.574452	0.893383		0.591594	0.301983	0.949135	-0.326402
19023	19023	Butler County, Iowa	Iowa	IA	Butler	Butler County, IA		1.78485	1.78485	1.67583		1.73978	0.577751	1.25874	1.22072
19025	19025	Calhoun County, Iowa	Iowa	IA	Calhoun	Calhoun County, IA		1.18183	1.18183	1.0755		0.0664535	0.866238	1.27153	1.03904
19027	19027	Carroll County, Iowa	Iowa	IA	Carroll	Carroll County, IA		1.51451	1.51451	1.56612		1.04002	0.768637	1.48646	0.815426
19029	19029	Cass County, Iowa	Iowa	IA	Cass	Cass County, IA		1.03897	1.03897	1.2588		0.291234	0.938345	1.37665	0.249935
19031	19031	Cedar County, Iowa	Iowa	IA	Cedar	Cedar County, IA		1.46839	1.46839	1.47061		1.18333	0.58742	1.33048	0.858806
19033	19033	Cerro Gordo County, Iowa	Iowa	IA	Cerro Gordo	Cerro Gordo County, IA		0.988139	0.988139	0.986902		-0.0929082	0.636508	1.44401	0.72092
19035	19035	Cherokee County, Iowa	Iowa	IA	Cherokee	Cherokee County, IA		1.48415	1.48415	1.67862		1.26186	1.1244	1.19155	0.463221
19037	19037	Chickasaw County, Iowa	Iowa	IA	Chickasaw	Chickasaw County, IA		1.24464	1.24464	1.30498		0.380102	0.700155	1.60856	0.710074
19039	19039	Clarke County, Iowa	Iowa	IA	Clarke	Clarke County, IA		1.13868	1.13868	1.19001		0.885217	0.406835	1.19266	0.570638
19041	19041	Clay County, Iowa	Iowa	IA	Clay	Clay County, IA		1.25075	1.25075	1.30534		0.785051	0.749244	1.20305	0.655333
19043	19043	Clayton County, Iowa	Iowa	IA	Clayton	Clayton County, IA		1.24509	1.24509	1.21712		0.389945	1.03652	1.11436	0.872234
19045	19045	Clinton County, Iowa	Iowa	IA	Clinton	Clinton County, IA		0.197359	0.197359	0.747399		-0.0204853	0.209849	1.28361	-0.956963
19047	19047	Crawford County, Iowa	Iowa	IA	Crawford	Crawford County, IA		1.01864	1.01864	0.81251		0.475578	0.331678	0.861594	1.05866
19049	19049	Dallas County, Iowa	Iowa	IA	Dallas	Dallas County, IA		1.27314	1.27314	1.38156		1.76204	-0.408328	1.54313	0.434301
19051	19051	Davis County, Iowa	Iowa	IA	Davis	Davis County, IA		1.22406	1.22406	1.20448		0.943402	0.647442	0.950248	0.75707
19053	19053	Decatur County, Iowa	Iowa	IA	Decatur	Decatur County, IA		0.869629		0.869629		0.726468	0.61533	0.494352
19055	19055	Delaware County, Iowa	Iowa	IA	Delaware	Delaware County, IA		0.909374	0.909374	0.952455		0.387328	-0.0719614	1.5928	0.513831
19057	19057	Des Moines County, Iowa	Iowa	IA	Des Moines	Des Moines County, IA		-0.288442	-0.288442	0.260758		-1.24988	0.490452	1.13789	-1.11912
19059	19059	Dickinson County, Iowa	Iowa	IA	Dickinson	Dickinson County, IA		0.934671	0.934671	0.834214		-0.11845	0.520146	1.26356	0.883595
19061	19061	Dubuque County, Iowa	Iowa	IA	Dubuque	Dubuque County, IA		0.926878	0.926878	1.02719		0.407961	0.0971137	1.57144	0.405897
19063	19063	Emmet County, Iowa	Iowa	IA	Emmet	Emmet County, IA		0.507882	0.507882	0.765202		0.376225	0.401368	0.79069	-0.221566
19065	19065	Fayette County, Iowa	Iowa	IA	Fayette	Fayette County, IA		0.728223	0.728223	1.06163		0.0865616	0.918952	1.1773	-0.171472
19067	19067	Floyd County, Iowa	Iowa	IA	Floyd	Floyd County, IA		1.14845	1.14845	1.30774		0.706922	0.652276	1.36622	0.388855
19069	19069	Franklin County, Iowa	Iowa	IA	Franklin	Franklin County, IA		0.627001		0.627001		-0.664114	0.726224	1.1422
19071	19071	Fremont County, Iowa	Iowa	IA	Fremont	Fremont County, IA		1.15779	1.15779	1.33211		0.68758	1.06138	1.05915	0.357353
19073	19073	Greene County, Iowa	Iowa	IA	Greene	Greene County, IA		1.4122	1.4122	1.34743		0.313558	1.15167	1.34152	1.07984
19075	19075	Grundy County, Iowa	Iowa	IA	Grundy	Grundy County, IA		1.75947	1.75947	1.8597		1.53239	0.629257	1.76954	0.824206
19077	19077	Guthrie County, Iowa	Iowa	IA	Guthrie	Guthrie County, IA		1.53596	1.53596	1.55144		0.560596	1.46197	1.25118	0.963642
19079	19079	Hamilton County, Iowa	Iowa	IA	Hamilton	Hamilton County, IA		0.773783	0.773783	1.1102		0.657845	0.264404	1.36389	-0.22105
19081	19081	Hancock County, Iowa	Iowa	IA	Hancock	Hancock County, IA		1.69138	1.69138	1.79363		1.57605	0.744409	1.49143	0.758103
19083	19083	Hardin County, Iowa	Iowa	IA	Hardin	Hardin County, IA		1.50787	1.50787	1.68322		1.07176	1.24743	1.25813	0.547399
19085	19085	Harrison County, Iowa	Iowa	IA	Harrison	Harrison County, IA		1.11104	1.11104	0.96806		-0.0070435	0.775313	1.20238	1.07313
19087	19087	Henry County, Iowa	Iowa	IA	Henry	Henry County, IA		0.552167	0.552167	0.804172		-0.0921921	0.670461	1.04191	-0.105886
19089	19089	Howard County, Iowa	Iowa	IA	Howard	Howard County, IA		1.30346	1.30346	1.32963		0.191053	1.28864	1.28965	0.836083
19091	19091	Humboldt County, Iowa	Iowa	IA	Humboldt	Humboldt County, IA		0.968593	0.968593	0.877777		-0.153598	0.508637	1.39376	0.896506
19093	19093	Ida County, Iowa	Iowa	IA	Ida	Ida County, IA		1.52903	1.52903	1.63819		1.30163	0.899558	1.27949	0.664629
19095	19095	Iowa County, Iowa	Iowa	IA	Iowa	Iowa County, IA		1.3992	1.3992	1.47925		0.929793	0.585002	1.57647	0.697164
19097	19097	Jackson County, Iowa	Iowa	IA	Jackson	Jackson County, IA		0.976031	0.976031	0.852244		-0.0097371	0.229243	1.46885	0.950731
19099	19099	Jasper County, Iowa	Iowa	IA	Jasper	Jasper County, IA		0.881309	0.881309	1.02035		0.489204	0.257729	1.33835	0.276789
19101	19101	Jefferson County, Iowa	Iowa	IA	Jefferson	Jefferson County, IA		0.82794	0.82794	0.738373		-0.771988	0.971665	1.24004	0.87998
19103	19103	Johnson County, Iowa	Iowa	IA	Johnson	Johnson County, IA		0.859338	0.859338	1.15891		0.907821	-0.231368	1.69246	-0.112083
19105	19105	Jones County, Iowa	Iowa	IA	Jones	Jones County, IA		1.38761	1.38761	1.22966		1.29001	0.238336	1.0657	1.10514
19107	19107	Keokuk County, Iowa	Iowa	IA	Keokuk	Keokuk County, IA		1.48531	1.48531	1.57772		1.33769	0.918952	1.10701	0.657915
19109	19109	Kossuth County, Iowa	Iowa	IA	Kossuth	Kossuth County, IA		1.78016	1.78016	2.03632		0.903642	1.77348	1.64343	0.606272
19111	19111	Lee County, Iowa	Iowa	IA	Lee	Lee County, IA		-0.132909	-0.132909	0.516456		-0.605304	0.440155	1.12695	-1.30762
19113	19113	Linn County, Iowa	Iowa	IA	Linn	Linn County, IA		0.866391	0.866391	1.05228		0.628263	-0.155003	1.65601	0.162142
19115	19115	Louisa County, Iowa	Iowa	IA	Louisa	Louisa County, IA		0.854053	0.854053	0.751182		0.338254	0.498336	0.70757	0.750356
19117	19117	Lucas County, Iowa	Iowa	IA	Lucas	Lucas County, IA		1.07833	1.07833	1.39197		0.902955	0.851678	1.17987	-0.006731
19119	19119	Lyon County, Iowa	Iowa	IA	Lyon	Lyon County, IA		1.99341	1.99341	2.39687		2.2177	1.09108	1.82502	0.273174
19121	19121	Madison County, Iowa	Iowa	IA	Madison	Madison County, IA		1.81537	1.81537	2.00899		1.79305	0.710456	1.76539	0.635709
19123	19123	Mahaska County, Iowa	Iowa	IA	Mahaska	Mahaska County, IA		0.484624	0.484624	0.67511		-0.149251	0.45834	1.02497	-0.0196418
19125	19125	Marion County, Iowa	Iowa	IA	Marion	Marion County, IA		1.43832	1.43832	1.87224		1.31686	1.05045	1.60252	-0.0490783
19127	19127	Marshall County, Iowa	Iowa	IA	Marshall	Marshall County, IA		0.525511	0.525511	1.07789		0.702609	0.103789	1.40517	-0.835086
19129	19129	Mills County, Iowa	Iowa	IA	Mills	Mills County, IA		0.743531	0.743531	1.10861		1.0414	0.0922795	1.17562	-0.360486
19131	19131	Mitchell County, Iowa	Iowa	IA	Mitchell	Mitchell County, IA		1.69895	1.69895	1.7012		1.34755	0.748035	1.50465	0.999275
19133	19133	Monona County, Iowa	Iowa	IA	Monona	Monona County, IA		0.940349	0.940349	0.987567		0.607448	0.521988	0.924939	0.473549
19135	19135	Monroe County, Iowa	Iowa	IA	Monroe	Monroe County, IA		0.975546	0.975546	0.979983		0.484295	0.467433	1.06931	0.606788
19137	19137	Montgomery County, Iowa	Iowa	IA	Montgomery	Montgomery County, IA		1.05776	1.05776	1.47561		0.280514	1.7153	1.11598	-0.146684
19139	19139	Muscatine County, Iowa	Iowa	IA	Muscatine	Muscatine County, IA		0.216559	0.216559	0.74861		0.194444	0.181363	1.12027	-0.943019
19141	19141	O'Brien County, Iowa	Iowa	IA	O'Brien	O'Brien County, IA		1.21118	1.21118	1.35874		0.817277	0.695321	1.3318	0.438949
19143	19143	Osceola County, Iowa	Iowa	IA	Osceola	Osceola County, IA		1.62569	1.62569	1.55584		0.872081	1.09108	1.32093	1.15679
19145	19145	Page County, Iowa	Iowa	IA	Page	Page County, IA		0.77875	0.77875	0.974175		0.63014	0.780779	0.64112	0.0490435
19147	19147	Palo Alto County, Iowa	Iowa	IA	Palo Alto	Palo Alto County, IA		1.27727	1.27727	1.57891		1.27879	0.938345	1.14426	0.0996536
19149	19149	Plymouth County, Iowa	Iowa	IA	Plymouth	Plymouth County, IA		1.16027	1.16027	1.1376		0.693922	0.207432	1.43929	0.771013
19151	19151	Pocahontas County, Iowa	Iowa	IA	Pocahontas	Pocahontas County, IA		1.92901	1.92901	2.15281		1.17647	1.68318	1.71858	0.737962
19153	19153	Polk County, Iowa	Iowa	IA	Polk	Polk County, IA		1.34722	1.34722	2.01769		0.0489837	2.70615	1.51636	-0.415744
19155	19155	Pottawattamie County, Iowa	Iowa	IA	Pottawattamie	Pottawattamie County, IA		-0.794349	-0.794349	0.112903		-0.4655	-0.282874	0.844585	-2.31414
19157	19157	Poweshiek County, Iowa	Iowa	IA	Poweshiek	Poweshiek County, IA		0.91196	0.91196	1.11652		0.398668	0.691063	1.21824	0.173503
19159	19159	Ringgold County, Iowa	Iowa	IA	Ringgold	Ringgold County, IA		1.84303	1.84303	1.87951		1.05769	1.61413	1.33362	1.06383
19161	19161	Sac County, Iowa	Iowa	IA	Sac	Sac County, IA		1.19909	1.19909	1.21047		0.452552	0.83896	1.22549	0.75552
19163	19163	Scott County, Iowa	Iowa	IA	Scott	Scott County, IA		0.14815	0.14815	0.761992		0.252392	-0.164095	1.41128	-1.15476
19165	19165	Shelby County, Iowa	Iowa	IA	Shelby	Shelby County, IA		2.07543	2.07543	2.08343		1.70885	1.27834	1.47266	1.19345
19167	19167	Sioux County, Iowa	Iowa	IA	Sioux	Sioux County, IA		1.7017	1.7017	1.80369		1.65092	0.370465	1.78662	0.764816
19169	19169	Story County, Iowa	Iowa	IA	Story	Story County, IA		1.18415	1.18415	1.25026		1.24104	-0.0010627	1.36987	0.527258
19171	19171	Tama County, Iowa	Iowa	IA	Tama	Tama County, IA		0.323206	0.323206	0.91711		0.0806064	0.362581	1.39791	-0.97039
19173	19173	Taylor County, Iowa	Iowa	IA	Taylor	Taylor County, IA		1.44805	1.44805	1.32655		0.501586	1.21958	1.06934	1.18416
19175	19175	Union County, Iowa	Iowa	IA	Union	Union County, IA		1.052	1.052	1.08422		0.522238	0.794706	0.947785	0.593361
19177	19177	Van Buren County, Iowa	Iowa	IA	Van Buren	Van Buren County, IA		1.39451	1.39451	1.60513		1.00875	1.66926	0.770678	0.39092
19179	19179	Wapello County, Iowa	Iowa	IA	Wapello	Wapello County, IA		0.552325	0.552325	0.729147		0.160566	0.477734	0.840298	0.0046304
19181	19181	Warren County, Iowa	Iowa	IA	Warren	Warren County, IA		0.745799	0.745799	1.11581		0.658083	-0.176813	1.77811	-0.294899
19183	19183	Washington County, Iowa	Iowa	IA	Washington	Washington County, IA		0.824221	0.824221	1.30854		0.765885	0.708039	1.26427	-0.505603
19185	19185	Wayne County, Iowa	Iowa	IA	Wayne	Wayne County, IA		1.41903	1.41903	1.39379		0.612808	1.58927	0.768686	0.942985
19187	19187	Webster County, Iowa	Iowa	IA	Webster	Webster County, IA		-0.293948	-0.293948	0.234447		-0.889542	0.266822	0.967257	-1.1372
19189	19189	Winnebago County, Iowa	Iowa	IA	Winnebago	Winnebago County, IA		1.74073	1.74073	1.7972		1.49656	0.871072	1.4539	0.894957
19191	19191	Winneshiek County, Iowa	Iowa	IA	Winneshiek	Winneshiek County, IA		1.90636	1.90636	1.86335		1.6244	0.84742	1.49551	1.19397
19193	19193	Woodbury County, Iowa	Iowa	IA	Woodbury	Woodbury County, IA		0.0184145	0.0184145	0.274715		-0.563986	0.075303	0.933307	-0.417293
19195	19195	Worth County, Iowa	Iowa	IA	Worth	Worth County, IA		1.36309	1.36309	1.49232		0.536025	0.987433	1.58676	0.628479
19197	19197	Wright County, Iowa	Iowa	IA	Wright	Wright County, IA		1.001	1.001	1.09441		-0.152943	1.29531	1.11369	0.535004
20001	20001	Allen County, Kansas	Kansas	KS	Allen	Allen County, KS		0.843028	0.843028	1.03304		0.418592	0.783768	0.946527	0.144067
20003	20003	Anderson County, Kansas	Kansas	KS	Anderson	Anderson County, KS		0.533683	0.533683	0.69864		0.311875	0.184984	0.910856	-0.003116
20005	20005	Atchison County, Kansas	Kansas	KS	Atchison	Atchison County, KS		0.416969	0.416969	0.655978		0.314402	0.259509	0.754031	-0.239125
20007	20007	Barber County, Kansas	Kansas	KS	Barber	Barber County, KS		0.959167	0.959167	1.47081		0.133049	1.65044	1.2971	-0.378045
20009	20009	Barton County, Kansas	Kansas	KS	Barton	Barton County, KS		0.219552	0.219552	0.643702		0.146632	0.316481	0.826824	-0.724569
20011	20011	Bourbon County, Kansas	Kansas	KS	Bourbon	Bourbon County, KS		-0.192614	-0.192614	0.48587		-0.208945	0.321948	0.819198	-1.47391
20013	20013	Brown County, Kansas	Kansas	KS	Brown	Brown County, KS		1.07273	1.07273	1.25508		0.527037	1.21043	0.910114	0.300545
20015	20015	Butler County, Kansas	Kansas	KS	Butler	Butler County, KS		0.672664	0.672664	0.756204		1.05042	-0.502307	0.996305	0.155945
20017	20017	Chase County, Kansas	Kansas	KS	Chase	Chase County, KS		0.878977	0.878977	0.897174		0.0305951	0.640129	1.14858	0.579418
20019	20019	Chautauqua County, Kansas	Kansas	KS	Chautauqua	Chautauqua County, KS		-0.123493	-0.123493	0.636855		-0.220941	1.02743	0.49151	-1.60198
20021	20021	Cherokee County, Kansas	Kansas	KS	Cherokee	Cherokee County, KS		0.527808	0.527808	0.764891		0.984327	0.0219521	0.593967	-0.259265
20023	20023	Cheyenne County, Kansas	Kansas	KS	Cheyenne	Cheyenne County, KS		1.71531	1.71531	1.93772		0.394046	2.12618	1.57612	0.700262
20025	20025	Clark County, Kansas	Kansas	KS	Clark	Clark County, KS		1.36195	1.36195	1.63444		0.0225849	2.24076	1.18813	0.396085
20027	20027	Clay County, Kansas	Kansas	KS	Clay	Clay County, KS		1.02479	1.02479	1.26819		0.835381	0.486189	1.32312	0.113597
20029	20029	Cloud County, Kansas	Kansas	KS	Cloud	Cloud County, KS		0.186448	0.186448	0.815496		-0.0817134	0.87406	0.869515	-1.12997
20031	20031	Coffey County, Kansas	Kansas	KS	Coffey	Coffey County, KS		1.17393	1.17393	1.1823		0.727348	0.494073	1.23821	0.705943
20033	20033	Comanche County, Kansas	Kansas	KS	Comanche	Comanche County, KS							1.65895	1.0801
20035	20035	Cowley County, Kansas	Kansas	KS	Cowley	Cowley County, KS		0.109562	0.109562	0.415178		0.50041	-0.0622976	0.393842	-0.623349
20037	20037	Crawford County, Kansas	Kansas	KS	Crawford	Crawford County, KS		0.0416121	0.0416121	0.24201		0.026223	-0.10776	0.507505	-0.385275
20039	20039	Decatur County, Kansas	Kansas	KS	Decatur	Decatur County, KS		1.9998	1.9998	2.02269		0.828781	2.50744	1.0121	1.22072
20041	20041	Dickinson County, Kansas	Kansas	KS	Dickinson	Dickinson County, KS		0.925047	0.925047	0.960505		0.528552	0.514675	0.947168	0.498854
20043	20043	Doniphan County, Kansas	Kansas	KS	Doniphan	Doniphan County, KS		0.672455	0.672455	0.792405		0.611402	0.414082	0.62434	0.131672
20045	20045	Douglas County, Kansas	Kansas	KS	Douglas	Douglas County, KS		0.224733	0.224733	0.462489		0.221215	-0.296862	0.953209	-0.348608
20047	20047	Edwards County, Kansas	Kansas	KS	Edwards	Edwards County, KS		1.81465	1.81465	2.15224		1.42656	1.76196	1.42227	0.383174
20049	20049	Elk County, Kansas	Kansas	KS	Elk	Elk County, KS		1.85059	1.85059	1.73499		2.07011	0.775308	0.9034	1.22072
20051	20051	Ellis County, Kansas	Kansas	KS	Ellis	Ellis County, KS		0.160934	0.160934	0.459105		-0.142247	0.087384	0.919697	-0.464805
20053	20053	Ellsworth County, Kansas	Kansas	KS	Ellsworth	Ellsworth County, KS		1.19104	1.19104	1.30006		0.866471	1.2983	0.618096	0.473033
20055	20055	Finney County, Kansas	Kansas	KS	Finney	Finney County, KS		-0.429097	-0.429097	-0.0805427		0.0175945	-0.512608	0.231145	-1.01687
20057	20057	Ford County, Kansas	Kansas	KS	Ford	Ford County, KS		-0.096363	-0.096363	0.0950735		0.395393	-0.347158	0.0988549	-0.527293
20059	20059	Franklin County, Kansas	Kansas	KS	Franklin	Franklin County, KS		0.76394	0.76394	1.03015		0.94772	0.161333	1.03707	-0.136872
20061	20061	Geary County, Kansas	Kansas	KS	Geary	Geary County, KS		-0.352011	-0.352011	-0.0394273		1.03612	-0.387154	-0.709098	-1.06593
20063	20063	Gove County, Kansas	Kansas	KS	Gove	Gove County, KS		2.368	2.368	2.83931		2.07604	2.60555	1.46486	0.400216
20065	20065	Graham County, Kansas	Kansas	KS	Graham	Graham County, KS		2.01611	2.01611	2.39349		1.22605	2.31649	1.58372	0.474066
20067	20067	Grant County, Kansas	Kansas	KS	Grant	Grant County, KS		0.716427	0.716427	0.932852		1.16764	0.205587	0.603113	-0.113632
20069	20069	Gray County, Kansas	Kansas	KS	Gray	Gray County, KS		1.20917	1.20917	1.2892		1.96206	0.291045	0.538485	0.386789
20071	20071	Greeley County, Kansas	Kansas	KS	Greeley	Greeley County, KS							2.29347	1.47377	0.867586
20073	20073	Greenwood County, Kansas	Kansas	KS	Greenwood	Greenwood County, KS		0.518241	0.518241	0.610464		-0.750574	1.05712	0.883555	0.283503
20075	20075	Hamilton County, Kansas	Kansas	KS	Hamilton	Hamilton County, KS							0.435892	0.496675	-0.310909
20077	20077	Harper County, Kansas	Kansas	KS	Harper	Harper County, KS		1.00515	1.00515	1.5791		1.13483	1.05712	1.1646	-0.619217
20079	20079	Harvey County, Kansas	Kansas	KS	Harvey	Harvey County, KS		0.473446	0.473446	0.97459		0.825131	-0.022302	1.20159	-0.790672
20081	20081	Haskell County, Kansas	Kansas	KS	Haskell	Haskell County, KS							0.139522	0.653599	0.206555
20083	20083	Hodgeman County, Kansas	Kansas	KS	Hodgeman	Hodgeman County, KS		1.93006	1.93006	2.08939		1.99335	1.09349	1.39969	0.743642
20085	20085	Jackson County, Kansas	Kansas	KS	Jackson	Jackson County, KS		0.569161	0.569161	0.584403		0.0173109	-0.0053254	1.11601	0.373878
20087	20087	Jefferson County, Kansas	Kansas	KS	Jefferson	Jefferson County, KS		0.724572	0.724572	0.83609		0.788452	-0.128362	1.05044	0.173503
20089	20089	Jewell County, Kansas	Kansas	KS	Jewell	Jewell County, KS		1.85189		1.85189		0.908843	1.96804	1.08716
20091	20091	Johnson County, Kansas	Kansas	KS	Johnson	Johnson County, KS		1.22083	1.22083	1.3055		1.2544	-0.527167	1.95055	0.531906
20093	20093	Kearny County, Kansas	Kansas	KS	Kearny	Kearny County, KS							0.0789243	0.5315	-0.254618
20095	20095	Kingman County, Kansas	Kansas	KS	Kingman	Kingman County, KS		1.22839	1.22839	1.42587		1.17207	0.879527	0.982974	0.287634
20097	20097	Kiowa County, Kansas	Kansas	KS	Kiowa	Kiowa County, KS		1.5453	1.5453	1.45218		1.70321	2.44195	-0.865045	0.95951
20099	20099	Labette County, Kansas	Kansas	KS	Labette	Labette County, KS		0.0373955	0.0373955	0.348525		-0.0492891	0.156499	0.549419	-0.601142
20101	20101	Lane County, Kansas	Kansas	KS	Lane	Lane County, KS		1.63022	1.63022	2.11905		1.34218	1.55042	1.62354	-0.0320361
20103	20103	Leavenworth County, Kansas	Kansas	KS	Leavenworth	Leavenworth County, KS		-0.0919057	-0.0919057	0.306426		0.573398	-0.636853	0.633113	-0.952315
20105	20105	Lincoln County, Kansas	Kansas	KS	Lincoln	Lincoln County, KS		1.26861	1.26861	1.15827		0.0899286	0.984379	1.31046	1.10463
20107	20107	Linn County, Kansas	Kansas	KS	Linn	Linn County, KS		0.806663	0.806663	0.973495		1.15909	-0.0350201	0.91295	0.060405
20109	20109	Logan County, Kansas	Kansas	KS	Logan	Logan County, KS		1.303	1.303	1.43178		0.885136	0.846207	1.28147	0.528807
20111	20111	Lyon County, Kansas	Kansas	KS	Lyon	Lyon County, KS		0.103547	0.103547	-0.0510006		-0.978601	-0.0301859	0.739384	0.528291
20113	20113	McPherson County, Kansas	Kansas	KS	McPherson	McPherson County, KS		0.997624	0.997624	1.1054		0.646306	0.488606	1.15964	0.391953
20115	20115	Marion County, Kansas	Kansas	KS	Marion	Marion County, KS		0.99286	0.99286	0.784234		1.68039	0.477097	-0.403818	0.834018
20117	20117	Marshall County, Kansas	Kansas	KS	Marshall	Marshall County, KS		2.05298	2.05298	2.33616		1.86602	1.69043	1.46826	0.59646
20119	20119	Meade County, Kansas	Kansas	KS	Meade	Meade County, KS		-0.44338	-0.44338	0.765088		-0.351755	1.05833	0.839987	-2.70198
20121	20121	Miami County, Kansas	Kansas	KS	Miami	Miami County, KS		1.08988	1.08988	1.23213		1.28709	-0.0404869	1.32804	0.300029
20123	20123	Mitchell County, Kansas	Kansas	KS	Mitchell	Mitchell County, KS							1.69527	-0.230557	-0.427106
20125	20125	Montgomery County, Kansas	Kansas	KS	Montgomery	Montgomery County, KS		-0.658818	-0.658818	0.108732		-0.101951	0.0413457	0.215487	-2.00945
20127	20127	Morris County, Kansas	Kansas	KS	Morris	Morris County, KS		1.27208	1.27208	1.36826		1.28381	0.96982	0.683972	0.497821
20129	20129	Morton County, Kansas	Kansas	KS	Morton	Morton County, KS		0.605038	0.605038	0.84448		0.258402	1.01166	0.499036	-0.111566
20131	20131	Nemaha County, Kansas	Kansas	KS	Nemaha	Nemaha County, KS		1.47338	1.47338	1.62188		1.00405	0.584365	1.79994	0.605755
20133	20133	Neosho County, Kansas	Kansas	KS	Neosho	Neosho County, KS		0.243538	0.243538	0.346774		-0.246583	0.169217	0.710328	-0.0041489
20135	20135	Ness County, Kansas	Kansas	KS	Ness	Ness County, KS		1.28346	1.28346	1.62529		0.714809	1.80743	0.947677	0.0955222
20137	20137	Norton County, Kansas	Kansas	KS	Norton	Norton County, KS		0.933719	0.933719	0.918588		-0.299373	1.51163	0.690315	0.716272
20139	20139	Osage County, Kansas	Kansas	KS	Osage	Osage County, KS		0.835198	0.835198	0.878268		0.819677	-0.0029084	0.993471	0.382141
20141	20141	Osborne County, Kansas	Kansas	KS	Osborne	Osborne County, KS		1.0111	1.0111	1.00955		1.01343	1.71408	-0.481841	0.517446
20143	20143	Ottawa County, Kansas	Kansas	KS	Ottawa	Ottawa County, KS		1.7627	1.7627	1.90039		1.45981	0.975286	1.60069	0.755004
20145	20145	Pawnee County, Kansas	Kansas	KS	Pawnee	Pawnee County, KS		0.12492	0.12492	0.282465		-0.82829	0.632245	0.676107	-0.114665
20147	20147	Phillips County, Kansas	Kansas	KS	Phillips	Phillips County, KS		1.83162	1.83162	2.07345		1.03949	1.95469	1.43192	0.644488
20149	20149	Pottawatomie County, Kansas	Kansas	KS	Pottawatomie	Pottawatomie County, KS		1.30745	1.30745	1.56143		2.01437	-0.262909	1.54973	0.126508
20151	20151	Pratt County, Kansas	Kansas	KS	Pratt	Pratt County, KS		0.930924	0.930924	1.36543		1.32015	0.564972	1.01564	-0.41781
20153	20153	Rawlins County, Kansas	Kansas	KS	Rawlins	Rawlins County, KS		1.70247	1.70247	2.00584		1.75747	1.08135	1.45193	0.329982
20155	20155	Reno County, Kansas	Kansas	KS	Reno	Reno County, KS		-0.17124	-0.17124	0.269636		-0.074688	-0.243515	0.777586	-0.996728
20157	20157	Republic County, Kansas	Kansas	KS	Republic	Republic County, KS		1.51482	1.51482	1.76796		0.778724	1.21227	1.72357	0.450826
20159	20159	Rice County, Kansas	Kansas	KS	Rice	Rice County, KS		0.989203	0.989203	0.91762		0.664048	0.618318	0.644621	0.731248
20161	20161	Riley County, Kansas	Kansas	KS	Riley	Riley County, KS		0.435546	0.435546	0.436625		1.35546	-0.181709	-0.216687	0.0779636
20163	20163	Rooks County, Kansas	Kansas	KS	Rooks	Rooks County, KS		1.31412	1.31412	1.35025		0.756888	0.919523	1.16366	0.738994
20165	20165	Rush County, Kansas	Kansas	KS	Rush	Rush County, KS		1.14553	1.14553	1.5143		0.177605	2.01891	1.00889	0.0242548
20167	20167	Russell County, Kansas	Kansas	KS	Russell	Russell County, KS		0.383314	0.383314	0.849713		-0.262728	1.17711	0.823586	-0.640391
20169	20169	Saline County, Kansas	Kansas	KS	Saline	Saline County, KS		0.124628	0.124628	0.439617		-0.200696	-0.0768571	1.08239	-0.510251
20171	20171	Scott County, Kansas	Kansas	KS	Scott	Scott County, KS		0.919805	0.919805	1.46274		1.28243	0.660731	1.1591	-0.635743
20173	20173	Sedgwick County, Kansas	Kansas	KS	Sedgwick	Sedgwick County, KS		-0.626807	-0.626807	0.127854		-0.0694476	-0.578673	0.791659	-1.94696
20175	20175	Seward County, Kansas	Kansas	KS	Seward	Seward County, KS		-0.213073	-0.213073	-0.0832529		0.321434	-0.175033	-0.353902	-0.486495
20177	20177	Shawnee County, Kansas	Kansas	KS	Shawnee	Shawnee County, KS		-0.427709	-0.427709	-0.0908283		-0.0106986	-0.0174678	-0.216788	-1.00293
20179	20179	Sheridan County, Kansas	Kansas	KS	Sheridan	Sheridan County, KS		2.10205	2.10205	2.40755		1.40772	1.9159	1.81604	0.661014
20181	20181	Sherman County, Kansas	Kansas	KS	Sherman	Sherman County, KS		0.201638	0.201638	0.347091		-0.504037	0.486189	0.651169	-0.0841957
20183	20183	Smith County, Kansas	Kansas	KS	Smith	Smith County, KS		2.69905	2.69905	3.07076		0.89911	3.52436	2.14507	1.01838
20185	20185	Stafford County, Kansas	Kansas	KS	Stafford	Stafford County, KS		1.53833	1.53833	1.97253		1.8259	1.53528	0.90863	-0.0759327
20187	20187	Stanton County, Kansas	Kansas	KS	Stanton	Stanton County, KS		1.6852	1.6852	1.74493		2.41285	0.831648	0.566193	0.691483
20189	20189	Stevens County, Kansas	Kansas	KS	Stevens	Stevens County, KS		1.20923	1.20923	1.05252		1.04135	0.474679	0.712591	1.00392
20191	20191	Sumner County, Kansas	Kansas	KS	Sumner	Sumner County, KS		0.654894	0.654894	0.880044		1.07708	-0.0156265	0.77897	-0.154946
20193	20193	Thomas County, Kansas	Kansas	KS	Thomas	Thomas County, KS		1.16786	1.16786	1.59762		1.75532	0.722537	0.954054	-0.309359
20195	20195	Trego County, Kansas	Kansas	KS	Trego	Trego County, KS							1.90376	1.73906	0.977585
20197	20197	Wabaunsee County, Kansas	Kansas	KS	Wabaunsee	Wabaunsee County, KS		1.60534	1.60534	1.80696		2.42903	0.0801328	1.36405	0.372329
20199	20199	Wallace County, Kansas	Kansas	KS	Wallace	Wallace County, KS		2.67878	2.67878	2.86797		1.85579	2.78499	1.55561	1.22072
20201	20201	Washington County, Kansas	Kansas	KS	Washington	Washington County, KS		2.08187	2.08187	2.24111		1.16493	2.16681	1.46607	0.967257
20203	20203	Wichita County, Kansas	Kansas	KS	Wichita	Wichita County, KS		1.62039	1.62039	2.18279		1.88845	1.22378	1.56364	-0.267529
20205	20205	Wilson County, Kansas	Kansas	KS	Wilson	Wilson County, KS		0.29644	0.29644	0.391145		-0.0367453	0.46317	0.344471	0.0077291
20207	20207	Woodson County, Kansas	Kansas	KS	Woodson	Woodson County, KS		0.705826	0.705826	0.84844		0.299588	0.645596	0.804721	0.158527
20209	20209	Wyandotte County, Kansas	Kansas	KS	Wyandotte	Wyandotte County, KS		-1.05217	-1.05217	-0.422804		-1.10556	-0.456844	0.488707	-1.84729
21001	21001	Adair County, Kentucky	Kentucky	KY	Adair	Adair County, KY		0.418053	0.418053	-0.0007756		1.23971	-0.765471	-0.466827	0.927492
21003	21003	Allen County, Kentucky	Kentucky	KY	Allen	Allen County, KY		0.181948	0.181948	-0.329998		0.948996	-0.924878	-0.729181	0.987398
21005	21005	Anderson County, Kentucky	Kentucky	KY	Anderson	Anderson County, KY		0.371013	0.371013	0.0470135		0.447188	-0.770938	0.34234	0.841248
21007	21007	Ballard County, Kentucky	Kentucky	KY	Ballard	Ballard County, KY		0.421809	0.421809	0.11018		0.386586	-0.393944	0.180081	0.854159
21009	21009	Barren County, Kentucky	Kentucky	KY	Barren	Barren County, KY		-0.10179	-0.10179	-0.472298		0.0659517	-0.847304	-0.300451	0.644488
21011	21011	Bath County, Kentucky	Kentucky	KY	Bath	Bath County, KY		0.107213	0.107213	-0.449076		0.168615	-0.460008	-0.698808	1.13768
21013	21013	Bell County, Kentucky	Kentucky	KY	Bell	Bell County, KY		-1.05906	-1.05906	-1.63202		-0.790986	-0.590929	-2.12096	0.461155
21015	21015	Boone County, Kentucky	Kentucky	KY	Boone	Boone County, KY		0.193966	0.193966	-0.0838083		0.878721	-1.2952	0.170936	0.559277
21017	21017	Bourbon County, Kentucky	Kentucky	KY	Bourbon	Bourbon County, KY		-0.348248	-0.348248	-0.725067		-0.886271	-0.52003	-0.262046	0.624347
21019	21019	Boyd County, Kentucky	Kentucky	KY	Boyd	Boyd County, KY		-0.173695	-0.173695	-0.491541		-0.11113	-0.393368	-0.596114	0.503502
21021	21021	Boyle County, Kentucky	Kentucky	KY	Boyle	Boyle County, KY		0.0665691	0.0665691	-0.0773256		0.205018	-0.113974	-0.29377	0.279888
21023	21023	Bracken County, Kentucky	Kentucky	KY	Bracken	Bracken County, KY		0.585499	0.585499	0.229714		0.822942	-0.133943	-0.204541	0.981717
21025	21025	Breathitt County, Kentucky	Kentucky	KY	Breathitt	Breathitt County, KY		-1.21562		-1.21562		-1.15795	-0.915786	-0.65254
21027	21027	Breckinridge County, Kentucky	Kentucky	KY	Breckinridge	Breckinridge County, KY		0.180733	0.180733	-0.310001		0.534664	-0.486077	-0.719731	1.00237
21029	21029	Bullitt County, Kentucky	Kentucky	KY	Bullitt	Bullitt County, KY		-0.245488	-0.245488	-0.659697		-0.0743275	-1.26913	-0.169814	0.658948
21031	21031	Butler County, Kentucky	Kentucky	KY	Butler	Butler County, KY		0.145553	0.145553	-0.269934		0.122972	-0.287883	-0.452147	0.892374
21033	21033	Caldwell County, Kentucky	Kentucky	KY	Caldwell	Caldwell County, KY		0.246649	0.246649	0.101001		-0.0170125	-0.0218404	0.181734	0.453925
21035	21035	Calloway County, Kentucky	Kentucky	KY	Calloway	Calloway County, KY		0.0362511	0.0362511	-0.249844		0.562333	-0.510938	-0.599759	0.487493
21037	21037	Campbell County, Kentucky	Kentucky	KY	Campbell	Campbell County, KY		-0.261639	-0.261639	-0.497224		0.0242321	-1.0455	-0.132692	0.272141
21039	21039	Carlisle County, Kentucky	Kentucky	KY	Carlisle	Carlisle County, KY		1.08006	1.08006	0.819721		1.45482	-0.254563	0.53784	1.06176
21041	21041	Carroll County, Kentucky	Kentucky	KY	Carroll	Carroll County, KY		-0.209026	-0.209026	-0.667995		-0.256656	-0.482452	-0.742579	0.781858
21043	21043	Carter County, Kentucky	Kentucky	KY	Carter	Carter County, KY		0.127271	0.127271	-0.427102		0.949427	-0.878207	-0.969059	1.0282
21045	21045	Casey County, Kentucky	Kentucky	KY	Casey	Casey County, KY		0.551792	0.551792	0.115133		1.30221	-0.42243	-0.601008	1.04214
21047	21047	Christian County, Kentucky	Kentucky	KY	Christian	Christian County, KY		-0.690359	-0.690359	-0.980178		0.0879155	-0.856396	-1.34136	0.0397477
21049	21049	Clark County, Kentucky	Kentucky	KY	Clark	Clark County, KY		-0.257315	-0.257315	-0.498813		-0.194245	-0.838211	-0.130296	0.318104
21051	21051	Clay County, Kentucky	Kentucky	KY	Clay	Clay County, KY		-0.512772	-0.512772	-1.13283		-0.202465	-0.966082	-1.29148	0.875332
21053	21053	Clinton County, Kentucky	Kentucky	KY	Clinton	Clinton County, KY		-0.227322	-0.227322	-0.890235		-0.0418017	-0.765471	-1.12632	1.14078
21055	21055	Crittenden County, Kentucky	Kentucky	KY	Crittenden	Crittenden County, KY		0.527645	0.527645	0.210158		0.721735	-0.0745542	-0.208118	0.878431
21057	21057	Cumberland County, Kentucky	Kentucky	KY	Cumberland	Cumberland County, KY		0.464255	0.464255	0.0943705		0.177887	0.320625	-0.318506	1.01477
21059	21059	Daviess County, Kentucky	Kentucky	KY	Daviess	Daviess County, KY		-0.107057	-0.107057	-0.327116		-0.0998257	-0.786706	0.0864651	0.371296
21061	21061	Edmonson County, Kentucky	Kentucky	KY	Edmonson	Edmonson County, KY		0.140194	0.140194	-0.342836		1.1033	-1.24974	-0.596148	0.882562
21063	21063	Elliott County, Kentucky	Kentucky	KY	Elliott	Elliott County, KY		-0.772204	-0.772204	-1.59101		-0.228022	-1.39458	-1.80607	1.0881
21065	21065	Estill County, Kentucky	Kentucky	KY	Estill	Estill County, KY		-0.350257	-0.350257	-0.960905		-0.917549	-0.581837	-0.65578	1.08965
21067	21067	Fayette County, Kentucky	Kentucky	KY	Fayette	Fayette County, KY		-0.583941	-0.583941	-0.484818		-0.278136	-0.569751	-0.272305	-0.590814
21069	21069	Fleming County, Kentucky	Kentucky	KY	Fleming	Fleming County, KY		0.822496	0.822496	0.464338		1.21728	0.102405	-0.296739	1.09017
21071	21071	Floyd County, Kentucky	Kentucky	KY	Floyd	Floyd County, KY		-0.185016	-0.185016	-0.735394		-0.39303	-0.654577	-0.600265	1.00805
21073	21073	Franklin County, Kentucky	Kentucky	KY	Franklin	Franklin County, KY		-0.340153	-0.340153	-0.334188		-1.01686	0.133884	0.0495457	-0.119313
21075	21075	Fulton County, Kentucky	Kentucky	KY	Fulton	Fulton County, KY		-0.273307	-0.273307	-0.397079		-0.707123	0.4897	-0.679437	0.122377
21077	21077	Gallatin County, Kentucky	Kentucky	KY	Gallatin	Gallatin County, KY		-0.305128	-0.305128	-0.855827		-0.169123	-1.08003	-0.655577	0.892891
21079	21079	Garrard County, Kentucky	Kentucky	KY	Garrard	Garrard County, KY		-0.0672699	-0.0672699	-0.559711		-0.0342307	-0.99336	-0.254825	0.931623
21081	21081	Grant County, Kentucky	Kentucky	KY	Grant	Grant County, KY		-0.229677	-0.229677	-0.769919		-0.38562	-0.896392	-0.455961	0.960543
21083	21083	Graves County, Kentucky	Kentucky	KY	Graves	Graves County, KY		0.317313	0.317313	0.107051		0.575898	-0.301234	-0.0799105	0.541202
21085	21085	Grayson County, Kentucky	Kentucky	KY	Grayson	Grayson County, KY		0.333162	0.333162	-0.0331341		1.25059	-0.57942	-0.712105	0.752938
21087	21087	Green County, Kentucky	Kentucky	KY	Green	Green County, KY		0.855346	0.855346	0.547267		1.22531	-0.145453	0.0906496	1.02252
21089	21089	Greenup County, Kentucky	Kentucky	KY	Greenup	Greenup County, KY		0.049908	0.049908	-0.446593		0.113967	-0.820026	-0.31611	0.99721
21091	21091	Hancock County, Kentucky	Kentucky	KY	Hancock	Hancock County, KY		0.240433	0.240433	-0.142821		-0.360133	-0.523656	0.452087	0.98998
21093	21093	Hardin County, Kentucky	Kentucky	KY	Hardin	Hardin County, KY		-0.180633	-0.180633	-0.575737		0.106975	-0.91216	-0.487515	0.628479
21095	21095	Harlan County, Kentucky	Kentucky	KY	Harlan	Harlan County, KY		0.18748	0.18748	-0.211271		0.553791	-0.307277	-0.699989	0.818008
21097	21097	Harrison County, Kentucky	Kentucky	KY	Harrison	Harrison County, KY		-0.320942	-0.320942	-0.700368		-0.65338	-0.543049	-0.398792	0.61092
21099	21099	Hart County, Kentucky	Kentucky	KY	Hart	Hart County, KY		0.215042	0.215042	-0.284481		0.373741	-0.440615	-0.565911	1.07158
21101	21101	Henderson County, Kentucky	Kentucky	KY	Henderson	Henderson County, KY		-0.652039	-0.652039	-0.948404		-1.02559	-0.873373	-0.267683	0.272141
21103	21103	Henry County, Kentucky	Kentucky	KY	Henry	Henry County, KY		0.145817	0.145817	-0.346158		-0.0509203	-0.562443	-0.200659	1.08087
21105	21105	Hickman County, Kentucky	Kentucky	KY	Hickman	Hickman County, KY		0.573423	0.573423	0.253608		0.0186277	0.734566	-0.231707	1.01322
21107	21107	Hopkins County, Kentucky	Kentucky	KY	Hopkins	Hopkins County, KY		0.0471158	0.0471158	-0.263933		0.0848449	-0.481243	-0.229311	0.62538
21109	21109	Jackson County, Kentucky	Kentucky	KY	Jackson	Jackson County, KY		-0.025879	-0.025879	-0.678735		0.768278	-0.831536	-1.36016	1.13613
21111	21111	Jefferson County, Kentucky	Kentucky	KY	Jefferson	Jefferson County, KY		-1.15503	-1.15503	-0.697874		-0.733154	-0.860655	-0.0323934	-1.63762
21113	21113	Jessamine County, Kentucky	Kentucky	KY	Jessamine	Jessamine County, KY		-0.296406	-0.296406	-0.588843		-0.0543827	-1.15277	-0.150274	0.374395
21115	21115	Johnson County, Kentucky	Kentucky	KY	Johnson	Johnson County, KY		0.310855	0.310855	-0.107871		0.950017	-0.656994	-0.524502	0.892891
21117	21117	Kenton County, Kentucky	Kentucky	KY	Kenton	Kenton County, KY		-0.505927	-0.505927	-0.718484		-0.5484	-0.977016	-0.132759	0.138902
21119	21119	Knott County, Kentucky	Kentucky	KY	Knott	Knott County, KY		-0.783482	-0.783482	-1.57286		-1.12822	-1.35459	-1.00244	1.17434
21121	21121	Knox County, Kentucky	Kentucky	KY	Knox	Knox County, KY		-0.633062	-0.633062	-1.26542		-0.62733	-1.03215	-1.12075	0.883595
21123	21123	Larue County, Kentucky	Kentucky	KY	Larue	Larue County, KY		0.0389507	0.0389507	-0.455147		-0.0491812	-0.822443	-0.185642	1.01219
21125	21125	Laurel County, Kentucky	Kentucky	KY	Laurel	Laurel County, KY		-0.285621	-0.285621	-0.788644		-0.115036	-1.01034	-0.631313	0.802516
21127	21127	Lawrence County, Kentucky	Kentucky	KY	Lawrence	Lawrence County, KY		0.260088	0.260088	-0.218239		1.08148	-0.804258	-0.731038	0.95383
21129	21129	Lee County, Kentucky	Kentucky	KY	Lee	Lee County, KY		-0.100631	-0.100631	-0.633438		-0.336991	-0.285466	-0.780781	1.01632
21131	21131	Leslie County, Kentucky	Kentucky	KY	Leslie	Leslie County, KY		0.644318	0.644318	0.262621		1.24063	-0.801841	0.0995582	1.02561
21133	21133	Letcher County, Kentucky	Kentucky	KY	Letcher	Letcher County, KY		-0.157085	-0.157085	-0.756229		-0.189458	-0.741244	-0.745009	1.09275
21135	21135	Lewis County, Kentucky	Kentucky	KY	Lewis	Lewis County, KY		0.137021	0.137021	-0.405761		0.63359	-0.937596	-0.589669	1.06848
21137	21137	Lincoln County, Kentucky	Kentucky	KY	Lincoln	Lincoln County, KY		-0.163719	-0.163719	-0.711382		-0.422526	-0.61274	-0.563481	1.02252
21139	21139	Livingston County, Kentucky	Kentucky	KY	Livingston	Livingston County, KY		0.454457	0.454457	0.159166		0.219845	-0.0757628	0.137525	0.86552
21141	21141	Logan County, Kentucky	Kentucky	KY	Logan	Logan County, KY		-0.0885584	-0.0885584	-0.381096		-0.0937266	-0.360623	-0.417657	0.513831
21143	21143	Lyon County, Kentucky	Kentucky	KY	Lyon	Lyon County, KY		-0.0083783	-0.0083783	-0.535671		-0.589208	-0.478193	-0.181424	1.12373
21145	21145	McCracken County, Kentucky	Kentucky	KY	McCracken	McCracken County, KY		-0.349309	-0.349309	-0.527359		-0.842178	-0.480035	0.0628759	0.224113
21147	21147	McCreary County, Kentucky	Kentucky	KY	McCreary	McCreary County, KY		-0.489061	-0.489061	-1.23132		0.620142	-1.23155	-1.98277	1.00083
21149	21149	McLean County, Kentucky	Kentucky	KY	McLean	McLean County, KY		0.579602	0.579602	0.211679		0.692685	-0.207892	-0.0572991	1.02561
21151	21151	Madison County, Kentucky	Kentucky	KY	Madison	Madison County, KY		-0.0952955	-0.0952955	-0.383314		0.592066	-0.873373	-0.565775	0.39815
21153	21153	Magoffin County, Kentucky	Kentucky	KY	Magoffin	Magoffin County, KY		-0.164725	-0.164725	-0.842161		0.780667	-0.98185	-1.56521	1.08242
21155	21155	Marion County, Kentucky	Kentucky	KY	Marion	Marion County, KY		-0.262844	-0.262844	-0.746109		-0.291182	-0.886091	-0.501385	0.807163
21157	21157	Marshall County, Kentucky	Kentucky	KY	Marshall	Marshall County, KY		0.621621	0.621621	0.377211		0.843959	-0.56791	0.472167	0.799417
21159	21159	Martin County, Kentucky	Kentucky	KY	Martin	Martin County, KY		-0.658591	-0.658591	-1.39692		0.300091	-1.04245	-2.2056	0.914581
21161	21161	Mason County, Kentucky	Kentucky	KY	Mason	Mason County, KY		0.311629	0.311629	0.105273		0.314833	0.200581	-0.308956	0.55876
21163	21163	Meade County, Kentucky	Kentucky	KY	Meade	Meade County, KY		0.181293	0.181293	-0.284181		1.00068	-1.16428	-0.463722	0.893924
21165	21165	Menifee County, Kentucky	Kentucky	KY	Menifee	Menifee County, KY		-0.265488	-0.265488	-0.896821		-0.44645	-1.12549	-0.449649	1.12993
21167	21167	Mercer County, Kentucky	Kentucky	KY	Mercer	Mercer County, KY		0.217556	0.217556	-0.0674879		0.189823	-0.455174	0.0514359	0.683736
21169	21169	Metcalfe County, Kentucky	Kentucky	KY	Metcalfe	Metcalfe County, KY		0.585168	0.585168	0.183973		0.824233	-0.375759	-0.0775146	1.07777
21171	21171	Monroe County, Kentucky	Kentucky	KY	Monroe	Monroe County, KY		0.636399	0.636399	0.271203		0.491595	0.0987792	-0.0373208	1.0881
21173	21173	Montgomery County, Kentucky	Kentucky	KY	Montgomery	Montgomery County, KY		-0.519642	-0.519642	-0.922472		-0.659616	-0.856396	-0.557237	0.517962
21175	21175	Morgan County, Kentucky	Kentucky	KY	Morgan	Morgan County, KY		-1.06157		-1.06157		-0.556842	-0.725476	-1.05056
21177	21177	Muhlenberg County, Kentucky	Kentucky	KY	Muhlenberg	Muhlenberg County, KY		0.0138137	0.0138137	-0.448682		-0.0278573	-0.563652	-0.427984	0.919745
21179	21179	Nelson County, Kentucky	Kentucky	KY	Nelson	Nelson County, KY		0.244961	0.244961	-0.102948		0.672456	-0.961248	0.0111405	0.760685
21181	21181	Nicholas County, Kentucky	Kentucky	KY	Nicholas	Nicholas County, KY		-0.213947	-0.213947	-0.705151		-0.435108	-0.593346	-0.557338	0.875332
21183	21183	Ohio County, Kentucky	Kentucky	KY	Ohio	Ohio County, KY		0.134659	0.134659	-0.18378		0.174892	-0.449707	-0.175991	0.689417
21185	21185	Oldham County, Kentucky	Kentucky	KY	Oldham	Oldham County, KY		0.719314	0.719314	0.407307		1.35635	-1.06489	0.529909	0.933172
21187	21187	Owen County, Kentucky	Kentucky	KY	Owen	Owen County, KY		-0.0606118	-0.0606118	-0.605904		-0.798316	-0.467892	-0.146595	1.15524
21189	21189	Owsley County, Kentucky	Kentucky	KY	Owsley	Owsley County, KY		-0.242132	-0.242132	-0.931063		-0.228117	-0.110924	-1.64077	1.19294
21191	21191	Pendleton County, Kentucky	Kentucky	KY	Pendleton	Pendleton County, KY		0.524429	0.524429	0.131746		1.1688	-0.475776	-0.399535	0.95951
21193	21193	Perry County, Kentucky	Kentucky	KY	Perry	Perry County, KY		-0.165342	-0.165342	-0.608014		0.0897577	-0.550933	-0.86758	0.725567
21195	21195	Pike County, Kentucky	Kentucky	KY	Pike	Pike County, KY		-0.107727	-0.107727	-0.703409		0.132982	-0.963665	-0.722499	1.07467
21197	21197	Powell County, Kentucky	Kentucky	KY	Powell	Powell County, KY		-0.216792	-0.216792	-0.767517		-0.160219	-0.860022	-0.685478	0.951248
21199	21199	Pulaski County, Kentucky	Kentucky	KY	Pulaski	Pulaski County, KY		-0.355841	-0.355841	-0.746241		-0.753032	-0.647901	-0.307066	0.626413
21201	21201	Robertson County, Kentucky	Kentucky	KY	Robertson	Robertson County, KY		0.249361	0.249361	-0.281924		0.0422309	-0.583045	-0.134751	1.22072
21203	21203	Rockcastle County, Kentucky	Kentucky	KY	Rockcastle	Rockcastle County, KY		-0.377564	-0.377564	-0.999338		0.217352	-0.870323	-1.483	0.905802
21205	21205	Rowan County, Kentucky	Kentucky	KY	Rowan	Rowan County, KY		-0.53135	-0.53135	-1.13872		-0.668266	-0.747919	-1.08701	0.909417
21207	21207	Russell County, Kentucky	Kentucky	KY	Russell	Russell County, KY		-0.147864	-0.147864	-0.621901		-0.883238	-0.505471	-0.0689086	0.965191
21209	21209	Scott County, Kentucky	Kentucky	KY	Scott	Scott County, KY		0.0470525	0.0470525	0.0177989		0.86722	-0.883674	0.0112421	-0.0501112
21211	21211	Shelby County, Kentucky	Kentucky	KY	Shelby	Shelby County, KY		-0.0777416	-0.0777416	-0.377238		-0.142448	-0.835794	0.0677357	0.558244
21213	21213	Simpson County, Kentucky	Kentucky	KY	Simpson	Simpson County, KY		0.0073849	0.0073849	-0.209865		0.276864	-0.539424	-0.237917	0.380075
21215	21215	Spencer County, Kentucky	Kentucky	KY	Spencer	Spencer County, KY		0.768752	0.768752	0.412057		1.58432	-1.17337	0.43518	1.02252
21217	21217	Taylor County, Kentucky	Kentucky	KY	Taylor	Taylor County, KY		-0.775617	-0.775617	-1.02212		-1.70425	-0.620624	-0.0423498	0.189513
21219	21219	Todd County, Kentucky	Kentucky	KY	Todd	Todd County, KY		0.517828	0.517828	0.180645		0.979837	-0.241212	-0.346045	0.870684
21221	21221	Trigg County, Kentucky	Kentucky	KY	Trigg	Trigg County, KY		-0.0133421	-0.0133421	-0.329465		-0.526804	-0.420013	0.127772	0.692516
21223	21223	Trimble County, Kentucky	Kentucky	KY	Trimble	Trimble County, KY		-0.245043	-0.245043	-0.870283		-0.346125	-0.946689	-0.648726	1.11082
21225	21225	Union County, Kentucky	Kentucky	KY	Union	Union County, KY		0.128252	0.128252	-0.244126		0.409598	-0.426688	-0.528822	0.74984
21227	21227	Warren County, Kentucky	Kentucky	KY	Warren	Warren County, KY		-0.276066	-0.276066	-0.483467		0.208846	-0.776405	-0.51539	0.166273
21229	21229	Washington County, Kentucky	Kentucky	KY	Washington	Washington County, KY		0.330253	0.330253	-0.0680128		0.106552	-0.496378	0.16233	1.0065
21231	21231	Wayne County, Kentucky	Kentucky	KY	Wayne	Wayne County, KY		-0.644336	-0.644336	-1.33085		-0.393642	-0.870323	-1.60979	0.936787
21233	21233	Webster County, Kentucky	Kentucky	KY	Webster	Webster County, KY		0.154922	0.154922	-0.269632		-0.183781	-0.294559	-0.171671	0.969839
21235	21235	Whitley County, Kentucky	Kentucky	KY	Whitley	Whitley County, KY		-0.202578	-0.202578	-0.635769		-0.0615421	-0.521239	-0.815946	0.703877
21237	21237	Wolfe County, Kentucky	Kentucky	KY	Wolfe	Wolfe County, KY							-0.888508	-1.88287	0.994628
21239	21239	Woodford County, Kentucky	Kentucky	KY	Woodford	Woodford County, KY		0.525585	0.525585	0.353849		0.578808	-0.392159	0.500887	0.624347
22001	22001	Acadia Parish, Louisiana	Louisiana	LA	Acadia	Acadia Parish, LA		-1.27226	-1.27226	-1.26993		-0.654763	-1.35063	-0.814454	-0.830438
22003	22003	Allen Parish, Louisiana	Louisiana	LA	Allen	Allen Parish, LA		-1.09479	-1.09479	-1.67913		-0.38578	-1.08516	-2.1266	0.402282
22005	22005	Ascension Parish, Louisiana	Louisiana	LA	Ascension	Ascension Parish, LA		-0.66004	-0.66004	-0.876874		0.20457	-1.59912	-0.557534	-0.0785149
22007	22007	Assumption Parish, Louisiana	Louisiana	LA	Assumption	Assumption Parish, LA		-1.52766	-1.52766	-1.71866		-1.2208	-1.50336	-1.07947	-0.541237
22009	22009	Avoyelles Parish, Louisiana	Louisiana	LA	Avoyelles	Avoyelles Parish, LA		-2.34466	-2.34466	-1.94413		-1.43052	-1.1579	-1.66499	-2.29297
22011	22011	Beauregard Parish, Louisiana	Louisiana	LA	Beauregard	Beauregard Parish, LA		-0.328156	-0.328156	-0.816813		0.288474	-0.874252	-1.17285	0.669276
22013	22013	Bienville Parish, Louisiana	Louisiana	LA	Bienville	Bienville Parish, LA		-1.16695	-1.16695	-1.15317		-1.53429	-0.118479	-0.918429	-0.660532
22015	22015	Bossier Parish, Louisiana	Louisiana	LA	Bossier	Bossier Parish, LA		-1.135	-1.135	-1.2755		-0.329738	-1.35063	-1.11582	-0.501988
22017	22017	Caddo Parish, Louisiana	Louisiana	LA	Caddo	Caddo Parish, LA		-2.04725	-2.04725	-1.72776		-1.90526	-1.01064	-0.937195	-1.83335
22019	22019	Calcasieu Parish, Louisiana	Louisiana	LA	Calcasieu	Calcasieu Parish, LA		-1.68523	-1.68523	-1.40685		-0.832339	-1.18518	-1.08471	-1.65828
22021	22021	Caldwell Parish, Louisiana	Louisiana	LA	Caldwell	Caldwell Parish, LA							-0.748799	-1.41691	0.0299355
22023	22023	Cameron Parish, Louisiana	Louisiana	LA	Cameron	Cameron Parish, LA							-1.12395	-0.864634	0.474066
22025	22025	Catahoula Parish, Louisiana	Louisiana	LA	Catahoula	Catahoula Parish, LA		-1.18065	-1.18065	-1.04081		-0.515867	-0.678475	-1.08798	-1.07574
22027	22027	Claiborne Parish, Louisiana	Louisiana	LA	Claiborne	Claiborne Parish, LA		-1.98527	-1.98527	-2.14055		-2.83647	-0.47303	-1.43409	-0.710626
22029	22029	Concordia Parish, Louisiana	Louisiana	LA	Concordia	Concordia Parish, LA		-2.0212	-2.0212	-1.71504		-1.27395	-1.06456	-1.42555	-1.89377
22031	22031	De Soto Parish, Louisiana	Louisiana	LA	De Soto	De Soto Parish, LA		-2.52833	-2.52833	-1.52441		-1.81794	-0.693035	-0.893018	-3.56494
22033	22033	East Baton Rouge Parish, Louisiana	Louisiana	LA	East Baton Rouge	East Baton Rouge Parish, LA		-1.79178	-1.79178	-1.40833		-1.34012	-0.912464	-0.883671	-1.8664
22035	22035	East Carroll Parish, Louisiana	Louisiana	LA	East Carroll	East Carroll Parish, LA		-2.33187	-2.33187	-2.12075		-3.1981	-0.433035	-1.10776	-1.63091
22037	22037	East Feliciana Parish, Louisiana	Louisiana	LA	East Feliciana	East Feliciana Parish, LA		-1.33859	-1.33859	-1.74433		-2.27319	-0.69971	-0.926461	0.178668
22039	22039	Evangeline Parish, Louisiana	Louisiana	LA	Evangeline	Evangeline Parish, LA		-0.892111	-0.892111	-1.42253		-1.13349	-1.32215	-0.722593	0.583549
22041	22041	Franklin Parish, Louisiana	Louisiana	LA	Franklin	Franklin Parish, LA		-1.0841	-1.0841	-1.53458		-1.74295	-0.673641	-0.998277	0.366648
22043	22043	Grant Parish, Louisiana	Louisiana	LA	Grant	Grant Parish, LA		-0.694207	-0.694207	-1.37418		-0.281883	-1.06819	-1.6166	0.873266
22045	22045	Iberia Parish, Louisiana	Louisiana	LA	Iberia	Iberia Parish, LA		-1.24046	-1.24046	-1.68038		-1.68676	-1.387	-0.692322	0.240123
22047	22047	Iberville Parish, Louisiana	Louisiana	LA	Iberville	Iberville Parish, LA		-3.29564	-3.29564	-2.10046		-2.53902	-1.37912	-0.790526	-4.37418
22049	22049	Jackson Parish, Louisiana	Louisiana	LA	Jackson	Jackson Parish, LA		-0.913764	-0.913764	-1.1638		-0.827002	-0.532419	-1.19307	-0.0599234
22051	22051	Jefferson Parish, Louisiana	Louisiana	LA	Jefferson	Jefferson Parish, LA		-1.60963	-1.60963	-1.58562		-1.20187	-1.3664	-0.951774	-1.03288
22053	22053	Jefferson Davis Parish, Louisiana	Louisiana	LA	Jefferson Davis	Jefferson Davis Parish, LA		-0.910489	-0.910489	-1.26831		-0.729457	-1.20699	-0.87574	0.15801
22055	22055	Lafayette Parish, Louisiana	Louisiana	LA	Lafayette	Lafayette Parish, LA		-1.73083	-1.73083	-1.40628		-0.893677	-1.33671	-0.890387	-1.76828
22057	22057	Lafourche Parish, Louisiana	Louisiana	LA	Lafourche	Lafourche Parish, LA		-0.93876	-0.93876	-1.44212		-0.704033	-1.42458	-1.052	0.425005
22059	22059	LaSalle Parish, Louisiana	Louisiana	LA	La Salle	LaSalle Parish, LA		-0.752386	-0.752386	-0.876775		0.0984047	-0.657873	-1.32246	-0.339829
22061	22061	Lincoln Parish, Louisiana	Louisiana	LA	Lincoln	Lincoln Parish, LA		-1.45416	-1.45416	-1.62229		-1.22849	-0.703969	-1.60752	-0.553631
22063	22063	Livingston Parish, Louisiana	Louisiana	LA	Livingston	Livingston Parish, LA		-1.27428	-1.27428	-1.35879		-0.211623	-1.59124	-1.17029	-0.729734
22065	22065	Madison Parish, Louisiana	Louisiana	LA	Madison	Madison Parish, LA		-3.18816	-3.18816	-3.03207		-3.5687	-1.4476	-1.69766	-2.07297
22067	22067	Morehouse Parish, Louisiana	Louisiana	LA	Morehouse	Morehouse Parish, LA		-1.67667	-1.67667	-1.30837		-1.45672	-0.623345	-0.841081	-1.73884
22069	22069	Natchitoches Parish, Louisiana	Louisiana	LA	Natchitoches	Natchitoches Parish, LA		-1.9762	-1.9762	-1.73887		-1.81042	-0.584557	-1.43359	-1.64743
22071	22071	Orleans Parish, Louisiana	Louisiana	LA	Orleans	Orleans Parish, LA		-3.06269	-3.06269	-2.39089		-2.59151	-0.679741	-1.97139	-3.18226
22073	22073	Ouachita Parish, Louisiana	Louisiana	LA	Ouachita	Ouachita Parish, LA		-2.34242	-2.34242	-1.53772		-1.71174	-0.935483	-0.793295	-3.04438
22075	22075	Plaquemines Parish, Louisiana	Louisiana	LA	Plaquemines	Plaquemines Parish, LA		-0.740833	-0.740833	-1.22374		-0.252803	-1.30154	-1.12439	0.452892
22077	22077	Pointe Coupee Parish, Louisiana	Louisiana	LA	Pointe Coupee	Pointe Coupee Parish, LA		-1.77466	-1.77466	-1.47554		-1.33017	-1.26276	-0.708788	-1.67893
22079	22079	Rapides Parish, Louisiana	Louisiana	LA	Rapides	Rapides Parish, LA		-2.28498	-2.28498	-1.33191		-1.12993	-0.927599	-0.902502	-3.39245
22081	22081	Red River Parish, Louisiana	Louisiana	LA	Red River	Red River Parish, LA		-1.43413	-1.43413	-1.08693		-0.679	-0.720312	-0.997667	-1.64485
22083	22083	Richland Parish, Louisiana	Louisiana	LA	Richland	Richland Parish, LA		-1.13774	-1.13774	-1.08709		-0.876053	-0.694243	-0.845941	-0.806165
22085	22085	Sabine Parish, Louisiana	Louisiana	LA	Sabine	Sabine Parish, LA		-0.8511	-0.8511	-1.10996		-0.124549	-0.369387	-1.85975	-0.120346
22087	22087	St. Bernard Parish, Louisiana	Louisiana	LA	St. Bernard	St. Bernard Parish, LA		-1.71164	-1.71164	-2.39162		-1.19474	-1.57973	-2.39725	0.279371
22089	22089	St. Charles Parish, Louisiana	Louisiana	LA	St. Charles	St. Charles Parish, LA		-1.29652	-1.29652	-1.2214		-0.839078	-1.44397	-0.466313	-0.957479
22091	22091	St. Helena Parish, Louisiana	Louisiana	LA	St. Helena	St. Helena Parish, LA		-1.71884	-1.71884	-1.64106		-2.00297	-1.0694	-0.620537	-1.09278
22093	22093	St. James Parish, Louisiana	Louisiana	LA	St. James	St. James Parish, LA		-1.51364	-1.51364	-1.16399		-0.824392	-1.42579	-0.379648	-1.66344
22095	22095	St. John the Baptist Parish, Louisiana	Louisiana	LA	St. John the Baptist	St. John the Baptist Parish, LA		-0.915292	-0.915292	-1.43819		-1.07069	-1.53064	-0.619933	0.546883
22097	22097	St. Landry Parish, Louisiana	Louisiana	LA	St. Landry	St. Landry Parish, LA		-2.09716	-2.09716	-1.48425		-1.43059	-1.31064	-0.593102	-2.51968
22099	22099	St. Martin Parish, Louisiana	Louisiana	LA	St. Martin	St. Martin Parish, LA		-0.915455	-0.915455	-1.13547		-0.36371	-1.6664	-0.513155	-0.165275
22101	22101	St. Mary Parish, Louisiana	Louisiana	LA	St. Mary	St. Mary Parish, LA		-1.98857	-1.98857	-1.78596		-1.6736	-1.1876	-1.10026	-1.59372
22103	22103	St. Tammany Parish, Louisiana	Louisiana	LA	St. Tammany	St. Tammany Parish, LA		-0.304531	-0.304531	-0.643659		0.313691	-1.27064	-0.482209	0.400733
22105	22105	Tangipahoa Parish, Louisiana	Louisiana	LA	Tangipahoa	Tangipahoa Parish, LA		-2.42879	-2.42879	-1.60209		-0.830219	-1.1773	-1.48961	-3.29588
22107	22107	Tensas Parish, Louisiana	Louisiana	LA	Tensas	Tensas Parish, LA		-1.80012		-1.80012		-3.01144	-0.306372	-0.740037
22109	22109	Terrebonne Parish, Louisiana	Louisiana	LA	Terrebonne	Terrebonne Parish, LA		-1.30772	-1.30772	-1.41384		-0.465705	-1.35731	-1.26883	-0.676025
22111	22111	Union Parish, Louisiana	Louisiana	LA	Union	Union Parish, LA		-1.01935	-1.01935	-1.21455		-1.25376	-0.607577	-0.846413	-0.171989
22113	22113	Vermilion Parish, Louisiana	Louisiana	LA	Vermilion	Vermilion Parish, LA		-1.40983	-1.40983	-1.4141		-0.851474	-1.47367	-0.818774	-0.88363
22115	22115	Vernon Parish, Louisiana	Louisiana	LA	Vernon	Vernon Parish, LA		-0.912842	-0.912842	-1.28992		0.721766	-1.20941	-2.21248	-0.0537262
22117	22117	Washington Parish, Louisiana	Louisiana	LA	Washington	Washington Parish, LA		-1.87369	-1.87369	-1.68935		-1.41467	-1.04638	-1.26451	-1.51987
22119	22119	Webster Parish, Louisiana	Louisiana	LA	Webster	Webster Parish, LA		-1.43268	-1.43268	-1.49553		-1.47195	-0.805771	-1.04026	-0.699781
22121	22121	West Baton Rouge Parish, Louisiana	Louisiana	LA	West Baton Rouge	West Baton Rouge Parish, LA		-1.24873	-1.24873	-1.38373		-1.13676	-1.55003	-0.432835	-0.454476
22123	22123	West Carroll Parish, Louisiana	Louisiana	LA	West Carroll	West Carroll Parish, LA		-1.01822	-1.01822	-0.858924		-0.158997	-0.446961	-1.24923	-1.05973
22125	22125	West Feliciana Parish, Louisiana	Louisiana	LA	West Feliciana	West Feliciana Parish, LA		-1.99714	-1.99714	-2.69585		-2.26027	-1.28883	-2.32881	0.274724
22127	22127	Winn Parish, Louisiana	Louisiana	LA	Winn	Winn Parish, LA		-1.38578	-1.38578	-1.2176		-0.591927	-0.428776	-1.60661	-1.28025
23001	23001	Androscoggin County, Maine	Maine	ME	Androscoggin	Androscoggin County, ME		0.309995	0.309995	0.191188		-0.469546	-0.0258635	0.77211	0.526225
23003	23003	Aroostook County, Maine	Maine	ME	Aroostook	Aroostook County, ME		0.746878	0.746878	0.559993		0.377639	0.578387	0.211697	0.825755
23005	23005	Cumberland County, Maine	Maine	ME	Cumberland	Cumberland County, ME		0.923063	0.923063	0.947217		0.111105	0.535341	1.2739	0.590263
23007	23007	Franklin County, Maine	Maine	ME	Franklin	Franklin County, ME		0.513208	0.513208	0.341696		0.0916512	0.677772	-0.066414	0.665662
23009	23009	Hancock County, Maine	Maine	ME	Hancock	Hancock County, ME		0.998235	0.998235	0.868466		0.108179	1.38261	0.342843	0.924393
23011	23011	Kennebec County, Maine	Maine	ME	Kennebec	Kennebec County, ME		0.537747	0.537747	0.552426		-0.369407	0.601406	0.842035	0.399183
23013	23013	Knox County, Maine	Maine	ME	Knox	Knox County, ME		1.0389	1.0389	0.945121		-0.400299	1.35534	0.976959	0.971905
23015	23015	Lincoln County, Maine	Maine	ME	Lincoln	Lincoln County, ME		0.512291	0.512291	0.490913		-1.11125	1.14322	0.884424	0.561342
23017	23017	Oxford County, Maine	Maine	ME	Oxford	Oxford County, ME		0.519736	0.519736	0.375634		-0.302293	0.617174	0.409325	0.685802
23019	23019	Penobscot County, Maine	Maine	ME	Penobscot	Penobscot County, ME		0.569846	0.569846	0.368948		-0.15667	0.204442	0.642857	0.822656
23021	23021	Piscataquis County, Maine	Maine	ME	Piscataquis	Piscataquis County, ME		-0.18157	-0.18157	-0.328982		-1.32278	0.665053	-0.152133	0.337728
23023	23023	Sagadahoc County, Maine	Maine	ME	Sagadahoc	Sagadahoc County, ME		1.29946	1.29946	1.19267		0.793893	0.426864	1.26125	1.01735
23025	23025	Somerset County, Maine	Maine	ME	Somerset	Somerset County, ME		0.0242243	0.0242243	-0.248144		-0.657003	0.0480851	-0.0187978	0.642938
23027	23027	Waldo County, Maine	Maine	ME	Waldo	Waldo County, ME		0.787144	0.787144	0.606247		-0.14181	0.658378	0.695977	0.93059
23029	23029	Washington County, Maine	Maine	ME	Washington	Washington County, ME		0.377366	0.377366	0.268086		-0.523067	1.28991	-0.226243	0.527775
23031	23031	York County, Maine	Maine	ME	York	York County, ME		0.704866	0.704866	0.688266		0.47272	-0.0361646	0.948306	0.461671
24001	24001	Allegany County, Maryland	Maryland	MD	Allegany	Allegany County, MD		-0.220372	-0.220372	-0.11887		0.0331651	0.211566	-0.522015	-0.398702
24003	24003	Anne Arundel County, Maryland	Maryland	MD	Anne Arundel	Anne Arundel County, MD		-0.156423	-0.156423	0.284059		0.686785	-0.497536	0.359305	-1.10724
24005	24005	Baltimore County, Maryland	Maryland	MD	Baltimore	Baltimore County, MD		-0.531312	-0.531312	-0.045209		-0.166558	-0.400568	0.364772	-1.33602
24009	24009	Calvert County, Maryland	Maryland	MD	Calvert	Calvert County, MD		0.461567	0.461567	0.304548		0.310029	-0.449657	0.693339	0.594911
24011	24011	Caroline County, Maryland	Maryland	MD	Caroline	Caroline County, MD		-0.474835	-0.474835	-0.403879		-0.856875	-0.0108559	-0.102295	-0.371331
24013	24013	Carroll County, Maryland	Maryland	MD	Carroll	Carroll County, MD		0.642836	0.642836	0.684389		0.990444	-0.498745	0.900988	0.226179
24015	24015	Cecil County, Maryland	Maryland	MD	Cecil	Cecil County, MD		-0.497721	-0.497721	-0.103125		0.429863	-0.470259	-0.221255	-1.23067
24017	24017	Charles County, Maryland	Maryland	MD	Charles	Charles County, MD		-0.249208	-0.249208	0.0008145		-0.10911	-0.6345	0.620512	-0.662598
24019	24019	Dorchester County, Maryland	Maryland	MD	Dorchester	Dorchester County, MD		-0.842223	-0.842223	-0.483543		-1.31372	0.16006	-0.0122223	-1.1403
24021	24021	Frederick County, Maryland	Maryland	MD	Frederick	Frederick County, MD		0.517742	0.517742	0.658159		0.840938	-0.189656	0.698874	-0.0459797
24023	24023	Garrett County, Maryland	Maryland	MD	Garrett	Garrett County, MD		0.313474	0.313474	0.480813		0.784835	0.680061	-0.405112	-0.269078
24025	24025	Harford County, Maryland	Maryland	MD	Harford	Harford County, MD		0.267296	0.267296	0.368177		0.52278	-0.585411	0.75648	-0.0903927
24027	24027	Howard County, Maryland	Maryland	MD	Howard	Howard County, MD		0.895584	0.895584	1.00722		1.21946	-0.264814	1.13736	0.232376
24029	24029	Kent County, Maryland	Maryland	MD	Kent	Kent County, MD		0.231043	0.231043	0.489786		-0.229898	1.20731	0.0370158	-0.353256
24031	24031	Montgomery County, Maryland	Maryland	MD	Montgomery	Montgomery County, MD		0.723259	0.723259	0.746114		0.765615	-0.178147	0.933892	0.352188
24033	24033	Prince George's County, Maryland	Maryland	MD	Prince George's	Prince George's County, MD		-0.960212	-0.960212	-0.534257		-1.18881	-0.479351	0.357618	-1.36339
24035	24035	Queen Anne's County, Maryland	Maryland	MD	Queen Anne's	Queen Anne's County, MD		0.582647	0.582647	0.643875		0.959623	-0.229652	0.600533	0.139419
24037	24037	St. Mary's County, Maryland	Maryland	MD	St. Mary's	St. Mary's County, MD		0.162169	0.162169	0.119485		0.755816	-0.546624	0.0089034	0.0717664
24039	24039	Somerset County, Maryland	Maryland	MD	Somerset	Somerset County, MD		-1.17721	-1.17721	-1.37466		-2.05658	-0.156912	-0.86624	-0.162693
24041	24041	Talbot County, Maryland	Maryland	MD	Talbot	Talbot County, MD		0.243476	0.243476	0.331997		-0.677042	0.689729	0.589025	0.0826115
24043	24043	Washington County, Maryland	Maryland	MD	Washington	Washington County, MD		-0.0368842	-0.0368842	0.008337		0.242622	-0.0951057	-0.170904	-0.176637
24045	24045	Wicomico County, Maryland	Maryland	MD	Wicomico	Wicomico County, MD		-0.833295	-0.833295	-0.444013		-0.612233	-0.192074	-0.236442	-1.30297
24047	24047	Worcester County, Maryland	Maryland	MD	Worcester	Worcester County, MD		-0.541201	-0.541201	-0.319517		-0.92226	0.18308	-0.0500853	-0.712175
24510	24510	Baltimore city, Maryland	Maryland	MD	Baltimore City	Baltimore city, MD		-3.50514	-3.50514	-1.60323		-2.85143	-0.170263	-0.608037	-5.90385
25001	25001	Barnstable County, Massachusetts	Massachusetts	MA	Barnstable	Barnstable County, MA		0.355197	0.355197	0.958989		0.0111144	0.052096	1.82847	-0.944569
25003	25003	Berkshire County, Massachusetts	Massachusetts	MA	Berkshire	Berkshire County, MA		0.0195773	0.0195773	0.264313		-0.705424	0.118161	0.999293	-0.370815
25005	25005	Bristol County, Massachusetts	Massachusetts	MA	Bristol	Bristol County, MA		-0.64005	-0.64005	-0.130271		-0.418207	-0.800012	0.781823	-1.40936
25007	25007	Dukes County, Massachusetts	Massachusetts	MA	Dukes	Dukes County, MA						-0.919488	1.53268		0.184865
25009	25009	Essex County, Massachusetts	Massachusetts	MA	Essex	Essex County, MA		0.016234	0.016234	0.385301		-0.0616732	-0.586683	1.31396	-0.706494
25011	25011	Franklin County, Massachusetts	Massachusetts	MA	Franklin	Franklin County, MA		0.359568	0.359568	0.81726		-0.0106513	0.0975585	1.51904	-0.651753
25013	25013	Hampden County, Massachusetts	Massachusetts	MA	Hampden	Hampden County, MA		-1.14882	-1.14882	-0.519907		-1.41954	-0.752132	0.841826	-1.85658
25015	25015	Hampshire County, Massachusetts	Massachusetts	MA	Hampshire	Hampshire County, MA		0.484637	0.484637	0.65174		0.231643	-0.228506	1.26512	-0.0180925
25017	25017	Middlesex County, Massachusetts	Massachusetts	MA	Middlesex	Middlesex County, MA		0.943435	0.943435	1.09831		1.14595	-0.412141	1.52221	0.200358
25019	25019	Nantucket County, Massachusetts	Massachusetts	MA	Nantucket	Nantucket County, MA						0.581965	1.09814		-0.393021
25021	25021	Norfolk County, Massachusetts	Massachusetts	MA	Norfolk	Norfolk County, MA		1.0989	1.0989	1.25627		1.40201	-0.46002	1.65768	0.270076
25023	25023	Plymouth County, Massachusetts	Massachusetts	MA	Plymouth	Plymouth County, MA		0.201725	0.201725	0.65646		0.454075	-0.664257	1.47426	-0.821142
25025	25025	Suffolk County, Massachusetts	Massachusetts	MA	Suffolk	Suffolk County, MA		-1.58171	-1.58171	-0.561734		-1.58527	-0.0824504	0.293158	-2.94264
25027	25027	Worcester County, Massachusetts	Massachusetts	MA	Worcester	Worcester County, MA		-0.0143748	-0.0143748	0.449546		0.319653	-0.616378	1.13101	-0.980202
26001	26001	Alcona County, Michigan	Michigan	MI	Alcona	Alcona County, MI		0.660335	0.660335	0.564233		0.170766	0.524397	0.454239	0.619183
26003	26003	Alger County, Michigan	Michigan	MI	Alger	Alger County, MI		0.167789	0.167789	0.0540005		0.0406837	0.387433	-0.338931	0.309841
26005	26005	Allegan County, Michigan	Michigan	MI	Allegan	Allegan County, MI		0.638271	0.638271	0.717009		1.11125	-0.690146	1.03415	0.134771
26007	26007	Alpena County, Michigan	Michigan	MI	Alpena	Alpena County, MI		0.328175	0.328175	0.480198		-0.207569	0.335295	0.794278	-0.0480454
26009	26009	Antrim County, Michigan	Michigan	MI	Antrim	Antrim County, MI		0.633414	0.633414	0.562858		0.289105	-0.0355994	0.857422	0.545333
26011	26011	Arenac County, Michigan	Michigan	MI	Arenac	Arenac County, MI		0.30114	0.30114	0.278115		-0.0570216	-0.0755951	0.625608	0.262329
26013	26013	Baraga County, Michigan	Michigan	MI	Baraga	Baraga County, MI		-0.308807	-0.308807	-0.310585		0.0958095	0.0498588	-0.818857	-0.268045
26015	26015	Barry County, Michigan	Michigan	MI	Barry	Barry County, MI		0.831092	0.831092	0.811208		1.04576	-0.572577	1.17616	0.481296
26017	26017	Bay County, Michigan	Michigan	MI	Bay	Bay County, MI		-0.137815	-0.137815	-0.0001121		-0.691485	-0.611364	1.11724	-0.259265
26019	26019	Benzie County, Michigan	Michigan	MI	Benzie	Benzie County, MI		0.500517	0.500517	0.350947		-0.390736	0.0340909	0.970881	0.714722
26021	26021	Berrien County, Michigan	Michigan	MI	Berrien	Berrien County, MI		-0.393105	-0.393105	-0.0183873		-0.533475	-0.304692	0.659018	-0.953348
26023	26023	Branch County, Michigan	Michigan	MI	Branch	Branch County, MI		0.316588	0.316588	0.326124		0.642848	-0.33197	0.332542	0.0981044
26025	26025	Calhoun County, Michigan	Michigan	MI	Calhoun	Calhoun County, MI		-0.822758	-0.822758	-0.207163		-0.708587	-0.487118	0.59925	-1.71457
26027	26027	Cass County, Michigan	Michigan	MI	Cass	Cass County, MI		0.198458	0.198458	0.0428371		0.354301	-0.641058	0.29812	0.39247
26029	26029	Charlevoix County, Michigan	Michigan	MI	Charlevoix	Charlevoix County, MI		0.814599	0.814599	0.795792		0.322777	0.372874	0.926435	0.561859
26031	26031	Cheboygan County, Michigan	Michigan	MI	Cheboygan	Cheboygan County, MI		0.204041	0.204041	0.0252754		-0.359298	-0.0525759	0.36177	0.546366
26033	26033	Chippewa County, Michigan	Michigan	MI	Chippewa	Chippewa County, MI		-0.3012	-0.3012	-0.383286		-0.338398	0.0043962	-0.5372	-0.0289375
26035	26035	Clare County, Michigan	Michigan	MI	Clare	Clare County, MI		-0.120393	-0.120393	-0.0072805		-0.0315961	-0.324086	0.251346	-0.319171
26037	26037	Clinton County, Michigan	Michigan	MI	Clinton	Clinton County, MI		1.07544	1.07544	1.02942		1.04109	-0.36834	1.43612	0.711107
26039	26039	Crawford County, Michigan	Michigan	MI	Crawford	Crawford County, MI		-0.530332	-0.530332	-0.522433		-0.584084	-0.475609	-0.16152	-0.321754
26041	26041	Delta County, Michigan	Michigan	MI	Delta	Delta County, MI		0.582118	0.582118	0.639126		0.485599	0.0637854	0.745884	0.219466
26043	26043	Dickinson County, Michigan	Michigan	MI	Dickinson	Dickinson County, MI		0.758322	0.758322	0.5441		0.292154	0.0625769	0.726985	0.918196
26045	26045	Eaton County, Michigan	Michigan	MI	Eaton	Eaton County, MI		0.553217	0.553217	0.591999		0.247242	-0.329553	1.2224	0.286085
26047	26047	Emmet County, Michigan	Michigan	MI	Emmet	Emmet County, MI		0.866394	0.866394	0.90637		0.235119	0.315902	1.28089	0.501953
26049	26049	Genesee County, Michigan	Michigan	MI	Genesee	Genesee County, MI		-1.24748	-1.24748	-0.258143		-1.17186	-0.621665	1.03226	-2.68546
26051	26051	Gladwin County, Michigan	Michigan	MI	Gladwin	Gladwin County, MI		0.270665	0.270665	0.336831		0.194705	-0.352572	0.773016	0.0294191
26053	26053	Gogebic County, Michigan	Michigan	MI	Gogebic	Gogebic County, MI		-0.0217923	-0.0217923	-0.30537		-1.08877	0.245003	0.0706284	0.698197
26055	26055	Grand Traverse County, Michigan	Michigan	MI	Grand Traverse	Grand Traverse County, MI		0.736034	0.736034	0.828802		0.381724	-0.135617	1.40528	0.288667
26057	26057	Gratiot County, Michigan	Michigan	MI	Gratiot	Gratiot County, MI		0.0900807	0.0900807	-0.0351312		-0.282541	-0.14166	0.252188	0.344958
26059	26059	Hillsdale County, Michigan	Michigan	MI	Hillsdale	Hillsdale County, MI		0.233996	0.233996	0.157178		0.235649	-0.382266	0.399396	0.276789
26061	26061	Houghton County, Michigan	Michigan	MI	Houghton	Houghton County, MI		0.702683	0.702683	0.493938		0.855992	0.159545	0.0335058	0.766365
26063	26063	Huron County, Michigan	Michigan	MI	Huron	Huron County, MI		0.409786	0.409786	0.355196		-0.0582572	0.281373	0.45687	0.395568
26065	26065	Ingham County, Michigan	Michigan	MI	Ingham	Ingham County, MI		-0.506194	-0.506194	0.149819		-0.600686	-0.0489503	0.826371	-1.58753
26067	26067	Ionia County, Michigan	Michigan	MI	Ionia	Ionia County, MI		0.335181	0.335181	0.25855		0.578882	-0.60348	0.500672	0.300545
26069	26069	Iosco County, Michigan	Michigan	MI	Iosco	Iosco County, MI		0.203407	0.203407	0.242989		-0.19876	0.0146972	0.598407	0.0872593
26071	26071	Iron County, Michigan	Michigan	MI	Iron	Iron County, MI		0.283213	0.283213	0.179599		-0.607274	0.622573	0.279156	0.480263
26073	26073	Isabella County, Michigan	Michigan	MI	Isabella	Isabella County, MI		-0.341262	-0.341262	-0.556215		-0.490542	-0.533789	-0.260337	0.244254
26075	26075	Jackson County, Michigan	Michigan	MI	Jackson	Jackson County, MI		-0.511398	-0.511398	-0.288602		-0.709036	-0.630757	0.565772	-0.703912
26077	26077	Kalamazoo County, Michigan	Michigan	MI	Kalamazoo	Kalamazoo County, MI		-0.280728	-0.280728	0.185719		-0.202758	-0.542882	0.995244	-1.09847
26079	26079	Kalkaska County, Michigan	Michigan	MI	Kalkaska	Kalkaska County, MI		0.197935	0.197935	0.195048		0.706746	-0.428938	0.0983706	0.0252877
26081	26081	Kent County, Michigan	Michigan	MI	Kent	Kent County, MI		0.0673631	0.0673631	0.437298		0.0179973	-0.504095	1.27282	-0.685837
26083	26083	Keweenaw County, Michigan	Michigan	MI	Keweenaw	Keweenaw County, MI		-0.613052	-0.613052	-0.740887		-2.40742	0.146827	0.454242	0.175569
26085	26085	Lake County, Michigan	Michigan	MI	Lake	Lake County, MI		-0.864128	-0.864128	-1.03245		-0.747709	-0.325294	-1.18677	-0.202975
26087	26087	Lapeer County, Michigan	Michigan	MI	Lapeer	Lapeer County, MI		0.566142	0.566142	0.526035		0.477837	-0.659243	1.18406	0.42139
26089	26089	Leelanau County, Michigan	Michigan	MI	Leelanau	Leelanau County, MI		1.03364	1.03364	0.87664		0.300619	0.0171143	1.43511	1.0127
26091	26091	Lenawee County, Michigan	Michigan	MI	Lenawee	Lenawee County, MI		0.0863588	0.0863588	0.0644113		-0.294253	-0.409544	0.709166	0.149231
26093	26093	Livingston County, Michigan	Michigan	MI	Livingston	Livingston County, MI		0.982684	0.982684	0.889176		1.061	-0.89985	1.61961	0.747258
26095	26095	Luce County, Michigan	Michigan	MI	Luce	Luce County, MI		-0.151899	-0.151899	-0.0261459		0.168105	0.311068	-0.545365	-0.420908
26097	26097	Mackinac County, Michigan	Michigan	MI	Mackinac	Mackinac County, MI		0.583277	0.583277	0.727582		0.647683	0.937128	-0.0172811	-0.0051817
26099	26099	Macomb County, Michigan	Michigan	MI	Macomb	Macomb County, MI		0.0609596	0.0609596	0.194685		0.240457	-1.0344	1.06689	-0.24842
26101	26101	Manistee County, Michigan	Michigan	MI	Manistee	Manistee County, MI		0.0782563	0.0782563	0.0783641		-0.369538	0.0056048	0.425384	0.10017
26103	26103	Marquette County, Michigan	Michigan	MI	Marquette	Marquette County, MI		0.432848	0.432848	0.294488		0.243063	-0.0319738	0.351138	0.535521
26105	26105	Mason County, Michigan	Michigan	MI	Mason	Mason County, MI		-0.167161	-0.167161	-0.0288898		-0.825335	-0.054993	0.670088	-0.276308
26107	26107	Mecosta County, Michigan	Michigan	MI	Mecosta	Mecosta County, MI		-0.67586	-0.67586	-0.159657		0.271209	-0.381058	-0.275758	-1.57926
26109	26109	Menominee County, Michigan	Michigan	MI	Menominee	Menominee County, MI		0.066807	0.066807	-0.0637623		-0.234735	-0.198632	0.203526	0.331531
26111	26111	Midland County, Michigan	Michigan	MI	Midland	Midland County, MI		1.01794	1.01794	0.993552		0.95928	-0.2144	1.2958	0.634676
26113	26113	Missaukee County, Michigan	Michigan	MI	Missaukee	Missaukee County, MI		0.283199	0.283199	0.21863		0.54013	-0.393776	0.262755	0.238057
26115	26115	Monroe County, Michigan	Michigan	MI	Monroe	Monroe County, MI		0.362078	0.362078	0.480954		0.54869	-0.688938	1.05656	-0.055792
26117	26117	Montcalm County, Michigan	Michigan	MI	Montcalm	Montcalm County, MI		-0.0192453	-0.0192453	0.04419		-0.0500539	-0.40166	0.443031	-0.13997
26119	26119	Montmorency County, Michigan	Michigan	MI	Montmorency	Montmorency County, MI		0.109739	0.109739	-0.238965		-0.918446	0.641967	-0.3094	0.884112
26121	26121	Muskegon County, Michigan	Michigan	MI	Muskegon	Muskegon County, MI		-0.676979	-0.676979	-0.25319		-0.765112	-0.641058	0.697017	-1.21363
26123	26123	Newaygo County, Michigan	Michigan	MI	Newaygo	Newaygo County, MI		0.117384	0.117384	0.241419		0.545212	-0.565901	0.461662	-0.253068
26125	26125	Oakland County, Michigan	Michigan	MI	Oakland	Oakland County, MI		0.743337	0.743337	0.839422		0.633564	-0.570159	1.59902	0.257681
26127	26127	Oceana County, Michigan	Michigan	MI	Oceana	Oceana County, MI		0.0720616	0.0720616	-0.0408577		-0.140399	-0.228326	0.192897	0.285569
26129	26129	Ogemaw County, Michigan	Michigan	MI	Ogemaw	Ogemaw County, MI		-0.191382	-0.191382	-0.180456		-0.692014	-0.255604	0.427104	-0.0609563
26131	26131	Ontonagon County, Michigan	Michigan	MI	Ontonagon	Ontonagon County, MI		1.07509	1.07509	1.14753		0.667284	1.50927	0.293904	0.485427
26133	26133	Osceola County, Michigan	Michigan	MI	Osceola	Osceola County, MI		0.0185317	0.0185317	0.0136376		-0.205582	0.0886459	0.0719789	0.0345834
26135	26135	Oscoda County, Michigan	Michigan	MI	Oscoda	Oscoda County, MI		0.308924	0.308924	0.475648		0.227809	-0.248929	0.930212	-0.148233
26137	26137	Otsego County, Michigan	Michigan	MI	Otsego	Otsego County, MI		0.25103	0.25103	0.150033		-0.0072161	-0.224701	0.457715	0.373878
26139	26139	Ottawa County, Michigan	Michigan	MI	Ottawa	Ottawa County, MI		0.82974	0.82974	0.93992		1.09631	-0.602271	1.41911	0.216883
26141	26141	Presque Isle County, Michigan	Michigan	MI	Presque Isle	Presque Isle County, MI		0.849009	0.849009	0.734667		0.553342	0.552883	0.432303	0.730732
26143	26143	Roscommon County, Michigan	Michigan	MI	Roscommon	Roscommon County, MI		-0.67664	-0.67664	-0.766603		-1.60795	-0.148335	-0.0417488	-0.0743833
26145	26145	Saginaw County, Michigan	Michigan	MI	Saginaw	Saginaw County, MI		-1.07396	-1.07396	-0.0934348		-0.929987	-0.582878	1.11488	-2.5801
26147	26147	St. Clair County, Michigan	Michigan	MI	St. Clair	St. Clair County, MI		0.123795	0.123795	0.232371		-0.155988	-0.358039	0.87922	-0.104336
26149	26149	St. Joseph County, Michigan	Michigan	MI	St. Joseph	St. Joseph County, MI		-0.0232489	-0.0232489	0.108207		0.175412	-0.286507	0.266397	-0.318655
26151	26151	Sanilac County, Michigan	Michigan	MI	Sanilac	Sanilac County, MI		0.293788	0.293788	0.34745		0.4342	-0.0937801	0.344389	0.0227055
26153	26153	Schoolcraft County, Michigan	Michigan	MI	Schoolcraft	Schoolcraft County, MI		-0.465494	-0.465494	-0.508371		-1.48617	0.281373	-0.0194763	-0.0418483
26155	26155	Shiawassee County, Michigan	Michigan	MI	Shiawassee	Shiawassee County, MI		0.520085	0.520085	0.63825		0.442576	-0.381058	1.18889	0.0733157
26157	26157	Tuscola County, Michigan	Michigan	MI	Tuscola	Tuscola County, MI		0.623988	0.623988	0.748924		0.840762	-0.314993	0.997539	0.0681514
26159	26159	Van Buren County, Michigan	Michigan	MI	Van Buren	Van Buren County, MI		0.0684564	0.0684564	0.222392		0.15229	-0.430146	0.649737	-0.285604
26161	26161	Washtenaw County, Michigan	Michigan	MI	Washtenaw	Washtenaw County, MI		0.463632	0.463632	0.732317		0.508095	-0.377432	1.3178	-0.276308
26163	26163	Wayne County, Michigan	Michigan	MI	Wayne	Wayne County, MI		-2.06334	-2.06334	-0.649344		-1.50016	-0.774396	0.671707	-4.0731
26165	26165	Wexford County, Michigan	Michigan	MI	Wexford	Wexford County, MI		-0.0812541	-0.0812541	0.0899939		-0.212843	-0.123475	0.427037	-0.379077
27001	27001	Aitkin County, Minnesota	Minnesota	MN	Aitkin	Aitkin County, MN		0.968884	0.968884	1.12556		-0.200649	1.33372	1.18433	0.393503
27003	27003	Anoka County, Minnesota	Minnesota	MN	Anoka	Anoka County, MN		1.16827	1.16827	1.26049		0.627266	-0.456589	2.35452	0.582516
27005	27005	Becker County, Minnesota	Minnesota	MN	Becker	Becker County, MN		1.2483	1.2483	1.22638		0.42544	0.639176	1.46446	0.868619
27007	27007	Beltrami County, Minnesota	Minnesota	MN	Beltrami	Beltrami County, MN		0.357068	0.357068	0.496076		-0.967911	0.371291	1.47216	0.128057
27009	27009	Benton County, Minnesota	Minnesota	MN	Benton	Benton County, MN		0.939968	0.939968	1.01744		0.204694	-0.139617	1.94935	0.502469
27011	27011	Big Stone County, Minnesota	Minnesota	MN	Big Stone	Big Stone County, MN		2.54271	2.54271	2.77276		1.54768	2.44163	1.95124	1.10101
27013	27013	Blue Earth County, Minnesota	Minnesota	MN	Blue Earth	Blue Earth County, MN		0.803723	0.803723	1.01034		-0.0220117	0.32462	1.71318	0.170921
27015	27015	Brown County, Minnesota	Minnesota	MN	Brown	Brown County, MN		1.7266	1.7266	1.81032		0.547071	0.953098	2.25294	0.990496
27017	27017	Carlton County, Minnesota	Minnesota	MN	Carlton	Carlton County, MN		1.02945	1.02945	1.11994		0.252339	0.341597	1.67501	0.521577
27019	27019	Carver County, Minnesota	Minnesota	MN	Carver	Carver County, MN		2.08374	2.08374	2.20919		2.10014	-0.205681	2.73412	0.9466
27021	27021	Cass County, Minnesota	Minnesota	MN	Cass	Cass County, MN		0.612564	0.612564	0.982865		0.0456221	0.62099	1.32637	-0.31504
27023	27023	Chippewa County, Minnesota	Minnesota	MN	Chippewa	Chippewa County, MN		1.53337	1.53337	1.76748		0.640601	1.02584	2.01617	0.531389
27025	27025	Chisago County, Minnesota	Minnesota	MN	Chisago	Chisago County, MN		1.47139	1.47139	1.50433		1.02452	-0.10083	2.16932	0.848478
27027	27027	Clay County, Minnesota	Minnesota	MN	Clay	Clay County, MN		1.33523	1.33523	1.39235		1.29149	0.0428092	1.57282	0.648619
27029	27029	Clearwater County, Minnesota	Minnesota	MN	Clearwater	Clearwater County, MN		1.06758	1.06758	1.31649		0.37362	1.17494	1.20393	0.193128
27031	27031	Cook County, Minnesota	Minnesota	MN	Cook	Cook County, MN		1.83865	1.83865	1.9397		0.51142	2.37976	1.24372	1.00392
27033	27033	Cottonwood County, Minnesota	Minnesota	MN	Cottonwood	Cottonwood County, MN		1.76902	1.76902	1.99866		0.677779	1.67797	1.8559	0.691483
27035	27035	Crow Wing County, Minnesota	Minnesota	MN	Crow Wing	Crow Wing County, MN		1.08646	1.08646	1.25025		0.288814	0.47856	1.78152	0.410028
27037	27037	Dakota County, Minnesota	Minnesota	MN	Dakota	Dakota County, MN		1.34256	1.34256	1.47236		0.696628	-0.320834	2.59811	0.623831
27039	27039	Dodge County, Minnesota	Minnesota	MN	Dodge	Dodge County, MN		1.54688	1.54688	1.80331		1.10788	0.582203	2.07705	0.431202
27041	27041	Douglas County, Minnesota	Minnesota	MN	Douglas	Douglas County, MN		1.78457	1.78457	1.99753		1.29679	0.825227	2.08019	0.655849
27043	27043	Faribault County, Minnesota	Minnesota	MN	Faribault	Faribault County, MN		1.66191	1.66191	1.83583		0.309167	1.57432	1.94945	0.786506
27045	27045	Fillmore County, Minnesota	Minnesota	MN	Fillmore	Fillmore County, MN		2.14802	2.14802	2.31982		1.37674	1.65857	1.90092	0.971388
27047	27047	Freeborn County, Minnesota	Minnesota	MN	Freeborn	Freeborn County, MN		1.07825	1.07825	1.17647		-0.309568	0.591296	2.06298	0.631577
27049	27049	Goodhue County, Minnesota	Minnesota	MN	Goodhue	Goodhue County, MN		1.60163	1.60163	1.80272		0.697305	0.756745	2.28284	0.646037
27051	27051	Grant County, Minnesota	Minnesota	MN	Grant	Grant County, MN		2.18992	2.18992	2.45436		0.607469	2.65311	1.95164	0.922327
27053	27053	Hennepin County, Minnesota	Minnesota	MN	Hennepin	Hennepin County, MN		0.774052	0.774052	1.49712		0.335917	0.18219	2.51071	-0.923395
27055	27055	Houston County, Minnesota	Minnesota	MN	Houston	Houston County, MN		1.78537	1.78537	1.94918		0.855261	1.08764	2.13648	0.820591
27057	27057	Hubbard County, Minnesota	Minnesota	MN	Hubbard	Hubbard County, MN		1.25456	1.25456	1.29171		0.995262	0.516139	1.20076	0.663596
27059	27059	Isanti County, Minnesota	Minnesota	MN	Isanti	Isanti County, MN		1.41167	1.41167	1.44303		0.886108	-0.0517416	2.12372	0.828853
27061	27061	Itasca County, Minnesota	Minnesota	MN	Itasca	Itasca County, MN		1.0597	1.0597	1.28139		0.591305	0.764629	1.31334	0.215851
27063	27063	Jackson County, Minnesota	Minnesota	MN	Jackson	Jackson County, MN		1.84133	1.84133	1.94061		1.00118	1.03372	2.03814	0.966224
27065	27065	Kanabec County, Minnesota	Minnesota	MN	Kanabec	Kanabec County, MN		0.860075	0.860075	1.03924		0.0983696	0.217351	1.76232	0.249935
27067	27067	Kandiyohi County, Minnesota	Minnesota	MN	Kandiyohi	Kandiyohi County, MN		1.17179	1.17179	1.3421		0.540043	0.398569	1.81658	0.420873
27069	27069	Kittson County, Minnesota	Minnesota	MN	Kittson	Kittson County, MN		2.00508	2.00508	2.14074		0.116352	2.83191	1.59081	1.11496
27071	27071	Koochiching County, Minnesota	Minnesota	MN	Koochiching	Koochiching County, MN							1.35553	1.04549	0.396085
27073	27073	Lac qui Parle County, Minnesota	Minnesota	MN	Lac qui Parle	Lac qui Parle County, MN		2.21635	2.21635	2.43023		0.939802	2.12039	2.09281	1.00083
27075	27075	Lake County, Minnesota	Minnesota	MN	Lake	Lake County, MN		1.45317	1.45317	1.57787		-0.108833	1.27554	2.07249	0.806647
27077	27077	Lake of the Woods County, Minnesota	Minnesota	MN	Lake of the Woods	Lake of the Woods County, MN		1.44077	1.44077	1.44986		-0.0014859	2.69311	0.422172	0.963642
27079	27079	Le Sueur County, Minnesota	Minnesota	MN	Le Sueur	Le Sueur County, MN		1.54655	1.54655	1.5795		0.871018	0.245837	2.14201	0.920778
27081	27081	Lincoln County, Minnesota	Minnesota	MN	Lincoln	Lincoln County, MN		1.90392	1.90392	2.19923		1.06014	2.00524	1.6223	0.588713
27083	27083	Lyon County, Minnesota	Minnesota	MN	Lyon	Lyon County, MN		1.46375	1.46375	1.64537		0.635768	1.00886	1.78844	0.583549
27085	27085	McLeod County, Minnesota	Minnesota	MN	McLeod	McLeod County, MN		1.28833	1.28833	1.42784		0.275507	0.52644	2.10968	0.610403
27087	27087	Mahnomen County, Minnesota	Minnesota	MN	Mahnomen	Mahnomen County, MN						-1.70539	0.993726		-0.56241
27089	27089	Marshall County, Minnesota	Minnesota	MN	Marshall	Marshall County, MN		2.39341	2.39341	2.52821		1.37122	2.2089	1.82556	1.21308
27091	27091	Martin County, Minnesota	Minnesota	MN	Martin	Martin County, MN		1.16948	1.16948	1.20816		-0.50727	0.966449	1.96096	0.839699
27093	27093	Meeker County, Minnesota	Minnesota	MN	Meeker	Meeker County, MN		1.64873	1.64873	1.79285		1.08989	0.543416	2.10735	0.732797
27095	27095	Mille Lacs County, Minnesota	Minnesota	MN	Mille Lacs	Mille Lacs County, MN		0.801446	0.801446	1.04284		-0.187132	0.495536	1.77028	0.123926
27097	27097	Morrison County, Minnesota	Minnesota	MN	Morrison	Morrison County, MN		1.58249	1.58249	1.5997		0.799329	0.554926	1.96457	0.981717
27099	27099	Mower County, Minnesota	Minnesota	MN	Mower	Mower County, MN		0.922201	0.922201	1.17145		0.250842	0.428263	1.70161	0.126508
27101	27101	Murray County, Minnesota	Minnesota	MN	Murray	Murray County, MN		2.06744	2.06744	2.23786		0.907293	1.88462	1.94722	0.986881
27103	27103	Nicollet County, Minnesota	Minnesota	MN	Nicollet	Nicollet County, MN		1.5829	1.5829	1.76306		1.29454	0.0840133	2.28399	0.591295
27105	27105	Nobles County, Minnesota	Minnesota	MN	Nobles	Nobles County, MN		1.08544	1.08544	1.1761		-0.0109094	0.667662	1.72594	0.598526
27107	27107	Norman County, Minnesota	Minnesota	MN	Norman	Norman County, MN		1.85173	1.85173	1.85485		0.510302	1.90465	1.50675	1.22072
27109	27109	Olmsted County, Minnesota	Minnesota	MN	Olmsted	Olmsted County, MN		1.33808	1.33808	1.55223		0.80087	0.0737123	2.30657	0.425005
27111	27111	Otter Tail County, Minnesota	Minnesota	MN	Otter Tail	Otter Tail County, MN		1.46373	1.46373	1.58421		0.790666	0.861597	1.66074	0.681671
27113	27113	Pennington County, Minnesota	Minnesota	MN	Pennington	Pennington County, MN		0.980325	0.980325	1.06069		-0.253781	0.880991	1.51383	0.57477
27115	27115	Pine County, Minnesota	Minnesota	MN	Pine	Pine County, MN		0.389282	0.389282	0.537472		-0.128923	0.310694	0.862675	-0.0072475
27117	27117	Pipestone County, Minnesota	Minnesota	MN	Pipestone	Pipestone County, MN		1.98627	1.98627	2.03324		1.21658	1.11797	1.95674	1.13871
27119	27119	Polk County, Minnesota	Minnesota	MN	Polk	Polk County, MN		1.25756	1.25756	1.5268		0.809136	1.04161	1.36342	0.225663
27121	27121	Pope County, Minnesota	Minnesota	MN	Pope	Pope County, MN		2.06129	2.06129	2.27016		1.5587	1.37371	1.89809	0.810778
27123	27123	Ramsey County, Minnesota	Minnesota	MN	Ramsey	Ramsey County, MN		0.435449	0.435449	1.15579		-0.200409	0.279158	2.2088	-1.08401
27125	27125	Red Lake County, Minnesota	Minnesota	MN	Red Lake	Red Lake County, MN		1.54479	1.54479	1.50725		0.184344	1.37797	1.57411	1.14129
27127	27127	Redwood County, Minnesota	Minnesota	MN	Redwood	Redwood County, MN		1.73973	1.73973	2.02545		0.943494	1.50584	1.83032	0.518995
27129	27129	Renville County, Minnesota	Minnesota	MN	Renville	Renville County, MN		1.68967	1.68967	1.74449		0.606066	1.34281	1.71082	0.997726
27131	27131	Rice County, Minnesota	Minnesota	MN	Rice	Rice County, MN		1.25019	1.25019	1.40966		0.809402	0.199166	1.89532	0.461155
27133	27133	Rock County, Minnesota	Minnesota	MN	Rock	Rock County, MN		0.384088	0.384088	2.1674		1.16975	1.36583	2.04408	-3.47869
27135	27135	Roseau County, Minnesota	Minnesota	MN	Roseau	Roseau County, MN		1.63524	1.63524	1.61616		0.70145	1.19676	1.49895	1.09017
27137	27137	St. Louis County, Minnesota	Minnesota	MN	St. Louis	St. Louis County, MN		0.800884	0.800884	1.10298		-0.251403	0.536741	1.91192	0.0139262
27139	27139	Scott County, Minnesota	Minnesota	MN	Scott	Scott County, MN		1.61143	1.61143	1.71718		1.42212	-0.369922	2.49181	0.750872
27141	27141	Sherburne County, Minnesota	Minnesota	MN	Sherburne	Sherburne County, MN		1.32381	1.32381	1.3638		0.866256	-0.331135	2.23607	0.757586
27143	27143	Sibley County, Minnesota	Minnesota	MN	Sibley	Sibley County, MN		1.91707	1.91707	1.92721		0.848411	1.15918	2.0327	1.22072
27145	27145	Stearns County, Minnesota	Minnesota	MN	Stearns	Stearns County, MN		1.02745	1.02745	1.22586		0.373416	0.122801	1.98158	0.293832
27147	27147	Steele County, Minnesota	Minnesota	MN	Steele	Steele County, MN		1.42986	1.42986	1.55924		0.386958	0.575528	2.23175	0.716272
27149	27149	Stevens County, Minnesota	Minnesota	MN	Stevens	Stevens County, MN		2.19396	2.19396	2.55424		1.41593	1.61674	2.37939	0.630028
27151	27151	Swift County, Minnesota	Minnesota	MN	Swift	Swift County, MN		1.43831	1.43831	1.67415		-0.228867	1.67129	2.01327	0.585615
27153	27153	Todd County, Minnesota	Minnesota	MN	Todd	Todd County, MN		1.4017	1.4017	1.46142		1.27496	0.376758	1.42251	0.686319
27155	27155	Traverse County, Minnesota	Minnesota	MN	Traverse	Traverse County, MN		2.30337	2.30337	2.56059		1.58563	2.141	1.76188	0.870168
27157	27157	Wabasha County, Minnesota	Minnesota	MN	Wabasha	Wabasha County, MN		1.4507	1.4507	1.52039		0.322092	0.592504	2.19537	0.859839
27159	27159	Wadena County, Minnesota	Minnesota	MN	Wadena	Wadena County, MN		1.42409	1.42409	1.5934		-0.175779	1.75675	1.72412	0.694065
27161	27161	Waseca County, Minnesota	Minnesota	MN	Waseca	Waseca County, MN		1.46931	1.46931	1.51294		0.684582	0.513722	1.92873	0.86552
27163	27163	Washington County, Minnesota	Minnesota	MN	Washington	Washington County, MN		1.64329	1.64329	1.72366		1.14084	-0.301441	2.69341	0.870684
27165	27165	Watonwan County, Minnesota	Minnesota	MN	Watonwan	Watonwan County, MN		1.14997	1.14997	1.31664		-0.499296	1.3416	1.83103	0.560826
27167	27167	Wilkin County, Minnesota	Minnesota	MN	Wilkin	Wilkin County, MN		1.56885	1.56885	1.72827		0.666762	1.25493	1.70404	0.693549
27169	27169	Winona County, Minnesota	Minnesota	MN	Winona	Winona County, MN		1.3402	1.3402	1.35818		0.595723	0.410078	1.78898	0.837116
27171	27171	Wright County, Minnesota	Minnesota	MN	Wright	Wright County, MN		1.66773	1.66773	1.6981		1.40858	-0.157802	2.27143	0.937304
27173	27173	Yellow Medicine County, Minnesota	Minnesota	MN	Yellow Medicine	Yellow Medicine County, MN		1.74421	1.74421	1.88168		0.475518	1.44645	2.01077	0.895473
28001	28001	Adams County, Mississippi	Mississippi	MS	Adams	Adams County, MS		-0.948832	-0.948832	-1.0834		-2.19323	-0.458855	0.122037	-0.0821298
28003	28003	Alcorn County, Mississippi	Mississippi	MS	Alcorn	Alcorn County, MS		-0.0201809		-0.0201809		0.60757	-0.608536	-0.0853773
28005	28005	Amite County, Mississippi	Mississippi	MS	Amite	Amite County, MS		-0.288201		-0.288201		-1.16612	-0.563074	0.912678
28007	28007	Attala County, Mississippi	Mississippi	MS	Attala	Attala County, MS		-1.05305		-1.05305		-1.94902	-0.379439	-0.106941
28009	28009	Benton County, Mississippi	Mississippi	MS	Benton	Benton County, MS							-0.60307	-0.193333
28011	28011	Bolivar County, Mississippi	Mississippi	MS	Bolivar	Bolivar County, MS		-1.30547	-1.30547	-1.52621		-2.73282	-0.337026	-0.405403	-0.0924584
28013	28013	Calhoun County, Mississippi	Mississippi	MS	Calhoun	Calhoun County, MS		-0.193709		-0.193709		-0.442911	0.175723	-0.216114
28015	28015	Carroll County, Mississippi	Mississippi	MS	Carroll	Carroll County, MS		0.503214	0.503214	0.282602		0.682237	-0.284888	0.166147	0.682704
28017	28017	Chickasaw County, Mississippi	Mississippi	MS	Chickasaw	Chickasaw County, MS		-0.346698	-0.346698	-0.510252		-1.66802	0.0660369	0.335726	0.322235
28019	28019	Choctaw County, Mississippi	Mississippi	MS	Choctaw	Choctaw County, MS		0.0897936	0.0897936	-0.269758		-0.534003	-0.35337	0.194358	0.854675
28021	28021	Claiborne County, Mississippi	Mississippi	MS	Claiborne	Claiborne County, MS		-1.65604	-1.65604	-1.84455		-3.19688	-0.246101	-0.719694	-0.342927
28023	28023	Clarke County, Mississippi	Mississippi	MS	Clarke	Clarke County, MS		0.0907812		0.0907812		-0.123086	-0.0412318	0.273396
28025	28025	Clay County, Mississippi	Mississippi	MS	Clay	Clay County, MS		-0.707728	-0.707728	-0.638317		-1.82454	-0.61642	0.839241	-0.359969
28027	28027	Coahoma County, Mississippi	Mississippi	MS	Coahoma	Coahoma County, MS		-2.68857	-2.68857	-2.16629		-3.62701	-0.535221	-0.723948	-2.43447
28029	28029	Copiah County, Mississippi	Mississippi	MS	Copiah	Copiah County, MS		-0.757721		-0.757721		-1.6627	-0.380648	0.237352
28031	28031	Covington County, Mississippi	Mississippi	MS	Covington	Covington County, MS		-0.932002		-0.932002		-1.74689	-0.810356	0.351724
28033	28033	DeSoto County, Mississippi	Mississippi	MS	DeSoto	DeSoto County, MS		-0.304265	-0.304265	-0.567453		0.0194544	-1.27643	-0.05983	0.302094
28035	28035	Forrest County, Mississippi	Mississippi	MS	Forrest	Forrest County, MS		-0.710818	-0.710818	-0.996092		-1.40181	-0.553405	-0.320902	0.26078
28037	28037	Franklin County, Mississippi	Mississippi	MS	Franklin	Franklin County, MS		-0.20211	-0.20211	-0.197936		-0.947437	-0.0569999	0.438186	-0.0180925
28039	28039	George County, Mississippi	Mississippi	MS	George	George County, MS		0.295848	0.295848	-0.133706		0.329838	-0.820657	0.12612	1.01374
28041	28041	Greene County, Mississippi	Mississippi	MS	Greene	Greene County, MS		0.140858	0.140858	-0.322346		0.824694	-0.929134	-0.598846	0.882046
28043	28043	Grenada County, Mississippi	Mississippi	MS	Grenada	Grenada County, MS		-1.33211	-1.33211	-1.13297		-2.53561	-0.58005	0.437814	-0.964193
28045	28045	Hancock County, Mississippi	Mississippi	MS	Hancock	Hancock County, MS		-0.515122	-0.515122	-1.08417		-0.238949	-1.11219	-1.0268	0.783924
28047	28047	Harrison County, Mississippi	Mississippi	MS	Harrison	Harrison County, MS		-0.988785	-0.988785	-1.28585		-0.751559	-1.03462	-1.04904	-0.0217075
28049	28049	Hinds County, Mississippi	Mississippi	MS	Hinds	Hinds County, MS		-1.67451	-1.67451	-0.78681		-2.54416	1.00838	-0.303893	-2.62142
28051	28051	Holmes County, Mississippi	Mississippi	MS	Holmes	Holmes County, MS		-2.12607		-2.12607		-4.59121	0.126635	-0.386538
28053	28053	Humphreys County, Mississippi	Mississippi	MS	Humphreys	Humphreys County, MS		-3.31236	-3.31236	-1.29652		-2.94725	-0.329143	0.244407	-5.96169
28055	28055	Issaquena County, Mississippi	Mississippi	MS	Issaquena	Issaquena County, MS		-1.47668		-1.47668		-1.29598	-1.36552	-0.647743
28057	28057	Itawamba County, Mississippi	Mississippi	MS	Itawamba	Itawamba County, MS		-0.086275	-0.086275	-0.464143		-0.183271	-0.657624	-0.234778	0.707492
28059	28059	Jackson County, Mississippi	Mississippi	MS	Jackson	Jackson County, MS		-0.862539	-0.862539	-1.04061		-0.737878	-1.1134	-0.492103	-0.160627
28061	28061	Jasper County, Mississippi	Mississippi	MS	Jasper	Jasper County, MS		-0.795675		-0.795675		-1.792	-0.362463	0.259189
28063	28063	Jefferson County, Mississippi	Mississippi	MS	Jefferson	Jefferson County, MS							-0.33156	1.20691	-0.366683
28065	28065	Jefferson Davis County, Mississippi	Mississippi	MS	Jefferson Davis	Jefferson Davis County, MS		-2.08957		-2.08957		-3.49597	-0.792171	-0.450626
28067	28067	Jones County, Mississippi	Mississippi	MS	Jones	Jones County, MS		-0.853244	-0.853244	-1.04368		-1.52989	-0.828541	-0.0517298	-0.0025995
28069	28069	Kemper County, Mississippi	Mississippi	MS	Kemper	Kemper County, MS		-0.360388	-0.360388	-0.873066		-1.33955	-0.0673008	-0.571138	0.946083
28071	28071	Lafayette County, Mississippi	Mississippi	MS	Lafayette	Lafayette County, MS		-0.98506		-0.98506		-0.592446	-0.659466	-0.923971
28073	28073	Lamar County, Mississippi	Mississippi	MS	Lamar	Lamar County, MS		-0.158555	-0.158555	-0.690616		-0.0731046	-1.47946	-0.0414369	0.962093
28075	28075	Lauderdale County, Mississippi	Mississippi	MS	Lauderdale	Lauderdale County, MS		-0.967575	-0.967575	-0.954221		-1.56103	-0.276429	-0.346954	-0.500439
28077	28077	Lawrence County, Mississippi	Mississippi	MS	Lawrence	Lawrence County, MS		-0.0991054		-0.0991054		-0.392491	-0.330351	0.392997
28079	28079	Leake County, Mississippi	Mississippi	MS	Leake	Leake County, MS		-0.41732	-0.41732	-1.02047		-1.32618	-0.582467	-0.411277	1.0943
28081	28081	Lee County, Mississippi	Mississippi	MS	Lee	Lee County, MS		-0.138953	-0.138953	-0.511495		-0.391533	-0.710971	-0.0961758	0.694581
28083	28083	Leflore County, Mississippi	Mississippi	MS	Leflore	Leflore County, MS		-2.39376	-2.39376	-2.0038		-3.25049	-0.458855	-0.800319	-2.01926
28085	28085	Lincoln County, Mississippi	Mississippi	MS	Lincoln	Lincoln County, MS		0.104134	0.104134	-0.199692		-0.311378	-0.608536	0.370824	0.725567
28087	28087	Lowndes County, Mississippi	Mississippi	MS	Lowndes	Lowndes County, MS		-0.699532	-0.699532	-0.81275		-1.53012	-0.604911	0.212345	-0.0454633
28089	28089	Madison County, Mississippi	Mississippi	MS	Madison	Madison County, MS		0.209691	0.209691	-0.0097819		0.0772226	-0.743715	0.532509	0.576835
28091	28091	Marion County, Mississippi	Mississippi	MS	Marion	Marion County, MS		-0.164754	-0.164754	-0.287673		-0.0802779	-0.687319	0.0581862	0.130639
28093	28093	Marshall County, Mississippi	Mississippi	MS	Marshall	Marshall County, MS		-1.32228	-1.32228	-1.14941		-1.32555	-0.819449	-0.456735	-1.10466
28095	28095	Monroe County, Mississippi	Mississippi	MS	Monroe	Monroe County, MS		-0.233536		-0.233536		-0.261405	-0.475199	0.135805
28097	28097	Montgomery County, Mississippi	Mississippi	MS	Montgomery	Montgomery County, MS		-0.804686		-0.804686		-2.20154	0.0035979	0.272011
28099	28099	Neshoba County, Mississippi	Mississippi	MS	Neshoba	Neshoba County, MS		-1.12366		-1.12366		-1.61966	-0.506102	-0.42832
28101	28101	Newton County, Mississippi	Mississippi	MS	Newton	Newton County, MS		-0.655313		-0.655313		-0.842179	-0.62793	-0.0614152
28103	28103	Noxubee County, Mississippi	Mississippi	MS	Noxubee	Noxubee County, MS		-0.179529		-0.179529		-1.06627	-0.305491	0.808566
28105	28105	Oktibbeha County, Mississippi	Mississippi	MS	Oktibbeha	Oktibbeha County, MS		-0.640859	-0.640859	-1.04139		-0.859601	-0.669767	-0.790331	0.450826
28107	28107	Panola County, Mississippi	Mississippi	MS	Panola	Panola County, MS		-1.22087	-1.22087	-1.06621		-1.80981	-0.455805	-0.188103	-0.920813
28109	28109	Pearl River County, Mississippi	Mississippi	MS	Pearl River	Pearl River County, MS		-0.310096	-0.310096	-0.641697		0.02477	-1.08492	-0.39005	0.425521
28111	28111	Perry County, Mississippi	Mississippi	MS	Perry	Perry County, MS		-0.90559		-0.90559		-1.03181	-0.652157	-0.377426
28113	28113	Pike County, Mississippi	Mississippi	MS	Pike	Pike County, MS		-1.18223	-1.18223	-1.39545		-2.46965	-0.701878	-0.041875	-0.0485619
28115	28115	Pontotoc County, Mississippi	Mississippi	MS	Pontotoc	Pontotoc County, MS		-0.120644	-0.120644	-0.62498		-0.842297	-0.687319	0.0544398	1.04369
28117	28117	Prentiss County, Mississippi	Mississippi	MS	Prentiss	Prentiss County, MS		-0.271175		-0.271175		-0.0261334	-0.54368	-0.0879088
28119	28119	Quitman County, Mississippi	Mississippi	MS	Quitman	Quitman County, MS		-1.71997		-1.71997		-3.64701	-0.216407	-0.0925288
28121	28121	Rankin County, Mississippi	Mississippi	MS	Rankin	Rankin County, MS		0.295822	0.295822	-0.0717627		0.676934	-1.07341	0.172826	0.840215
28123	28123	Scott County, Mississippi	Mississippi	MS	Scott	Scott County, MS		-1.6329	-1.6329	-1.481		-2.41976	-0.572166	-0.378339	-1.11757
28125	28125	Sharkey County, Mississippi	Mississippi	MS	Sharkey	Sharkey County, MS		-0.666228	-0.666228	-1.14961		-2.76099	0.142978	-0.0553041	0.894957
28127	28127	Simpson County, Mississippi	Mississippi	MS	Simpson	Simpson County, MS		-0.705728	-0.705728	-1.09742		-1.53358	-0.484291	-0.471853	0.494206
28129	28129	Smith County, Mississippi	Mississippi	MS	Smith	Smith County, MS		-0.658187		-0.658187		-0.843942	-0.714597	0.0135053
28131	28131	Stone County, Mississippi	Mississippi	MS	Stone	Stone County, MS							-0.978855	-0.549001	0.752422
28133	28133	Sunflower County, Mississippi	Mississippi	MS	Sunflower	Sunflower County, MS		-2.35975	-2.35975	-2.28716		-3.45169	-0.595818	-1.0701	-1.33137
28135	28135	Tallahatchie County, Mississippi	Mississippi	MS	Tallahatchie	Tallahatchie County, MS		-1.69406		-1.69406		-2.48967	-0.629139	-0.695836
28137	28137	Tate County, Mississippi	Mississippi	MS	Tate	Tate County, MS		-0.113924	-0.113924	-0.537151		-0.502658	-0.674601	-0.0822382	0.830919
28139	28139	Tippah County, Mississippi	Mississippi	MS	Tippah	Tippah County, MS		0.396568	0.396568	0.0524691		0.58656	-0.553981	0.0308166	0.869651
28141	28141	Tishomingo County, Mississippi	Mississippi	MS	Tishomingo	Tishomingo County, MS		0.064926	0.064926	-0.397936		-0.59123	-0.303073	-0.0603697	1.0473
28143	28143	Tunica County, Mississippi	Mississippi	MS	Tunica	Tunica County, MS		-2.02575	-2.02575	-2.04804		-3.0648	-0.774619	-0.767279	-0.954381
28145	28145	Union County, Mississippi	Mississippi	MS	Union	Union County, MS		0.602619	0.602619	0.16683		0.881032	-0.542472	-0.0106598	1.1542
28147	28147	Walthall County, Mississippi	Mississippi	MS	Walthall	Walthall County, MS		-0.28715	-0.28715	-0.752798		-1.0883	-1.19219	0.476083	0.899604
28149	28149	Warren County, Mississippi	Mississippi	MS	Warren	Warren County, MS		-1.04612	-1.04612	-1.06384		-1.40091	-0.775827	-0.25587	-0.510767
28151	28151	Washington County, Mississippi	Mississippi	MS	Washington	Washington County, MS		-1.75309	-1.75309	-2.01825		-3.15929	-0.555823	-0.822424	-0.262364
28153	28153	Wayne County, Mississippi	Mississippi	MS	Wayne	Wayne County, MS		-0.199845		-0.199845		-0.517945	-0.489125	0.445778
28155	28155	Webster County, Mississippi	Mississippi	MS	Webster	Webster County, MS		0.604622		0.604622		0.384803	0.135727	0.700167
28157	28157	Wilkinson County, Mississippi	Mississippi	MS	Wilkinson	Wilkinson County, MS		-1.6109		-1.6109		-2.44489	-0.504893	-0.680715
28159	28159	Winston County, Mississippi	Mississippi	MS	Winston	Winston County, MS		-0.313757	-0.313757	-0.565819		-1.62983	-0.170944	0.405483	0.521577
28161	28161	Yalobusha County, Mississippi	Mississippi	MS	Yalobusha	Yalobusha County, MS		-0.354136		-0.354136		-1.52385	-0.0091201	0.592209
28163	28163	Yazoo County, Mississippi	Mississippi	MS	Yazoo	Yazoo County, MS		-1.50286		-1.50286		-2.23982	-0.723689	-0.444823
29001	29001	Adair County, Missouri	Missouri	MO	Adair	Adair County, MO		0.310547	0.310547	0.360219		0.571242	-0.0032196	0.165238	0.0170247
29003	29003	Andrew County, Missouri	Missouri	MO	Andrew	Andrew County, MO		0.725738	0.725738	0.607426		0.633915	-0.823216	1.35957	0.673408
29005	29005	Atchison County, Missouri	Missouri	MO	Atchison	Atchison County, MO		1.43538	1.43538	1.52627		0.301491	2.06769	0.878023	0.765849
29007	29007	Audrain County, Missouri	Missouri	MO	Audrain	Audrain County, MO		-0.11482	-0.11482	-0.192962		-0.813385	0.0992152	0.185926	0.181766
29009	29009	Barry County, Missouri	Missouri	MO	Barry	Barry County, MO		0.0418197	0.0418197	0.0643979		0.430914	-0.240776	-0.0922196	-0.100721
29011	29011	Barton County, Missouri	Missouri	MO	Barton	Barton County, MO		0.179209	0.179209	0.429294		-0.195411	-0.183804	1.15445	-0.339312
29013	29013	Bates County, Missouri	Missouri	MO	Bates	Bates County, MO		0.0196466	0.0196466	0.533625		0.426283	-0.105022	0.739153	-1.08659
29015	29015	Benton County, Missouri	Missouri	MO	Benton	Benton County, MO		-0.0288183	-0.0288183	0.223361		0.862566	-0.198364	-0.193934	-0.680156
29017	29017	Bollinger County, Missouri	Missouri	MO	Bollinger	Bollinger County, MO		0.0459637	0.0459637	-0.0601371		-0.0593936	-0.395925	0.234627	0.243738
29019	29019	Boone County, Missouri	Missouri	MO	Boone	Boone County, MO		0.13027	0.13027	0.412634		0.444027	-0.452321	0.795308	-0.54072
29021	29021	Buchanan County, Missouri	Missouri	MO	Buchanan	Buchanan County, MO		-0.452056	-0.452056	-0.156398		-0.434978	-0.502618	0.47214	-0.853161
29023	29023	Butler County, Missouri	Missouri	MO	Butler	Butler County, MO		-1.05434	-1.05434	-0.669787		-0.894464	-0.631698	-0.0406534	-1.39851
29025	29025	Caldwell County, Missouri	Missouri	MO	Caldwell	Caldwell County, MO		0.491501	0.491501	0.598287		0.797201	-0.116531	0.549728	0.0056633
29027	29027	Callaway County, Missouri	Missouri	MO	Callaway	Callaway County, MO		-0.019058	-0.019058	0.0781654		0.25147	-0.591702	0.416423	-0.252036
29029	29029	Camden County, Missouri	Missouri	MO	Camden	Camden County, MO		-0.349188	-0.349188	-0.548577		-0.380696	-0.552915	-0.325413	0.189513
29031	29031	Cape Girardeau County, Missouri	Missouri	MO	Cape Girardeau	Cape Girardeau County, MO		0.0578605	0.0578605	0.366536		0.259647	-0.445646	0.860306	-0.615603
29033	29033	Carroll County, Missouri	Missouri	MO	Carroll	Carroll County, MO		0.9146	0.9146	0.99032		0.48389	0.502854	1.05827	0.419841
29035	29035	Carter County, Missouri	Missouri	MO	Carter	Carter County, MO							-0.0710684	0.187988	0.421906
29037	29037	Cass County, Missouri	Missouri	MO	Cass	Cass County, MO		0.620032	0.620032	0.603749		0.726728	-0.908674	1.34735	0.380075
29039	29039	Cedar County, Missouri	Missouri	MO	Cedar	Cedar County, MO		0.0529195	0.0529195	0.30982		0.210552	-0.151693	0.520604	-0.517997
29041	29041	Chariton County, Missouri	Missouri	MO	Chariton	Chariton County, MO		0.755325	0.755325	1.42626		0.869417	0.950747	1.1888	-0.949217
29043	29043	Christian County, Missouri	Missouri	MO	Christian	Christian County, MO		0.697057	0.697057	0.683086		0.847151	-0.968063	1.45497	0.414676
29045	29045	Clark County, Missouri	Missouri	MO	Clark	Clark County, MO		0.819234	0.819234	0.708837		0.623321	0.268923	0.576894	0.697164
29047	29047	Clay County, Missouri	Missouri	MO	Clay	Clay County, MO		-0.710098	-0.710098	0.331512		0.336874	-0.93716	1.1694	-2.63226
29049	29049	Clinton County, Missouri	Missouri	MO	Clinton	Clinton County, MO		0.0349797	0.0349797	0.381547		-0.293792	-0.351095	1.29828	-0.615603
29051	29051	Cole County, Missouri	Missouri	MO	Cole	Cole County, MO		0.624254	0.624254	1.04942		0.0844588	0.884626	1.1858	-0.428655
29053	29053	Cooper County, Missouri	Missouri	MO	Cooper	Cooper County, MO		0.610132	0.610132	0.592591		0.465698	0.1174	0.620326	0.388855
29055	29055	Crawford County, Missouri	Missouri	MO	Crawford	Crawford County, MO		-0.438165	-0.438165	-0.685518		-0.818351	-0.574725	-0.192518	0.292282
29057	29057	Dade County, Missouri	Missouri	MO	Dade	Dade County, MO		0.433218	0.433218	0.645143		-0.19459	0.639242	0.839417	-0.0981392
29059	29059	Dallas County, Missouri	Missouri	MO	Dallas	Dallas County, MO		-0.0292465	-0.0292465	0.0131999		0.0979829	-0.670485	0.493672	-0.123444
29061	29061	Daviess County, Missouri	Missouri	MO	Daviess	Daviess County, MO		0.924191	0.924191	0.786477		0.725311	0.390751	0.531976	0.808713
29063	29063	DeKalb County, Missouri	Missouri	MO	DeKalb	DeKalb County, MO		0.466093	0.466093	0.250783		1.543	-0.575934	-0.400675	0.506084
29065	29065	Dent County, Missouri	Missouri	MO	Dent	Dent County, MO		0.268018	0.268018	0.0805454		0.51216	-0.566841	0.165882	0.478197
29067	29067	Douglas County, Missouri	Missouri	MO	Douglas	Douglas County, MO		0.255695	0.255695	0.166434		0.615712	-0.755943	0.420339	0.263879
29069	29069	Dunklin County, Missouri	Missouri	MO	Dunklin	Dunklin County, MO		-1.0475	-1.0475	-0.965109		-1.38536	-0.452897	-0.364598	-0.720954
29071	29071	Franklin County, Missouri	Missouri	MO	Franklin	Franklin County, MO		0.275371	0.275371	0.222539		0.147995	-0.64079	0.8463	0.283503
29073	29073	Gasconade County, Missouri	Missouri	MO	Gasconade	Gasconade County, MO		0.592225	0.592225	0.528539		0.056822	0.629517	0.387537	0.520544
29075	29075	Gentry County, Missouri	Missouri	MO	Gentry	Gentry County, MO		1.70366	1.70366	1.583		1.42969	1.06953	0.898036	1.22072
29077	29077	Greene County, Missouri	Missouri	MO	Greene	Greene County, MO		-0.763164	-0.763164	0.108284		0.0379206	-0.657767	0.72842	-2.29503
29079	29079	Grundy County, Missouri	Missouri	MO	Grundy	Grundy County, MO		0.820437	0.820437	0.952656		0.306083	1.04651	0.643949	0.252001
29081	29081	Harrison County, Missouri	Missouri	MO	Harrison	Harrison County, MO		1.05598	1.05598	0.950035		0.709454	0.84227	0.465224	0.834534
29083	29083	Henry County, Missouri	Missouri	MO	Henry	Henry County, MO		0.288452	0.288452	0.626328		-0.109165	0.253155	1.07774	-0.457575
29085	29085	Hickory County, Missouri	Missouri	MO	Hickory	Hickory County, MO		0.644956	0.644956	0.191367		0.975953	-0.181387	-0.375496	1.19397
29087	29087	Holt County, Missouri	Missouri	MO	Holt	Holt County, MO		1.6403	1.6403	1.89714		1.19013	1.79077	1.08979	0.45031
29089	29089	Howard County, Missouri	Missouri	MO	Howard	Howard County, MO		0.642923	0.642923	0.533412		-0.10242	0.456183	0.69788	0.681154
29091	29091	Howell County, Missouri	Missouri	MO	Howell	Howell County, MO		0.166573	0.166573	0.231581		0.246107	-0.372906	0.532346	-0.0547591
29093	29093	Iron County, Missouri	Missouri	MO	Iron	Iron County, MO		-0.727484	-0.727484	-0.54643		-0.871327	0.105891	-0.485041	-0.778795
29095	29095	Jackson County, Missouri	Missouri	MO	Jackson	Jackson County, MO		-1.23974	-1.23974	-0.121919		-0.96734	-0.18202	0.724269	-2.98034
29097	29097	Jasper County, Missouri	Missouri	MO	Jasper*	Jasper County, MO		-0.122343	-0.122343	0.178297		0.379245	-0.418368	0.347038	-0.756588
29099	29099	Jefferson County, Missouri	Missouri	MO	Jefferson	Jefferson County, MO		0.105597	0.105597	0.0419656		0.172481	-1.17777	0.948927	0.188996
29101	29101	Johnson County, Missouri	Missouri	MO	Johnson	Johnson County, MO		0.41338	0.41338	0.218746		1.01385	-0.600794	0.0293374	0.516929
29103	29103	Knox County, Missouri	Missouri	MO	Knox	Knox County, MO		0.963929	0.963929	0.723827		-0.30708	1.49135	0.320886	1.18312
29105	29105	Laclede County, Missouri	Missouri	MO	Laclede	Laclede County, MO		0.218254	0.218254	0.507159		0.604149	-0.34442	0.745462	-0.517997
29107	29107	Lafayette County, Missouri	Missouri	MO	Lafayette	Lafayette County, MO		0.693232	0.693232	0.57022		-0.100586	0.0616365	1.1313	0.75707
29109	29109	Lawrence County, Missouri	Missouri	MO	Lawrence	Lawrence County, MO		0.0640372	0.0640372	0.495929		1.05454	-0.443805	0.41153	-0.988982
29111	29111	Lewis County, Missouri	Missouri	MO	Lewis	Lewis County, MO		0.845776	0.845776	0.706781		0.77933	0.404678	0.309477	0.74261
29113	29113	Lincoln County, Missouri	Missouri	MO	Lincoln	Lincoln County, MO		0.255644	0.255644	0.159579		0.530004	-0.890489	0.605849	0.295897
29115	29115	Linn County, Missouri	Missouri	MO	Linn	Linn County, MO		0.151548	0.151548	0.500939		-0.767737	0.916795	0.805027	-0.490626
29117	29117	Livingston County, Missouri	Missouri	MO	Livingston	Livingston County, MO		0.595567	0.595567	0.52814		0.456364	0.594355	0.0622755	0.463221
29119	29119	McDonald County, Missouri	Missouri	MO	McDonald	McDonald County, MO		-1.24331	-1.24331	-0.540476		-0.261018	-0.788054	-0.200988	-2.26973
29121	29121	Macon County, Missouri	Missouri	MO	Macon	Macon County, MO		0.421315	0.421315	0.580423		-0.287065	0.403469	1.00613	0.0196069
29123	29123	Madison County, Missouri	Missouri	MO	Madison	Madison County, MO		0.834996	0.834996	1.10354		1.5729	-0.0995546	0.866245	-0.186965
29125	29125	Maries County, Missouri	Missouri	MO	Maries	Maries County, MO		0.236768	0.236768	0.202921		-0.0794466	-0.249869	0.652388	0.244254
29127	29127	Marion County, Missouri	Missouri	MO	Marion	Marion County, MO		-0.160516	-0.160516	-0.0867041		-0.932446	-0.150484	0.735709	-0.123444
29129	29129	Mercer County, Missouri	Missouri	MO	Mercer	Mercer County, MO		1.30771	1.30771	1.23991		1.52494	0.940447	0.235404	0.806647
29131	29131	Miller County, Missouri	Missouri	MO	Miller	Miller County, MO		0.0967023	0.0967023	0.0514115		0.450101	-0.586235	0.179922	0.0810622
29133	29133	Mississippi County, Missouri	Missouri	MO	Mississippi	Mississippi County, MO		-1.15515	-1.15515	-0.835879		-1.07421	-0.578351	-0.265684	-1.31692
29135	29135	Moniteau County, Missouri	Missouri	MO	Moniteau	Moniteau County, MO		0.824702	0.824702	0.814338		1.07584	0.0034558	0.629438	0.435333
29137	29137	Monroe County, Missouri	Missouri	MO	Monroe	Monroe County, MO		1.01049	1.01049	0.888652		0.696962	0.624683	0.550706	0.840215
29139	29139	Montgomery County, Missouri	Missouri	MO	Montgomery	Montgomery County, MO		0.549422	0.549422	0.442877		0.25136	0.173164	0.457157	0.55308
29141	29141	Morgan County, Missouri	Missouri	MO	Morgan	Morgan County, MO		0.0187141	0.0187141	0.24633		0.784154	-0.393508	0.100884	-0.57687
29143	29143	New Madrid County, Missouri	Missouri	MO	New Madrid	New Madrid County, MO		-0.753264	-0.753264	-1.04226		-1.50258	-0.627439	-0.256942	0.255616
29145	29145	Newton County, Missouri	Missouri	MO	Newton*	Newton County, MO		0.215699	0.215699	0.167619		0.346581	-0.892906	0.788052	0.20294
29147	29147	Nodaway County, Missouri	Missouri	MO	Nodaway	Nodaway County, MO		0.554781	0.554781	0.4434		1.02827	-0.166252	0.0749304	0.444113
29149	29149	Oregon County, Missouri	Missouri	MO	Oregon	Oregon County, MO		0.123156	0.123156	0.147193		-0.215653	0.339246	0.122787	0.0505927
29151	29151	Osage County, Missouri	Missouri	MO	Osage	Osage County, MO		1.08036	1.08036	0.900245		1.09986	-0.229267	0.994757	0.964158
29153	29153	Ozark County, Missouri	Missouri	MO	Ozark	Ozark County, MO		-0.0064572	-0.0064572	0.0789603		0.0115778	-0.237151	0.308231	-0.189031
29155	29155	Pemiscot County, Missouri	Missouri	MO	Pemiscot	Pemiscot County, MO		-2.17747	-2.17747	-1.13149		-1.73776	-0.446222	-0.393485	-3.40484
29157	29157	Perry County, Missouri	Missouri	MO	Perry	Perry County, MO		0.541984	0.541984	0.513905		0.786877	-0.455947	0.697945	0.320686
29159	29159	Pettis County, Missouri	Missouri	MO	Pettis	Pettis County, MO		0.107578	0.107578	0.329977		0.34416	-0.362605	0.634905	-0.425556
29161	29161	Phelps County, Missouri	Missouri	MO	Phelps	Phelps County, MO		0.0604712	0.0604712	0.262392		0.560898	-0.282613	0.231386	-0.460157
29163	29163	Pike County, Missouri	Missouri	MO	Pike	Pike County, MO		0.40795	0.40795	0.210163		-0.308131	0.539224	0.150289	0.710591
29165	29165	Platte County, Missouri	Missouri	MO	Platte	Platte County, MO		1.01842	1.01842	1.10379		0.701955	0.130694	1.43368	0.452892
29167	29167	Polk County, Missouri	Missouri	MO	Polk	Polk County, MO		-0.302933	-0.302933	-0.041984		-0.286132	-0.467456	0.53913	-0.699264
29169	29169	Pulaski County, Missouri	Missouri	MO	Pulaski	Pulaski County, MO		-0.641277	-0.641277	-0.745504		0.63341	-0.621397	-1.56713	-0.388373
29171	29171	Putnam County, Missouri	Missouri	MO	Putnam	Putnam County, MO		0.800154	0.800154	0.484384		-0.135214	0.113775	0.940558	1.22072
29173	29173	Ralls County, Missouri	Missouri	MO	Ralls	Ralls County, MO		0.83102	0.83102	0.658999		0.65433	-0.582609	1.2261	0.847445
29175	29175	Randolph County, Missouri	Missouri	MO	Randolph	Randolph County, MO		0.238601	0.238601	0.0921538		-0.095632	-0.188063	0.385813	0.467869
29177	29177	Ray County, Missouri	Missouri	MO	Ray	Ray County, MO		0.309757	0.309757	0.451862		0.168123	-0.392299	1.06623	-0.084712
29179	29179	Reynolds County, Missouri	Missouri	MO	Reynolds	Reynolds County, MO		0.391347	0.391347	0.560214		0.686331	0.42528	0.0765208	-0.189031
29181	29181	Ripley County, Missouri	Missouri	MO	Ripley	Ripley County, MO		-0.22869	-0.22869	-0.233074		0.578329	-0.41411	-0.668494	-0.271143
29183	29183	St. Charles County, Missouri	Missouri	MO	St. Charles	St. Charles County, MO		0.902331	0.902331	0.852045		1.12042	-1.10929	1.68263	0.598009
29185	29185	St. Clair County, Missouri	Missouri	MO	St. Clair	St. Clair County, MO		0.222776	0.222776	0.466532		0.144592	0.281641	0.5013	-0.366167
29186	29186	Ste. Genevieve County, Missouri	Missouri	MO	Ste. Genevieve	Ste. Genevieve County, MO		0.365296	0.365296	0.633879		0.596226	-0.445646	1.1019	-0.363068
29187	29187	St. Francois County, Missouri	Missouri	MO	St. Francois	St. Francois County, MO		-0.31628	-0.31628	-0.414483		0.134404	-0.700179	-0.378739	-0.0681863
29189	29189	St. Louis County, Missouri	Missouri	MO	St. Louis	St. Louis County, MO		0.209726	0.209726	0.436669		-0.147834	-0.479599	1.39716	-0.270111
29195	29195	Saline County, Missouri	Missouri	MO	Saline	Saline County, MO		0.067592	0.067592	-0.108438		-0.74165	0.193766	0.206884	0.496272
29197	29197	Schuyler County, Missouri	Missouri	MO	Schuyler	Schuyler County, MO		0.635686	0.635686	0.475827		0.052339	0.248321	0.632915	0.754487
29199	29199	Scotland County, Missouri	Missouri	MO	Scotland	Scotland County, MO		0.648655	0.648655	0.352552		-0.18535	0.782248	0.107363	1.0566
29201	29201	Scott County, Missouri	Missouri	MO	Scott	Scott County, MO		-1.79998	-1.79998	-0.294849		-0.916331	-0.489267	0.608852	-4.16245
29203	29203	Shannon County, Missouri	Missouri	MO	Shannon	Shannon County, MO		0.226317	0.226317	0.356489		0.798178	-0.125624	0.0669682	-0.239641
29205	29205	Shelby County, Missouri	Missouri	MO	Shelby	Shelby County, MO		1.68513	1.68513	1.78171		0.783635	1.42408	1.55355	0.879464
29207	29207	Stoddard County, Missouri	Missouri	MO	Stoddard	Stoddard County, MO		0.356048	0.356048	0.244968		0.450309	-0.431086	0.430395	0.400733
29209	29209	Stone County, Missouri	Missouri	MO	Stone	Stone County, MO		0.0490691	0.0490691	0.468633		1.41558	-0.775336	0.336849	-1.02771
29211	29211	Sullivan County, Missouri	Missouri	MO	Sullivan	Sullivan County, MO		0.240084	0.240084	0.20916		-0.0725107	0.68528	-0.195454	0.211719
29213	29213	Taney County, Missouri	Missouri	MO	Taney	Taney County, MO		-0.696166	-0.696166	-0.43643		0.0178973	-0.649883	-0.365203	-1.03907
29215	29215	Texas County, Missouri	Missouri	MO	Texas	Texas County, MO		0.620443	0.620443	0.435904		0.757301	0.103474	0.0551555	0.675474
29217	29217	Vernon County, Missouri	Missouri	MO	Vernon	Vernon County, MO		-0.0506869	-0.0506869	0.411392		0.777375	-0.277147	0.335261	-1.09227
29219	29219	Warren County, Missouri	Missouri	MO	Warren	Warren County, MO		-0.310745	-0.310745	-0.0713992		-0.0847495	-0.841401	0.641386	-0.685837
29221	29221	Washington County, Missouri	Missouri	MO	Washington	Washington County, MO		-0.447368	-0.447368	-0.676929		0.0139045	-0.873513	-0.644905	0.117212
29223	29223	Wayne County, Missouri	Missouri	MO	Wayne	Wayne County, MO		-0.0921744	-0.0921744	-0.300746		-0.21518	-0.0286558	-0.449639	0.356836
29225	29225	Webster County, Missouri	Missouri	MO	Webster	Webster County, MO		0.549172	0.549172	0.530007		0.792466	-0.375323	0.651948	0.305193
29227	29227	Worth County, Missouri	Missouri	MO	Worth	Worth County, MO		1.70124	1.70124	1.76086		0.752851	2.44348	0.607504	0.938853
29229	29229	Wright County, Missouri	Missouri	MO	Wright	Wright County, MO		0.482113	0.482113	0.562204		0.72845	0.08408	0.354666	0.05679
29510	29510	St. Louis city, Missouri	Missouri	MO	St. Louis City	St. Louis city, MO		-3.73194	-3.73194	-1.11242		-2.60117	-0.211715	0.201485	-7.52647
30001	30001	Beaverhead County, Montana	Montana	MT	Beaverhead	Beaverhead County, MT		1.43995	1.43995	1.429		1.86012	2.2693	-0.894362	0.697164
30003	30003	Big Horn County, Montana	Montana	MT	Big Horn	Big Horn County, MT		-0.544308	-0.544308	-0.801581		-0.717264	0.899033	-1.86437	0.170405
30005	30005	Blaine County, Montana	Montana	MT	Blaine	Blaine County, MT		0.517898	0.517898	0.490719		0.0226471	2.24691	-1.1362	0.350122
30007	30007	Broadwater County, Montana	Montana	MT	Broadwater	Broadwater County, MT		0.690038	0.690038	1.03863		1.79217	0.875381	-0.351702	-0.520063
30009	30009	Carbon County, Montana	Montana	MT	Carbon	Carbon County, MT		0.392374	0.392374	0.389534		-0.179567	1.70447	-0.665317	0.258714
30011	30011	Carter County, Montana	Montana	MT	Carter	Carter County, MT							3.48448	-0.172703	1.22072
30013	30013	Cascade County, Montana	Montana	MT	Cascade	Cascade County, MT		0.0178564	0.0178564	-0.0238485		0.372919	0.617798	-1.00371	-0.0082803
30015	30015	Chouteau County, Montana	Montana	MT	Chouteau	Chouteau County, MT		1.11462	1.11462	1.06401		0.56916	2.76991	-0.939484	0.735896
30017	30017	Custer County, Montana	Montana	MT	Custer	Custer County, MT		0.636549	0.636549	0.602367		1.05957	1.34445	-1.01083	0.303127
30019	30019	Daniels County, Montana	Montana	MT	Daniels	Daniels County, MT							2.75115	-0.595628	0.788572
30021	30021	Dawson County, Montana	Montana	MT	Dawson	Dawson County, MT		0.539429	0.539429	0.627794		0.385991	1.84143	-0.812155	0.089325
30023	30023	Deer Lodge County, Montana	Montana	MT	Deer Lodge	Deer Lodge County, MT							1.05355	-1.06364	-0.375979
30025	30025	Fallon County, Montana	Montana	MT	Fallon	Fallon County, MT		1.59926	1.59926	1.62393		1.74651	2.4069	-0.523477	0.762234
30027	30027	Fergus County, Montana	Montana	MT	Fergus	Fergus County, MT		0.0687133	0.0687133	0.381148		-0.887897	2.1675	-0.473159	-0.49734
30029	30029	Flathead County, Montana	Montana	MT	Flathead	Flathead County, MT		0.0984274	0.0984274	0.134708		0.669603	0.675979	-1.0002	-0.153397
30031	30031	Gallatin County, Montana	Montana	MT	Gallatin	Gallatin County, MT		0.71451	0.71451	0.708134		1.18581	0.793548	-0.405799	0.302094
30033	30033	Garfield County, Montana	Montana	MT	Garfield	Garfield County, MT							3.55359	-0.023638	1.13406
30035	30035	Glacier County, Montana	Montana	MT	Glacier	Glacier County, MT		-1.02412	-1.02412	-1.28042		-1.66111	0.412353	-1.54816	-0.0165432
30037	30037	Golden Valley County, Montana	Montana	MT	Golden Valley	Golden Valley County, MT		0.186245	0.186245	0.485316		-1.03457	1.88454	0.127416	-0.349124
30039	30039	Granite County, Montana	Montana	MT	Granite	Granite County, MT		0.970274	0.970274	0.690786		0.870387	2.05355	-1.31054	1.0473
30041	30041	Hill County, Montana	Montana	MT	Hill	Hill County, MT		-0.717535	-0.717535	-0.350477		-0.845235	1.13538	-1.05156	-1.17231
30043	30043	Jefferson County, Montana	Montana	MT	Jefferson	Jefferson County, MT		0.819145	0.819145	0.904811		0.628521	1.33294	-0.0024814	0.278855
30045	30045	Judith Basin County, Montana	Montana	MT	Judith Basin	Judith Basin County, MT							4.13356	-0.415078	0.413643
30047	30047	Lake County, Montana	Montana	MT	Lake	Lake County, MT		-0.700495	-0.700495	-0.499065		0.153872	0.770529	-1.91114	-0.99363
30049	30049	Lewis and Clark County, Montana	Montana	MT	Lewis and Clark	Lewis and Clark County, MT		0.25374	0.25374	0.518488		-0.0496846	1.57838	-0.404618	-0.389922
30051	30051	Liberty County, Montana	Montana	MT	Liberty	Liberty County, MT							2.41357	-1.51357
30053	30053	Lincoln County, Montana	Montana	MT	Lincoln	Lincoln County, MT		0.655979	0.655979	0.629047		1.54932	1.33962	-1.38941	0.219982
30055	30055	McCone County, Montana	Montana	MT	McCone	McCone County, MT							3.10023	-0.23581	1.1666
30057	30057	Madison County, Montana	Montana	MT	Madison	Madison County, MT		1.37363	1.37363	1.35135		1.56154	2.56688	-1.05716	0.711624
30059	30059	Meagher County, Montana	Montana	MT	Meagher	Meagher County, MT							3.52931	-1.41151	0.646554
30061	30061	Mineral County, Montana	Montana	MT	Mineral	Mineral County, MT							2.00084	-1.58113	1.02355
30063	30063	Missoula County, Montana	Montana	MT	Missoula	Missoula County, MT		0.470523	0.470523	0.726706		0.103004	1.83292	-0.351297	-0.243773
30065	30065	Musselshell County, Montana	Montana	MT	Musselshell	Musselshell County, MT		0.733015	0.733015	1.16342		0.726908	2.79235	-0.899256	-0.524194
30067	30067	Park County, Montana	Montana	MT	Park	Park County, MT							1.69112	-0.400027	0.266461
30069	30069	Petroleum County, Montana	Montana	MT	Petroleum	Petroleum County, MT							0.808108	0.11358
30071	30071	Phillips County, Montana	Montana	MT	Phillips	Phillips County, MT		1.34447	1.34447	1.60753		0.771657	3.40449	-0.598058	0.238573
30073	30073	Pondera County, Montana	Montana	MT	Pondera	Pondera County, MT		0.697782	0.697782	0.578792		-0.323959	2.55721	-0.93179	0.715755
30075	30075	Powder River County, Montana	Montana	MT	Powder River	Powder River County, MT		1.4515		1.4515		0.408192	3.10386	-0.315353
30077	30077	Powell County, Montana	Montana	MT	Powell	Powell County, MT		-0.347125	-0.347125	-0.320927		-0.446062	1.76748	-1.92535	-0.310909
30079	30079	Prairie County, Montana	Montana	MT	Prairie	Prairie County, MT		1.89363	1.89363	2.05733		1.7715	3.37358	-0.550273	0.677023
30081	30081	Ravalli County, Montana	Montana	MT	Ravalli	Ravalli County, MT		0.57076	0.57076	0.547745		0.649101	0.888099	-0.338338	0.315522
30083	30083	Richland County, Montana	Montana	MT	Richland	Richland County, MT		0.502194	0.502194	0.535142		0.98883	1.38266	-1.11889	0.0810622
30085	30085	Roosevelt County, Montana	Montana	MT	Roosevelt	Roosevelt County, MT		-1.41148	-1.41148	-1.04922		-1.80266	1.34693	-1.8069	-1.52762
30087	30087	Rosebud County, Montana	Montana	MT	Rosebud	Rosebud County, MT		0.760176	0.760176	0.6273		1.39912	1.5572	-1.45768	0.525709
30089	30089	Sanders County, Montana	Montana	MT	Sanders	Sanders County, MT		1.16205	1.16205	1.21979		1.8593	1.85841	-0.942385	0.365615
30091	30091	Sheridan County, Montana	Montana	MT	Sheridan	Sheridan County, MT							4.15784	-0.65273	-1.43156
30093	30093	Silver Bow County, Montana	Montana	MT	Silver Bow	Silver Bow County, MT		-0.0057534	-0.0057534	0.0883305		-0.0974423	0.812942	-0.534784	-0.218468
30095	30095	Stillwater County, Montana	Montana	MT	Stillwater	Stillwater County, MT							1.6887	-0.739022	0.0810622
30097	30097	Sweet Grass County, Montana	Montana	MT	Sweet Grass	Sweet Grass County, MT		1.05459	1.05459	1.02843		0.680307	1.75235	-0.181241	0.6543
30099	30099	Teton County, Montana	Montana	MT	Teton	Teton County, MT		1.58743	1.58743	1.62906		0.958494	2.78205	-0.152524	0.843314
30101	30101	Toole County, Montana	Montana	MT	Toole	Toole County, MT		0.116224	0.116224	0.317056		0.830622	1.73054	-1.73761	-0.522645
30103	30103	Treasure County, Montana	Montana	MT	Treasure	Treasure County, MT		2.05596		2.05596		0.465792	4.80082	-0.691607
30105	30105	Valley County, Montana	Montana	MT	Valley	Valley County, MT		1.07138	1.07138	1.07881		0.553984	2.85841	-0.976807	0.58923
30107	30107	Wheatland County, Montana	Montana	MT	Wheatland	Wheatland County, MT		1.80338	1.80338	1.85876		2.03873	3.193	-1.02635	0.781858
30109	30109	Wibaux County, Montana	Montana	MT	Wibaux	Wibaux County, MT		0.807164	0.807164	0.515623		-0.892863	3.01115	-0.966819	1.22072
30111	30111	Yellowstone County, Montana	Montana	MT	Yellowstone	Yellowstone County, MT		-0.13687	-0.13687	-0.030809		0.196063	0.338404	-0.604743	-0.376495
31001	31001	Adams County, Nebraska	Nebraska	NE	Adams	Adams County, NE		0.877591	0.877591	1.03699		0.568968	0.424859	1.14821	0.215334
31003	31003	Antelope County, Nebraska	Nebraska	NE	Antelope	Antelope County, NE		1.93464	1.93464	2.02388		1.51	1.477	1.3479	0.955895
31005	31005	Arthur County, Nebraska	Nebraska	NE	Arthur	Arthur County, NE							1.38061	2.55269	1.22072
31007	31007	Banner County, Nebraska	Nebraska	NE	Banner	Banner County, NE							0.687909	0.948529
31009	31009	Blaine County, Nebraska	Nebraska	NE	Blaine	Blaine County, NE							3.6092	0.951871
31011	31011	Boone County, Nebraska	Nebraska	NE	Boone	Boone County, NE		2.36811		2.36811		1.50008	1.83518	1.72739
31013	31013	Box Butte County, Nebraska	Nebraska	NE	Box Butte	Box Butte County, NE		0.908548	0.908548	1.0561		0.927357	0.538803	0.763017	0.197259
31015	31015	Boyd County, Nebraska	Nebraska	NE	Boyd	Boyd County, NE		2.86831	2.86831	3.19079		2.18301	3.54613	1.2227	1.02252
31017	31017	Brown County, Nebraska	Nebraska	NE	Brown	Brown County, NE		1.2815	1.2815	1.16186		-0.605063	2.00305	1.00738	1.22072
31019	31019	Buffalo County, Nebraska	Nebraska	NE	Buffalo	Buffalo County, NE		0.951552	0.951552	0.989481		0.915942	0.0860762	1.05173	0.460639
31021	31021	Burt County, Nebraska	Nebraska	NE	Burt	Burt County, NE		2.25149	2.25149	2.55801		1.71766	1.81699	1.9348	0.721436
31023	31023	Butler County, Nebraska	Nebraska	NE	Butler	Butler County, NE		1.72768	1.72768	1.76807		1.05516	1.02911	1.6444	0.987398
31025	31025	Cass County, Nebraska	Nebraska	NE	Cass	Cass County, NE		1.54858	1.54858	1.60108		1.49884	0.210321	1.6579	0.777727
31027	31027	Cedar County, Nebraska	Nebraska	NE	Cedar	Cedar County, NE		2.02291	2.02291	2.04637		1.91008	0.593359	1.84368	1.10979
31029	31029	Chase County, Nebraska	Nebraska	NE	Chase	Chase County, NE		1.71247	1.71247	2.00107		1.07043	1.85578	1.34793	0.460639
31031	31031	Cherry County, Nebraska	Nebraska	NE	Cherry	Cherry County, NE		1.62019	1.62019	1.97894		0.988669	1.24791	1.93136	0.285569
31033	31033	Cheyenne County, Nebraska	Nebraska	NE	Cheyenne	Cheyenne County, NE		1.07054	1.07054	1.28116		0.66042	1.09155	0.952544	0.224113
31035	31035	Clay County, Nebraska	Nebraska	NE	Clay	Clay County, NE		1.79396		1.79396		0.516451	1.95942	1.32778
31037	31037	Colfax County, Nebraska	Nebraska	NE	Colfax	Colfax County, NE		0.815426		0.815426		0.484713	0.192137	0.98683
31039	31039	Cuming County, Nebraska	Nebraska	NE	Cuming	Cuming County, NE		1.69455	1.69455	1.63037		0.890179	1.18972	1.36575	1.19139
31041	31041	Custer County, Nebraska	Nebraska	NE	Custer	Custer County, NE		1.91132	1.91132	2.09197		1.16757	1.84427	1.45602	0.80613
31043	31043	Dakota County, Nebraska	Nebraska	NE	Dakota	Dakota County, NE		0.752578	0.752578	0.636793		1.08301	-0.291494	0.532553	0.595943
31045	31045	Dawes County, Nebraska	Nebraska	NE	Dawes	Dawes County, NE		1.22391	1.22391	1.22324		1.42149	0.951535	0.283801	0.628995
31047	31047	Dawson County, Nebraska	Nebraska	NE	Dawson	Dawson County, NE		0.829014	0.829014	0.797597		0.742564	0.409724	0.521789	0.524676
31049	31049	Deuel County, Nebraska	Nebraska	NE	Deuel	Deuel County, NE		2.14406	2.14406	2.34223		1.19124	2.64246	1.21308	0.918712
31051	31051	Dixon County, Nebraska	Nebraska	NE	Dixon	Dixon County, NE		1.57194	1.57194	1.59149		0.699972	1.30488	1.35147	0.963642
31053	31053	Dodge County, Nebraska	Nebraska	NE	Dodge	Dodge County, NE		0.797487	0.797487	0.812524		0.0326299	0.153349	1.41985	0.53862
31055	31055	Douglas County, Nebraska	Nebraska	NE	Douglas	Douglas County, NE		0.0246315	0.0246315	0.641759		0.157964	-0.201202	1.2857	-1.23687
31057	31057	Dundy County, Nebraska	Nebraska	NE	Dundy	Dundy County, NE		2.22265		2.22265		0.223955	3.32848	1.2072
31059	31059	Fillmore County, Nebraska	Nebraska	NE	Fillmore	Fillmore County, NE		2.2157		2.2157		1.65521	1.34246	1.73009
31061	31061	Franklin County, Nebraska	Nebraska	NE	Franklin	Franklin County, NE		1.79327	1.79327	1.8042		0.461111	2.2867	1.09894	1.15834
31063	31063	Frontier County, Nebraska	Nebraska	NE	Frontier	Frontier County, NE		1.95047	1.95047	1.93807		1.04762	2.33699	0.800951	1.22072
31065	31065	Furnas County, Nebraska	Nebraska	NE	Furnas	Furnas County, NE		2.11879	2.11879	2.22747		1.42103	2.31277	1.07653	1.04627
31067	31067	Gage County, Nebraska	Nebraska	NE	Gage	Gage County, NE		0.689835	0.689835	1.17357		0.765053	0.738206	0.963848	-0.606307
31069	31069	Garden County, Nebraska	Nebraska	NE	Garden	Garden County, NE							3.14974	1.18621
31071	31071	Garfield County, Nebraska	Nebraska	NE	Garfield	Garfield County, NE							2.15578	0.721913
31073	31073	Gosper County, Nebraska	Nebraska	NE	Gosper	Gosper County, NE							1.23093	0.638287	1.00805
31075	31075	Grant County, Nebraska	Nebraska	NE	Grant	Grant County, NE							7.06551	1.51944
31077	31077	Greeley County, Nebraska	Nebraska	NE	Greeley	Greeley County, NE		1.92865		1.92865		1.1487	1.86729	1.12074
31079	31079	Hall County, Nebraska	Nebraska	NE	Hall	Hall County, NE		0.191046	0.191046	0.297675		-0.222572	-0.145438	0.876812	-0.0449469
31081	31081	Hamilton County, Nebraska	Nebraska	NE	Hamilton	Hamilton County, NE							0.725488	2.21541	0.850544
31083	31083	Harlan County, Nebraska	Nebraska	NE	Harlan	Harlan County, NE		1.75638	1.75638	1.78342		1.44617	1.54974	0.850931	0.952797
31085	31085	Hayes County, Nebraska	Nebraska	NE	Hayes	Hayes County, NE		1.56444		1.56444		1.68536	0.996998	0.698493
31087	31087	Hitchcock County, Nebraska	Nebraska	NE	Hitchcock	Hitchcock County, NE		1.28018	1.28018	1.3075		-0.140806	2.08793	0.810772	0.848994
31089	31089	Holt County, Nebraska	Nebraska	NE	Holt	Holt County, NE		1.87234	1.87234	1.88746		1.76954	1.16003	1.12928	1.01993
31091	31091	Hooker County, Nebraska	Nebraska	NE	Hooker	Hooker County, NE							4.00973	1.61217	1.22072
31093	31093	Howard County, Nebraska	Nebraska	NE	Howard	Howard County, NE		1.86716		1.86716		1.7442	0.805479	1.43463
31095	31095	Jefferson County, Nebraska	Nebraska	NE	Jefferson	Jefferson County, NE		1.55921	1.55921	1.52005		0.362697	1.38124	1.4379	1.12477
31097	31097	Johnson County, Nebraska	Nebraska	NE	Johnson	Johnson County, NE		0.772007	0.772007	0.590363		-0.31129	1.17154	0.346233	0.934205
31099	31099	Kearney County, Nebraska	Nebraska	NE	Kearney	Kearney County, NE		1.59335	1.59335	1.75793		1.11621	0.814572	1.76535	0.638291
31101	31101	Keith County, Nebraska	Nebraska	NE	Keith	Keith County, NE		0.903957	0.903957	0.797689		-0.213553	1.15335	0.695928	0.869135
31103	31103	Keya Paha County, Nebraska	Nebraska	NE	Keya Paha	Keya Paha County, NE		2.97135	2.97135	3.35755		0.62746	4.20309	2.34885	1.22072
31105	31105	Kimball County, Nebraska	Nebraska	NE	Kimball	Kimball County, NE		0.522192	0.522192	0.902851		0.0421708	1.12124	0.710236	-0.41781
31107	31107	Knox County, Nebraska	Nebraska	NE	Knox	Knox County, NE		1.67563	1.67563	1.59596		1.43717	1.43942	0.5797	1.10669
31109	31109	Lancaster County, Nebraska	Nebraska	NE	Lancaster	Lancaster County, NE		0.503569	0.503569	0.906537		0.381451	0.206063	1.25097	-0.506119
31111	31111	Lincoln County, Nebraska	Nebraska	NE	Lincoln	Lincoln County, NE		0.811993	0.811993	0.931356		0.53467	0.153349	1.2127	0.258714
31113	31113	Logan County, Nebraska	Nebraska	NE	Logan	Logan County, NE							1.74851	1.49507
31115	31115	Loup County, Nebraska	Nebraska	NE	Loup	Loup County, NE		2.07679		2.07679		0.796305	1.54911	2.02623
31117	31117	McPherson County, Nebraska	Nebraska	NE	McPherson	McPherson County, NE							0.915798	2.277
31119	31119	Madison County, Nebraska	Nebraska	NE	Madison	Madison County, NE		0.699372	0.699372	0.582006		0.0885684	0.31759	0.752555	0.710591
31121	31121	Merrick County, Nebraska	Nebraska	NE	Merrick	Merrick County, NE		1.29836	1.29836	1.55567		0.828565	0.927308	1.50904	0.279888
31123	31123	Morrill County, Nebraska	Nebraska	NE	Morrill	Morrill County, NE		0.294748	0.294748	-0.0767248		-1.6556	0.520043	0.788767	1.19758
31125	31125	Nance County, Nebraska	Nebraska	NE	Nance	Nance County, NE		1.64936	1.64936	1.68149		1.53523	1.26304	0.826732	0.855708
31127	31127	Nemaha County, Nebraska	Nebraska	NE	Nemaha	Nemaha County, NE		1.49513	1.49513	1.5567		1.03656	1.61155	0.700415	0.756553
31129	31129	Nuckolls County, Nebraska	Nebraska	NE	Nuckolls	Nuckolls County, NE		1.51382	1.51382	1.57004		0.128186	2.0073	1.17659	0.924393
31131	31131	Otoe County, Nebraska	Nebraska	NE	Otoe	Otoe County, NE		1.51261	1.51261	1.43638		0.9639	0.958211	1.11818	1.07261
31133	31133	Pawnee County, Nebraska	Nebraska	NE	Pawnee	Pawnee County, NE		2.23183	2.23183	2.38497		0.599761	3.72182	0.841548	1.14181
31135	31135	Perkins County, Nebraska	Nebraska	NE	Perkins	Perkins County, NE		1.82315	1.82315	1.9148		1.1778	1.75761	1.16691	0.915614
31137	31137	Phelps County, Nebraska	Nebraska	NE	Phelps	Phelps County, NE		1.86561	1.86561	1.97201		1.90657	0.892146	1.42312	0.820074
31139	31139	Pierce County, Nebraska	Nebraska	NE	Pierce	Pierce County, NE		1.60615	1.60615	1.65647		1.43463	0.663049	1.41391	0.822656
31141	31141	Platte County, Nebraska	Nebraska	NE	Platte	Platte County, NE		0.930153	0.930153	0.817331		0.15442	0.008502	1.45322	0.873266
31143	31143	Polk County, Nebraska	Nebraska	NE	Polk	Polk County, NE		1.94682	1.94682	1.93915		1.14826	1.36427	1.60195	1.22072
31145	31145	Red Willow County, Nebraska	Nebraska	NE	Red Willow	Red Willow County, NE		1.42211	1.42211	1.45999		1.01156	1.09759	0.996179	0.767915
31147	31147	Richardson County, Nebraska	Nebraska	NE	Richardson	Richardson County, NE		1.87956	1.87956	1.88389		1.85805	1.47459	0.755694	1.022
31149	31149	Rock County, Nebraska	Nebraska	NE	Rock	Rock County, NE		2.08514	2.08514	2.19388		1.41539	2.27214	1.05058	1.02303
31151	31151	Saline County, Nebraska	Nebraska	NE	Saline	Saline County, NE		1.31914	1.31914	1.3283		1.22654	0.672141	0.926016	0.722985
31153	31153	Sarpy County, Nebraska	Nebraska	NE	Sarpy	Sarpy County, NE		0.981828	0.981828	0.808679		0.819829	-0.665439	1.45751	0.937304
31155	31155	Saunders County, Nebraska	Nebraska	NE	Saunders	Saunders County, NE		1.64599	1.64599	1.63135		1.12567	0.516993	1.77214	1.03749
31157	31157	Scotts Bluff County, Nebraska	Nebraska	NE	Scotts Bluff	Scotts Bluff County, NE		0.376284	0.376284	0.254115		-0.797961	0.403049	0.800948	0.625896
31159	31159	Seward County, Nebraska	Nebraska	NE	Seward	Seward County, NE		1.60691	1.60691	1.59468		1.2699	0.778202	1.33045	0.970872
31161	31161	Sheridan County, Nebraska	Nebraska	NE	Sheridan	Sheridan County, NE		1.3729	1.3729	1.65838		0.315826	2.04367	1.155	0.33463
31163	31163	Sherman County, Nebraska	Nebraska	NE	Sherman	Sherman County, NE		1.74767	1.74767	1.73338		0.976104	1.77458	0.963614	1.10101
31165	31165	Sioux County, Nebraska	Nebraska	NE	Sioux	Sioux County, NE							0.672141	1.03634	0.881013
31167	31167	Stanton County, Nebraska	Nebraska	NE	Stanton	Stanton County, NE		1.24637	1.24637	1.02103		1.03126	-0.0121001	1.10245	1.18312
31169	31169	Thayer County, Nebraska	Nebraska	NE	Thayer	Thayer County, NE		2.26467	2.26467	2.56452		1.65855	2.48915	1.38671	0.734347
31171	31171	Thomas County, Nebraska	Nebraska	NE	Thomas	Thomas County, NE							4.974	1.67687
31173	31173	Thurston County, Nebraska	Nebraska	NE	Thurston	Thurston County, NE						-1.71941	0.669724		1.11496
31175	31175	Valley County, Nebraska	Nebraska	NE	Valley	Valley County, NE		2.26461		2.26461		1.36937	1.9085	1.56726
31177	31177	Washington County, Nebraska	Nebraska	NE	Washington	Washington County, NE		1.62075	1.62075	1.64362		1.56201	0.0381966	1.845	0.884628
31179	31179	Wayne County, Nebraska	Nebraska	NE	Wayne	Wayne County, NE		1.19674	1.19674	1.13541		1.49087	0.510317	0.446902	0.729182
31181	31181	Webster County, Nebraska	Nebraska	NE	Webster	Webster County, NE		1.38988	1.38988	1.42067		0.365549	1.65943	0.979744	0.85106
31183	31183	Wheeler County, Nebraska	Nebraska	NE	Wheeler	Wheeler County, NE							1.83944	0.880157	1.22072
31185	31185	York County, Nebraska	Nebraska	NE	York	York County, NE		1.59275	1.59275	1.52914		0.900015	0.972137	1.35053	1.11857
32001	32001	Churchill County, Nevada	Nevada	NV	Churchill	Churchill County, NV		-0.644905	-0.644905	-1.02127		-0.241328	-0.967953	-1.02893	0.303644
32003	32003	Clark County, Nevada	Nevada	NV	Clark	Clark County, NV		-2.16027	-2.16027	-1.72528		-0.441502	-1.58371	-1.71498	-2.37818
32005	32005	Douglas County, Nevada	Nevada	NV	Douglas	Douglas County, NV		-0.24816	-0.24816	-0.629308		0.119337	-1.0419	-0.488625	0.552047
32007	32007	Elko County, Nevada	Nevada	NV	Elko	Elko County, NV		-1.01234	-1.01234	-1.14415		0.93763	-1.10371	-2.20618	-0.65072
32009	32009	Esmeralda County, Nevada	Nevada	NV	Esmeralda	Esmeralda County, NV		-1.20349	-1.20349	-1.70529		-0.853441	0.224146	-2.95837	0.198808
32011	32011	Eureka County, Nevada	Nevada	NV	Eureka	Eureka County, NV							-0.1643	-2.25642	-0.585133
32013	32013	Humboldt County, Nevada	Nevada	NV	Humboldt	Humboldt County, NV		-1.06885	-1.06885	-1.2489		0.125199	-1.01704	-1.77266	-0.462223
32015	32015	Lander County, Nevada	Nevada	NV	Lander	Lander County, NV		-1.21114	-1.21114	-0.624182		0.795854	-0.215806	-1.83667	-2.2155
32017	32017	Lincoln County, Nevada	Nevada	NV	Lincoln	Lincoln County, NV							-0.666116	-2.27452	1.04266
32019	32019	Lyon County, Nevada	Nevada	NV	Lyon	Lyon County, NV		-0.881258	-0.881258	-1.12262		-0.183661	-1.22795	-1.04833	-0.141519
32021	32021	Mineral County, Nevada	Nevada	NV	Mineral	Mineral County, NV		-1.95839	-1.95839	-2.55788		-3.41992	-0.0115689	-2.181	0.268526
32023	32023	Nye County, Nevada	Nevada	NV	Nye	Nye County, NV		-1.40522	-1.40522	-1.60349		-0.168318	-1.16189	-2.09724	-0.624898
32027	32027	Pershing County, Nevada	Nevada	NV	Pershing	Pershing County, NV		-2.32183	-2.32183	-1.68866		0.547841	-1.02976	-3.02975	-3.07484
32029	32029	Storey County, Nevada	Nevada	NV	Storey	Storey County, NV							-0.656448	-0.126987	-3.65944
32031	32031	Washoe County, Nevada	Nevada	NV	Washoe	Washoe County, NV		-0.870552	-0.870552	-0.875784		0.15026	-1.18675	-0.883574	-0.655884
32033	32033	White Pine County, Nevada	Nevada	NV	White Pine	White Pine County, NV							-0.834615	-2.27337	-0.478232
32510	32510	Carson City, Nevada	Nevada	NV	Carson City	Carson City, NV		-0.7411	-0.7411	-0.952461		-0.495453	-0.625544	-0.975436	-0.0599234
33001	33001	Belknap County, New Hampshire	New Hampshire	NH	Belknap	Belknap County, NH		0.731432	0.731432	0.931605		-0.06354	0.565078	1.37095	0.12909
33003	33003	Carroll County, New Hampshire	New Hampshire	NH	Carroll	Carroll County, NH		1.16061	1.16061	1.41212		0.775824	1.25294	0.967602	0.18693
33005	33005	Cheshire County, New Hampshire	New Hampshire	NH	Cheshire	Cheshire County, NH		0.9099	0.9099	1.09018		0.296895	0.709925	1.23842	0.236508
33007	33007	Coos County, New Hampshire	New Hampshire	NH	Coos	Coos County, NH		0.156493	0.156493	0.107878		-1.15173	0.746295	0.50664	0.366132
33009	33009	Grafton County, New Hampshire	New Hampshire	NH	Grafton	Grafton County, NH		0.8247	0.8247	0.973019		-0.193464	1.20386	0.987309	0.30416
33011	33011	Hillsborough County, New Hampshire	New Hampshire	NH	Hillsborough	Hillsborough County, NH		0.702781	0.702781	0.998392		0.438641	0.0826555	1.49889	-0.151332
33013	33013	Merrimack County, New Hampshire	New Hampshire	NH	Merrimack	Merrimack County, NH		1.25911	1.25911	1.44965		0.380458	1.05113	1.58089	0.454441
33015	33015	Rockingham County, New Hampshire	New Hampshire	NH	Rockingham	Rockingham County, NH		1.35755	1.35755	1.46368		0.992983	0.140836	1.89427	0.617117
33017	33017	Strafford County, New Hampshire	New Hampshire	NH	Strafford	Strafford County, NH		0.801146	0.801146	1.0166		0.531075	0.130535	1.40956	0.0629871
33019	33019	Sullivan County, New Hampshire	New Hampshire	NH	Sullivan	Sullivan County, NH		0.0510285	0.0510285	0.0366595		-1.40928	0.612957	0.713919	0.267493
34001	34001	Atlantic County, New Jersey	New Jersey	NJ	Atlantic	Atlantic County, NJ		-0.890242	-0.890242	-0.670074		-0.854351	-1.02017	0.27785	-0.947151
34003	34003	Bergen County, New Jersey	New Jersey	NJ	Bergen	Bergen County, NJ		0.483768	0.483768	0.149992		1.27989	-0.942592	-0.0352282	0.808196
34005	34005	Burlington County, New Jersey	New Jersey	NJ	Burlington	Burlington County, NJ		0.409609	0.409609	0.292635		0.590114	-1.02926	0.948718	0.446695
34007	34007	Camden County, New Jersey	New Jersey	NJ	Camden	Camden County, NJ		-0.986892	-0.986892	-0.490656		-0.755994	-1.10683	0.632976	-1.57668
34009	34009	Cape May County, New Jersey	New Jersey	NJ	Cape May	Cape May County, NJ		0.203623	0.203623	0.237308		0.742593	-0.61411	0.321217	-0.0428811
34011	34011	Cumberland County, New Jersey	New Jersey	NJ	Cumberland	Cumberland County, NJ		-1.47978	-1.47978	-1.1587		-1.45365	-1.06137	-0.140251	-1.48527
34013	34013	Essex County, New Jersey	New Jersey	NJ	Essex	Essex County, NJ		-1.47552	-1.47552	-0.800257		-1.04075	-1.00077	0.162568	-2.25062
34015	34015	Gloucester County, New Jersey	New Jersey	NJ	Gloucester	Gloucester County, NJ		0.369779	0.369779	0.161108		0.657112	-1.2038	0.781735	0.590779
34017	34017	Hudson County, New Jersey	New Jersey	NJ	Hudson	Hudson County, NJ		-1.04664	-1.04664	-0.971377		-0.47791	-1.44562	-0.280268	-0.83147
34019	34019	Hunterdon County, New Jersey	New Jersey	NJ	Hunterdon	Hunterdon County, NJ		1.3536	1.3536	1.20049		1.48819	-0.526235	1.52816	1.05918
34021	34021	Mercer County, New Jersey	New Jersey	NJ	Mercer	Mercer County, NJ		-0.0339103	-0.0339103	0.332482		0.29396	-0.302605	0.629972	-0.808231
34023	34023	Middlesex County, New Jersey	New Jersey	NJ	Middlesex	Middlesex County, NJ		0.295442	0.295442	0.108654		0.924731	-1.22199	0.453168	0.446695
34025	34025	Monmouth County, New Jersey	New Jersey	NJ	Monmouth	Monmouth County, NJ		0.515294	0.515294	0.428049		0.788591	-0.941384	0.965828	0.431202
34027	34027	Morris County, New Jersey	New Jersey	NJ	Morris	Morris County, NJ		1.16606	1.16606	0.993543		1.69676	-0.805629	1.17773	0.929041
34029	34029	Ocean County, New Jersey	New Jersey	NJ	Ocean	Ocean County, NJ		0.299847	0.299847	-0.0520866		0.99382	-1.20259	0.0479258	0.762234
34031	34031	Passaic County, New Jersey	New Jersey	NJ	Passaic	Passaic County, NJ		-0.830058	-0.830058	-0.572684		-0.297713	-1.26198	0.19942	-1.06283
34033	34033	Salem County, New Jersey	New Jersey	NJ	Salem	Salem County, NJ		-0.332026	-0.332026	-0.350683		-0.905559	-0.626828	0.611714	-0.0609563
34035	34035	Somerset County, New Jersey	New Jersey	NJ	Somerset	Somerset County, NJ		1.01572	1.01572	0.805596		1.50324	-0.92199	1.07571	0.926459
34037	34037	Sussex County, New Jersey	New Jersey	NJ	Sussex	Sussex County, NJ		0.964712	0.964712	0.697781		1.43833	-0.86381	0.861919	1.00909
34039	34039	Union County, New Jersey	New Jersey	NJ	Union	Union County, NJ		-0.411802	-0.411802	-0.242182		-0.155718	-1.08744	0.583265	-0.605274
34041	34041	Warren County, New Jersey	New Jersey	NJ	Warren	Warren County, NJ		0.546225	0.546225	0.253604		0.63697	-0.788652	0.607968	0.879464
35001	35001	Bernalillo County, New Mexico	New Mexico	NM	Bernalillo	Bernalillo County, NM		-2.19307	-2.19307	-1.58532		-0.668419	-0.573939	-2.1512	-2.734
35003	35003	Catron County, New Mexico	New Mexico	NM	Catron	Catron County, NM							1.88306	-2.98294	0.832468
35005	35005	Chaves County, New Mexico	New Mexico	NM	Chaves	Chaves County, NM		-2.05422	-2.05422	-1.90754		-0.660495	-0.462412	-2.91339	-1.72799
35006	35006	Cibola County, New Mexico	New Mexico	NM	Cibola	Cibola County, NM		-3.15579	-3.15579	-3.20302		-2.45315	-0.552704	-3.85735	-1.8664
35007	35007	Colfax County, New Mexico	New Mexico	NM	Colfax	Colfax County, NM		-1.12839	-1.12839	-1.60214		-0.871705	0.974553	-3.41849	0.180733
35009	35009	Curry County, New Mexico	New Mexico	NM	Curry	Curry County, NM		-1.8864	-1.8864	-2.0743		-0.330591	-0.569681	-3.44789	-0.997245
35011	35011	De Baca County, New Mexico	New Mexico	NM	De Baca	DeBaca County, NM		-1.17318	-1.17318	-1.32491		1.00327	1.11215	-4.65551	-0.810297
35013	35013	Doña Ana County, New Mexico	New Mexico	NM	Dona Ana	Dona Ana County, NM		-1.45273	-1.45273	-1.78866		-0.261697	-0.721204	-2.79187	-0.38734
35015	35015	Eddy County, New Mexico	New Mexico	NM	Eddy	Eddy County, NM		-2.19952	-2.19952	-1.99503		-1.06299	-0.299379	-2.88049	-1.88705
35017	35017	Grant County, New Mexico	New Mexico	NM	Grant	Grant County, NM		-1.98289	-1.98289	-1.45179		-0.998215	0.387279	-2.46428	-2.3978
35019	35019	Guadalupe County, New Mexico	New Mexico	NM	Guadalupe	Guadalupe County, NM							0.326106	-3.09239	-2.3725
35021	35021	Harding County, New Mexico	New Mexico	NM	Harding	Harding County, NM							3.15946	-0.812442
35023	35023	Hidalgo County, New Mexico	New Mexico	NM	Hidalgo	Hidalgo County, NM							0.312755	-3.30537	-0.293866
35025	35025	Lea County, New Mexico	New Mexico	NM	Lea	Lea County, NM		-1.99742	-1.99742	-2.01228		0.172809	-0.532102	-3.80575	-1.50799
35027	35027	Lincoln County, New Mexico	New Mexico	NM	Lincoln	Lincoln County, NM		-0.967609	-0.967609	-1.28134		0.149741	0.463645	-3.213	-0.171989
35028	35028	Los Alamos County, New Mexico	New Mexico	NM	Los Alamos	Los Alamos County, NM		0.824959	0.824959	1.06631		1.6273	0.998781	-0.261167	-0.18335
35029	35029	Luna County, New Mexico	New Mexico	NM	Luna	Luna County, NM		-2.5322	-2.5322	-2.11703		-1.27574	-0.384838	-2.85987	-2.51245
35031	35031	McKinley County, New Mexico	New Mexico	NM	McKinley	McKinley County, NM		-3.04275	-3.04275	-2.75806		-2.00719	-0.763616	-3.16059	-2.50367
35033	35033	Mora County, New Mexico	New Mexico	NM	Mora	Mora County, NM		-0.485967	-0.485967	-0.967135		-1.16845	1.54128	-2.38406	0.71214
35035	35035	Otero County, New Mexico	New Mexico	NM	Otero	Otero County, NM		-1.76164	-1.76164	-2.30177		-0.898504	-0.395139	-3.56165	-0.119313
35037	35037	Quay County, New Mexico	New Mexico	NM	Quay	Quay County, NM		-1.84069	-1.84069	-2.03749		-1.99942	0.795177	-3.13076	-0.70133
35039	35039	Rio Arriba County, New Mexico	New Mexico	NM	Rio Arriba	Rio Arriba County, NM		-2.43013	-2.43013	-2.45205		-1.64644	-0.146648	-3.42581	-1.52039
35041	35041	Roosevelt County, New Mexico	New Mexico	NM	Roosevelt	Roosevelt County, NM		-1.7798	-1.7798	-1.71989		-0.243449	-0.204829	-3.14048	-1.43001
35043	35043	Sandoval County, New Mexico	New Mexico	NM	Sandoval	Sandoval County, NM		-0.870417	-0.870417	-1.24195		0.169941	-0.758782	-2.03444	0.0480106
35045	35045	San Juan County, New Mexico	New Mexico	NM	San Juan	San Juan County, NM		-2.09578	-2.09578	-1.96898		-1.01016	-0.568472	-2.629	-1.65724
35047	35047	San Miguel County, New Mexico	New Mexico	NM	San Miguel	San Miguel County, NM		-2.74343	-2.74343	-2.9458		-2.7241	0.007292	-3.60566	-1.22189
35049	35049	Santa Fe County, New Mexico	New Mexico	NM	Santa Fe	Santa Fe County, NM		-0.985394	-0.985394	-1.12513		-0.806443	0.190294	-1.79324	-0.355838
35051	35051	Sierra County, New Mexico	New Mexico	NM	Sierra	Sierra County, NM		-1.65592	-1.65592	-1.96069		-1.80523	0.809103	-3.1611	-0.383725
35053	35053	Socorro County, New Mexico	New Mexico	NM	Socorro	Socorro County, NM		-2.72518	-2.72518	-2.47037		-2.51271	0.017593	-2.83989	-2.1432
35055	35055	Taos County, New Mexico	New Mexico	NM	Taos	Taos County, NM		-1.93887	-1.93887	-2.03529		-1.97948	0.646071	-3.00788	-0.971423
35057	35057	Torrance County, New Mexico	New Mexico	NM	Torrance	Torrance County, NM		-1.10478	-1.10478	-1.40032		0.32335	-0.128463	-3.06822	-0.322786
35059	35059	Union County, New Mexico	New Mexico	NM	Union	Union County, NM		-1.31069	-1.31069	-1.62525		-1.2559	1.07215	-3.21162	-0.20659
35061	35061	Valencia County, New Mexico	New Mexico	NM	Valencia	Valencia County, NM		-2.50456	-2.50456	-2.04379		-0.796978	-0.809079	-2.7511	-2.65034
36001	36001	Albany County, New York	New York	NY	Albany	Albany County, NY		-0.4808	-0.4808	-0.420545		-0.250621	-0.345468	-0.371456	-0.448279
36003	36003	Allegany County, New York	New York	NY	Allegany	Allegany County, NY		-0.440784	-0.440784	-0.821462		0.190272	-0.333325	-1.5888	0.372845
36005	36005	Bronx County, New York	New York	NY	Bronx	Bronx County, NY		-2.71847	-2.71847	-2.54048		-2.50437	-1.64242	-1.47298	-1.9387
36007	36007	Broome County, New York	New York	NY	Broome	Broome County, NY		-0.73676	-0.73676	-0.855525		-0.650162	-0.744849	-0.531859	-0.208655
36009	36009	Cattaraugus County, New York	New York	NY	Cattaraugus	Cattaraugus County, NY		-0.547902	-0.547902	-0.89293		-0.421528	-0.545446	-0.993897	0.33308
36011	36011	Cayuga County, New York	New York	NY	Cayuga	Cayuga County, NY		-0.501498	-0.501498	-0.794171		-0.378292	-0.803029	-0.596958	0.265428
36013	36013	Chautauqua County, New York	New York	NY	Chautauqua	Chautauqua County, NY		-0.627033	-0.627033	-0.857913		-0.546403	-0.535145	-0.820873	0.0702171
36015	36015	Chemung County, New York	New York	NY	Chemung	Chemung County, NY		-0.529899	-0.529899	-0.813554		-0.368708	-0.852117	-0.599962	0.226179
36017	36017	Chenango County, New York	New York	NY	Chenango	Chenango County, NY		-0.0214745	-0.0214745	-0.356511		-0.0566235	0.261199	-0.968991	0.622798
36019	36019	Clinton County, New York	New York	NY	Clinton	Clinton County, NY		-0.610408	-0.610408	-1.0948		-0.5929	-0.870302	-0.953434	0.599042
36021	36021	Columbia County, New York	New York	NY	Columbia	Columbia County, NY		-0.212888	-0.212888	-0.523124		-0.587505	-0.126672	-0.478637	0.532422
36023	36023	Cortland County, New York	New York	NY	Cortland	Cortland County, NY		-0.321723	-0.321723	-0.765282		-0.231942	-0.687876	-0.7742	0.66876
36025	36025	Delaware County, New York	New York	NY	Delaware	Delaware County, NY		-0.401744	-0.401744	-0.82333		-0.178206	0.0521288	-1.61586	0.533972
36027	36027	Dutchess County, New York	New York	NY	Dutchess	Dutchess County, NY		-0.260477	-0.260477	-0.484465		0.505582	-0.936367	-0.636104	0.164724
36029	36029	Erie County, New York	New York	NY	Erie	Erie County, NY		-0.9377	-0.9377	-0.723825		-0.437613	-0.916973	-0.297312	-1.04476
36031	36031	Essex County, New York	New York	NY	Essex	Essex County, NY		-0.306605	-0.306605	-0.695617		-0.132794	0.0272683	-1.37477	0.534488
36033	36033	Franklin County, New York	New York	NY	Franklin	Franklin County, NY		-0.804021	-0.804021	-1.38789		-0.608366	-0.581816	-1.79736	0.642938
36035	36035	Fulton County, New York	New York	NY	Fulton	Fulton County, NY		-0.62298	-0.62298	-1.13799		-0.804987	-0.812122	-0.904872	0.684253
36037	36037	Genesee County, New York	New York	NY	Genesee	Genesee County, NY		-0.270558	-0.270558	-0.532153		-0.0733699	-0.765451	-0.372233	0.324817
36039	36039	Greene County, New York	New York	NY	Greene	Greene County, NY		-0.86153	-0.86153	-1.19139		-0.703915	-0.495149	-1.39289	0.114114
36041	36041	Hamilton County, New York	New York	NY	Hamilton	Hamilton County, NY						-0.32225	1.99517		0.943501
36043	36043	Herkimer County, New York	New York	NY	Herkimer	Herkimer County, NY		-0.769991	-0.769991	-1.07939		-0.790317	-0.804238	-0.806362	0.16679
36045	36045	Jefferson County, New York	New York	NY	Jefferson	Jefferson County, NY		-0.383804	-0.383804	-0.800592		0.618681	-0.784844	-1.51634	0.427071
36047	36047	Kings County, New York	New York	NY	Kings	Kings County, NY		-1.88835	-1.88835	-1.5795		-0.399626	-1.37212	-1.65012	-1.93921
36049	36049	Lewis County, New York	New York	NY	Lewis	Lewis County, NY		-0.0431322	-0.0431322	-0.46217		0.257951	-0.355136	-0.900888	0.736412
36051	36051	Livingston County, New York	New York	NY	Livingston	Livingston County, NY		-0.145417	-0.145417	-0.588339		-0.2086	-0.746057	-0.383167	0.797868
36053	36053	Madison County, New York	New York	NY	Madison	Madison County, NY		-0.0903222	-0.0903222	-0.543502		0.277906	-0.619395	-0.842168	0.772563
36055	36055	Monroe County, New York	New York	NY	Monroe	Monroe County, NY		-0.815212	-0.815212	-0.800659		-0.706652	-0.985455	-0.150409	-0.512833
36057	36057	Montgomery County, New York	New York	NY	Montgomery	Montgomery County, NY		-0.553687	-0.553687	-1.05994		-0.75956	-0.630904	-0.952725	0.705943
36059	36059	Nassau County, New York	New York	NY	Nassau	Nassau County, NY		0.276035	0.276035	0.0608809		1.26334	-1.00364	-0.145346	0.423456
36061	36061	New York County, New York	New York	NY	New York	New York County, NY		-1.12563	-1.12563	-0.52647		-0.678075	0.344817	-0.835316	-1.94025
36063	36063	Niagara County, New York	New York	NY	Niagara	Niagara County, NY		-1.08055	-1.08055	-1.06833		-0.800618	-1.04484	-0.554942	-0.689968
36065	36065	Oneida County, New York	New York	NY	Oneida	Oneida County, NY		-0.850488	-0.850488	-1.08942		-0.667767	-0.889696	-0.857995	-0.0506276
36067	36067	Onondaga County, New York	New York	NY	Onondaga	Onondaga County, NY		-0.720724	-0.720724	-0.69574		-0.53287	-0.840608	-0.225126	-0.496307
36069	36069	Ontario County, New York	New York	NY	Ontario	Ontario County, NY		0.0173978	0.0173978	-0.289605		0.21015	-0.792728	-0.10863	0.583032
36071	36071	Orange County, New York	New York	NY	Orange	Orange County, NY		-0.247606	-0.247606	-0.392387		0.900967	-1.08242	-0.668873	-0.0444304
36073	36073	Orleans County, New York	New York	NY	Orleans	Orleans County, NY		-0.531763	-0.531763	-0.96558		-0.345099	-0.920599	-0.866669	0.517962
36075	36075	Oswego County, New York	New York	NY	Oswego	Oswego County, NY		-0.666499	-0.666499	-1.06983		-0.722532	-0.841816	-0.813145	0.418808
36077	36077	Otsego County, New York	New York	NY	Otsego	Otsego County, NY		-0.202345	-0.202345	-0.608458		0.107726	-0.138181	-1.26158	0.610403
36079	36079	Putnam County, New York	New York	NY	Putnam	Putnam County, NY		0.680339	0.680339	0.278752		1.76037	-1.00364	-0.147236	1.00909
36081	36081	Queens County, New York	New York	NY	Queens	Queens County, NY		-1.7263	-1.7263	-1.39421		0.0608917	-1.48848	-1.57918	-1.93818
36083	36083	Rensselaer County, New York	New York	NY	Rensselaer	Rensselaer County, NY		-0.712992	-0.712992	-0.806655		-0.459998	-0.879395	-0.479583	-0.268561
36085	36085	Richmond County, New York	New York	NY	Richmond	Richmond County, NY		-1.36012	-1.36012	-0.938064		0.633482	-1.42909	-1.2197	-1.93921
36087	36087	Rockland County, New York	New York	NY	Rockland	Rockland County, NY		0.506622	0.506622	0.280015		1.52337	-0.773335	-0.143558	0.568056
36089	36089	St. Lawrence County, New York	New York	NY	St. Lawrence	St. Lawrence County, NY		-0.464587	-0.464587	-0.962929		-0.306404	-0.514543	-1.26678	0.676507
36091	36091	Saratoga County, New York	New York	NY	Saratoga	Saratoga County, NY		0.367726	0.367726	0.0096502		0.781793	-0.955761	0.136817	0.854159
36093	36093	Schenectady County, New York	New York	NY	Schenectady	Schenectady County, NY		-0.865015	-0.865015	-0.694033		-0.174671	-0.966062	-0.426734	-0.949217
36095	36095	Schoharie County, New York	New York	NY	Schoharie	Schoharie County, NY		-0.296532	-0.296532	-0.8621		-0.181976	-0.506659	-1.18062	0.913548
36097	36097	Schuyler County, New York	New York	NY	Schuyler	Schuyler County, NY		-0.0975877	-0.0975877	-0.505128		-0.598197	-0.439386	-0.146933	0.821623
36099	36099	Seneca County, New York	New York	NY	Seneca	Seneca County, NY		-0.476438	-0.476438	-0.74536		-0.095779	-0.774543	-0.776158	0.18848
36101	36101	Steuben County, New York	New York	NY	Steuben	Steuben County, NY		-0.265746	-0.265746	-0.617468		-0.0852579	-0.679992	-0.61265	0.505052
36103	36103	Suffolk County, New York	New York	NY	Suffolk	Suffolk County, NY		0.0392377	0.0392377	-0.320704		0.900267	-1.18728	-0.427139	0.597493
36105	36105	Sullivan County, New York	New York	NY	Sullivan	Sullivan County, NY		-1.00526	-1.00526	-1.36418		-0.560106	-0.533936	-1.8361	0.0397477
36107	36107	Tioga County, New York	New York	NY	Tioga	Tioga County, NY		0.083217	0.083217	-0.349288		0.120314	-0.736965	-0.20039	0.892891
36109	36109	Tompkins County, New York	New York	NY	Tompkins	Tompkins County, NY		-0.173505	-0.173505	-0.557519		-0.117757	-0.336375	-0.776023	0.633126
36111	36111	Ulster County, New York	New York	NY	Ulster	Ulster County, NY		-0.21623	-0.21623	-0.526859		0.213318	-0.715154	-0.663304	0.411578
36113	36113	Warren County, New York	New York	NY	Warren	Warren County, NY		-0.314775	-0.314775	-0.707184		-0.612745	-0.337584	-0.636576	0.627962
36115	36115	Washington County, New York	New York	NY	Washington	Washington County, NY		-0.381677	-0.381677	-0.840136		-0.149537	-0.736965	-0.954649	0.640356
36117	36117	Wayne County, New York	New York	NY	Wayne	Wayne County, NY		-0.189665	-0.189665	-0.499885		0.141056	-0.852117	-0.419007	0.447211
36119	36119	Westchester County, New York	New York	NY	Westchester	Westchester County, NY		-0.102175	-0.102175	-0.20805		0.521723	-0.839399	-0.178722	0.0459449
36121	36121	Wyoming County, New York	New York	NY	Wyoming	Wyoming County, NY		-0.22496	-0.22496	-0.653106		-0.209806	-0.689085	-0.565438	0.707492
36123	36123	Yates County, New York	New York	NY	Yates	Yates County, NY		0.10562	0.10562	-0.346045		0.396299	-0.526052	-0.632798	0.893924
37001	37001	Alamance County, North Carolina	North Carolina	NC	Alamance	Alamance County, NC		-0.72053	-0.72053	-0.5655		-0.354741	-0.919863	-0.0476614	-0.779827
37003	37003	Alexander County, North Carolina	North Carolina	NC	Alexander	Alexander County, NC		0.198708	0.198708	-0.0767848		0.610188	-0.950766	0.110176	0.593878
37005	37005	Alleghany County, North Carolina	North Carolina	NC	Alleghany	Alleghany County, NC		0.337837	0.337837	0.158353		0.141014	0.138323	0.0106545	0.557211
37007	37007	Anson County, North Carolina	North Carolina	NC	Anson	Anson County, NC		-1.65224	-1.65224	-1.38386		-2.32665	-0.302262	-0.511084	-1.38508
37009	37009	Ashe County, North Carolina	North Carolina	NC	Ashe	Ashe County, NC		0.171589	0.171589	-0.186325		-0.267539	-0.202877	-0.0117877	0.862938
37011	37011	Avery County, North Carolina	North Carolina	NC	Avery	Avery County, NC		0.497333	0.497333	0.27592		1.35669	0.134697	-0.83263	0.552047
37013	37013	Beaufort County, North Carolina	North Carolina	NC	Beaufort	Beaufort County, NC		-0.0540788	-0.0540788	0.134048		-0.011449	0.0092434	0.215368	-0.430204
37015	37015	Bertie County, North Carolina	North Carolina	NC	Bertie	Bertie County, NC		-0.448404	-0.448404	-0.790998		-0.804997	-0.691975	-0.311163	0.473033
37017	37017	Bladen County, North Carolina	North Carolina	NC	Bladen	Bladen County, NC		-1.13382	-1.13382	-1.33582		-2.27631	-0.445901	-0.327394	-0.0748998
37019	37019	Brunswick County, North Carolina	North Carolina	NC	Brunswick	Brunswick County, NC		-0.325173	-0.325173	-0.590153		-0.586192	-0.938048	0.125532	0.383174
37021	37021	Buncombe County, North Carolina	North Carolina	NC	Buncombe	Buncombe County, NC		-0.0418688	-0.0418688	-0.0542995		-0.176321	-0.35745	0.315666	0.0123769
37023	37023	Burke County, North Carolina	North Carolina	NC	Burke	Burke County, NC		-0.448204	-0.448204	-0.759507		-0.522675	-0.729553	-0.464951	0.364582
37025	37025	Cabarrus County, North Carolina	North Carolina	NC	Cabarrus	Cabarrus County, NC		0.292058	0.292058	0.0014523		0.660983	-0.939257	0.212938	0.684769
37027	37027	Caldwell County, North Carolina	North Carolina	NC	Caldwell	Caldwell County, NC		-0.347762	-0.347762	-0.698428		-0.428989	-0.882285	-0.285211	0.506084
37029	37029	Camden County, North Carolina	North Carolina	NC	Camden	Camden County, NC		0.413339	0.413339	0.0392737		0.569582	-0.621076	0.080512	0.946083
37031	37031	Carteret County, North Carolina	North Carolina	NC	Carteret	Carteret County, NC		-0.268595	-0.268595	-0.242945		-0.186184	-0.630168	0.191171	-0.223115
37033	37033	Caswell County, North Carolina	North Carolina	NC	Caswell	Caswell County, NC		-0.449172	-0.449172	-0.642043		-0.624085	-0.826521	-0.0477293	0.151297
37035	37035	Catawba County, North Carolina	North Carolina	NC	Catawba	Catawba County, NC		-0.148105	-0.148105	-0.15058		0.344592	-0.785317	0.0464605	-0.16321
37037	37037	Chatham County, North Carolina	North Carolina	NC	Chatham	Chatham County, NC		0.414616	0.414616	0.338782		0.547605	-0.689558	0.769875	0.366648
37039	37039	Cherokee County, North Carolina	North Carolina	NC	Cherokee	Cherokee County, NC		-0.127011	-0.127011	-0.292826		-0.257594	-0.276826	-0.169017	0.261296
37041	37041	Chowan County, North Carolina	North Carolina	NC	Chowan	Chowan County, NC		-0.637477	-0.637477	-0.586263		-1.31424	-0.362284	0.257181	-0.366167
37043	37043	Clay County, North Carolina	North Carolina	NC	Clay	Clay County, NC		0.44413	0.44413	0.492106		0.631745	0.237132	0.159044	0.103269
37045	37045	Cleveland County, North Carolina	North Carolina	NC	Cleveland	Cleveland County, NC		-0.557052	-0.557052	-0.794865		-0.859159	-0.711368	-0.252948	0.195193
37047	37047	Columbus County, North Carolina	North Carolina	NC	Columbus	Columbus County, NC		-1.21612	-1.21612	-1.05457		-1.2699	-0.453785	-0.6482	-1.02307
37049	37049	Craven County, North Carolina	North Carolina	NC	Craven	Craven County, NC		-0.310442	-0.310442	-0.359491		0.0420943	-0.649562	-0.231114	-0.146167
37051	37051	Cumberland County, North Carolina	North Carolina	NC	Cumberland	Cumberland County, NC		-1.3835	-1.3835	-1.07204		-0.703858	-0.996229	-0.69322	-1.524
37053	37053	Currituck County, North Carolina	North Carolina	NC	Currituck	Currituck County, NC		0.476617	0.476617	0.304089		1.45845	-0.928956	0.10535	0.454958
37055	37055	Dare County, North Carolina	North Carolina	NC	Dare	Dare County, NC		0.224616	0.224616	0.300011		0.409753	-0.271992	0.432837	-0.0625055
37057	37057	Davidson County, North Carolina	North Carolina	NC	Davidson	Davidson County, NC		-0.386821	-0.386821	-0.64566		-0.268084	-1.06471	-0.155181	0.274207
37059	37059	Davie County, North Carolina	North Carolina	NC	Davie	Davie County, NC		0.0830434	0.0830434	-0.0917907		-0.0040848	-0.699859	0.398752	0.406413
37061	37061	Duplin County, North Carolina	North Carolina	NC	Duplin	Duplin County, NC		-0.904852	-0.904852	-1.06536		-0.827759	-0.799243	-0.749072	-0.22105
37063	37063	Durham County, North Carolina	North Carolina	NC	Durham	Durham County, NC		-0.930832	-0.930832	-0.259575		-0.730897	-0.519274	0.542282	-1.90048
37065	37065	Edgecombe County, North Carolina	North Carolina	NC	Edgecombe	Edgecombe County, NC		-1.74458	-1.74458	-1.3902		-2.4987	-0.66228	-0.0414853	-1.58339
37067	37067	Forsyth County, North Carolina	North Carolina	NC	Forsyth	Forsyth County, NC		-0.393196	-0.393196	0.212171		-0.375461	0.498284	0.251849	-1.4579
37069	37069	Franklin County, North Carolina	North Carolina	NC	Franklin	Franklin County, NC		-0.27022	-0.27022	-0.523544		-0.130714	-1.00653	-0.0833659	0.32585
37071	37071	Gaston County, North Carolina	North Carolina	NC	Gaston	Gaston County, NC		-0.865881	-0.865881	-0.773417		-0.654056	-0.911979	-0.209245	-0.715274
37073	37073	Gates County, North Carolina	North Carolina	NC	Gates	Gates County, NC		0.1219	0.1219	-0.268091		-0.179604	-0.346516	-0.124809	0.877914
37075	37075	Graham County, North Carolina	North Carolina	NC	Graham	Graham County, NC		-0.448866		-0.448866		-0.05881	-0.680465	-0.294018
37077	37077	Granville County, North Carolina	North Carolina	NC	Granville	Granville County, NC		-0.721744	-0.721744	-0.764921		-0.61715	-1.01562	-0.130276	-0.343444
37079	37079	Greene County, North Carolina	North Carolina	NC	Greene	Greene County, NC		-0.825306	-0.825306	-1.27438		-1.55285	-0.730762	-0.588265	0.527775
37081	37081	Guilford County, North Carolina	North Carolina	NC	Guilford	Guilford County, NC		-0.649646	-0.649646	-0.376985		-0.764761	-0.608358	0.415863	-0.897057
37083	37083	Halifax County, North Carolina	North Carolina	NC	Halifax	Halifax County, NC		-1.60917	-1.60917	-1.39505		-2.60909	-0.498039	-0.102838	-1.19194
37085	37085	Harnett County, North Carolina	North Carolina	NC	Harnett	Harnett County, NC		-0.543989	-0.543989	-0.708968		0.348964	-1.01683	-0.877955	-0.135322
37087	37087	Haywood County, North Carolina	North Carolina	NC	Haywood	Haywood County, NC		-0.355271	-0.355271	-0.380132		-0.32322	-0.469553	-0.111377	-0.170439
37089	37089	Henderson County, North Carolina	North Carolina	NC	Henderson	Henderson County, NC		0.128736	0.128736	-0.0936766		0.401002	-0.860474	0.180135	0.469934
37091	37091	Hertford County, North Carolina	North Carolina	NC	Hertford	Hertford County, NC		-1.41403	-1.41403	-1.54405		-2.31872	-0.670164	-0.506798	-0.413162
37093	37093	Hoke County, North Carolina	North Carolina	NC	Hoke	Hoke County, NC		-0.491506	-0.491506	-1.04143		0.0985086	-1.3532	-1.02114	0.713689
37095	37095	Hyde County, North Carolina	North Carolina	NC	Hyde	Hyde County, NC		0.262406		0.262406		0.638494	0.671674	-0.709621
37097	37097	Iredell County, North Carolina	North Carolina	NC	Iredell	Iredell County, NC		-0.202756	-0.202756	-0.23501		0.0186464	-0.861683	0.235953	-0.0878106
37099	37099	Jackson County, North Carolina	North Carolina	NC	Jackson	Jackson County, NC		-0.751994	-0.751994	-1.0159		-1.13519	-0.372585	-0.764191	0.136837
37101	37101	Johnston County, North Carolina	North Carolina	NC	Johnston	Johnston County, NC		-0.1528	-0.1528	-0.369909		0.0009592	-1.06471	0.163734	0.322235
37103	37103	Jones County, North Carolina	North Carolina	NC	Jones	Jones County, NC		-0.280461		-0.280461		-0.70173	-0.145905	0.132821
37105	37105	Lee County, North Carolina	North Carolina	NC	Lee	Lee County, NC		-0.123997	-0.123997	-0.38055		-0.0196427	-0.671373	-0.198783	0.413127
37107	37107	Lenoir County, North Carolina	North Carolina	NC	Lenoir	Lenoir County, NC		-1.38801	-1.38801	-0.613806		-1.13713	-0.31803	0.002859	-2.38334
37109	37109	Lincoln County, North Carolina	North Carolina	NC	Lincoln	Lincoln County, NC		0.101482	0.101482	-0.14357		0.379293	-0.883493	0.119389	0.498338
37111	37111	McDowell County, North Carolina	North Carolina	NC	McDowell	McDowell County, NC		-0.133811	-0.133811	-0.453707		0.173476	-0.672581	-0.51834	0.497305
37113	37113	Macon County, North Carolina	North Carolina	NC	Macon	Macon County, NC		0.226333	0.226333	0.0340884		-0.217622	0.117721	0.0976228	0.56031
37115	37115	Madison County, North Carolina	North Carolina	NC	Madison	Madison County, NC		0.12048	0.12048	-0.249689		-0.633781	-0.0422618	0.0398801	0.906318
37117	37117	Martin County, North Carolina	North Carolina	NC	Martin	Martin County, NC		-1.31456	-1.31456	-0.887681		-2.13707	-0.202877	0.23484	-1.47804
37119	37119	Mecklenburg County, North Carolina	North Carolina	NC	Mecklenburg	Mecklenburg County, NC		-0.864519	-0.864519	-0.375889		-0.304815	-0.86715	0.24402	-1.55396
37121	37121	Mitchell County, North Carolina	North Carolina	NC	Mitchell	Mitchell County, NC		0.731379		0.731379		1.47995	-0.0125671	0.115239
37123	37123	Montgomery County, North Carolina	North Carolina	NC	Montgomery	Montgomery County, NC		-0.130911	-0.130911	-0.294602		-0.0380068	-0.369535	-0.283895	0.219466
37125	37125	Moore County, North Carolina	North Carolina	NC	Moore	Moore County, NC		0.200257	0.200257	0.071624		0.4408	-0.601682	0.243311	0.324817
37127	37127	Nash County, North Carolina	North Carolina	NC	Nash	Nash County, NC		-1.13462	-1.13462	-0.700246		-1.15389	-0.833196	0.313202	-1.50645
37129	37129	New Hanover County, North Carolina	North Carolina	NC	New Hanover	New Hanover County, NC		-0.689276	-0.689276	-0.444316		-0.30681	-0.810177	0.0550328	-0.944569
37131	37131	Northampton County, North Carolina	North Carolina	NC	Northampton	Northampton County, NC		-1.5333	-1.5333	-1.75473		-2.89883	-0.805919	-0.292162	-0.220017
37133	37133	Onslow County, North Carolina	North Carolina	NC	Onslow	Onslow County, NC		-0.534254	-0.534254	-0.933196		0.843799	-1.27441	-1.53883	0.255099
37135	37135	Orange County, North Carolina	North Carolina	NC	Orange	Orange County, NC		0.685477	0.685477	0.641584		0.575716	-0.335639	1.03533	0.492141
37137	37137	Pamlico County, North Carolina	North Carolina	NC	Pamlico	Pamlico County, NC		-0.0665204	-0.0665204	0.0100726		-0.481227	0.314706	0.104237	-0.149266
37139	37139	Pasquotank County, North Carolina	North Carolina	NC	Pasquotank	Pasquotank County, NC		-0.862122	-0.862122	-0.822765		-0.948295	-0.621076	-0.312445	-0.566542
37141	37141	Pender County, North Carolina	North Carolina	NC	Pender	Pender County, NC		-0.226309	-0.226309	-0.424778		-0.194141	-0.815011	-0.0014948	0.256132
37143	37143	Perquimans County, North Carolina	North Carolina	NC	Perquimans	Perquimans County, NC		-0.165478	-0.165478	-0.38213		-0.777203	-0.288335	0.124181	0.42139
37145	37145	Person County, North Carolina	North Carolina	NC	Person	Person County, NC		-0.535297	-0.535297	-0.630957		-0.815962	-0.928956	0.239565	-0.0687027
37147	37147	Pitt County, North Carolina	North Carolina	NC	Pitt	Pitt County, NC		-1.03996	-1.03996	-0.873998		-0.935411	-0.812594	-0.252847	-0.945602
37149	37149	Polk County, North Carolina	North Carolina	NC	Polk	Polk County, NC		0.391531	0.391531	0.0645048		-0.028448	0.100744	0.0059644	0.917679
37151	37151	Randolph County, North Carolina	North Carolina	NC	Randolph	Randolph County, NC		-0.244562	-0.244562	-0.544474		-0.219306	-0.989553	-0.0622405	0.451343
37153	37153	Richmond County, North Carolina	North Carolina	NC	Richmond	Richmond County, NC		-1.38714	-1.38714	-1.2291		-1.93304	-0.253174	-0.593461	-1.03753
37155	37155	Robeson County, North Carolina	North Carolina	NC	Robeson	Robeson County, NC		-2.24768	-2.24768	-1.87479		-1.96062	-0.750155	-1.42382	-2.08743
37157	37157	Rockingham County, North Carolina	North Carolina	NC	Rockingham	Rockingham County, NC		-0.602859	-0.602859	-0.803528		-0.955214	-0.76834	-0.13274	0.105851
37159	37159	Rowan County, North Carolina	North Carolina	NC	Rowan	Rowan County, NC		-0.688046	-0.688046	-0.634822		-0.575934	-0.765923	-0.131423	-0.522129
37161	37161	Rutherford County, North Carolina	North Carolina	NC	Rutherford	Rutherford County, NC		-0.260814	-0.260814	-0.54441		-0.567426	-0.433183	-0.259698	0.449794
37163	37163	Sampson County, North Carolina	North Carolina	NC	Sampson	Sampson County, NC		-0.348828	-0.348828	-0.546691		-0.34242	-0.551961	-0.35662	0.180217
37165	37165	Scotland County, North Carolina	North Carolina	NC	Scotland	Scotland County, NC		-2.08042	-2.08042	-1.66727		-2.20289	-0.672581	-0.857773	-2.0017
37167	37167	Stanly County, North Carolina	North Carolina	NC	Stanly	Stanly County, NC		-0.32664	-0.32664	-0.4661		-0.590731	-0.566521	0.0416686	0.124959
37169	37169	Stokes County, North Carolina	North Carolina	NC	Stokes	Stokes County, NC		-0.43797	-0.43797	-0.433174		-0.0522685	-0.949558	-0.022216	-0.322786
37171	37171	Surry County, North Carolina	North Carolina	NC	Surry	Surry County, NC		-0.195974	-0.195974	-0.331483		0.0314581	-0.575613	-0.232397	0.109466
37173	37173	Swain County, North Carolina	North Carolina	NC	Swain	Swain County, NC		-1.13821	-1.13821	-1.26094		-2.08643	-0.152581	-0.613001	-0.275275
37175	37175	Transylvania County, North Carolina	North Carolina	NC	Transylvania	Transylvania County, NC		-0.0951423	-0.0951423	-0.370704		-0.498069	-0.437441	0.0344471	0.546883
37177	37177	Tyrrell County, North Carolina	North Carolina	NC	Tyrrell	Tyrrell County, NC		-0.211458	-0.211458	-0.459012		-0.743483	0.47653	-0.760512	0.418808
37179	37179	Union County, North Carolina	North Carolina	NC	Union	Union County, NC		0.461135	0.461135	0.426026		1.47366	-1.11138	0.505631	0.176085
37181	37181	Vance County, North Carolina	North Carolina	NC	Vance	Vance County, NC		-2.02311	-2.02311	-1.61196		-2.89282	-0.633794	-0.165339	-1.83799
37183	37183	Wake County, North Carolina	North Carolina	NC	Wake	Wake County, NC		0.263037	0.263037	0.31328		0.560752	-0.740487	0.752968	0.004114
37185	37185	Warren County, North Carolina	North Carolina	NC	Warren	Warren County, NC		-1.01613	-1.01613	-1.28207		-1.8612	-0.661072	-0.392325	0.074865
37187	37187	Washington County, North Carolina	North Carolina	NC	Washington	Washington County, NC		-1.18712	-1.18712	-1.17118		-3.04939	0.131072	0.169235	-0.428655
37189	37189	Watauga County, North Carolina	North Carolina	NC	Watauga	Watauga County, NC		0.316131	0.316131	0.0487929		0.668885	-0.494414	-0.104525	0.642422
37191	37191	Wayne County, North Carolina	North Carolina	NC	Wayne	Wayne County, NC		-0.921263	-0.921263	-0.830944		-0.757176	-0.729553	-0.400493	-0.740579
37193	37193	Wilkes County, North Carolina	North Carolina	NC	Wilkes	Wilkes County, NC		-0.172443	-0.172443	-0.334357		0.26884	-0.777433	-0.265705	0.144583
37195	37195	Wilson County, North Carolina	North Carolina	NC	Wilson	Wilson County, NC		-0.879667	-0.879667	-0.712111		-1.36005	-0.437441	0.111594	-0.766917
37197	37197	Yadkin County, North Carolina	North Carolina	NC	Yadkin	Yadkin County, NC		-0.0729204	-0.0729204	-0.0054339		0.544113	-0.644095	0.0336361	-0.282505
37199	37199	Yancey County, North Carolina	North Carolina	NC	Yancey	Yancey County, NC		0.811735	0.811735	0.567709		1.04937	-0.267733	0.400812	0.897539
38001	38001	Adams County, North Dakota	North Dakota	ND	Adams	Adams County, ND							2.51483	1.02857	1.04834
38003	38003	Barnes County, North Dakota	North Dakota	ND	Barnes	Barnes County, ND		1.53821	1.53821	1.78525		0.965441	1.42752	1.39534	0.442047
38005	38005	Benson County, North Dakota	North Dakota	ND	Benson	Benson County, ND		-0.414961	-0.414961	-0.95321		-2.42146	0.666337	-0.438267	1.11806
38007	38007	Billings County, North Dakota	North Dakota	ND	Billings	Billings County, ND							1.32814	1.267	1.07726
38009	38009	Bottineau County, North Dakota	North Dakota	ND	Bottineau	Bottineau County, ND		1.69379	1.69379	1.73197		1.96831	1.13299	0.661367	0.807163
38011	38011	Bowman County, North Dakota	North Dakota	ND	Bowman	Bowman County, ND		2.39384	2.39384	2.57101		2.5345	1.54935	1.47667	0.951248
38013	38013	Burke County, North Dakota	North Dakota	ND	Burke	Burke County, ND		1.83152	1.83152	1.94326		0.935558	2.99305	0.312147	0.886694
38015	38015	Burleigh County, North Dakota	North Dakota	ND	Burleigh	Burleigh County, ND		0.93601	0.93601	1.24919		0.929883	0.0365931	1.61099	-0.0929749
38017	38017	Cass County, North Dakota	North Dakota	ND	Cass	Cass County, ND		0.466476	0.466476	0.760848		0.447496	-0.215523	1.28181	-0.319171
[truncated: 1,143 more rows]

## Sheet: County Index
								Index				Subindices
FIPS Code	Alt FIPS Code	County, State	State	State Abbreviation	County	County, State Abbreviation		County-Level Index	Requiring all 4 Subindices	Excluding Collective Efficacy		Family Unity	Community Health	Institutional Health	Collective Efficacy
01001	1001	Autauga County, Alabama	Alabama	AL	Autauga	Autauga County, AL		0.0219229	0.0219229	0.0397224		0.559294	-1.01847	0.453637	-0.104853
01003	1003	Baldwin County, Alabama	Alabama	AL	Baldwin	Baldwin County, AL		0.016798	0.016798	-0.0867502		0.447444	-0.977262	0.25942	0.147682
01005	1005	Barbour County, Alabama	Alabama	AL	Barbour	Barbour County, AL		-1.16205	-1.16205	-1.23151		-1.82717	-0.551179	-0.420594	-0.430204
01007	1007	Bibb County, Alabama	Alabama	AL	Bibb	Bibb County, AL		-0.136019	-0.136019	-0.484711		0.424802	-0.582082	-0.888167	0.506601
01009	1009	Blount County, Alabama	Alabama	AL	Blount	Blount County, AL		0.184818	0.184818	0.112204		0.665099	-0.926332	0.421982	0.174536
01011	1011	Bullock County, Alabama	Alabama	AL	Bullock	Bullock County, AL							-0.0438967	-0.927446	-0.293866
01013	1013	Butler County, Alabama	Alabama	AL	Butler	Butler County, AL							-0.170559	-0.352321	-1.43569
01015	1015	Calhoun County, Alabama	Alabama	AL	Calhoun	Calhoun County, AL		-0.975761	-0.975761	-0.462805		-0.246916	-0.759674	-0.082039	-1.69856
01017	1017	Chambers County, Alabama	Alabama	AL	Chambers	Chambers County, AL		-1.27269	-1.27269	-0.901536		-1.37669	-0.640263	-0.0722857	-1.45377
01019	1019	Cherokee County, Alabama	Alabama	AL	Cherokee	Cherokee County, AL		-0.523137	-0.523137	-0.423065		0.725493	-0.724513	-0.901429	-0.713724
01021	1021	Chilton County, Alabama	Alabama	AL	Chilton	Chilton County, AL		-0.433832	-0.433832	-0.334949		0.0166067	-0.878453	0.0504885	-0.518514
01023	1023	Choctaw County, Alabama	Alabama	AL	Choctaw	Choctaw County, AL		0.170972	0.170972	-0.033382		-1.14636	0.420973	0.512665	0.691999
01025	1025	Clarke County, Alabama	Alabama	AL	Clarke	Clarke County, AL		-0.278185	-0.278185	0.128268		-0.157326	-0.0269202	0.366875	-1.00189
01027	1027	Clay County, Alabama	Alabama	AL	Clay	Clay County, AL		-0.456278	-0.456278	-0.263427		-1.11785	-0.0384298	0.440544	-0.551565
01029	1029	Cleburne County, Alabama	Alabama	AL	Cleburne	Cleburne County, AL		0.613373	0.613373	0.468547		1.41195	-0.325708	-0.0708336	0.493174
01031	1031	Coffee County, Alabama	Alabama	AL	Coffee	Coffee County, AL		-0.720981	-0.720981	-0.736637		-0.67727	-0.856642	-0.164518	-0.391472
01033	1033	Colbert County, Alabama	Alabama	AL	Colbert	Colbert County, AL		-0.56628	-0.56628	-0.240323		-0.075667	-0.683308	0.146399	-1.05457
01035	1035	Conecuh County, Alabama	Alabama	AL	Conecuh	Conecuh County, AL							-0.201462	0.199352	-1.65828
01037	1037	Coosa County, Alabama	Alabama	AL	Coosa	Coosa County, AL		-0.391215	-0.391215	-0.607971		-0.497157	-0.305105	-0.568271	0.204489
01039	1039	Covington County, Alabama	Alabama	AL	Covington	Covington County, AL							-0.425725	-0.406048	-0.143069
01041	1041	Crenshaw County, Alabama	Alabama	AL	Crenshaw	Crenshaw County, AL		-0.612224	-0.612224	-0.160803		-0.27381	-0.183277	0.0276424	-1.31692
01043	1043	Cullman County, Alabama	Alabama	AL	Cullman	Cullman County, AL		0.206459	0.206459	0.0440021		0.501968	-0.781485	0.296981	0.39092
01045	1045	Dale County, Alabama	Alabama	AL	Dale	Dale County, AL		-0.759577	-0.759577	-0.744132		0.0600316	-0.933008	-0.767958	-0.605274
01047	1047	Dallas County, Alabama	Alabama	AL	Dallas	Dallas County, AL		-2.34614	-2.34614	-1.54159		-3.70394	-0.143914	0.253685	-2.73039
01049	1049	DeKalb County, Alabama	Alabama	AL	DeKalb	DeKalb County, AL		-0.554269	-0.554269	-0.542921		0.0520009	-0.877244	-0.403822	-0.443115
01051	1051	Elmore County, Alabama	Alabama	AL	Elmore	Elmore County, AL		-0.248712	-0.248712	-0.253963		-0.0764048	-0.969378	0.380742	-0.155979
01053	1053	Escambia County, Alabama	Alabama	AL	Escambia	Escambia County, AL							-0.434818	-0.385598	-1.22757
01055	1055	Etowah County, Alabama	Alabama	AL	Etowah	Etowah County, AL		-1.00566	-1.00566	-0.549779		-0.633447	-0.750582	0.0782962	-1.54311
01057	1057	Fayette County, Alabama	Alabama	AL	Fayette	Fayette County, AL		0.698528	0.698528	0.713502		0.719638	0.220362	0.544756	0.344958
01059	1059	Franklin County, Alabama	Alabama	AL	Franklin	Franklin County, AL		-0.585685	-0.585685	-0.519861		-0.320408	-0.686934	-0.198569	-0.515931
01061	1061	Geneva County, Alabama	Alabama	AL	Geneva	Geneva County, AL		-0.667424	-0.667424	-0.595186		-0.855204	-0.593592	0.0407354	-0.501471
01063	1063	Greene County, Alabama	Alabama	AL	Greene	Greene County, AL		-2.55941	-2.55941	-1.54337		-3.65932	-0.269368	0.324861	-3.31034
01065	1065	Hale County, Alabama	Alabama	AL	Hale	Hale County, AL		-0.492529	-0.492529	-0.652942		-2.00581	0.0039829	0.404605	0.265944
01067	1067	Henry County, Alabama	Alabama	AL	Henry	Henry County, AL		0.0034978	0.0034978	0.0236792		0.794821	-0.808762	0.0193412	-0.169923
01069	1069	Houston County, Alabama	Alabama	AL	Houston	Houston County, AL		-1.01613	-1.01613	-0.917633		-1.21504	-0.864526	-0.0443088	-0.745743
01071	1071	Jackson County, Alabama	Alabama	AL	Jackson	Jackson County, AL		-0.464715	-0.464715	-0.352703		0.17364	-0.790577	-0.205926	-0.597011
01073	1073	Jefferson County, Alabama	Alabama	AL	Jefferson	Jefferson County, AL		-1.47654	-1.47654	-0.499387		-1.10131	-0.562113	0.42583	-2.84761
01075	1075	Lamar County, Alabama	Alabama	AL	Lamar	Lamar County, AL		0.727997	0.727997	0.731331		0.489954	0.206435	0.798605	0.429653
01077	1077	Lauderdale County, Alabama	Alabama	AL	Lauderdale	Lauderdale County, AL		0.140056	0.140056	0.217907		0.213929	0.385754	-0.159726	-0.117247
01079	1079	Lawrence County, Alabama	Alabama	AL	Lawrence	Lawrence County, AL		-0.025699	-0.025699	-0.0443874		0.713903	-1.01179	0.139042	-0.095557
01081	1081	Lee County, Alabama	Alabama	AL	Lee	Lee County, AL		-0.616332	-0.616332	-0.753446		-0.18161	-1.10151	-0.417254	-0.151332
01083	1083	Limestone County, Alabama	Alabama	AL	Limestone	Limestone County, AL		-0.0102983	-0.0102983	-0.292896		0.189046	-1.10634	0.190034	0.527258
01085	1085	Lowndes County, Alabama	Alabama	AL	Lowndes	Lowndes County, AL		-1.50005	-1.50005	-0.846894		-3.17648	-0.0929849	1.14476	-1.88809
01087	1087	Macon County, Alabama	Alabama	AL	Macon	Macon County, AL		-2.07874	-2.07874	-1.31072		-3.28602	0.118503	0.109008	-2.53672
01089	1089	Madison County, Alabama	Alabama	AL	Madison	Madison County, AL		-0.791857	-0.791857	-0.200257		-0.0233145	-0.95666	0.430622	-1.7471
01091	1091	Marengo County, Alabama	Alabama	AL	Marengo	Marengo County, AL		-1.25797	-1.25797	-0.882563		-2.83261	-0.11117	0.782173	-1.21828
01093	1093	Marion County, Alabama	Alabama	AL	Marion	Marion County, AL		-0.200325	-0.200325	-0.17969		0.188507	-0.534203	-0.102659	-0.228796
01095	1095	Marshall County, Alabama	Alabama	AL	Marshall	Marshall County, AL		-0.336876	-0.336876	-0.537662		-0.136679	-0.904522	-0.199852	0.170405
01097	1097	Mobile County, Alabama	Alabama	AL	Mobile	Mobile County, AL		-1.19165	-1.19165	-0.759489		-1.0043	-0.783326	0.0140411	-1.57203
01099	1099	Monroe County, Alabama	Alabama	AL	Monroe	Monroe County, AL		-1.15596	-1.15596	-0.83827		-1.47008	-0.341476	-0.133636	-1.25391
01101	1101	Montgomery County, Alabama	Alabama	AL	Montgomery	Montgomery County, AL		-1.0266	-1.0266	-0.843728		-1.76313	-0.453636	0.219294	-0.838184
01103	1103	Morgan County, Alabama	Alabama	AL	Morgan	Morgan County, AL		0.0320112	0.0320112	-0.127251		0.370806	-0.864526	0.142721	0.278339
01105	1105	Perry County, Alabama	Alabama	AL	Perry	Perry County, AL		-2.34958	-2.34958	-2.25226		-4.92633	-0.38268	0.122004	-1.12687
01107	1107	Pickens County, Alabama	Alabama	AL	Pickens	Pickens County, AL		-0.545908	-0.545908	-0.704742		-1.42576	-0.0578234	-0.161613	0.125475
01109	1109	Pike County, Alabama	Alabama	AL	Pike	Pike County, AL		-1.23146	-1.23146	-1.06062		-1.29717	-0.499674	-0.594191	-1.04682
01111	1111	Randolph County, Alabama	Alabama	AL	Randolph	Randolph County, AL		-0.126218	-0.126218	-0.292315		-0.630996	-0.229948	0.12244	0.324817
01113	1113	Russell County, Alabama	Alabama	AL	Russell	Russell County, AL		-1.45605	-1.45605	-1.38418		-1.26803	-0.963911	-0.852058	-1.01222
01115	1115	St. Clair County, Alabama	Alabama	AL	St. Clair	St. Clair County, AL		0.180617	0.180617	-0.019889		1.08896	-1.12453	-0.0430262	0.35632
01117	1117	Shelby County, Alabama	Alabama	AL	Shelby	Shelby County, AL		0.546883	0.546883	0.478843		1.29496	-1.14029	0.798605	0.336695
01119	1119	Sumter County, Alabama	Alabama	AL	Sumter	Sumter County, AL		-1.55631	-1.55631	-1.27063		-3.02969	0.356693	-0.256072	-1.24668
01121	1121	Talladega County, Alabama	Alabama	AL	Talladega	Talladega County, AL		-0.920715	-0.920715	-0.861566		-0.983408	-0.828156	-0.170592	-0.637293
01123	1123	Tallapoosa County, Alabama	Alabama	AL	Tallapoosa	Tallapoosa County, AL		-1.02169	-1.02169	-0.701443		-1.17384	-0.532994	0.0543367	-1.20278
01125	1125	Tuscaloosa County, Alabama	Alabama	AL	Tuscaloosa	Tuscaloosa County, AL		-0.862419	-0.862419	-0.697235		-0.527031	-0.890595	-0.187703	-0.877949
01127	1127	Walker County, Alabama	Alabama	AL	Walker	Walker County, AL		-0.805256	-0.805256	-0.594647		-0.869489	-0.570573	0.0335476	-0.875367
01129	1129	Washington County, Alabama	Alabama	AL	Washington	Washington County, AL		-0.290175	-0.290175	-0.298065		-0.723788	-0.0966104	0.0717858	-0.0976227
01131	1131	Wilcox County, Alabama	Alabama	AL	Wilcox	Wilcox County, AL		-1.0802	-1.0802	-0.821538		-2.70273	0.477945	0.251797	-0.894992
01133	1133	Winston County, Alabama	Alabama	AL	Winston	Winston County, AL		-0.367855	-0.367855	-0.528089		0.126814	-0.65724	-0.641505	0.0149591
02013	2013	Aleutians East Borough, Alaska	Alaska	AK	Aleutians East	Aleutians East Borough, AK		-0.570201		-0.570201		-1.14823	0.218069	-0.388586
02016	2016	Aleutians West Census Area, Alaska	Alaska	AK	Aleutians West	Aleutians West Census Area, AK		-0.0111955	-0.0111955	0.0934087		-0.0833421	0.578663	-0.323048	-0.238608
02020	2020	Anchorage Municipality, Alaska	Alaska	AK	Anchorage	Anchorage Borough, AK		-0.552762	-0.552762	0.739222		0.310041	0.730761	0.496173	-3.0516
02050	2050	Bethel Census Area, Alaska	Alaska	AK	Bethel	Bethel Census Area, AK		-0.236652		-0.236652		-0.823929	0.533833	-0.290279
02060	2060	Bristol Bay Borough, Alaska	Alaska	AK	Bristol Bay	Bristol Bay Borough, AK						-1.23798	3.60049		0.919745
02068	2068	Denali Borough, Alaska	Alaska	AK	Denali	Denali Borough, AK		1.20338		1.20338		1.2277	2.15564	-0.683505
02070	2070	Dillingham Census Area, Alaska	Alaska	AK	Dillingham	Dillingham Census Area, AK		-2.79504	-2.79504	0.420578		-0.427324	1.569	-0.25751	-8.41835
02090	2090	Fairbanks North Star Borough, Alaska	Alaska	AK	Fairbanks North Star	Fairbanks North Star Borough, AK		0.828442		0.828442		0.884109	0.690766	0.201253
02100	2100	Haines Borough, Alaska	Alaska	AK	Haines	Haines Borough, AK		2.08466	2.08466	2.52682		1.63296	4.37381	-0.388586	0.266977
02105	2105	Hoonah-Angoon Census Area, Alaska	Alaska	AK	Hoonah-Angoon	Hoonah-Angoon Census Area, AK		0.355031		0.355031		-1.37215	2.74113	-0.617968
02110	2110	Juneau City and Borough, Alaska	Alaska	AK	Juneau	Juneau Borough, AK		0.471193	0.471193	1.1212		0.213434	1.60105	0.56171	-1.02926
02122	2122	Kenai Peninsula Borough, Alaska	Alaska	AK	Kenai Peninsula	Kenai Peninsula Borough, AK		0.648809		0.648809		0.495424	1.10229	-0.191973
02130	2130	Ketchikan Gateway Borough, Alaska	Alaska	AK	Ketchikan Gateway	Ketchikan Gateway Borough, AK		0.277119	0.277119	0.691967		-0.354688	1.38289	0.397866	-0.609405
02150	2150	Kodiak Island Borough, Alaska	Alaska	AK	Kodiak Island	Kodiak Island Borough, AK		1.13787		1.13787		0.62571	1.3429	0.463404
02158	2158	Kusilvak Census Area, Alaska	Alaska	AK	Kusilvak	Kusilvak Census Area, AK		-0.512156	-0.512156	-1.18499		-1.85589	0.405962	-1.17504	1.22072
02164	2164	Lake and Peninsula Borough, Alaska	Alaska	AK	Lake and Peninsula	Lake and Peninsula Borough, AK						-1.97662	1.99992
02170	2170	Matanuska-Susitna Borough, Alaska	Alaska	AK	Matanuska-Susitna	Matanuska-Susitna Borough, AK		0.406494		0.406494		0.666995	0.361075	-0.159204
02180	2180	Nome Census Area, Alaska	Alaska	AK	Nome	Nome Census Area, AK		-0.291116		-0.291116		-1.36838	0.908986	-0.25751
02185	2185	North Slope Borough, Alaska	Alaska	AK	North Slope	North Slope Borough, AK		-1.45634	-1.45634	-0.582591		-0.783753	0.193209	-0.716274	-2.70611
02188	2188	Northwest Arctic Borough, Alaska	Alaska	AK	Northwest Arctic	Northwest Arctic Borough, AK		-0.502946		-0.502946		-1.47486	0.542925	-0.25751
02195	2195	Petersburg Borough, Alaska	Alaska	AK	Petersburg	Petersburg Borough, AK						-0.220802	0.521115
02198	2198	Prince of Wales-Hyder Census Area, Alaska	Alaska	AK	Prince of Wales-Hyder	Prince of Wales-Hyder Census Area, AK						-1.34214	1.56779
02220	2220	Sitka City and Borough, Alaska	Alaska	AK	Sitka	Sitka Borough, AK		1.16801	1.16801	1.14504		0.286951	2.01258	0.168484	0.792703
02230	2230	Skagway Municipality, Alaska	Alaska	AK	Skagway	Skagway Municpality, AK		1.53279		1.53279		-0.317429	4.25262	-0.55243
02240	2240	Southeast Fairbanks Census Area, Alaska	Alaska	AK	Southeast Fairbanks	Southeast Fairbanks Census Area, AK		0.50757		0.50757		0.520417	1.83988	-1.17443
02261	2261	Valdez-Cordova Census Area, Alaska	Alaska	AK	Valdez-Cordova	Valdez-Cordova Census Area, AK		1.45327	1.45327	2.12879		1.67914	3.05016	-0.0275213	-0.63471
02275	2275	Wrangell City and Borough, Alaska	Alaska	AK	Wrangell	Wrangell City and Borough, AK						-1.64468
02282	2282	Yakutat City and Borough, Alaska	Alaska	AK	Yakutat	Yakutat Borough, AK							2.43624	-0.519054
02290	2290	Yukon-Koyukuk Census Area, Alaska	Alaska	AK	Yukon-Koyukuk	Yukon-Koyukuk Census Area, AK						-1.55481	1.87205
04001	4001	Apache County, Arizona	Arizona	AZ	Apache	Apache County, AZ		-1.76209	-1.76209	-2.59516		-2.00625	-1.13888	-2.48837	0.667727
04003	4003	Cochise County, Arizona	Arizona	AZ	Cochise	Cochise County, AZ		-1.28281	-1.28281	-1.17822		-0.189682	-0.807986	-1.53932	-1.13513
04005	4005	Coconino County, Arizona	Arizona	AZ	Coconino	Coconino County, AZ		-1.25314	-1.25314	-1.45254		-0.414407	-0.884352	-1.82513	-0.474617
04007	4007	Gila County, Arizona	Arizona	AZ	Gila	Gila County, AZ		-1.5856	-1.5856	-1.81223		-1.24884	-0.721319	-1.95857	-0.53349
04009	4009	Graham County, Arizona	Arizona	AZ	Graham	Graham County, AZ		-1.54316	-1.54316	-1.62004		-0.248775	-1.01222	-2.19571	-0.957996
04011	4011	Greenlee County, Arizona	Arizona	AZ	Greenlee	Greenlee County, AZ		-1.95839	-1.95839	-1.71627		-0.164547	-0.938274	-2.53353	-1.91391
04012	4012	La Paz County, Arizona	Arizona	AZ	La Paz	La Paz County, AZ		-1.92217	-1.92217	-2.30542		-0.61188	-0.819496	-3.43719	-0.584617
04013	4013	Maricopa County, Arizona	Arizona	AZ	Maricopa	Maricopa County, AZ		-1.28715	-1.28715	-1.33997		-0.195137	-1.36436	-1.35412	-0.81133
04015	4015	Mohave County, Arizona	Arizona	AZ	Mohave	Mohave County, AZ		-1.59253	-1.59253	-2.21637		-1.16269	-1.33587	-2.29335	0.245804
04017	4017	Navajo County, Arizona	Arizona	AZ	Navajo	Navajo County, AZ		-1.91351	-1.91351	-2.27486		-1.36787	-1.00313	-2.53278	-0.486495
04019	4019	Pima County, Arizona	Arizona	AZ	Pima	Pima County, AZ		-1.47315	-1.47315	-1.43807		-0.604698	-1.20921	-1.32921	-1.0587
04021	4021	Pinal County, Arizona	Arizona	AZ	Pinal	Pinal County, AZ		-1.25769	-1.25769	-1.83601		0.0616118	-1.56859	-2.40228	0.206038
04023	4023	Santa Cruz County, Arizona	Arizona	AZ	Santa Cruz	Santa Cruz County, AZ		-0.694142	-0.694142	-1.28598		-0.249792	-1.08496	-1.45111	0.695098
04025	4025	Yavapai County, Arizona	Arizona	AZ	Yavapai	Yavapai County, AZ		-0.698242	-0.698242	-0.858846		0.128857	-0.853449	-1.13462	-0.227247
04027	4027	Yuma County, Arizona	Arizona	AZ	Yuma	Yuma County, AZ		-1.39328	-1.39328	-1.59572		0.283804	-1.51041	-2.16659	-0.674476
05001	5001	Arkansas County, Arkansas	Arkansas	AR	Arkansas	Arkansas County, AR		-1.19737	-1.19737	-0.937623		-0.975579	-0.0890021	-1.00702	-1.26321
05003	5003	Ashley County, Arkansas	Arkansas	AR	Ashley	Ashley County, AR		-0.0027922	-0.0027922	0.0250218		0.788358	-0.105346	-0.614771	-0.209688
05005	5005	Baxter County, Arkansas	Arkansas	AR	Baxter	Baxter County, AR		0.13087	0.13087	-0.139246		-0.0306586	-0.595076	0.23054	0.631061
05007	5007	Benton County, Arkansas	Arkansas	AR	Benton	Benton County, AR		0.117955	0.117955	0.0608263		1.2173	-1.20053	0.0755021	0.0077291
05009	5009	Boone County, Arkansas	Arkansas	AR	Boone	Boone County, AR		-0.186384	-0.186384	0.035141		0.371996	-0.413859	0.0591686	-0.648138
05011	5011	Bradley County, Arkansas	Arkansas	AR	Bradley	Bradley County, AR		-1.12539	-1.12539	-1.39307		-1.77994	-0.0495821	-1.24848	-0.0361675
05013	5013	Calhoun County, Arkansas	Arkansas	AR	Calhoun	Calhoun County, AR		-0.810991	-0.810991	-1.18569		-1.35013	-0.305957	-0.977454	0.344958
05015	5015	Carroll County, Arkansas	Arkansas	AR	Carroll	Carroll County, AR		-0.156372	-0.156372	-0.262893		0.452741	-0.627188	-0.422206	0.0118604
05017	5017	Chicot County, Arkansas	Arkansas	AR	Chicot	Chicot County, AR		-1.29247	-1.29247	-1.09449		-1.43086	-0.378697	-0.654052	-1.12687
05019	5019	Clark County, Arkansas	Arkansas	AR	Clark	Clark County, AR		-0.539808	-0.539808	-0.545306		-0.602234	0.0261507	-0.650071	-0.314524
05021	5021	Clay County, Arkansas	Arkansas	AR	Clay	Clay County, AR		-0.522412	-0.522412	-0.854194		-0.643785	-0.593235	-0.673358	0.365615
05023	5023	Cleburne County, Arkansas	Arkansas	AR	Cleburne	Cleburne County, AR		-0.0233638	-0.0233638	-0.0652668		0.463637	-0.693252	0.0290667	-0.0149939
05025	5025	Cleveland County, Arkansas	Arkansas	AR	Cleveland	Cleveland County, AR		-0.15992	-0.15992	-0.659941		-0.93701	-0.228383	-0.351168	1.00805
05027	5027	Columbia County, Arkansas	Arkansas	AR	Columbia	Columbia County, AR		-0.981209	-0.981209	-1.25905		-0.427551	-0.386581	-1.87589	-0.128608
05029	5029	Conway County, Arkansas	Arkansas	AR	Conway	Conway County, AR		-0.34501	-0.34501	-0.477695		-0.323277	-0.377488	-0.393218	0.0464613
05031	5031	Craighead County, Arkansas	Arkansas	AR	Craighead	Craighead County, AR		-1.01496	-1.01496	-1.00662		-0.60921	-1.09689	-0.553115	-0.664147
05033	5033	Crawford County, Arkansas	Arkansas	AR	Crawford	Crawford County, AR		-0.609443	-0.609443	-0.642597		0.136159	-1.01143	-0.558413	-0.407481
05035	5035	Crittenden County, Arkansas	Arkansas	AR	Crittenden	Crittenden County, AR		-3.54847	-3.54847	-1.79826		-2.06354	-1.17326	-0.790292	-5.74272
05037	5037	Cross County, Arkansas	Arkansas	AR	Cross	Cross County, AR		-0.722712	-0.722712	-0.280225		0.0326666	-0.514452	-0.185434	-1.42485
05039	5039	Dallas County, Arkansas	Arkansas	AR	Dallas	Dallas County, AR		-0.627249	-0.627249	-0.374661		0.0247739	0.0770803	-0.91023	-0.996212
05041	5041	Desha County, Arkansas	Arkansas	AR	Desha	Desha County, AR		-1.89228	-1.89228	-1.31639		-2.28363	0.208577	-0.879351	-2.19278
05043	5043	Drew County, Arkansas	Arkansas	AR	Drew	Drew County, AR		-0.996801	-0.996801	-0.926006		-0.762134	-0.128998	-1.13742	-0.776212
05045	5045	Faulkner County, Arkansas	Arkansas	AR	Faulkner	Faulkner County, AR		-0.424195	-0.424195	-0.440445		0.488232	-1.20053	-0.290052	-0.355838
05047	5047	Franklin County, Arkansas	Arkansas	AR	Franklin	Franklin County, AR		-0.311635	-0.311635	-0.283357		0.903742	-0.839308	-0.672411	-0.440533
05049	5049	Fulton County, Arkansas	Arkansas	AR	Fulton	Fulton County, AR		-0.232051	-0.232051	-0.507503		0.154543	-0.431411	-0.830822	0.332047
05051	5051	Garland County, Arkansas	Arkansas	AR	Garland	Garland County, AR		-0.92532	-0.92532	-0.61495		-0.594105	-0.787803	-0.054932	-1.20227
05053	5053	Grant County, Arkansas	Arkansas	AR	Grant	Grant County, AR		-0.20844	-0.20844	-0.383725		0.383245	-0.715063	-0.524867	0.122377
05055	5055	Greene County, Arkansas	Arkansas	AR	Greene	Greene County, AR		-0.592895	-0.592895	-0.651786		0.196192	-1.04234	-0.602387	-0.353772
05057	5057	Hempstead County, Arkansas	Arkansas	AR	Hempstead	Hempstead County, AR		-1.66622	-1.66622	-1.22977		-1.05256	-0.774452	-0.904393	-1.9294
05059	5059	Hot Spring County, Arkansas	Arkansas	AR	Hot Spring	Hot Spring County, AR		-0.608547	-0.608547	-1.15946		-0.0691341	-0.841725	-1.57806	0.640873
05061	5061	Howard County, Arkansas	Arkansas	AR	Howard	Howard County, AR		-0.749001	-0.749001	-1.08022		-1.41299	-0.210198	-0.795016	0.313972
05063	5063	Independence County, Arkansas	Arkansas	AR	Independence	Independence County, AR		-1.02819	-1.02819	-0.678781		-0.441693	-0.492641	-0.590001	-1.39128
05065	5065	Izard County, Arkansas	Arkansas	AR	Izard	Izard County, AR		0.155351	0.155351	-0.037778		0.871573	-0.0756511	-0.843477	0.328432
05067	5067	Jackson County, Arkansas	Arkansas	AR	Jackson	Jackson County, AR		-1.54631	-1.54631	-1.35709		-1.84066	-0.305957	-0.887149	-1.23274
05069	5069	Jefferson County, Arkansas	Arkansas	AR	Jefferson	Jefferson County, AR		-2.31124	-2.31124	-1.34998		-1.97976	-0.538104	-0.53651	-3.29484
05071	5071	Johnson County, Arkansas	Arkansas	AR	Johnson	Johnson County, AR		-0.154289	-0.154289	-0.428597		0.932569	-0.954461	-0.887384	0.271109
05073	5073	Lafayette County, Arkansas	Arkansas	AR	Lafayette	Lafayette County, AR		-1.46656	-1.46656	-1.85417		-2.649	-0.735665	-0.780909	0.112048
05075	5075	Lawrence County, Arkansas	Arkansas	AR	Lawrence	Lawrence County, AR		-0.0350114	-0.0350114	-0.36661		0.443244	-0.32535	-0.899736	0.538103
05077	5077	Lee County, Arkansas	Arkansas	AR	Lee	Lee County, AR		-1.14595	-1.14595	-1.69365		-1.49852	-0.688994	-1.52488	0.469934
05079	5079	Lincoln County, Arkansas	Arkansas	AR	Lincoln	Lincoln County, AR		-0.665416	-0.665416	-1.25458		0.206541	-0.986573	-1.88459	0.630544
05081	5081	Little River County, Arkansas	Arkansas	AR	Little River	Little River County, AR		-0.285214	-0.285214	-0.418831		0.0237775	-0.362929	-0.596917	0.0335506
05083	5083	Logan County, Arkansas	Arkansas	AR	Logan	Logan County, AR		-0.224881	-0.224881	-0.348583		0.227511	-0.161109	-0.820699	0.0185741
05085	5085	Lonoke County, Arkansas	Arkansas	AR	Lonoke	Lonoke County, AR		-0.326292	-0.326292	-0.351812		0.897185	-1.24174	-0.437698	-0.332599
05087	5087	Madison County, Arkansas	Arkansas	AR	Madison	Madison County, AR		0.236989	0.236989	0.276948		1.57561	-0.713854	-0.250734	-0.169407
05089	5089	Marion County, Arkansas	Arkansas	AR	Marion	Marion County, AR		-0.824374	-0.824374	-0.853299		-0.719102	-0.654465	-0.548388	-0.442082
05091	5091	Miller County, Arkansas	Arkansas	AR	Miller	Miller County, AR		-1.82745	-1.82745	-1.06815		-0.687807	-1.15749	-0.552338	-2.73607
05093	5093	Mississippi County, Arkansas	Arkansas	AR	Mississippi	Mississippi County, AR		-2.59941	-2.59941	-1.77301		-2.12608	-0.812031	-1.0133	-3.21325
05095	5095	Monroe County, Arkansas	Arkansas	AR	Monroe	Monroe County, AR		-1.30705	-1.30705	-1.50674		-2.88994	0.136469	-0.65827	-0.122412
05097	5097	Montgomery County, Arkansas	Arkansas	AR	Montgomery	Montgomery County, AR		-0.032772	-0.032772	-0.442593		0.568654	-0.436878	-1.06381	0.675474
05099	5099	Nevada County, Arkansas	Arkansas	AR	Nevada	Nevada County, AR		-0.392119	-0.392119	-0.639224		-0.0165897	-0.42111	-0.954541	0.184865
05101	5101	Newton County, Arkansas	Arkansas	AR	Newton	Newton County, AR		-0.0138497	-0.0138497	0.0017143		0.56224	-0.18597	-0.386568	-0.152881
05103	5103	Ouachita County, Arkansas	Arkansas	AR	Ouachita	Ouachita County, AR		-0.904986	-0.904986	-0.771179		-1.23719	0.0085986	-0.525271	-0.754006
05105	5105	Perry County, Arkansas	Arkansas	AR	Perry	Perry County, AR		-0.53642	-0.53642	-0.412835		0.835678	-1.09022	-0.64494	-0.777762
05107	5107	Phillips County, Arkansas	Arkansas	AR	Phillips	Phillips County, AR		-3.68062	-3.68062	-2.17555		-3.3778	-0.549613	-0.951975	-5.15451
05109	5109	Pike County, Arkansas	Arkansas	AR	Pike	Pike County, AR		0.118735	0.118735	-0.194146		0.744512	-0.204731	-0.929163	0.561859
05111	5111	Poinsett County, Arkansas	Arkansas	AR	Poinsett	Poinsett County, AR		-1.44747	-1.44747	-1.53432		-1.80656	-0.642323	-0.969594	-0.611471
05113	5113	Polk County, Arkansas	Arkansas	AR	Polk	Polk County, AR		-0.233269	-0.233269	-0.304414		0.0744107	-0.29203	-0.47492	-0.0609563
05115	5115	Pope County, Arkansas	Arkansas	AR	Pope	Pope County, AR		-0.408386	-0.408386	-0.514311		0.129852	-0.79022	-0.494799	-0.118796
05117	5117	Prairie County, Arkansas	Arkansas	AR	Prairie	Prairie County, AR		-0.509969	-0.509969	-0.959608		-0.731102	-0.514452	-0.881106	0.619183
05119	5119	Pulaski County, Arkansas	Arkansas	AR	Pulaski	Pulaski County, AR		-1.99955	-1.99955	-0.697581		-1.1044	-0.561756	0.0264674	-3.87893
05121	5121	Randolph County, Arkansas	Arkansas	AR	Randolph	Randolph County, AR		-0.619223	-0.619223	-1.06726		-0.566634	-0.541729	-1.22122	0.506601
05123	5123	St. Francis County, Arkansas	Arkansas	AR	St. Francis	St. Francis County, AR		-2.11532	-2.11532	-1.95511		-2.05186	-0.879304	-1.38725	-1.55034
05125	5125	Saline County, Arkansas	Arkansas	AR	Saline	Saline County, AR		-0.218558	-0.218558	-0.138055		0.594677	-1.26902	0.290542	-0.407481
05127	5127	Scott County, Arkansas	Arkansas	AR	Scott	Scott County, AR		-0.532332	-0.532332	-0.702379		-0.236068	-0.127156	-1.15524	-0.0433976
05129	5129	Searcy County, Arkansas	Arkansas	AR	Searcy	Searcy County, AR		0.874136	0.874136	0.817154		1.96704	0.186766	-0.327678	0.406413
05131	5131	Sebastian County, Arkansas	Arkansas	AR	Sebastian	Sebastian County, AR		-1.15514	-1.15514	-0.657601		-0.211533	-0.970229	-0.316173	-1.80288
05133	5133	Sevier County, Arkansas	Arkansas	AR	Sevier	Sevier County, AR		-0.430477	-0.430477	-0.812845		0.0440413	-0.783545	-1.02953	0.422423
05135	5135	Sharp County, Arkansas	Arkansas	AR	Sharp	Sharp County, AR		0.292962	0.292962	-0.0815474		0.143678	0.0019231	-0.353462	0.910449
05137	5137	Stone County, Arkansas	Arkansas	AR	Stone	Stone County, AR		-0.0658225	-0.0658225	-0.162438		0.332792	-0.320516	-0.391664	0.0717664
05139	5139	Union County, Arkansas	Arkansas	AR	Union	Union County, AR		-0.882015	-0.882015	-0.304333		-0.614775	-0.178086	0.0362206	-1.70992
05141	5141	Van Buren County, Arkansas	Arkansas	AR	Van Buren	Van Buren County, AR		-0.449883	-0.449883	-0.56084		-0.176191	-0.327192	-0.738994	-0.101754
05143	5143	Washington County, Arkansas	Arkansas	AR	Washington	Washington County, AR		-0.402274	-0.402274	-0.130844		0.828121	-1.03629	-0.115779	-0.967808
05145	5145	White County, Arkansas	Arkansas	AR	White	White County, AR		-0.303744	-0.303744	-0.546988		0.390184	-0.85991	-0.729716	0.187447
05147	5147	Woodruff County, Arkansas	Arkansas	AR	Woodruff	Woodruff County, AR		-0.628126	-0.628126	-1.05525		-1.19969	-0.304748	-0.848371	0.559793
05149	5149	Yell County, Arkansas	Arkansas	AR	Yell	Yell County, AR		-0.826486	-0.826486	-0.999297		-0.382602	-0.546563	-1.24325	-0.221566
06001	6001	Alameda County, California	California	CA	Alameda	Alameda County, CA		-0.990632	-0.990632	-0.174784		0.622475	-0.795027	-0.241735	-2.45255
06003	6003	Alpine County, California	California	CA	Alpine	Alpine County, CA		-0.90147	-0.90147	-0.483182		-0.441548	0.716462	-1.29817	-1.46771
06005	6005	Amador County, California	California	CA	Amador	Amador County, CA		-0.165328	-0.165328	-0.192759		0.583209	-0.613809	-0.408685	-0.173022
06007	6007	Butte County, California	California	CA	Butte	Butte County, CA		-0.568004	-0.568004	-0.64693		0.0338941	-0.815629	-0.654807	-0.274759
06009	6009	Calaveras County, California	California	CA	Calaveras	Calaveras County, CA		-0.0834827	-0.0834827	-0.140249		0.52696	-0.313814	-0.526091	-0.0532097
06011	6011	Colusa County, California	California	CA	Colusa	Colusa County, CA		-0.0677254	-0.0677254	-0.289261		0.852699	-0.634412	-0.826008	0.236508
06013	6013	Contra Costa County, California	California	CA	Contra Costa	Contra Costa County, CA		-0.258322	-0.258322	-0.103383		0.776118	-0.998055	-0.0486316	-0.622833
06015	6015	Del Norte County, California	California	CA	Del Norte	Del Norte County, CA		-1.48108	-1.48108	-1.10717		-0.64709	-0.661689	-1.12073	-1.73987
06017	6017	El Dorado County, California	California	CA	El Dorado	El Dorado County, CA		0.019125	0.019125	-0.0846844		0.772231	-0.891995	-0.104145	0.0919072
06019	6019	Fresno County, California	California	CA	Fresno	Fresno County, CA		-1.46944	-1.46944	-1.27977		-0.662789	-1.15441	-1.00649	-1.35152
06021	6021	Glenn County, California	California	CA	Glenn	Glenn County, CA		-0.410795	-0.410795	-0.168434		0.631598	-0.568347	-0.444087	-0.897574
06023	6023	Humboldt County, California	California	CA	Humboldt	Humboldt County, CA		-0.766335	-0.766335	-0.778984		-0.677123	-0.333207	-0.728679	-0.447246
06025	6025	Imperial County, California	California	CA	Imperial	Imperial County, CA		-1.22318	-1.22318	-1.47029		-0.458946	-1.27987	-1.46006	-0.338796
06027	6027	Inyo County, California	California	CA	Inyo	Inyo County, CA		-0.556442	-0.556442	-0.138609		-0.530056	0.312248	-0.15136	-1.18006
06029	6029	Kern County, California	California	CA	Kern	Kern County, CA		-1.47047	-1.47047	-1.19125		-0.237708	-1.22168	-1.14496	-1.59889
06031	6031	Kings County, California	California	CA	Kings	Kings County, CA		-1.614	-1.614	-1.58376		-0.328685	-1.26047	-1.82406	-1.20072
06033	6033	Lake County, California	California	CA	Lake	Lake County, CA		-1.60452	-1.60452	-1.36374		-0.947493	-0.759865	-1.28309	-1.51677
06035	6035	Lassen County, California	California	CA	Lassen	Lassen County, CA		-1.0178	-1.0178	-1.00327		0.0289365	-0.594416	-1.57487	-0.80255
06037	6037	Los Angeles County, California	California	CA	Los Angeles	Los Angeles County, CA		-1.04541	-1.04541	-0.940402		-0.353711	-1.07563	-0.666315	-0.921329
06039	6039	Madera County, California	California	CA	Madera	Madera County, CA		-1.63604	-1.63604	-1.23762		-0.496944	-1.15441	-1.06906	-1.91546
06041	6041	Marin County, California	California	CA	Marin	Marin County, CA		0.769891	0.769891	0.812732		0.947621	-0.0295854	0.770795	0.312423
06043	6043	Mariposa County, California	California	CA	Mariposa	Mariposa County, CA		-0.472043	-0.472043	-0.215315		0.107498	-0.0447207	-0.549748	-0.89809
06045	6045	Mendocino County, California	California	CA	Mendocino	Mendocino County, CA		-0.876375	-0.876375	-0.466963		-0.691499	-0.0913918	-0.304202	-1.36443
06047	6047	Merced County, California	California	CA	Merced	Merced County, CA		-1.7046	-1.7046	-1.32834		-0.591008	-1.21259	-1.11587	-1.90565
06049	6049	Modoc County, California	California	CA	Modoc	Modoc County, CA		-0.896813	-0.896813	-0.179989		0.523425	0.0522471	-0.937913	-2.19588
06051	6051	Mono County, California	California	CA	Mono	Mono County, CA							-0.17685	-1.99995	-0.0433976
06053	6053	Monterey County, California	California	CA	Monterey	Monterey County, CA		-0.861419	-0.861419	-0.713603		-0.0099337	-0.950175	-0.627943	-0.929592
06055	6055	Napa County, California	California	CA	Napa	Napa County, CA		-0.0562588	-0.0562588	0.100253		0.815977	-0.601091	-0.0340188	-0.492692
06057	6057	Nevada County, California	California	CA	Nevada	Nevada County, CA		-0.0040402	-0.0040402	0.171083		0.514705	-0.311396	0.113797	-0.447246
06059	6059	Orange County, California	California	CA	Orange	Orange County, CA		-0.0771578	-0.0771578	-0.276099		0.760377	-1.08472	-0.305553	0.214301
06061	6061	Placer County, California	California	CA	Placer	Placer County, CA		0.324261	0.324261	0.168223		1.15369	-0.891995	0.0681359	0.358902
06063	6063	Plumas County, California	California	CA	Plumas	Plumas County, CA		-0.438451	-0.438451	0.0370656		0.169515	0.448002	-0.543572	-1.32828
06065	6065	Riverside County, California	California	CA	Riverside	Riverside County, CA		-0.794073	-0.794073	-1.00619		0.172286	-1.29805	-1.06592	-0.19213
06067	6067	Sacramento County, California	California	CA	Sacramento	Sacramento County, CA		-1.10577	-1.10577	-0.77321		-0.263459	-0.901087	-0.567367	-1.43466
06069	6069	San Benito County, California	California	CA	San Benito	San Benito County, CA		-0.613655	-0.613655	-0.50912		0.276876	-1.07563	-0.354756	-0.703396
06071	6071	San Bernardino County, California	California	CA	San Bernardino	San Bernardino County, CA		-1.21652	-1.21652	-1.21887		-0.282098	-1.26957	-1.11759	-0.845414
06073	6073	San Diego County, California	California	CA	San Diego	San Diego County, CA		-0.520676	-0.520676	-0.480571		0.429194	-1.03684	-0.468249	-0.534007
06075	6075	San Francisco County, California	California	CA	San Francisco	San Francisco County, CA		-1.04891	-1.04891	-0.0606158		0.506037	-0.377461	-0.287834	-2.82799
06077	6077	San Joaquin County, California	California	CA	San Joaquin	San Joaquin County, CA		-1.67409	-1.67409	-0.910911		0.0978045	-1.14411	-0.946926	-2.76292
06079	6079	San Luis Obispo County, California	California	CA	San Luis Obispo	San Luis Obispo County, CA		-0.120462	-0.120462	0.109994		0.845007	-0.593207	-0.0473829	-0.691518
06081	6081	San Mateo County, California	California	CA	San Mateo	San Mateo County, CA		0.144478	0.144478	0.0599406		1.10901	-0.929573	-0.0771822	0.0919072
06083	6083	Santa Barbara County, California	California	CA	Santa Barbara	Santa Barbara County, CA		-0.307654	-0.307654	-0.219145		0.271681	-0.639879	-0.160336	-0.45396
06085	6085	Santa Clara County, California	California	CA	Santa Clara	Santa Clara County, CA		0.0839538	0.0839538	0.0375335		1.19905	-0.929573	-0.20296	-0.043914
06087	6087	Santa Cruz County, California	California	CA	Santa Cruz	Santa Cruz County, CA		-0.38178	-0.38178	-0.152846		0.184619	-0.736846	0.140356	-0.767949
06089	6089	Shasta County, California	California	CA	Shasta	Shasta County, CA		-1.17506	-1.17506	-0.454737		-0.0017086	-0.718661	-0.321988	-2.29917
06091	6091	Sierra County, California	California	CA	Sierra	Sierra County, CA		0.0838499	0.0838499	0.465147		-0.347233	1.568	-0.237715	-0.695649
06093	6093	Siskiyou County, California	California	CA	Siskiyou	Siskiyou County, CA		-0.181109	-0.181109	-0.167104		-0.415886	0.292854	-0.293301	-0.122928
06095	6095	Solano County, California	California	CA	Solano	Solano County, CA		-1.10876	-1.10876	-0.915482		-0.322748	-1.06654	-0.651736	-1.14804
06097	6097	Sonoma County, California	California	CA	Sonoma	Sonoma County, CA		-0.282826	-0.282826	-0.11128		0.314702	-0.659272	0.0376612	-0.605274
06099	6099	Stanislaus County, California	California	CA	Stanislaus	Stanislaus County, CA		-1.1948	-1.1948	-0.889036		-0.0067152	-1.13502	-0.817605	-1.48579
06101	6101	Sutter County, California	California	CA	Sutter	Sutter County, CA		-0.49486	-0.49486	-0.553036		0.375186	-1.02775	-0.575264	-0.312458
06103	6103	Tehama County, California	California	CA	Tehama	Tehama County, CA		-1.2133	-1.2133	-0.881835		-0.290336	-0.893203	-0.770797	-1.50903
06105	6105	Trinity County, California	California	CA	Trinity	Trinity County, CA		-0.378279	-0.378279	-0.615501		-0.223222	0.264368	-1.34825	0.190545
06107	6107	Tulare County, California	California	CA	Tulare	Tulare County, CA		-1.29417	-1.29417	-1.23391		-0.253354	-1.16471	-1.26952	-1.03494
06109	6109	Tuolumne County, California	California	CA	Tuolumne	Tuolumne County, CA		-0.119828	-0.119828	-0.276044		0.456686	-0.419874	-0.641779	0.130123
06111	6111	Ventura County, California	California	CA	Ventura	Ventura County, CA		-0.025529	-0.025529	-0.180007		0.500869	-1.03684	0.0771121	0.20862
06113	6113	Yolo County, California	California	CA	Yolo	Yolo County, CA		-0.336291	-0.336291	-0.319391		0.523028	-0.833814	-0.41071	-0.371847
06115	6115	Yuba County, California	California	CA	Yuba	Yuba County, CA		-1.15378	-1.15378	-1.24708		0.330711	-1.04835	-1.92379	-0.730766
08001	8001	Adams County, Colorado	Colorado	CO	Adams	Adams County, CO		0.0044697	0.0044697	0.202958		0.359793	-0.746252	0.713928	-0.447246
08003	8003	Alamosa County, Colorado	Colorado	CO	Alamosa	Alamosa County, CO		0.538833	0.538833	0.93975		1.19128	0.486476	0.339398	-0.622316
08005	8005	Arapahoe County, Colorado	Colorado	CO	Arapahoe	Arapahoe County, CO		0.33344	0.33344	0.566902		0.329435	-0.522622	1.27454	-0.270111
08007	8007	Archuleta County, Colorado	Colorado	CO	Archuleta	Archuleta County, CO		0.705066	0.705066	0.776507		0.444554	0.88344	0.312234	0.265944
08009	8009	Baca County, Colorado	Colorado	CO	Baca	Baca County, CO		1.52231	1.52231	1.78282		0.905787	1.94893	0.967309	0.39815
08011	8011	Bent County, Colorado	Colorado	CO	Bent	Bent County, CO		0.472192	0.472192	0.373065		1.19279	0.137392	-0.491875	0.320686
08013	8013	Boulder County, Colorado	Colorado	CO	Boulder	Boulder County, CO		1.0935	1.0935	1.33518		0.834419	0.105856	1.80725	0.180217
08014	8014	Broomfield County, Colorado	Colorado	CO	Broomfield	Broomfield County, CO		1.56059	1.56059	1.49915		1.71243	-0.485044	1.89587	0.995144
08015	8015	Chaffee County, Colorado	Colorado	CO	Chaffee	Chaffee County, CO		1.33844	1.33844	1.31265		0.922128	1.0295	0.839505	0.847445
08017	8017	Cheyenne County, Colorado	Colorado	CO	Cheyenne	Cheyenne County, CO		2.2868	2.2868	2.55442		1.61977	2.67317	1.23273	0.815426
08019	8019	Clear Creek County, Colorado	Colorado	CO	Clear Creek	Clear Creek County, CO		0.313938	0.313938	0.790738		0.671409	0.0155633	0.931469	-0.837668
08021	8021	Conejos County, Colorado	Colorado	CO	Conejos	Conejos County, CO		1.12123	1.12123	0.913735		1.02269	0.480433	0.442635	1.04059
08023	8023	Costilla County, Colorado	Colorado	CO	Costilla	Costilla County, CO		0.605788	0.605788	0.54424		0.399435	0.858003	-0.0951327	0.461155
08025	8025	Crowley County, Colorado	Colorado	CO	Crowley	Crowley County, CO		-0.853264	-0.853264	-1.39098		-1.80574	0.168295	-1.42027	0.697164
08027	8027	Custer County, Colorado	Colorado	CO	Custer	Custer County, CO		2	2	2.21806		1.88469	2.26706	0.685417	0.664112
08029	8029	Delta County, Colorado	Colorado	CO	Delta	Delta County, CO		1.10114	1.10114	1.06604		0.416605	0.893741	0.914728	0.777727
08031	8031	Denver County, Colorado	Colorado	CO	Denver	Denver County, CO		-0.400365	-0.400365	0.443872		-0.365986	0.0385825	1.13307	-1.92062
08033	8033	Dolores County, Colorado	Colorado	CO	Dolores	Dolores County, CO							0.962855	1.11425	0.928525
08035	8035	Douglas County, Colorado	Colorado	CO	Douglas	Douglas County, CO		1.67855	1.67855	1.71215		2.04994	-0.580803	2.11395	0.842281
08037	8037	Eagle County, Colorado	Colorado	CO	Eagle	Eagle County, CO		0.709059	0.709059	0.643635		1.11127	0.0967631	0.166512	0.447728
08039	8039	Elbert County, Colorado	Colorado	CO	Elbert	Elbert County, CO		1.71517	1.71517	1.62605		1.74246	-0.322011	1.97741	1.15575
08041	8041	El Paso County, Colorado	Colorado	CO	El Paso	El Paso County, CO		0.187533	0.187533	0.547071		0.717465	-0.46565	0.835993	-0.695649
08043	8043	Fremont County, Colorado	Colorado	CO	Fremont	Fremont County, CO		-0.0104251	-0.0104251	-0.0221198		-0.266367	0.0167718	0.119397	0.0387149
08045	8045	Garfield County, Colorado	Colorado	CO	Garfield	Garfield County, CO		0.968962	0.968962	1.05764		1.07965	0.258587	0.886212	0.340827
08047	8047	Gilpin County, Colorado	Colorado	CO	Gilpin	Gilpin County, CO		0.831809	0.831809	1.14891		1.89894	-0.24202	0.79739	-0.336214
08049	8049	Grand County, Colorado	Colorado	CO	Grand	Grand County, CO		0.895462	0.895462	0.771259		0.740349	0.79919	0.114576	0.745708
08051	8051	Gunnison County, Colorado	Colorado	CO	Gunnison	Gunnison County, CO		0.651516	0.651516	0.733067		0.395267	1.05252	0.113698	0.209137
08053	8053	Hinsdale County, Colorado	Colorado	CO	Hinsdale	Hinsdale County, CO							5.34764	0.390127	1.05712
08055	8055	Huerfano County, Colorado	Colorado	CO	Huerfano	Huerfano County, CO							1.37616	0.0699266	-0.903254
08057	8057	Jackson County, Colorado	Colorado	CO	Jackson	Jackson County, CO							3.86222	0.864583	0.763783
08059	8059	Jefferson County, Colorado	Colorado	CO	Jefferson	Jefferson County, CO		0.841383	0.841383	1.03987		0.686332	-0.319594	1.7294	0.113597
08061	8061	Kiowa County, Colorado	Colorado	CO	Kiowa	Kiowa County, CO		1.85316	1.85316	1.97271		0.933735	2.12227	1.16898	0.914064
08063	8063	Kit Carson County, Colorado	Colorado	CO	Kit Carson	Kit Carson County, CO		0.819746	0.819746	1.0515		0.899852	0.836193	0.506551	-0.0392661
08065	8065	Lake County, Colorado	Colorado	CO	Lake	Lake County, CO		0.190511	0.190511	0.207083		0.179906	0.625856	-0.37065	0.0397477
08067	8067	La Plata County, Colorado	Colorado	CO	La Plata	La Plata County, CO		0.776675	0.776675	0.817581		0.633066	0.336161	0.727227	0.364066
08069	8069	Larimer County, Colorado	Colorado	CO	Larimer	Larimer County, CO		1.23504	1.23504	1.50003		1.0097	0.629482	1.50666	0.195193
08071	8071	Las Animas County, Colorado	Colorado	CO	Las Animas	Las Animas County, CO		0.572353	0.572353	0.415488		0.280729	0.606463	-0.0204176	0.651201
08073	8073	Lincoln County, Colorado	Colorado	CO	Lincoln	Lincoln County, CO		0.967715	0.967715	0.947562		0.713481	1.5568	-0.196142	0.577352
08075	8075	Logan County, Colorado	Colorado	CO	Logan	Logan County, CO		-0.0915522	-0.0915522	-0.144867		-0.667731	0.188897	0.0715091	0.122893
08077	8077	Mesa County, Colorado	Colorado	CO	Mesa	Mesa County, CO		0.0083638	0.0083638	0.248367		-0.381039	-0.322011	1.07958	-0.412129
08079	8079	Mineral County, Colorado	Colorado	CO	Mineral	Mineral County, CO		2.4953	2.4953	2.94439		0.0969156	5.53737	0.765827	0.789605
08081	8081	Moffat County, Colorado	Colorado	CO	Moffat	Moffat County, CO		0.849225	0.849225	0.810015		0.711217	0.245869	0.724628	0.565474
08083	8083	Montezuma County, Colorado	Colorado	CO	Montezuma	Montezuma County, CO		0.417419	0.417419	0.427334		0.172344	0.235568	0.439157	0.236508
08085	8085	Montrose County, Colorado	Colorado	CO	Montrose	Montrose County, CO		0.549211	0.549211	0.554173		0.0016459	0.10223	0.970445	0.378526
08087	8087	Morgan County, Colorado	Colorado	CO	Morgan	Morgan County, CO		0.436679	0.436679	0.378528		0.0946515	0.197989	0.443881	0.399183
08089	8089	Otero County, Colorado	Colorado	CO	Otero	Otero County, CO		0.578172	0.578172	0.558931		-0.385248	0.811332	0.677583	0.492657
08091	8091	Ouray County, Colorado	Colorado	CO	Ouray	Ouray County, CO							1.86342	1.0016	1.0566
08093	8093	Park County, Colorado	Colorado	CO	Park	Park County, CO		1.18251	1.18251	1.1867		1.06735	0.200406	1.21198	0.671342
08095	8095	Phillips County, Colorado	Colorado	CO	Phillips	Phillips County, CO		1.48167	1.48167	1.68394		0.200517	1.99618	1.35311	0.601108
08097	8097	Pitkin County, Colorado	Colorado	CO	Pitkin	Pitkin County, CO		0.806958	0.806958	0.74895		-0.612429	1.68583	0.466664	0.753455
08099	8099	Prowers County, Colorado	Colorado	CO	Prowers	Prowers County, CO		0.784533	0.784533	0.68567		0.196717	0.916184	0.319352	0.701812
08101	8101	Pueblo County, Colorado	Colorado	CO	Pueblo	Pueblo County, CO		-0.598409	-0.598409	0.0683335		-0.391628	-0.380192	0.777206	-1.70372
08103	8103	Rio Blanco County, Colorado	Colorado	CO	Rio Blanco	Rio Blanco County, CO		1.12571	1.12571	1.07485		0.897775	0.921651	0.477664	0.744159
08105	8105	Rio Grande County, Colorado	Colorado	CO	Rio Grande	Rio Grande County, CO							1.30405	0.371358	0.476648
08107	8107	Routt County, Colorado	Colorado	CO	Routt	Routt County, CO		1.22871	1.22871	1.31873		1.9219	0.492518	0.450128	0.382657
08109	8109	Saguache County, Colorado	Colorado	CO	Saguache	Saguache County, CO		0.987405	0.987405	1.12901		1.3338	1.19316	-0.0497087	0.179184
08111	8111	San Juan County, Colorado	Colorado	CO	San Juan	San Juan County, CO							6.8768	1.09352	0.026837
08113	8113	San Miguel County, Colorado	Colorado	CO	San Miguel	San Miguel County, CO		1.20634	1.20634	1.14904		0.881498	1.66522	-0.036681	0.797868
08115	8115	Sedgwick County, Colorado	Colorado	CO	Sedgwick	Sedgwick County, CO		1.11145	1.11145	1.41902		-0.75353	2.65982	1.06123	0.258714
08117	8117	Summit County, Colorado	Colorado	CO	Summit	Summit County, CO		0.558186	0.558186	0.448937		1.00122	0.259796	-0.278921	0.434301
08119	8119	Teller County, Colorado	Colorado	CO	Teller	Teller County, CO		0.525719	0.525719	0.604278		0.0261742	0.317976	0.853039	0.205522
08121	8121	Washington County, Colorado	Colorado	CO	Washington	Washington County, CO		1.25085	1.25085	1.48572		0.626343	1.6174	0.91726	0.302094
08123	8123	Weld County, Colorado	Colorado	CO	Weld	Weld County, CO		0.425612	0.425612	0.646923		0.8038	-0.495345	0.988499	-0.258749
08125	8125	Yuma County, Colorado	Colorado	CO	Yuma	Yuma County, CO		1.74984	1.74984	1.72151		1.31002	1.4683	0.921343	1.08242
09001	9001	Fairfield County, Connecticut	Connecticut	CT	Fairfield	Fairfield County, CT		0.515093	0.515093	0.689759		0.71802	-0.130571	0.818659	-0.0960735
09003	9003	Hartford County, Connecticut	Connecticut	CT	Hartford	Hartford County, CT		-0.0409411	-0.0409411	0.0899847		-0.320198	-0.266326	0.653329	-0.246871
09005	9005	Litchfield County, Connecticut	Connecticut	CT	Litchfield	Litchfield County, CT		1.00388	1.00388	0.935517		0.991949	0.0621557	0.896346	0.696647
09007	9007	Middlesex County, Connecticut	Connecticut	CT	Middlesex	Middlesex County, CT		0.931034	0.931034	0.870666		0.72125	-0.0917843	1.14709	0.677023
09009	9009	New Haven County, Connecticut	Connecticut	CT	New Haven	New Haven County, CT		-0.352424	-0.352424	-0.106231		-0.34085	-0.3439	0.344842	-0.701846
09011	9011	New London County, Connecticut	Connecticut	CT	New London	New London County, CT		-0.196477	-0.196477	0.0137628		-0.219537	-0.209354	0.356924	-0.538654
09013	9013	Tolland County, Connecticut	Connecticut	CT	Tolland	Tolland County, CT		0.601854		0.601854		0.78719	-0.469354	0.888212
09015	9015	Windham County, Connecticut	Connecticut	CT	Windham	Windham County, CT		-0.267083		-0.267083		-0.550377	-0.345109	0.206847
10001	10001	Kent County, Delaware	Delaware	DE	Kent	Kent County, DE		-0.66828	-0.66828	-0.30981		-0.189759	-0.658535	0.0847198	-1.17645
10003	10003	New Castle County, Delaware	Delaware	DE	New Castle	New Castle County, DE		-0.519014	-0.519014	0.105275		-0.365604	-0.0949129	0.568256	-1.57358
10005	10005	Sussex County, Delaware	Delaware	DE	Sussex	Sussex County, DE		-0.847157	-0.847157	-0.585332		-0.718912	-0.514896	-0.132815	-1.03494
11001	11001	District of Columbia, District of Columbia	District of Columbia	DC	District of Columbia	District of Columbia, DC		-1.36352	-1.36352	0.892209		-1.92668	3.51374	0.260126	-5.25728
12001	12001	Alachua County, Florida	Florida	FL	Alachua	Alachua County, FL		-0.847379	-0.847379	-0.2875		-0.0538638	-0.871009	0.202773	-1.72386
12003	12003	Baker County, Florida	Florida	FL	Baker	Baker County, FL		-0.725338	-0.725338	-0.743999		0.624352	-1.48251	-0.769326	-0.592363
12005	12005	Bay County, Florida	Florida	FL	Bay	Bay County, FL		-1.00402	-1.00402	-0.659729		-0.349756	-1.27827	0.0842848	-1.35513
12007	12007	Bradford County, Florida	Florida	FL	Bradford	Bradford County, FL		-1.00268	-1.00268	-0.812747		0.022107	-1.25341	-0.580509	-1.11499
12009	12009	Brevard County, Florida	Florida	FL	Brevard	Brevard County, FL		-0.892564	-0.892564	-0.465955		-0.472205	-1.37282	0.672776	-1.40936
12011	12011	Broward County, Florida	Florida	FL	Broward	Broward County, FL		-0.961514	-0.961514	-0.753477		-0.587265	-1.44919	0.262338	-1.00964
12013	12013	Calhoun County, Florida	Florida	FL	Calhoun	Calhoun County, FL		-0.22018	-0.22018	-0.654089		0.609706	-1.12128	-0.903979	0.595427
12015	12015	Charlotte County, Florida	Florida	FL	Charlotte	Charlotte County, FL		-0.450752	-0.450752	-0.646829		-0.37999	-1.45949	0.30297	0.133738
12017	12017	Citrus County, Florida	Florida	FL	Citrus	Citrus County, FL		-0.7461	-0.7461	-0.65989		-0.836253	-1.31585	0.552465	-0.56964
12019	12019	Clay County, Florida	Florida	FL	Clay	Clay County, FL		-0.438546	-0.438546	-0.351947		0.0069598	-1.54737	0.635721	-0.476166
12021	12021	Collier County, Florida	Florida	FL	Collier	Collier County, FL		-0.355227	-0.355227	-0.458427		-0.232026	-1.20738	0.322544	-0.0098296
12023	12023	Columbia County, Florida	Florida	FL	Columbia	Columbia County, FL		-1.78889	-1.78889	-1.34097		-0.920531	-1.20433	-0.854944	-2.05386
12027	12027	DeSoto County, Florida	Florida	FL	DeSoto	DeSoto County, FL		-1.5745	-1.5745	-1.52961		-0.90401	-1.2419	-1.2178	-1.10208
12029	12029	Dixie County, Florida	Florida	FL	Dixie	Dixie County, FL		-1.52043	-1.52043	-1.58942		-1.02096	-1.19402	-1.27841	-0.819076
12031	12031	Duval County, Florida	Florida	FL	Duval	Duval County, FL		-1.40651	-1.40651	-0.809793		-0.908433	-1.1607	0.171253	-2.06212
12033	12033	Escambia County, Florida	Florida	FL	Escambia	Escambia County, FL		-1.61318	-1.61318	-0.85814		-0.875824	-1.2007	0.0806739	-2.53311
12035	12035	Flagler County, Florida	Florida	FL	Flagler	Flagler County, FL		-0.297873	-0.297873	-0.346807		-0.0278662	-1.4401	0.579227	-0.101238
12037	12037	Franklin County, Florida	Florida	FL	Franklin	Franklin County, FL		-0.243592	-0.243592	0.137389		0.877499	-0.386746	-0.209454	-1.09175
12039	12039	Gadsden County, Florida	Florida	FL	Gadsden	Gadsden County, FL		-1.44959	-1.44959	-1.23643		-2.27481	-0.849774	0.241718	-1.11654
12041	12041	Gilchrist County, Florida	Florida	FL	Gilchrist	Gilchrist County, FL		-0.157025	-0.157025	-0.277437		0.691123	-1.17584	-0.163219	0.0144426
12043	12043	Glades County, Florida	Florida	FL	Glades	Glades County, FL		-1.7283	-1.7283	-2.15003		-1.16414	-1.56797	-1.94553	-0.246355
12045	12045	Gulf County, Florida	Florida	FL	Gulf	Gulf County, FL		-0.676412	-0.676412	-0.350956		0.209337	-0.627353	-0.383356	-1.18677
12047	12047	Hamilton County, Florida	Florida	FL	Hamilton	Hamilton County, FL		-1.73994	-1.73994	-1.86359		-1.59084	-1.00613	-1.4973	-0.784992
12049	12049	Hardee County, Florida	Florida	FL	Hardee	Hardee County, FL		-1.05964	-1.05964	-1.35594		-0.747247	-1.06069	-1.17116	-0.0764492
12051	12051	Hendry County, Florida	Florida	FL	Hendry	Hendry County, FL		-1.86107	-1.86107	-1.35934		-0.669305	-1.28978	-1.03833	-2.25424
12053	12053	Hernando County, Florida	Florida	FL	Hernando	Hernando County, FL		-0.801107	-0.801107	-0.907347		-0.928822	-1.55646	0.353219	-0.209688
12055	12055	Highlands County, Florida	Florida	FL	Highlands	Highlands County, FL		-0.444852	-0.444852	-0.406426		0.218033	-1.16312	-0.0141233	-0.433819
12057	12057	Hillsborough County, Florida	Florida	FL	Hillsborough	Hillsborough County, FL		-0.749668	-0.749668	-0.73465		-0.524578	-1.37282	0.174796	-0.483913
12059	12059	Holmes County, Florida	Florida	FL	Holmes	Holmes County, FL		-0.220024	-0.220024	-0.215681		0.513205	-0.758849	-0.260178	-0.260298
12061	12061	Indian River County, Florida	Florida	FL	Indian River	Indian River County, FL		-0.126583	-0.126583	-0.0528213		0.173812	-1.01465	0.606563	-0.260815
12063	12063	Jackson County, Florida	Florida	FL	Jackson	Jackson County, FL							-0.813404	-0.423414	-0.841799
12065	12065	Jefferson County, Florida	Florida	FL	Jefferson	Jefferson County, FL		-1.8396	-1.8396	-1.02273		-1.86083	-0.467946	-0.0433128	-2.67874
12067	12067	Lafayette County, Florida	Florida	FL	Lafayette	Lafayette County, FL		-0.867922	-0.867922	-1.088		0.151947	-1.10068	-1.39393	-0.234477
12069	12069	Lake County, Florida	Florida	FL	Lake	Lake County, FL		-0.513756	-0.513756	-0.479217		-0.374381	-1.34555	0.533668	-0.371331
12071	12071	Lee County, Florida	Florida	FL	Lee	Lee County, FL		-0.981155	-0.981155	-1.02524		-0.806118	-1.45949	-0.0838795	-0.491143
12073	12073	Leon County, Florida	Florida	FL	Leon	Leon County, FL		-1.02192	-1.02192	-0.228567		-0.398742	-0.695259	0.469481	-2.26043
12075	12075	Levy County, Florida	Florida	FL	Levy	Levy County, FL		-0.653375	-0.653375	-0.76138		-0.683817	-0.992205	-0.0849926	-0.153914
12077	12077	Liberty County, Florida	Florida	FL	Liberty	Liberty County, FL		-0.762361	-0.762361	-1.31966		-0.462785	-1.00492	-1.40243	0.609887
12079	12079	Madison County, Florida	Florida	FL	Madison	Madison County, FL		-1.54662	-1.54662	-0.658032		0.0194197	-0.813404	-0.666429	-2.9101
12081	12081	Manatee County, Florida	Florida	FL	Manatee	Manatee County, FL		-1.16681	-1.16681	-0.682878		-0.446379	-1.39222	0.227679	-1.73212
12083	12083	Marion County, Florida	Florida	FL	Marion	Marion County, FL		-1.11126	-1.11126	-0.92141		-1.02386	-1.42312	0.287715	-1.01274
12085	12085	Martin County, Florida	Florida	FL	Martin	Martin County, FL		-0.0985505	-0.0985505	-0.158529		-0.0619241	-1.12071	0.699538	0.0666021
12086	12086	Miami-Dade County, Florida	Florida	FL	Miami-Dade	Miami-Dade County, FL		-1.56228	-1.56228	-1.01664		-0.76934	-1.54616	-0.0200962	-2.09104
12087	12087	Monroe County, Florida	Florida	FL	Monroe	Monroe County, FL		-0.474173	-0.474173	0.10657		-0.670874	-0.472837	1.18857	-1.39077
12089	12089	Nassau County, Florida	Florida	FL	Nassau	Nassau County, FL		0.144229	0.144229	-0.107444		0.122531	-1.06615	0.588644	0.592845
12091	12091	Okaloosa County, Florida	Florida	FL	Okaloosa	Okaloosa County, FL		-0.483622	-0.483622	-0.20154		0.452638	-1.23949	0.261629	-0.979686
12093	12093	Okeechobee County, Florida	Florida	FL	Okeechobee	Okeechobee County, FL		-1.28449	-1.28449	-1.25736		-0.579781	-1.23039	-0.965739	-0.904804
12095	12095	Orange County, Florida	Florida	FL	Orange	Orange County, FL		-1.55223	-1.55223	-0.928608		-0.714455	-1.36252	-0.0583661	-2.25165
12097	12097	Osceola County, Florida	Florida	FL	Osceola	Osceola County, FL		-1.16732	-1.16732	-0.971556		-0.492159	-1.66373	-0.0686591	-1.15011
12099	12099	Palm Beach County, Florida	Florida	FL	Palm Beach	Palm Beach County, FL		-0.893173	-0.893173	-0.611464		-0.496278	-1.29404	0.327302	-1.12325
12101	12101	Pasco County, Florida	Florida	FL	Pasco	Pasco County, FL		-0.523882	-0.523882	-0.57978		0.0384155	-1.60434	0.197812	-0.263913
12103	12103	Pinellas County, Florida	Florida	FL	Pinellas	Pinellas County, FL		-1.19096	-1.19096	-0.793017		-0.936186	-1.30434	0.361251	-1.50025
12105	12105	Polk County, Florida	Florida	FL	Polk	Polk County, FL		-0.975148	-0.975148	-0.982731		-0.743153	-1.44251	-0.069402	-0.56964
12107	12107	Putnam County, Florida	Florida	FL	Putnam	Putnam County, FL		-1.75952	-1.75952	-1.29299		-1.73096	-1.04918	-0.176145	-1.93457
12109	12109	St. Johns County, Florida	Florida	FL	St. Johns	St. Johns County, FL		0.4049	0.4049	0.530914		1.19873	-1.30434	1.13991	-0.130158
12111	12111	St. Lucie County, Florida	Florida	FL	St. Lucie	St. Lucie County, FL		-1.02806	-1.02806	-0.97791		-0.896453	-1.54737	0.172974	-0.693584
12113	12113	Santa Rosa County, Florida	Florida	FL	Santa Rosa	Santa Rosa County, FL		0.146883	0.146883	-0.118106		0.744908	-1.43221	0.345997	0.525709
12115	12115	Sarasota County, Florida	Florida	FL	Sarasota	Sarasota County, FL		-0.313447	-0.313447	-0.292814		-0.227542	-1.12071	0.575111	-0.225181
12117	12117	Seminole County, Florida	Florida	FL	Seminole	Seminole County, FL		-0.521805	-0.521805	-0.446738		-0.102931	-1.47889	0.479065	-0.499406
12119	12119	Sumter County, Florida	Florida	FL	Sumter	Sumter County, FL		-0.582129	-0.582129	-0.870371		-1.27457	-1.53948	0.721237	0.371296
12121	12121	Suwannee County, Florida	Florida	FL	Suwannee	Suwannee County, FL		-1.57571	-1.57571	-1.54486		-2.08168	-1.03341	-0.388148	-0.880531
12123	12123	Taylor County, Florida	Florida	FL	Taylor	Taylor County, FL		-2.01624	-2.01624	-1.40612		-0.798738	-0.958252	-1.32052	-2.57184
12125	12125	Union County, Florida	Florida	FL	Union	Union County, FL		-1.1635	-1.1635	-1.44343		-0.115221	-1.41524	-1.58868	-0.284054
12127	12127	Volusia County, Florida	Florida	FL	Volusia	Volusia County, FL		-1.07606	-1.07606	-0.927656		-0.852442	-1.38313	0.0855337	-0.935273
12129	12129	Wakulla County, Florida	Florida	FL	Wakulla	Wakulla County, FL		-0.462639	-0.462639	-0.537038		-0.271253	-1.26009	0.24634	-0.138937
12131	12131	Walton County, Florida	Florida	FL	Walton	Walton County, FL		-0.334873	-0.334873	-0.147463		0.290541	-0.954626	0.25569	-0.662598
12133	12133	Washington County, Florida	Florida	FL	Washington	Washington County, FL		-0.242634	-0.242634	-0.383853		0.330178	-1.09159	-0.133793	0.0500763
13001	13001	Appling County, Georgia	Georgia	GA	Appling	Appling County, GA		-0.182124	-0.182124	-0.456321		-0.229841	-0.516162	-0.306592	0.435333
13003	13003	Atkinson County, Georgia	Georgia	GA	Atkinson	Atkinson County, GA		-1.12822	-1.12822	-1.04971		-0.436052	-0.86162	-1.00992	-0.923911
13005	13005	Bacon County, Georgia	Georgia	GA	Bacon	Bacon County, GA		-0.714082	-0.714082	-0.752867		-0.0559635	-0.640407	-0.949449	-0.453443
13007	13007	Baker County, Georgia	Georgia	GA	Baker	Baker County, GA		-0.213094	-0.213094	-0.344539		-0.173112	-0.05555	-0.551395	0.107916
13009	13009	Baldwin County, Georgia	Georgia	GA	Baldwin	Baldwin County, GA		-2.23053	-2.23053	-2.00899		-2.69714	-0.996799	-0.813246	-1.64382
13011	13011	Banks County, Georgia	Georgia	GA	Banks	Banks County, GA		-0.360327	-0.360327	-0.717155		-0.111583	-1.15437	-0.35789	0.462704
13013	13013	Barrow County, Georgia	Georgia	GA	Barrow	Barrow County, GA		-0.76746	-0.76746	-0.464531		0.338867	-1.25801	-0.153075	-1.21415
13015	13015	Bartow County, Georgia	Georgia	GA	Bartow	Bartow County, GA		-0.72077	-0.72077	-0.491607		0.217462	-1.19074	-0.161073	-1.01532
13017	13017	Ben Hill County, Georgia	Georgia	GA	Ben Hill	Ben Hill County, GA		-1.44739	-1.44739	-1.44086		-1.73408	-0.819207	-0.683216	-0.802034
13019	13019	Berrien County, Georgia	Georgia	GA	Berrien	Berrien County, GA		-0.718205	-0.718205	-1.08219		-0.018277	-1.11679	-1.21552	0.190545
13021	13021	Bibb County, Georgia	Georgia	GA	Bibb	Bibb County, GA		-1.49337	-1.49337	-1.1734		-2.29736	-0.348928	-0.0679288	-1.37062
13023	13023	Bleckley County, Georgia	Georgia	GA	Bleckley	Bleckley County, GA		-1.16209	-1.16209	-1.3984		-1.50244	-0.867087	-0.760126	-0.148233
13025	13025	Brantley County, Georgia	Georgia	GA	Brantley	Brantley County, GA		-0.825028	-0.825028	-1.31574		-0.139541	-1.22164	-1.48499	0.383174
13027	13027	Brooks County, Georgia	Georgia	GA	Brooks	Brooks County, GA		-1.13349	-1.13349	-0.884695		-0.813684	-0.533138	-0.638465	-1.20795
13029	13029	Bryan County, Georgia	Georgia	GA	Bryan	Bryan County, GA		0.231601	0.231601	0.0026291		0.662451	-1.11316	0.372882	0.523127
13031	13031	Bulloch County, Georgia	Georgia	GA	Bulloch	Bulloch County, GA		-0.717641	-0.717641	-1.14117		-0.468834	-1.07437	-0.971724	0.38369
13033	13033	Burke County, Georgia	Georgia	GA	Burke	Burke County, GA		-1.70654	-1.70654	-1.13904		-1.82468	-0.829508	0.0189377	-2.08381
13035	13035	Butts County, Georgia	Georgia	GA	Butts	Butts County, GA		-0.470545	-0.470545	-0.66082		-0.282421	-0.91255	-0.312127	0.0743486
13037	13037	Calhoun County, Georgia	Georgia	GA	Calhoun	Calhoun County, GA		-4.31528	-4.31528	-1.90093		-2.35154	-0.249486	-1.58532	-7.60342
13039	13039	Camden County, Georgia	Georgia	GA	Camden	Camden County, GA		-0.844378	-0.844378	-0.7215		-0.0537135	-0.998008	-0.561184	-0.858841
13043	13043	Candler County, Georgia	Georgia	GA	Candler	Candler County, GA		-0.878606	-0.878606	-1.30786		-0.837088	-0.779212	-1.25065	0.327916
13045	13045	Carroll County, Georgia	Georgia	GA	Carroll	Carroll County, GA		-0.655088	-0.655088	-0.760089		-0.305338	-1.11437	-0.30855	-0.222082
13047	13047	Catoosa County, Georgia	Georgia	GA	Catoosa	Catoosa County, GA		-0.188744	-0.188744	-0.359708		0.509755	-1.18953	-0.15564	0.121344
13049	13049	Charlton County, Georgia	Georgia	GA	Charlton	Charlton County, GA		-1.3656	-1.3656	-2.02797		-1.62847	-1.1089	-1.70307	0.564958
13051	13051	Chatham County, Georgia	Georgia	GA	Chatham	Chatham County, GA		-1.17556	-1.17556	-1.10773		-1.33715	-0.899831	-0.28847	-0.783442
13053	13053	Chattahoochee County, Georgia	Georgia	GA	Chattahoochee	Chattahoochee County, GA		-0.379596	-0.379596	-1.32041		2.17214	-1.64346	-3.17217	1.22072
13055	13055	Chattooga County, Georgia	Georgia	GA	Chattooga	Chattooga County, GA		-0.498124	-0.498124	-0.845628		-0.241748	-0.571925	-1.03426	0.345475
13057	13057	Cherokee County, Georgia	Georgia	GA	Cherokee	Cherokee County, GA		0.651555	0.651555	0.375227		1.26828	-1.29438	0.753117	0.834018
13059	13059	Clarke County, Georgia	Georgia	GA	Clarke	Clarke County, GA		-1.07727	-1.07727	-1.07281		-0.962621	-0.771961	-0.668738	-0.652786
13061	13061	Clay County, Georgia	Georgia	GA	Clay	Clay County, GA		-1.24411	-1.24411	-1.95295		-3.38123	0.0002135	-0.999933	1.01374
13063	13063	Clayton County, Georgia	Georgia	GA	Clayton	Clayton County, GA		-1.92447	-1.92447	-1.61044		-1.97024	-1.35256	-0.329	-1.70889
13065	13065	Clinch County, Georgia	Georgia	GA	Clinch	Clinch County, GA		-1.61171	-1.61171	-1.4645		-1.52117	-0.649499	-1.07621	-1.24358
13067	13067	Cobb County, Georgia	Georgia	GA	Cobb	Cobb County, GA		-0.0924382	-0.0924382	-0.0830796		0.191098	-1.08105	0.590454	-0.109501
13069	13069	Coffee County, Georgia	Georgia	GA	Coffee	Coffee County, GA		-1.15803	-1.15803	-1.0908		-0.743575	-1.01193	-0.681461	-0.867104
13071	13071	Colquitt County, Georgia	Georgia	GA	Colquitt	Colquitt County, GA		-1.19996	-1.19996	-1.19825		-0.952755	-0.93436	-0.78348	-0.736447
13073	13073	Columbia County, Georgia	Georgia	GA	Columbia	Columbia County, GA		0.511252	0.511252	0.125586		0.96949	-1.26589	0.487658	0.993595
13075	13075	Cook County, Georgia	Georgia	GA	Cook	Cook County, GA		-0.292941	-0.292941	-0.538623		0.376709	-0.954962	-0.613898	0.205522
13077	13077	Coweta County, Georgia	Georgia	GA	Coweta	Coweta County, GA		0.0709	0.0709	-0.0921536		0.516455	-1.21013	0.39961	0.300545
13079	13079	Crawford County, Georgia	Georgia	GA	Crawford	Crawford County, GA		-0.822557	-0.822557	-1.09488		-0.59877	-1.18285	-0.662831	0.0330341
13081	13081	Crisp County, Georgia	Georgia	GA	Crisp	Crisp County, GA		-1.49276	-1.49276	-1.50866		-1.52001	-0.895573	-0.941959	-0.826306
13083	13083	Dade County, Georgia	Georgia	GA	Dade	Dade County, GA		-0.484669	-0.484669	-0.291134		0.834858	-0.894365	-0.576405	-0.882081
13085	13085	Dawson County, Georgia	Georgia	GA	Dawson	Dawson County, GA		0.401037	0.401037	0.06418		0.475151	-0.884064	0.45553	0.887726
13087	13087	Decatur County, Georgia	Georgia	GA	Decatur	Decatur County, GA		-1.67675	-1.67675	-1.16216		-1.79809	-0.485258	-0.366157	-1.97226
13089	13089	DeKalb County, Georgia	Georgia	GA	DeKalb	DeKalb County, GA		-1.3286	-1.3286	-0.723855		-1.20627	-0.878021	0.35304	-1.97691
13091	13091	Dodge County, Georgia	Georgia	GA	Dodge	Dodge County, GA		-1.43222	-1.43222	-1.47088		-1.3894	-0.438587	-1.39941	-0.772081
13093	13093	Dooly County, Georgia	Georgia	GA	Dooly	Dooly County, GA		-1.75157	-1.75157	-2.1321		-2.14454	-0.802231	-1.73375	-0.200393
13095	13095	Dougherty County, Georgia	Georgia	GA	Dougherty	Dougherty County, GA		-2.5531	-2.5531	-1.6506		-2.76381	-0.765285	-0.238692	-3.22048
13097	13097	Douglas County, Georgia	Georgia	GA	Douglas	Douglas County, GA		-0.568991	-0.568991	-0.600161		-0.38086	-1.15983	0.124602	-0.288186
13099	13099	Early County, Georgia	Georgia	GA	Early	Early County, GA		-1.79323	-1.79323	-0.709276		-1.7991	0.143852	-0.0218613	-3.19775
13101	13101	Echols County, Georgia	Georgia	GA	Echols	Echols County, GA		-1.18464	-1.18464	-1.9535		-1.70767	-1.27982	-1.32526	0.929041
13103	13103	Effingham County, Georgia	Georgia	GA	Effingham	Effingham County, GA		0.143893	0.143893	-0.246442		0.479896	-1.20224	0.112249	0.808196
13105	13105	Elbert County, Georgia	Georgia	GA	Elbert	Elbert County, GA		-0.280058	-0.280058	-0.0986879		0.199391	-0.456772	-0.0188941	-0.608889
13107	13107	Emanuel County, Georgia	Georgia	GA	Emanuel	Emanuel County, GA		-1.89688	-1.89688	-1.88138		-2.43651	-0.877388	-0.89623	-1.03598
13109	13109	Evans County, Georgia	Georgia	GA	Evans	Evans County, GA		-0.880011	-0.880011	-1.44716		-1.2336	-0.693753	-1.25726	0.663079
13111	13111	Fannin County, Georgia	Georgia	GA	Fannin	Fannin County, GA		-0.443167	-0.443167	-0.671551		-0.0283584	-0.519211	-0.919952	0.11463
13113	13113	Fayette County, Georgia	Georgia	GA	Fayette	Fayette County, GA		1.19644	1.19644	1.10181		1.31205	-0.443478	1.40971	0.853642
13115	13115	Floyd County, Georgia	Georgia	GA	Floyd	Floyd County, GA		-0.733125	-0.733125	-0.69025		-0.275915	-0.825883	-0.456769	-0.585133
13117	13117	Forsyth County, Georgia	Georgia	GA	Forsyth	Forsyth County, GA		0.964567	0.964567	0.708944		1.98588	-1.41983	0.903834	0.909933
13119	13119	Franklin County, Georgia	Georgia	GA	Franklin	Franklin County, GA		0.0439686	0.0439686	-0.243632		0.34305	-0.485258	-0.414923	0.532939
13121	13121	Fulton County, Georgia	Georgia	GA	Fulton	Fulton County, GA		-1.55002	-1.55002	-0.584871		-0.986593	-0.412575	0.0135382	-2.90339
13123	13123	Gilmer County, Georgia	Georgia	GA	Gilmer	Gilmer County, GA		-0.198928	-0.198928	-0.37263		0.926576	-0.97073	-0.753712	0.041297
13125	13125	Glascock County, Georgia	Georgia	GA	Glascock	Glascock County, GA		0.583659	0.583659	0.190664		0.23203	-0.402217	0.488737	1.16247
13127	13127	Glynn County, Georgia	Georgia	GA	Glynn	Glynn County, GA		-1.30292	-1.30292	-0.869929		-1.2853	-0.650132	-0.0807532	-1.61335
13129	13129	Gordon County, Georgia	Georgia	GA	Gordon	Gordon County, GA		-0.569795	-0.569795	-0.630211		0.174139	-1.11558	-0.472058	-0.327434
13131	13131	Grady County, Georgia	Georgia	GA	Grady	Grady County, GA		-0.863487	-0.863487	-1.1421		-1.54464	-0.887689	-0.184055	0.167306
13133	13133	Greene County, Georgia	Georgia	GA	Greene	Greene County, GA		-0.653666	-0.653666	-0.724778		-1.9977	-0.258003	0.491068	-0.0242897
13135	13135	Gwinnett County, Georgia	Georgia	GA	Gwinnett	Gwinnett County, GA		-0.104983	-0.104983	-0.263654		0.410094	-1.25559	0.188385	0.179184
13137	13137	Habersham County, Georgia	Georgia	GA	Habersham	Habersham County, GA		0.0393863	0.0393863	-0.223971		0.605535	-0.807698	-0.31476	0.446695
13139	13139	Hall County, Georgia	Georgia	GA	Hall	Hall County, GA		-0.0548602	-0.0548602	-0.305446		0.426357	-1.24771	0.0819439	0.394535
13141	13141	Hancock County, Georgia	Georgia	GA	Hancock	Hancock County, GA							-0.544647	-1.33279	0.70491
13143	13143	Haralson County, Georgia	Georgia	GA	Haralson	Haralson County, GA		-1.05477	-1.05477	-0.368157		0.430051	-0.98224	-0.291001	-2.20827
13145	13145	Harris County, Georgia	Georgia	GA	Harris	Harris County, GA		0.597536	0.597536	0.311737		1.25758	-1.038	0.399746	0.80613
13147	13147	Hart County, Georgia	Georgia	GA	Hart	Hart County, GA		-1.06223	-1.06223	-1.06886		-1.1933	-0.799814	-0.4294	-0.579453
13149	13149	Heard County, Georgia	Georgia	GA	Heard	Heard County, GA		-0.0152745	-0.0152745	-0.216484		0.517223	-0.600411	-0.410131	0.292282
13151	13151	Henry County, Georgia	Georgia	GA	Henry	Henry County, GA		-0.0541833	-0.0541833	-0.24957		0.0958568	-1.2271	0.471358	0.342376
13153	13153	Houston County, Georgia	Georgia	GA	Houston	Houston County, GA		-0.688054	-0.688054	-0.700966		-0.351504	-1.17013	-0.096547	-0.418326
13155	13155	Irwin County, Georgia	Georgia	GA	Irwin	Irwin County, GA		-1.14188	-1.14188	-1.22493		-1.4817	-0.914967	-0.383233	-0.436401
13157	13157	Jackson County, Georgia	Georgia	GA	Jackson	Jackson County, GA		0.221536	0.221536	-0.0139531		0.853849	-1.0471	0.108098	0.49369
13159	13159	Jasper County, Georgia	Georgia	GA	Jasper	Jasper County, GA		-0.394517	-0.394517	-0.351188		-0.35575	-0.846485	0.320675	-0.317106
13161	13161	Jeff Davis County, Georgia	Georgia	GA	Jeff Davis	Jeff Davis County, GA		-1.28616	-1.28616	-1.13346		-0.610592	-0.821624	-1.06048	-1.15992
13163	13163	Jefferson County, Georgia	Georgia	GA	Jefferson	Jefferson County, GA		-1.24656	-1.24656	-0.931287		-2.36699	-0.0852447	0.244169	-1.1718
13165	13165	Jenkins County, Georgia	Georgia	GA	Jenkins	Jenkins County, GA		-1.36654		-1.36654		-1.72325	-0.503443	-0.830692
13167	13167	Johnson County, Georgia	Georgia	GA	Johnson	Johnson County, GA		-1.07124	-1.07124	-1.21486		-1.39063	-0.25737	-1.04482	-0.299547
13169	13169	Jones County, Georgia	Georgia	GA	Jones	Jones County, GA		-0.109465	-0.109465	-0.587517		0.132428	-1.23982	-0.234776	0.850544
13171	13171	Lamar County, Georgia	Georgia	GA	Lamar	Lamar County, GA		-0.649219	-0.649219	-0.528357		-0.201605	-0.778003	-0.238624	-0.689452
13173	13173	Lanier County, Georgia	Georgia	GA	Lanier	Lanier County, GA		-1.67452	-1.67452	-1.89071		-1.32923	-0.990124	-1.80036	-0.599077
13175	13175	Laurens County, Georgia	Georgia	GA	Laurens	Laurens County, GA		-0.833057	-0.833057	-0.930314		-1.33389	-0.675568	-0.136572	-0.208655
13177	13177	Lee County, Georgia	Georgia	GA	Lee	Lee County, GA		0.183509	0.183509	0.3407		0.989498	-1.35377	0.986177	-0.320721
13179	13179	Liberty County, Georgia	Georgia	GA	Liberty	Liberty County, GA		-1.22441	-1.22441	-1.3355		-0.358832	-1.23861	-1.31383	-0.625415
13181	13181	Lincoln County, Georgia	Georgia	GA	Lincoln	Lincoln County, GA							-0.736166	0.650154	-0.681189
13183	13183	Long County, Georgia	Georgia	GA	Long	Long County, GA		-1.27929	-1.27929	-1.95734		-0.179744	-1.51801	-2.47906	0.425521
13185	13185	Lowndes County, Georgia	Georgia	GA	Lowndes	Lowndes County, GA		-0.911041	-0.911041	-1.14222		-0.851927	-0.988915	-0.710046	-0.0769655
13187	13187	Lumpkin County, Georgia	Georgia	GA	Lumpkin	Lumpkin County, GA		-0.0922078	-0.0922078	-0.461595		0.273333	-0.965896	-0.355494	0.617633
13189	13189	McDuffie County, Georgia	Georgia	GA	McDuffie	McDuffie County, GA		-0.701428	-0.701428	-1.11652		-2.00737	-0.827091	0.225406	0.634676
13191	13191	McIntosh County, Georgia	Georgia	GA	McIntosh	McIntosh County, GA		-0.744595	-0.744595	-1.194		-0.603434	-0.785887	-1.22226	0.42862
13193	13193	Macon County, Georgia	Georgia	GA	Macon	Macon County, GA		-2.21481	-2.21481	-2.28891		-2.7736	-0.869504	-1.42877	-1.04166
13195	13195	Madison County, Georgia	Georgia	GA	Madison	Madison County, GA		-0.0121325	-0.0121325	-0.266413		0.354394	-1.12588	0.114003	0.442563
13197	13197	Marion County, Georgia	Georgia	GA	Marion	Marion County, GA		-0.94874	-0.94874	-1.56556		-1.362	-0.772536	-1.31072	0.733314
13199	13199	Meriwether County, Georgia	Georgia	GA	Meriwether	Meriwether County, GA		-0.889749	-0.889749	-0.945991		-1.55744	-0.705263	0.0582868	-0.292834
13201	13201	Miller County, Georgia	Georgia	GA	Miller	Miller County, GA							-0.37799	0.164626	-0.0227404
13205	13205	Mitchell County, Georgia	Georgia	GA	Mitchell	Mitchell County, GA		-0.839219	-0.839219	-1.03521		-1.18634	-0.761027	-0.402841	-0.0418483
13207	13207	Monroe County, Georgia	Georgia	GA	Monroe	Monroe County, GA		-0.115221	-0.115221	-0.310109		-0.0713246	-0.943453	0.238702	0.315522
13209	13209	Montgomery County, Georgia	Georgia	GA	Montgomery	Montgomery County, GA		-0.417494		-0.417494		0.354844	-0.928893	-0.372636
13211	13211	Morgan County, Georgia	Georgia	GA	Morgan	Morgan County, GA		0.55492	0.55492	0.490797		0.703802	-0.430128	0.701652	0.414676
13213	13213	Murray County, Georgia	Georgia	GA	Murray	Murray County, GA		-0.441024	-0.441024	-0.721266		0.586978	-1.41316	-0.753243	0.139935
13215	13215	Muscogee County, Georgia	Georgia	GA	Muscogee	Muscogee County, GA		-1.52605	-1.52605	-1.27316		-1.40101	-0.842859	-0.618893	-1.40161
13217	13217	Newton County, Georgia	Georgia	GA	Newton	Newton County, GA		-1.07472	-1.07472	-1.00339		-1.33477	-1.24771	0.238736	-0.704429
13219	13219	Oconee County, Georgia	Georgia	GA	Oconee	Oconee County, GA		1.17292	1.17292	1.13634		1.45233	-0.67741	1.56822	0.70491
13221	13221	Oglethorpe County, Georgia	Georgia	GA	Oglethorpe	Oglethorpe County, GA		-0.603133	-0.603133	-0.476183		-0.244716	-1.04951	0.153658	-0.651236
13223	13223	Paulding County, Georgia	Georgia	GA	Paulding	Paulding County, GA		-0.0094059	-0.0094059	-0.306726		0.527944	-1.49741	0.216799	0.510732
13225	13225	Peach County, Georgia	Georgia	GA	Peach	Peach County, GA		-1.35854	-1.35854	-0.973624		-1.31791	-0.757401	-0.163873	-1.55189
13227	13227	Pickens County, Georgia	Georgia	GA	Pickens	Pickens County, GA		0.177942	0.177942	0.0573216		0.6868	-0.83135	0.204583	0.257165
13229	13229	Pierce County, Georgia	Georgia	GA	Pierce	Pierce County, GA		-0.6193	-0.6193	-0.833708		-0.91113	-0.789513	-0.213922	0.113597
13231	13231	Pike County, Georgia	Georgia	GA	Pike	Pike County, GA		0.686186	0.686186	0.418695		1.17101	-0.779212	0.45742	0.84383
13233	13233	Polk County, Georgia	Georgia	GA	Polk	Polk County, GA		-1.12644	-1.12644	-0.801656		-0.310086	-0.971939	-0.518696	-1.42485
13235	13235	Pulaski County, Georgia	Georgia	GA	Pulaski	Pulaski County, GA		-2.87251	-2.87251	-2.51509		-2.84086	-0.679827	-2.00055	-2.3787
13237	13237	Putnam County, Georgia	Georgia	GA	Putnam	Putnam County, GA		-1.05129	-1.05129	-0.632241		-0.53942	-0.739216	-0.183176	-1.52142
13239	13239	Quitman County, Georgia	Georgia	GA	Quitman	Quitman County, GA		-1.21879	-1.21879	-1.33615		-2.19505	0.108691	-0.907227	-0.335697
13241	13241	Rabun County, Georgia	Georgia	GA	Rabun	Rabun County, GA		0.321929	0.321929	0.149117		0.487419	-0.0186044	-0.173861	0.477681
13243	13243	Randolph County, Georgia	Georgia	GA	Randolph	Randolph County, GA		-2.16407	-2.16407	-2.46707		-3.89937	-0.276763	-1.32675	-0.379077
13245	13245	Richmond County, Georgia	Georgia	GA	Richmond	Richmond County, GA		-1.66451	-1.66451	-1.6259		-2.3485	-0.958012	-0.383199	-0.919264
13247	13247	Rockdale County, Georgia	Georgia	GA	Rockdale	Rockdale County, GA		-0.736316	-0.736316	-0.696319		-0.980014	-0.977406	0.297727	-0.457058
13249	13249	Schley County, Georgia	Georgia	GA	Schley	Schley County, GA		-0.800118	-0.800118	-1.17852		-0.810271	-0.711938	-1.07384	0.280404
13251	13251	Screven County, Georgia	Georgia	GA	Screven	Screven County, GA		-1.04197	-1.04197	-0.905831		-1.53171	-0.231301	-0.316244	-0.8041
13253	13253	Seminole County, Georgia	Georgia	GA	Seminole	Seminole County, GA		-1.00394	-1.00394	-1.23083		-1.42586	-0.401009	-0.914553	-0.0748998
13255	13255	Spalding County, Georgia	Georgia	GA	Spalding	Spalding County, GA		-1.29822	-1.29822	-0.941388		-1.1339	-0.931943	-0.103297	-1.47752
13257	13257	Stephens County, Georgia	Georgia	GA	Stephens	Stephens County, GA		-0.43985	-0.43985	-0.408302		0.223609	-0.585276	-0.55079	-0.434852
13259	13259	Stewart County, Georgia	Georgia	GA	Stewart	Stewart County, GA							-0.225258	-0.378202	1.0189
13261	13261	Sumter County, Georgia	Georgia	GA	Sumter	Sumter County, GA		-2.38981	-2.38981	-1.74665		-2.67745	-0.622855	-0.640592	-2.60696
13263	13263	Talbot County, Georgia	Georgia	GA	Talbot	Talbot County, GA		-0.481753	-0.481753	-0.956644		-1.50618	-0.43617	-0.254888	0.820074
13265	13265	Taliaferro County, Georgia	Georgia	GA	Taliaferro	Taliaferro County, GA		-0.375105	-0.375105	-0.361564		-1.87568	0.981458	-0.0137972	-0.0392661
13267	13267	Tattnall County, Georgia	Georgia	GA	Tattnall	Tattnall County, GA		-0.961813	-0.961813	-1.71732		-0.522618	-1.06102	-2.10396	0.861389
13269	13269	Taylor County, Georgia	Georgia	GA	Taylor	Taylor County, GA		-0.603494	-0.603494	-0.788426		-0.326873	-0.573134	-0.84122	-0.0387497
13271	13271	Telfair County, Georgia	Georgia	GA	Telfair	Telfair County, GA		-1.89444	-1.89444	-2.41585		-2.01789	-0.711306	-2.50508	-0.0552755
13273	13273	Terrell County, Georgia	Georgia	GA	Terrell	Terrell County, GA		-0.989664	-0.989664	-0.72816		-1.92744	-0.284647	0.445845	-0.941986
13275	13275	Thomas County, Georgia	Georgia	GA	Thomas	Thomas County, GA		-0.617692	-0.617692	-0.553566		-1.03978	-0.364063	0.0801553	-0.42349
13277	13277	Tift County, Georgia	Georgia	GA	Tift	Tift County, GA		-1.4733	-1.4733	-1.10513		-1.19457	-0.778003	-0.521734	-1.62574
13279	13279	Toombs County, Georgia	Georgia	GA	Toombs	Toombs County, GA		-1.02367	-1.02367	-0.889287		-0.952261	-0.581018	-0.480359	-0.875367
13281	13281	Towns County, Georgia	Georgia	GA	Towns	Towns County, GA		0.488512	0.488512	0.519091		0.429739	-0.267095	0.854664	0.220498
13283	13283	Treutlen County, Georgia	Georgia	GA	Treutlen	Treutlen County, GA		-0.432903	-0.432903	-0.860732		-0.300282	-0.811323	-0.79394	0.569605
13285	13285	Troup County, Georgia	Georgia	GA	Troup	Troup County, GA		-0.882526	-0.882526	-1.02228		-1.37335	-0.66285	-0.299404	-0.155979
13287	13287	Turner County, Georgia	Georgia	GA	Turner	Turner County, GA		-2.26166	-2.26166	-0.95816		-1.94348	-0.544647	0.231412	-3.93625
13289	13289	Twiggs County, Georgia	Georgia	GA	Twiggs	Twiggs County, GA		-1.40423	-1.40423	-1.89711		-2.95859	-0.944661	-0.400745	0.425005
13291	13291	Union County, Georgia	Georgia	GA	Union	Union County, GA		0.201448	0.201448	0.0798233		0.145413	-0.365272	0.307582	0.355287
13293	13293	Upson County, Georgia	Georgia	GA	Upson	Upson County, GA		-0.587706	-0.587706	-0.662548		-0.72271	-0.867087	0.0357769	-0.166824
13295	13295	Walker County, Georgia	Georgia	GA	Walker	Walker County, GA		-1.01629	-1.01629	-0.714187		0.0670521	-0.971939	-0.677952	-1.36184
13297	13297	Walton County, Georgia	Georgia	GA	Walton	Walton County, GA		-0.344172	-0.344172	-0.311485		-0.135179	-1.05498	0.394784	-0.289735
13299	13299	Ware County, Georgia	Georgia	GA	Ware	Ware County, GA		-1.27614	-1.27614	-1.20649		-1.4591	-0.541022	-0.707616	-0.852644
13301	13301	Warren County, Georgia	Georgia	GA	Warren	Warren County, GA		-1.27075	-1.27075	-0.837935		-2.04795	-0.0361565	0.103846	-1.47701
13303	13303	Washington County, Georgia	Georgia	GA	Washington	Washington County, GA		-1.00181	-1.00181	-1.10462		-2.12432	-0.351921	-0.0801796	-0.19936
13305	13305	Wayne County, Georgia	Georgia	GA	Wayne	Wayne County, GA		-1.13635	-1.13635	-0.715502		-0.126737	-0.89799	-0.575224	-1.65466
13307	13307	Webster County, Georgia	Georgia	GA	Webster	Webster County, GA		-0.551821	-0.551821	-1.10788		-0.480086	-1.09739	-0.873178	0.77153
13309	13309	Wheeler County, Georgia	Georgia	GA	Wheeler	Wheeler County, GA		-1.47576	-1.47576	-2.27269		-0.874381	-1.05193	-2.92422	0.616084
13311	13311	White County, Georgia	Georgia	GA	White	White County, GA		-0.0906028	-0.0906028	-0.367986		0.390542	-0.959221	-0.276422	0.417775
13313	13313	Whitfield County, Georgia	Georgia	GA	Whitfield	Whitfield County, GA		-0.40615	-0.40615	-0.601536		0.519111	-1.13376	-0.705186	0.0025648
13315	13315	Wilcox County, Georgia	Georgia	GA	Wilcox	Wilcox County, GA		-1.213	-1.213	-1.52524		-0.959416	-0.536763	-1.80367	-0.13997
13317	13317	Wilkes County, Georgia	Georgia	GA	Wilkes	Wilkes County, GA		-0.8191	-0.8191	-0.534622		-1.55744	-0.205865	0.436024	-0.924428
13319	13319	Wilkinson County, Georgia	Georgia	GA	Wilkinson	Wilkinson County, GA		-0.481381	-0.481381	-0.826382		-1.67851	-0.55374	0.270391	0.598009
13321	13321	Worth County, Georgia	Georgia	GA	Worth	Worth County, GA		-0.610965	-0.610965	-0.535387		-0.12194	-1.02344	-0.0997538	-0.577903
15001	15001	Hawaii County, Hawaii	Hawaii	HI	Hawaii	Hawaii County, HI		-0.547818	-0.547818	-0.696596		-0.633253	-0.507714	-0.441388	-0.0175761
15003	15003	Honolulu County, Hawaii	Hawaii	HI	Honolulu	Honolulu County, HI		-0.0045152	-0.0045152	-0.0777368		0.660859	-0.823478	-0.0532586	0.0309684
15005	15005	Kalawao County, Hawaii	Hawaii	HI	Kalawao	Kalawao County, HI
15007	15007	Kauai County, Hawaii	Hawaii	HI	Kauai	Kauai County, HI		-0.138905	-0.138905	-0.0647732		0.328732	-0.440441	-0.0804901	-0.314524
15009	15009	Maui County, Hawaii	Hawaii	HI	Maui	Maui County, HI		-0.566004	-0.566004	-0.663923		-0.182241	-0.63196	-0.664155	-0.204524
16001	16001	Ada County, Idaho	Idaho	ID	Ada	Ada County, ID		0.444646	0.444646	0.484122		0.722232	-0.327058	0.577514	0.12186
16003	16003	Adams County, Idaho	Idaho	ID	Adams	Adams County, ID		0.753149	0.753149	0.501862		0.351246	0.646879	0.054834	0.95951
16005	16005	Bannock County, Idaho	Idaho	ID	Bannock	Bannock County, ID		0.306052	0.306052	0.361168		0.657398	-0.188253	0.259308	-0.0062146
16007	16007	Bear Lake County, Idaho	Idaho	ID	Bear Lake	Bear Lake County, ID		0.835272	0.835272	0.772042		1.39632	0.082681	0.185302	0.490075
16009	16009	Benewah County, Idaho	Idaho	ID	Benewah	Benewah County, ID		0.205242	0.205242	0.341684		0.552935	0.313562	-0.145392	-0.239125
16011	16011	Bingham County, Idaho	Idaho	ID	Bingham	Bingham County, ID		0.640755	0.640755	0.485825		0.989596	-0.325217	0.340673	0.605755
16013	16013	Blaine County, Idaho	Idaho	ID	Blaine	Blaine County, ID		0.565529	0.565529	0.628919		0.183329	0.708685	0.405809	0.226695
16015	16015	Boise County, Idaho	Idaho	ID	Boise	Boise County, ID		0.404632	0.404632	0.274989		0.757817	-0.0409887	-0.139552	0.409512
16017	16017	Bonner County, Idaho	Idaho	ID	Bonner	Bonner County, ID		0.222354	0.222354	-0.0299094		0.0293889	0.0480951	-0.18896	0.635192
16019	16019	Bonneville County, Idaho	Idaho	ID	Bonneville	Bonneville County, ID		0.626111	0.626111	0.599008		1.13816	-0.342193	0.453053	0.31862
16021	16021	Boundary County, Idaho	Idaho	ID	Boundary	Boundary County, ID		0.883566	0.883566	0.731454		1.59954	0.141437	-0.132028	0.664629
16023	16023	Butte County, Idaho	Idaho	ID	Butte	Butte County, ID		1.03377	1.03377	1.22306		1.28015	1.32692	0.0666445	0.125475
16025	16025	Camas County, Idaho	Idaho	ID	Camas	Camas County, ID		0.479123	0.479123	0.204561		-1.47986	0.786892	0.958395	1.10773
16027	16027	Canyon County, Idaho	Idaho	ID	Canyon	Canyon County, ID		-0.0436764	-0.0436764	-0.125641		0.427272	-0.677351	-0.0754015	0.0542078
16029	16029	Caribou County, Idaho	Idaho	ID	Caribou	Caribou County, ID		1.38968	1.38968	1.4205		2.28055	0.426298	0.396865	0.560826
16031	16031	Cassia County, Idaho	Idaho	ID	Cassia	Cassia County, ID		0.559725	0.559725	0.518975		1.13588	-0.170068	0.13559	0.290733
16033	16033	Clark County, Idaho	Idaho	ID	Clark	Clark County, ID							-0.207647	-0.220073	1.07158
16035	16035	Clearwater County, Idaho	Idaho	ID	Clearwater	Clearwater County, ID		0.287728	0.287728	0.207776		0.439485	0.748105	-0.712588	0.254583
16037	16037	Custer County, Idaho	Idaho	ID	Custer	Custer County, ID		1.30092	1.30092	1.16081		0.413029	1.80082	0.281382	1.10773
16039	16039	Elmore County, Idaho	Idaho	ID	Elmore	Elmore County, ID		0.0427125	0.0427125	-0.0959513		0.923779	-0.447045	-0.668718	0.138902
16041	16041	Franklin County, Idaho	Idaho	ID	Franklin	Franklin County, ID							0.066913	0.881884	0.97397
16043	16043	Fremont County, Idaho	Idaho	ID	Fremont	Fremont County, ID		1.05327	1.05327	0.819668		2.43653	-0.142791	-0.440512	0.818008
16045	16045	Gem County, Idaho	Idaho	ID	Gem	Gem County, ID		0.147963	0.147963	-0.0698302		-0.327644	-0.544013	0.589663	0.590263
16047	16047	Gooding County, Idaho	Idaho	ID	Gooding	Gooding County, ID		0.598194	0.598194	0.516731		1.17518	-0.101586	0.0334011	0.39092
16049	16049	Idaho County, Idaho	Idaho	ID	Idaho	Idaho County, ID		1.03032	1.03032	0.949186		1.60375	0.419623	0.051492	0.626413
16051	16051	Jefferson County, Idaho	Idaho	ID	Jefferson	Jefferson County, ID		1.26612	1.26612	1.09387		1.81644	-0.459763	0.958356	0.972938
16053	16053	Jerome County, Idaho	Idaho	ID	Jerome	Jerome County, ID		0.378211	0.378211	0.385165		1.49442	-0.505226	-0.149478	0.0092783
16055	16055	Kootenai County, Idaho	Idaho	ID	Kootenai	Kootenai County, ID		-0.0187663	-0.0187663	0.0737359		0.46582	-0.462813	0.0983993	-0.283021
16057	16057	Latah County, Idaho	Idaho	ID	Latah	Latah County, ID		1.0735	1.0735	1.00128		1.40501	0.414156	0.339458	0.675474
16059	16059	Lemhi County, Idaho	Idaho	ID	Lemhi	Lemhi County, ID		0.855864	0.855864	0.956534		0.814956	1.01841	0.223335	0.254583
16061	16061	Lewis County, Idaho	Idaho	ID	Lewis	Lewis County, ID		1.05086	1.05086	1.02021		0.412657	2.11601	-0.29125	0.695098
16063	16063	Lincoln County, Idaho	Idaho	ID	Lincoln	Lincoln County, ID		0.368256	0.368256	0.465666		1.14788	-0.181578	0.0273266	-0.126543
16065	16065	Madison County, Idaho	Idaho	ID	Madison	Madison County, ID		1.40958	1.40958	1.24785		2.31618	0.117843	0.296835	0.957445
16067	16067	Minidoka County, Idaho	Idaho	ID	Minidoka	Minidoka County, ID		0.465005	0.465005	0.28143		0.784672	-0.276128	0.0643477	0.563408
16069	16069	Nez Perce County, Idaho	Idaho	ID	Nez Perce	Nez Perce County, ID		-0.0319099	-0.0319099	-0.247269		-0.493675	-0.136748	0.0060657	0.466319
16071	16071	Oneida County, Idaho	Idaho	ID	Oneida	Oneida County, ID		1.30747	1.30747	1.25996		1.33029	0.214177	1.11326	0.821623
16073	16073	Owyhee County, Idaho	Idaho	ID	Owyhee	Owyhee County, ID		-0.150468	-0.150468	-0.434267		-0.0174194	-0.131281	-0.803065	0.430169
16075	16075	Payette County, Idaho	Idaho	ID	Payette	Payette County, ID		0.375509	0.375509	0.350764		0.86546	-0.303406	0.157727	0.170921
16077	16077	Power County, Idaho	Idaho	ID	Power	Power County, ID		0.61618	0.61618	0.404665		0.482544	-0.182786	0.498545	0.780825
16079	16079	Shoshone County, Idaho	Idaho	ID	Shoshone	Shoshone County, ID		0.0899772	0.0899772	0.351398		0.386861	0.663855	-0.297494	-0.553631
16081	16081	Teton County, Idaho	Idaho	ID	Teton	Teton County, ID		0.948558	0.948558	0.863466		0.852333	0.0674887	0.870006	0.711624
16083	16083	Twin Falls County, Idaho	Idaho	ID	Twin Falls	Twin Falls County, ID		0.170066	0.170066	0.178092		0.618209	-0.254318	-0.016512	-0.0072475
16085	16085	Valley County, Idaho	Idaho	ID	Valley	Valley County, ID		0.0709146	0.0709146	0.225827		0.696025	0.790517	-0.943689	-0.415227
16087	16087	Washington County, Idaho	Idaho	ID	Washington	Washington County, ID		0.427629	0.427629	0.141355		-0.400618	0.127511	0.469454	0.927492
17001	17001	Adams County, Illinois	Illinois	IL	Adams	Adams County, IL		-0.290656	-0.290656	-0.185414		-0.273231	-0.136462	-0.0655352	-0.39612
17003	17003	Alexander County, Illinois	Illinois	IL	Alexander	Alexander County, IL		-4.13947	-4.13947	-1.83741		-3.50903	0.133263	-0.773187	-7.06427
17005	17005	Bond County, Illinois	Illinois	IL	Bond	Bond County, IL		-0.0084169	-0.0084169	-0.569316		-0.0968283	-0.151597	-0.987419	1.09585
17007	17007	Boone County, Illinois	Illinois	IL	Boone	Boone County, IL		-0.0533816	-0.0533816	-0.378852		0.196355	-1.07161	-0.0224736	0.576835
17009	17009	Brown County, Illinois	Illinois	IL	Brown	Brown County, IL		-0.0237705	-0.0237705	-0.384239		1.26846	-0.388579	-1.61418	0.464253
17011	17011	Bureau County, Illinois	Illinois	IL	Bureau	Bureau County, IL		0.274141	0.274141	0.0532149		0.0406387	-0.0134255	0.0257188	0.612469
17013	17013	Calhoun County, Illinois	Illinois	IL	Calhoun	Calhoun County, IL		0.469408	0.469408	0.760837		1.9419	0.252042	-0.479042	-0.580485
17015	17015	Carroll County, Illinois	Illinois	IL	Carroll	Carroll County, IL		0.652945	0.652945	0.392629		0.386574	0.281736	0.135432	0.906834
17017	17017	Cass County, Illinois	Illinois	IL	Cass	Cass County, IL		-0.170144	-0.170144	-0.168844		-0.123338	0.233857	-0.504018	-0.137904
17019	17019	Champaign County, Illinois	Illinois	IL	Champaign	Champaign County, IL		-1.0181	-1.0181	-0.652812		-0.229595	-0.559495	-0.665568	-1.44912
17021	17021	Christian County, Illinois	Illinois	IL	Christian	Christian County, IL		-0.26896	-0.26896	-0.563196		-0.559103	-0.246148	-0.476075	0.45754
17023	17023	Clark County, Illinois	Illinois	IL	Clark	Clark County, IL		0.0179818	0.0179818	0.0890867		-0.175521	0.174467	0.119706	-0.122928
17025	17025	Clay County, Illinois	Illinois	IL	Clay	Clay County, IL		0.273069	0.273069	-0.151427		-0.310446	0.199328	-0.270181	1.06538
17027	17027	Clinton County, Illinois	Illinois	IL	Clinton	Clinton County, IL		0.270168	0.270168	0.0580134		0.928511	-0.629185	-0.194418	0.459089
17029	17029	Coles County, Illinois	Illinois	IL	Coles	Coles County, IL		-0.435985	-0.435985	-0.638798		-0.177095	-0.358884	-0.867278	0.0903579
17031	17031	Cook County, Illinois	Illinois	IL	Cook	Cook County, IL		-1.23866	-1.23866	-0.773141		-0.478415	-0.789801	-0.477053	-1.76259
17033	17033	Crawford County, Illinois	Illinois	IL	Crawford	Crawford County, IL		0.05388	0.05388	0.240448		0.596152	0.25325	-0.334099	-0.457058
17035	17035	Cumberland County, Illinois	Illinois	IL	Cumberland	Cumberland County, IL		-0.0093938	-0.0093938	-0.136569		-0.326868	-0.0855328	0.0348307	0.279888
17037	17037	DeKalb County, Illinois	Illinois	IL	DeKalb	DeKalb County, IL		-0.230991	-0.230991	-0.248044		-0.138723	-0.637069	0.14478	-0.118796
17039	17039	De Witt County, Illinois	Illinois	IL	De Witt	De Witt County, IL		0.117261	0.117261	-0.0589421		0.394417	-0.128578	-0.41219	0.349606
17041	17041	Douglas County, Illinois	Illinois	IL	Douglas	Douglas County, IL		0.219515	0.219515	0.253173		0.565661	0.327199	-0.348644	-0.0289375
17043	17043	DuPage County, Illinois	Illinois	IL	DuPage	DuPage County, IL		0.675118	0.675118	0.399223		1.33986	-0.692833	0.188348	0.820591
17045	17045	Edgar County, Illinois	Illinois	IL	Edgar	Edgar County, IL		-0.136259	-0.136259	-0.055289		-0.0911987	0.448394	-0.498483	-0.280956
17047	17047	Edwards County, Illinois	Illinois	IL	Edwards	Edwards County, IL		0.324751	0.324751	0.530706		0.109787	0.382963	0.5699	-0.21227
17049	17049	Effingham County, Illinois	Illinois	IL	Effingham	Effingham County, IL		0.451809	0.451809	0.318413		0.37031	-0.0897912	0.338896	0.520028
17051	17051	Fayette County, Illinois	Illinois	IL	Fayette	Fayette County, IL		-0.349877	-0.349877	-0.682957		-0.615859	-0.181292	-0.727461	0.480779
17053	17053	Ford County, Illinois	Illinois	IL	Ford	Ford County, IL		0.0356775	0.0356775	-0.0053561		0.0055045	0.0320371	-0.103198	0.0841607
17055	17055	Franklin County, Illinois	Illinois	IL	Franklin	Franklin County, IL		-0.421643	-0.421643	-0.374146		-0.461801	-0.232797	-0.191853	-0.346026
17057	17057	Fulton County, Illinois	Illinois	IL	Fulton	Fulton County, IL		-0.238206	-0.238206	-0.45965		-0.49024	-0.0922083	-0.468246	0.321202
17059	17059	Gallatin County, Illinois	Illinois	IL	Gallatin	Gallatin County, IL		-0.190648	-0.190648	-0.336736		-0.857174	0.265393	-0.218276	0.26078
17061	17061	Greene County, Illinois	Illinois	IL	Greene	Greene County, IL		-0.230682	-0.230682	-0.445094		-0.0252583	-0.154014	-0.797251	0.235475
17063	17063	Grundy County, Illinois	Illinois	IL	Grundy	Grundy County, IL		0.547706	0.547706	0.224385		1.07179	-0.510407	-0.0935121	0.85829
17065	17065	Hamilton County, Illinois	Illinois	IL	Hamilton	Hamilton County, IL		1.10901	1.10901	0.820813		1.69449	0.345384	-0.22192	1.07932
17067	17067	Hancock County, Illinois	Illinois	IL	Hancock	Hancock County, IL		0.734957	0.734957	0.400479		0.371941	0.462954	-0.0011448	1.11134
17069	17069	Hardin County, Illinois	Illinois	IL	Hardin	Hardin County, IL		-0.211715	-0.211715	-0.262132		0.558793	-0.596441	-0.543399	-0.159078
17071	17071	Henderson County, Illinois	Illinois	IL	Henderson	Henderson County, IL		-1.53445	-1.53445	-1.1437		-1.97063	-0.11281	-0.515018	-1.60353
17073	17073	Henry County, Illinois	Illinois	IL	Henry	Henry County, IL		0.642472	0.642472	0.468458		1.07919	-0.351	0.24906	0.630028
17075	17075	Iroquois County, Illinois	Illinois	IL	Iroquois	Iroquois County, IL		0.290343	0.290343	0.0269966		0.303766	0.0902178	-0.356946	0.659981
17077	17077	Jackson County, Illinois	Illinois	IL	Jackson	Jackson County, IL		-1.14426	-1.14426	-0.821999		-0.394294	-0.361301	-1.04263	-1.43724
17079	17079	Jasper County, Illinois	Illinois	IL	Jasper	Jasper County, IL		0.379035	0.379035	0.164656		1.60899	-0.0285607	-1.13422	0.411061
17081	17081	Jefferson County, Illinois	Illinois	IL	Jefferson	Jefferson County, IL		-1.03041	-1.03041	-0.413004		-0.503148	0.0411296	-0.483972	-1.92527
17083	17083	Jersey County, Illinois	Illinois	IL	Jersey	Jersey County, IL		-0.12052	-0.12052	-0.457335		-0.0708211	-0.766149	-0.222191	0.585098
17085	17085	Jo Daviess County, Illinois	Illinois	IL	Jo Daviess	Jo Daviess County, IL		0.445753	0.445753	0.267732		0.198238	0.132631	0.186526	0.625896
17087	17087	Johnson County, Illinois	Illinois	IL	Johnson	Johnson County, IL		-0.0895976	-0.0895976	-0.162179		0.569338	-0.309163	-0.612617	-0.0341018
17089	17089	Kane County, Illinois	Illinois	IL	Kane	Kane County, IL		0.0463003	0.0463003	-0.217493		0.722664	-1.1001	-0.139038	0.441531
17091	17091	Kankakee County, Illinois	Illinois	IL	Kankakee	Kankakee County, IL		-0.741912	-0.741912	-0.781357		-0.488263	-0.81282	-0.463892	-0.394054
17093	17093	Kendall County, Illinois	Illinois	IL	Kendall	Kendall County, IL		0.300942	0.300942	-0.0536701		1.21872	-1.26434	-0.0995868	0.731765
17095	17095	Knox County, Illinois	Illinois	IL	Knox	Knox County, IL		-0.692728	-0.692728	-0.681798		-0.947084	-0.234639	-0.380772	-0.395087
17097	17097	Lake County, Illinois	Illinois	IL	Lake	Lake County, IL		0.282874	0.282874	0.0769675		0.885302	-0.886768	0.117883	0.471484
17099	17099	LaSalle County, Illinois	Illinois	IL	LaSalle	LaSalle County, IL		0.0096322	0.0096322	-0.340548		0.0739703	-0.464944	-0.389816	0.675474
17101	17101	Lawrence County, Illinois	Illinois	IL	Lawrence	Lawrence County, IL		-0.0053865	-0.0053865	-0.409617		0.488444	-0.19401	-1.14725	0.691483
17103	17103	Lee County, Illinois	Illinois	IL	Lee	Lee County, IL		0.168403	0.168403	-0.202301		0.140429	-0.321305	-0.300082	0.819558
17105	17105	Livingston County, Illinois	Illinois	IL	Livingston	Livingston County, IL		-0.372002	-0.372002	-0.565581		-0.592033	-0.147972	-0.541209	0.184865
17107	17107	Logan County, Illinois	Illinois	IL	Logan	Logan County, IL		-0.581633	-0.581633	-0.698446		-0.716651	-0.186759	-0.663915	-0.101238
17109	17109	McDonough County, Illinois	Illinois	IL	McDonough	McDonough County, IL		-0.345063	-0.345063	-0.554547		0.0657877	-0.12737	-1.12474	0.12341
17111	17111	McHenry County, Illinois	Illinois	IL	McHenry	McHenry County, IL		0.5486	0.5486	0.246888		1.33939	-1.05101	0.207145	0.787023
17113	17113	McLean County, Illinois	Illinois	IL	McLean	McLean County, IL		-0.0911622	-0.0911622	-0.0161575		0.88044	-0.531009	-0.391571	-0.371847
17115	17115	Macon County, Illinois	Illinois	IL	Macon	Macon County, IL		-0.881479	-0.881479	-0.813001		-1.03676	-0.514033	-0.311488	-0.626448
17117	17117	Macoupin County, Illinois	Illinois	IL	Macoupin	Macoupin County, IL		0.0849871	0.0849871	-0.0996297		0.164436	-0.247357	-0.180918	0.384723
17119	17119	Madison County, Illinois	Illinois	IL	Madison	Madison County, IL		-0.230341	-0.230341	-0.37818		-0.155623	-0.648579	-0.0934445	0.142001
17121	17121	Marion County, Illinois	Illinois	IL	Marion	Marion County, IL		-0.253353	-0.253353	-0.22988		-0.364618	0.117495	-0.306122	-0.19936
17123	17123	Marshall County, Illinois	Illinois	IL	Marshall	Marshall County, IL		0.81388	0.81388	0.836444		0.966836	0.157491	0.630815	0.37646
17125	17125	Mason County, Illinois	Illinois	IL	Mason	Mason County, IL		-0.329095	-0.329095	-0.101536		-0.21692	0.170209	-0.225904	-0.684288
17127	17127	Massac County, Illinois	Illinois	IL	Massac	Massac County, IL		-0.292719	-0.292719	-0.182301		-0.131336	-0.147339	-0.175923	-0.431753
17129	17129	Menard County, Illinois	Illinois	IL	Menard	Menard County, IL		0.681844	0.681844	0.335998		0.607663	-0.0534212	0.129493	1.06899
17131	17131	Mercer County, Illinois	Illinois	IL	Mercer	Mercer County, IL		0.628096	0.628096	0.690855		0.947508	0.0344541	0.465315	0.164724
17133	17133	Monroe County, Illinois	Illinois	IL	Monroe	Monroe County, IL		1.09001	1.09001	0.828248		1.63389	-0.569796	0.683291	1.05092
17135	17135	Montgomery County, Illinois	Illinois	IL	Montgomery	Montgomery County, IL		-0.267818	-0.267818	-0.289531		-0.0610491	-0.0455372	-0.549038	-0.168374
17137	17137	Morgan County, Illinois	Illinois	IL	Morgan	Morgan County, IL		-0.142957	-0.142957	-0.400883		-0.32404	-0.030402	-0.553897	0.434301
17139	17139	Moultrie County, Illinois	Illinois	IL	Moultrie	Moultrie County, IL		0.440086	0.440086	0.125865		0.845629	-0.279468	-0.302376	0.791154
17141	17141	Ogle County, Illinois	Illinois	IL	Ogle	Ogle County, IL		0.424634	0.424634	0.0602748		0.532278	-0.572213	0.111741	0.940402
17143	17143	Peoria County, Illinois	Illinois	IL	Peoria	Peoria County, IL		-1.0788	-1.0788	-0.673244		-0.996411	-0.405555	-0.163268	-1.44757
17145	17145	Perry County, Illinois	Illinois	IL	Perry	Perry County, IL		-0.133104	-0.133104	-0.442981		-0.416579	-0.190385	-0.410504	0.564441
17147	17147	Piatt County, Illinois	Illinois	IL	Piatt	Piatt County, IL		0.791176	0.791176	0.764519		1.20264	-0.129787	0.536995	0.424488
17149	17149	Pike County, Illinois	Illinois	IL	Pike	Pike County, IL		0.832578	0.832578	0.551029		1.0233	0.416283	-0.234609	0.970872
17151	17151	Pope County, Illinois	Illinois	IL	Pope	Pope County, IL		-0.908234	-0.908234	-1.04117		-1.17138	-0.287352	-0.860997	-0.234477
17153	17153	Pulaski County, Illinois	Illinois	IL	Pulaski	Pulaski County, IL		-0.769255	-0.769255	-0.468067		-1.67589	0.948426	-0.377834	-0.93424
17155	17155	Putnam County, Illinois	Illinois	IL	Putnam	Putnam County, IL		0.252962	0.252962	-0.317136		0.665468	0.132631	-1.41615	1.17176
17157	17157	Randolph County, Illinois	Illinois	IL	Randolph	Randolph County, IL		0.0838981	0.0838981	-0.238219		0.0771146	-0.150389	-0.472532	0.666178
17159	17159	Richland County, Illinois	Illinois	IL	Richland	Richland County, IL		0.0381413	0.0381413	0.226217		0.100896	0.204162	0.12389	-0.385791
17161	17161	Rock Island County, Illinois	Illinois	IL	Rock Island	Rock Island County, IL		-0.333696	-0.333696	-0.177435		-0.481349	0.292613	-0.255602	-0.506119
17163	17163	St. Clair County, Illinois	Illinois	IL	St. Clair	St. Clair County, IL		-1.65121	-1.65121	-0.876059		-0.946146	-0.783125	-0.274365	-2.60179
17165	17165	Saline County, Illinois	Illinois	IL	Saline	Saline County, IL		-0.543679	-0.543679	-0.517053		-0.711676	-0.0891584	-0.389782	-0.35842
17167	17167	Sangamon County, Illinois	Illinois	IL	Sangamon	Sangamon County, IL		-1.45399	-1.45399	-0.383031		-0.750017	-0.259499	0.0717502	-3.08414
17169	17169	Schuyler County, Illinois	Illinois	IL	Schuyler	Schuyler County, IL		0.51291	0.51291	0.316886		-0.437435	1.43142	-0.333017	0.781342
17171	17171	Scott County, Illinois	Illinois	IL	Scott	Scott County, IL		0.479863	0.479863	0.0881663		-0.485307	0.614477	-0.0076572	1.17383
17173	17173	Shelby County, Illinois	Illinois	IL	Shelby	Shelby County, IL		0.393469	0.393469	0.0081728		0.310662	-0.183709	-0.151017	0.984299
17175	17175	Stark County, Illinois	Illinois	IL	Stark	Stark County, IL		0.761217	0.761217	0.577121		0.885495	0.205371	0.133948	0.75552
17177	17177	Stephenson County, Illinois	Illinois	IL	Stephenson	Stephenson County, IL		-0.406747	-0.406747	-0.80913		-1.42454	-0.225546	-0.221112	0.713689
17179	17179	Tazewell County, Illinois	Illinois	IL	Tazewell	Tazewell County, IL		0.0666865	0.0666865	-0.0051912		0.663625	-0.726153	0.0024321	0.07848
17181	17181	Union County, Illinois	Illinois	IL	Union	Union County, IL		0.110593	0.110593	0.0507163		0.159922	-0.0582552	-0.0448479	0.153879
17183	17183	Vermilion County, Illinois	Illinois	IL	Vermilion	Vermilion County, IL		-1.70521	-1.70521	-1.29356		-1.37409	-0.689783	-0.824114	-1.85762
17185	17185	Wabash County, Illinois	Illinois	IL	Wabash	Wabash County, IL		0.381954	0.381954	0.305204		0.75939	0.184769	-0.285941	0.281437
17187	17187	Warren County, Illinois	Illinois	IL	Warren	Warren County, IL		-0.0866788	-0.0866788	0.0749077		0.26676	0.0526392	-0.19246	-0.451378
17189	17189	Washington County, Illinois	Illinois	IL	Washington	Washington County, IL		-0.103203	-0.103203	0.233768		0.321034	-0.163107	0.278252	-0.81133
17191	17191	Wayne County, Illinois	Illinois	IL	Wayne	Wayne County, IL		0.462495	0.462495	0.57195		0.845309	0.548412	-0.154055	-0.0495947
17193	17193	White County, Illinois	Illinois	IL	White	White County, IL		0.115083	0.115083	0.112311		-0.0571095	0.26781	-0.0241604	0.0722829
17195	17195	Whiteside County, Illinois	Illinois	IL	Whiteside	Whiteside County, IL		-0.0457671	-0.0457671	-0.265753		-0.214796	-0.322514	-0.110589	0.422939
17197	17197	Will County, Illinois	Illinois	IL	Will	Will County, IL		0.119906	0.119906	-0.110591		0.933206	-1.20616	-0.0133277	0.398667
17199	17199	Williamson County, Illinois	Illinois	IL	Williamson	Williamson County, IL		-0.219369	-0.219369	-0.480775		-0.410291	-0.400088	-0.301161	0.409512
17201	17201	Winnebago County, Illinois	Illinois	IL	Winnebago	Winnebago County, IL		-1.79183	-1.79183	-0.839851		-1.08034	-0.859491	-0.0114375	-3.02991
17203	17203	Woodford County, Illinois	Illinois	IL	Woodford	Woodford County, IL		0.781613	0.781613	0.511481		1.07621	-0.583723	0.55154	0.931107
18001	18001	Adams County, Indiana	Indiana	IN	Adams	Adams County, IN		0.795121		0.795121		1.39105	0.0422859	0.273692
18003	18003	Allen County, Indiana	Indiana	IN	Allen	Allen County, IN		-0.102836	-0.102836	-0.0387787		-0.0833093	-0.575315	0.463151	-0.193162
18005	18005	Bartholomew County, Indiana	Indiana	IN	Bartholomew	Bartholomew County, IN		0.37958	0.37958	0.24176		0.468559	-0.34501	0.328971	0.465286
18007	18007	Benton County, Indiana	Indiana	IN	Benton	Benton County, IN		0.601341		0.601341		0.0884423	0.68469	0.456503
18009	18009	Blackford County, Indiana	Indiana	IN	Blackford	Blackford County, IN		0.352324	0.352324	9.02e-05		-0.132084	-0.0862179	0.138667	0.96106
18011	18011	Boone County, Indiana	Indiana	IN	Boone	Boone County, IN		1.24009	1.24009	1.0836		1.35854	-0.38138	1.27458	0.998243
18013	18013	Brown County, Indiana	Indiana	IN	Brown	Brown County, IN		0.53518	0.53518	0.209287		-0.472477	-0.161375	0.935214	1.10721
18015	18015	Carroll County, Indiana	Indiana	IN	Carroll	Carroll County, IN		0.610628	0.610628	0.374891		0.496879	-0.125005	0.372606	0.820074
18017	18017	Cass County, Indiana	Indiana	IN	Cass	Cass County, IN		0.284312	0.284312	-0.0590522		-0.261246	-0.259551	0.292388	0.919745
18019	18019	Clark County, Indiana	Indiana	IN	Clark	Clark County, IN		-0.605993	-0.605993	-0.071209		0.0602148	-0.779552	0.455896	-1.51522
18021	18021	Clay County, Indiana	Indiana	IN	Clay	Clay County, IN		-0.0891842	-0.0891842	0.325923		0.595722	-0.194695	0.248786	-1.00034
18023	18023	Clinton County, Indiana	Indiana	IN	Clinton	Clinton County, IN		0.357395	0.357395	0.278226		0.396945	-0.153491	0.291848	0.339794
18025	18025	Crawford County, Indiana	Indiana	IN	Crawford	Crawford County, IN		0.393925	0.393925	0.250599		-0.0935119	-0.0055938	0.538442	0.572704
18027	18027	Daviess County, Indiana	Indiana	IN	Daviess	Daviess County, IN		0.503716	0.503716	0.386501		1.16045	-0.129839	-0.191654	0.393503
18029	18029	Dearborn County, Indiana	Indiana	IN	Dearborn	Dearborn County, IN		0.850206	0.850206	0.630165		0.409922	-0.315315	1.14158	0.98998
18031	18031	Decatur County, Indiana	Indiana	IN	Decatur	Decatur County, IN		0.154281		0.154281		0.0051206	-0.0577319	0.302782
18033	18033	DeKalb County, Indiana	Indiana	IN	DeKalb	De Kalb County, IN		0.429405	0.429405	0.22651		0.447856	-0.240158	0.220742	0.631061
18035	18035	Delaware County, Indiana	Indiana	IN	Delaware	Delaware County, IN		-0.280315	-0.280315	-0.304691		-0.197696	-0.421375	-0.114473	-0.137904
18037	18037	Dubois County, Indiana	Indiana	IN	Dubois	Dubois County, IN		0.704838	0.704838	1.10113		1.06559	0.227705	1.01513	-0.459124
18039	18039	Elkhart County, Indiana	Indiana	IN	Elkhart	Elkhart County, IN		-0.343865	-0.343865	-0.141754		0.144316	-0.519552	0.0003023	-0.686353
18041	18041	Fayette County, Indiana	Indiana	IN	Fayette	Fayette County, IN		-0.402487		-0.402487		-0.954233	-0.135306	0.101106
18043	18043	Floyd County, Indiana	Indiana	IN	Floyd	Floyd County, IN		0.300278	0.300278	0.170664		-0.0018781	-0.60501	0.842205	0.477681
18045	18045	Fountain County, Indiana	Indiana	IN	Fountain	Fountain County, IN		0.325898		0.325898		-0.100176	0.16469	0.541479
18047	18047	Franklin County, Indiana	Indiana	IN	Franklin	Franklin County, IN		0.949435	0.949435	0.697007		0.79513	-0.240158	0.864647	1.06021
18049	18049	Fulton County, Indiana	Indiana	IN	Fulton	Fulton County, IN		0.673763	0.673763	0.45044		0.329671	0.115602	0.455186	0.864487
18051	18051	Gibson County, Indiana	Indiana	IN	Gibson	Gibson County, IN		0.681389	0.681389	0.565776		0.753404	-0.125005	0.530647	0.593361
18053	18053	Grant County, Indiana	Indiana	IN	Grant	Grant County, IN		-0.542079	-0.542079	-0.79774		-1.46293	-0.30864	-0.0878469	0.332564
18055	18055	Greene County, Indiana	Indiana	IN	Greene	Greene County, IN		0.488689	0.488689	0.1002		0.290069	0.0162168	-0.128714	1.0597
18057	18057	Hamilton County, Indiana	Indiana	IN	Hamilton	Hamilton County, IN		1.40053	1.40053	1.2336		1.76376	-0.650473	1.46286	1.07829
18059	18059	Hancock County, Indiana	Indiana	IN	Hancock	Hancock County, IN		0.897418	0.897418	0.686787		0.924367	-0.508042	0.973314	0.92491
18061	18061	Harrison County, Indiana	Indiana	IN	Harrison	Harrison County, IN		0.662024	0.662024	0.465933		0.426387	-0.1547	0.647211	0.793736
18063	18063	Hendricks County, Indiana	Indiana	IN	Hendricks	Hendricks County, IN		0.575272	0.575272	0.52376		0.832849	-0.826223	1.01516	0.395052
18065	18065	Henry County, Indiana	Indiana	IN	Henry	Henry County, IN		0.146945	0.146945	-0.31075		-0.619636	-0.214089	0.0604406	1.10101
18067	18067	Howard County, Indiana	Indiana	IN	Howard	Howard County, IN		-0.111109	-0.111109	-0.0949564		-0.526734	-0.404399	0.588861	-0.0346183
18069	18069	Huntington County, Indiana	Indiana	IN	Huntington	Huntington County, IN		0.770234	0.770234	0.656765		0.951962	0.0392359	0.38786	0.617117
18071	18071	Jackson County, Indiana	Indiana	IN	Jackson	Jackson County, IN		0.230943	0.230943	0.278599		0.32382	-0.0965189	0.30582	0.0061798
18073	18073	Jasper County, Indiana	Indiana	IN	Jasper	Jasper County, IN		0.12656		0.12656		0.190448	-0.278945	0.283276
18075	18075	Jay County, Indiana	Indiana	IN	Jay	Jay County, IN		0.587965	0.587965	0.426456		0.219947	0.546518	0.110826	0.684253
18077	18077	Jefferson County, Indiana	Indiana	IN	Jefferson	Jefferson County, IN		-0.425653		-0.425653		-1.18234	0.0107499	0.124291
18079	18079	Jennings County, Indiana	Indiana	IN	Jennings	Jennings County, IN		-0.12269	-0.12269	0.0313582		0.324832	-0.531061	0.200662	-0.456026
18081	18081	Johnson County, Indiana	Indiana	IN	Johnson	Johnson County, IN		0.167386	0.167386	0.216408		0.503815	-0.720163	0.588827	-0.0563083
18083	18083	Knox County, Indiana	Indiana	IN	Knox	Knox County, IN		0.444144	0.444144	0.165587		0.260261	-0.0771254	0.115719	0.818008
18085	18085	Kosciusko County, Indiana	Indiana	IN	Kosciusko	Kosciusko County, IN		0.140658	0.140658	0.172489		0.424824	-0.365612	0.24639	-0.0397826
18087	18087	LaGrange County, Indiana	Indiana	IN	LaGrange	Lagrange County, IN		0.795119	0.795119	0.485563		1.76777	0.0865399	-0.730503	0.880497
18089	18089	Lake County, Indiana	Indiana	IN	Lake	Lake County, IN		-0.82208	-0.82208	-0.562398		-0.964566	-0.739556	0.33815	-0.96316
18091	18091	LaPorte County, Indiana	Indiana	IN	LaPorte	La Porte County, IN		-0.189864	-0.189864	-0.405118		-0.580186	-0.460163	0.0587199	0.371812
18093	18093	Lawrence County, Indiana	Indiana	IN	Lawrence	Lawrence County, IN		-0.0582592	-0.0582592	0.0408184		0.152596	-0.135306	0.0120135	-0.281988
18095	18095	Madison County, Indiana	Indiana	IN	Madison	Madison County, IN		-0.162279	-0.162279	-0.288445		-0.383877	-0.577732	0.227458	0.187447
18097	18097	Marion County, Indiana	Indiana	IN	Marion	Marion County, IN		-2.32883	-2.32883	-0.599428		-1.49113	-0.157749	0.201506	-4.91282
18099	18099	Marshall County, Indiana	Indiana	IN	Marshall	Marshall County, IN		0.425331	0.425331	0.212261		0.257269	-0.105611	0.239033	0.676507
18101	18101	Martin County, Indiana	Indiana	IN	Martin	Martin County, IN		0.0603283	0.0603283	0.346794		-0.286828	0.49743	0.446447	-0.505086
18103	18103	Miami County, Indiana	Indiana	IN	Miami	Miami County, IN		0.162077	0.162077	-0.117004		0.249241	-0.268644	-0.272378	0.614535
18105	18105	Monroe County, Indiana	Indiana	IN	Monroe	Monroe County, IN		-0.0722955	-0.0722955	-0.0512277		0.339167	-0.448653	-0.0548407	-0.16166
18107	18107	Montgomery County, Indiana	Indiana	IN	Montgomery	Montgomery County, IN		-0.0074896	-0.0074896	0.384463		0.679895	0.0677221	0.0526114	-0.915649
18109	18109	Morgan County, Indiana	Indiana	IN	Morgan	Morgan County, IN		0.168728		0.168728		0.223739	-0.441977	0.487989
18111	18111	Newton County, Indiana	Indiana	IN	Newton	Newton County, IN		0.533597	0.533597	0.244614		0.672228	-0.443186	0.242678	0.846412
18113	18113	Noble County, Indiana	Indiana	IN	Noble	Noble County, IN		0.312163	0.312163	-0.0513915		0.288966	-0.355311	-0.0956421	0.889276
18115	18115	Ohio County, Indiana	Indiana	IN	Ohio	Ohio County, IN		0.851576		0.851576		0.972918	0.167107	0.647279
18117	18117	Orange County, Indiana	Indiana	IN	Orange	Orange County, IN		0.526719		0.526719		0.287365	0.39137	0.395656
18119	18119	Owen County, Indiana	Indiana	IN	Owen	Owen County, IN		0.444993		0.444993		0.963577	0.0186338	-0.0330061
18121	18121	Parke County, Indiana	Indiana	IN	Parke	Parke County, IN		0.313067	0.313067	-0.0606121		-0.330735	0.277426	-0.139311	0.996693
18123	18123	Perry County, Indiana	Indiana	IN	Perry	Perry County, IN		0.27957	0.27957	0.0703151		0.0143673	-0.113495	0.17525	0.601108
18125	18125	Pike County, Indiana	Indiana	IN	Pike	Pike County, IN		1.00907	1.00907	1.07664		1.13533	0.230755	0.900453	0.403831
18127	18127	Porter County, Indiana	Indiana	IN	Porter	Porter County, IN		0.503515	0.503515	0.270165		0.568272	-0.738348	0.656896	0.74106
18129	18129	Posey County, Indiana	Indiana	IN	Posey	Posey County, IN		0.556714	0.556714	0.688225		0.430238	-0.0953105	1.04017	0.0681514
18131	18131	Pulaski County, Indiana	Indiana	IN	Pulaski	Pulaski County, IN		0.762316	0.762316	0.858511		0.915724	0.596815	0.319825	0.18848
18133	18133	Putnam County, Indiana	Indiana	IN	Putnam	Putnam County, IN		0.438461	0.438461	0.0870699		0.273491	0.0701391	-0.189798	0.950215
18135	18135	Randolph County, Indiana	Indiana	IN	Randolph	Randolph County, IN		0.427148	0.427148	0.0402818		-0.412198	0.247731	0.165059	1.12322
18137	18137	Ripley County, Indiana	Indiana	IN	Ripley	Ripley County, IN		0.898974	0.898974	0.718174		0.703794	0.397413	0.406624	0.877914
[truncated: 2,376 more rows]

## Sheet: State Index Indicators
					Family Unity				Family Interaction				Social Support					Community Health									Institutional Health						Collective Efficacy		Philanthropic Health
[truncated: 52 more rows]

[truncated: 5 more sheets: County Index Indicators, State Indicators Not Used, County Indicators Not Used, State Benchmarks, County Benchmarks]
