# Supplementary material for: How social capital helps communities weather the COVID-19 pandemic
Source: PLoS One. 2021 Jan 29;16(1):e0245135. doi: 10.1371/journal.pone.0245135 (PMC7846018; doi:10.1371/journal.pone.0245135)
Supplement: S1 File — (ZIP) [file pone.0245135.s001.zip › replication/state_cwalk.do]

gen st=.
replace st=99 if state=="AB"
replace st=2 if state=="AK"
replace st=1 if state=="AL"
replace st=5 if state=="AR"
replace st=4 if state=="AZ"
replace st=99 if state=="BC"
replace st=6 if state=="CA"
replace st=8 if state=="CO"
replace st=9 if state=="CT"
replace st=11 if state=="DC"
replace st=10 if state=="DE"
replace st=12 if state=="FL"
replace st=13 if state=="GA"
replace st=99 if state=="GU"
replace st=15 if state=="HI"
replace st=19 if state=="IA"
replace st=16 if state=="ID"
replace st=17 if state=="IL"
replace st=18 if state=="IN"
replace st=20 if state=="KS"
replace st=21 if state=="KY"
replace st=22 if state=="LA"
replace st=25 if state=="MA"
replace st=99 if state=="MB"
replace st=24 if state=="MD"
replace st=23 if state=="ME"
replace st=26 if state=="MI"
replace st=27 if state=="MN"
replace st=29 if state=="MO"
replace st=28 if state=="MS"
replace st=30 if state=="MT"
replace st=99 if state=="NB"
replace st=37 if state=="NC"
replace st=38 if state=="ND"
replace st=31 if state=="NE"
replace st=99 if state=="NF"
replace st=33 if state=="NH"
replace st=34 if state=="NJ"
replace st=35 if state=="NM"
replace st=99 if state=="NS"
replace st=32 if state=="NV"
replace st=36 if state=="NY"
replace st=39 if state=="OH"
replace st=40 if state=="OK"
replace st=99 if state=="ON"
replace st=41 if state=="OR"
replace st=42 if state=="PA"
replace st=99 if state=="PE"
replace st=99 if state=="PR"
replace st=99 if state=="QC"
replace st=44 if state=="RI"
replace st=45 if state=="SC"
replace st=46 if state=="SD"
replace st=99 if state=="SK"
replace st=47 if state=="TN"
replace st=48 if state=="TX"
replace st=49 if state=="UT"
replace st=51 if state=="VA"
replace st=99 if state=="VI"
replace st=50 if state=="VT"
replace st=53 if state=="WA"
replace st=55 if state=="WI"
replace st=54 if state=="WV"
replace st=56 if state=="WY"
drop if st==. // these are just the 5 regions that are aggregated of some states
