# Supplementary material for: How social capital helps communities weather the COVID-19 pandemic
Source: PLoS One. 2021 Jan 29;16(1):e0245135. doi: 10.1371/journal.pone.0245135 (PMC7846018; doi:10.1371/journal.pone.0245135)
Supplement: S1 File — (ZIP) [file pone.0245135.s001.zip › replication/WVS 2008-2014 trust.xlsx]

## Sheet: Sheet1
S002	S003	S025	demo4index	demo10index	polityiv	gdppwb	kofcorruption	globalizationindex	ethnicfractionalizationindex	culturaldiversityindex	ethnicdiversityrank	cgtrust	cptrust
2010-201	Algeria	Algeria (201	1	3.83	2	5361	3.6	40	0.32	0.237	111	0.179286	2.29809
2005-200	Andorra	Andorra (200	4	8	8	42806	8	80	0.7139	0.6848		0.207243	2.21616
2010-201	Azerbaij	Azerbaijan (	1	3.15	-7	7190	2.4	56.55	0.188	0.187	129	0.166495	3.17665
2005-200	Argentin	Argentina (2	3	6.63	8	6784	2.9	60.82	0.255	0	120	0.168871	2.17146
2010-201	Argentin	Argentina (2	3	6.84	8	22100	3.5		0.255	0	120	0.231928	2.10198
2005-200	Australi	Australia (2	4	8.69	10	33996	8.8	81.84	0.149	0.147	140	0.481825	2.31805
2010-201	Australi	Australia (2	4	9.22	10	67525	8.5	82.93	0.149	0.147	140	0.544338	2.16644
2010-201	Bahrain	Bahrain (201	1	3	-10	23395			0.551	0.46	68	0.341837	2.91107
2010-201	Armenia	Armenia (201	2	4.09	4	3422	2.6	53.45	0.134	0.124	141	0.101383	2.20774
2005-200	Brazil	Brazil (2006	3	7.38	8	5788	3.3	59.62	0.549	0.02	70	0.0920162	2.3423
2010-201	Brazil	Brazil (2014	3	7.12	8	15038	4.3		0.549	0.02	70	0.0657627	2.14956
2005-200	Bulgaria	Bulgaria (20	3	7.1	9	3786	3.6	67.26	0.299	0.25	114	0.219706	2.15298
2010-201	Belarus	Belarus (201	1	3.04	-7	6306	3.1	59.85	0.372	0.228	100	0.351656	2.58022
2005-200	Canada	Canada (2006	4	9.07	10	40245	8.5	86.71	0.596	0.499	60	0.421452	2.29743
2005-200	Chile	Chile (2006)	3	7.89	9	9371	7.3	72.99	0.497	0.167	83	0.123984	2.39755
2010-201	Chile	Chile (2011)	3	7.54	10	14511	7.2	72.41	0.497	0.167	83	0.127703	2.13706
2005-200	China	China (2007)	1	2.97	-7	2651	3.5	61.34	0.154	0.154	138	0.524067	3.31579
2010-201	China	China (2012)	1	3	-7	6093	3.9	60.5	0.154	0.154	138	0.644353	3.32284
2005-200	Taiwan	Taiwan (2006	3	7.82	9	28888	5.9		0.274	0.169	116	0.242449	2.16161
2010-201	Taiwan	Taiwan (2012	3	7.57	10	38500	6.1		0.274	0.169	116	0.30223	2.39145
2005-200	Colombia	Colombia (20	3	6.4	7	3393	4	53.2	0.656	0.02	47	0.144671	2.45713
2010-201	Colombia	Colombia (20	3	6.63	7	7763	3.6	59.29	0.656	0.02	47	0.0413058	2.25067
2005-200	Cyprus	Cyprus (2006	3	7.06	10	23864	5.6	76.64	0.359	0.359	103	0.128255	2.58246
2010-201	Cyprus	Cyprus (2011	3	7.29	10	29207	6.3	85.27	0.359	0.359	103	0.091001	2.38798
2010-201	Ecuador	Ecuador (201	2	5.78	5	6003	3.5	54.46	0.655	0.48	48	0.0716667	2.5196
2005-200	Ethiopia	Ethiopia (20	2	5.05	-4	245	2.7	38.32	0.655	0.48	48	0.244292	2.08824
2010-201	Estonia	Estonia (201	3	7.61	9	17179	6.4	79.38	0.511	0.492	77	0.395708	2.46891
2005-200	Finland	Finland (200	4	9.25	10	41119	9.6	86.16	0.132	0.132	142	0.588	2.67363
2005-200	France	France (2006	4	8.07	9	36545	7.4	83.61	0.272	0.251	117	0.186747	2.00604
2005-200	Georgia	Georgia (200	2	5.53	6	2441	4.1	61.22	0.49	0.404	86	0.181443	2.14048
2010-201	Georgia	Georgia (201	2	5.53	7	7160	5.2		0.49	0.404	86	0.0888516	2.14447
2010-201	Palestin	Palestine (2	2	4.8		1653						0.17713	2.26316
2005-200	Germany	Germany (200	4	8.82	10	36400	8	81.02	0.095	0.09	148	0.340885	2.00798
2010-201	Germany	Germany (201	4	8.34	10	46269	7.8	79.47	0.095	0.09	148	0.424889	2.38781
2005-200	Ghana	Ghana (2007)	2	5.35	8	1099	3.7	51.64	0.846	0.388	13	0.0851343	2.94744
2010-201	Ghana	Ghana (2012)	3	6.02	8	1646	4.5	53.38	0.846	0.388	13	0.0496134	2.69523
2005-200	Guatemal	Guatemala (2	3	6	8	3903			0.493	0.493	84	0.156784	2.20402
2005-200	Hong Kon	Hong Kong (2	3	7	8	39028			0.062	0.2128		0.410569	2.58354
2010-201	Hong Kon	Hong Kong (2	3	6.42		53216	7.7		0.062	0.2128		0.483384	2.68945
2005-200	Hungary	Hungary (200	3	7.53	10	12907	5.1	86.96	0.186	0.185	130	0.284413	1.74266
2005-200	India	India (2006)	3	7.68	9	830	3.3	49.71	0.811	0.667	17	0.232846	2.62827
2010-201	India	India (2014)	3	7.92	9	5418	3.6		0.811	0.667	17	0.338972	2.65631
2005-200	Indonesi	Indonesia (2	3	6.41	8	1601	2.4	57.86	0.766	0.522	24	0.425352	2.6091
2005-200	Iran	Iran (2007)	1	2.93	-8	3984	2.5	38.3	0.669	0.542	44	0.106158	2.60129
2005-200	Iraq	Iraq (2006)	2	4	-6	2350			0.549	0.355	69	0.408219	2.68957
2010-201	Iraq	Iraq (2012)	2	4.1	0	6632	1.8	41.27	0.549	0.355	69	0.319716	2.2732
2005-200	Italy	Italy (2005)	3	7.73	10	31973	5	80.26	0.04	0.04	155	0.29171	2.07497
2005-200	Japan	Japan (2005)	4	8.15	10	35781	7.3	61.68	0.012	0.012	157	0.390838	2.13813
2010-201	Japan	Japan (2010)	4	8.08	10	43118	7.8	65.7	0.012	0.012	157	0.387638	2.12696
2010-201	Kazakhst	Kazakhstan (	1	2.95	-6	11358	2.7	57.45	0.664	0.62	46	0.388	2.95
2005-200	Jordan	Jordan (2007	1	3.92	-2	3023	4.7	70.97	0.509	0.049	79	0.313182	3.42583
2010-201	Jordan	Jordan (2014	1	3.76	-2	5214	4.9	69.46	0.509	0.049	79	0.1325	2.65641
2005-200	South Ko	South Korea	3	7.88	8	18657	5	62.56	0.004	0.004	158	0.30152	2.40502
2010-201	South Ko	South Korea	4	8.13	8	22151	5.4	64.41	0.004	0.004	158	0.296731	2.4411
2010-201	Kuwait	Kuwait (2014	1	2	-8	42498			0.708	0.54	39	0.3	2.87869
2010-201	Kyrgyzst	Kyrgyzstan (	2	4.09	2	11358	2.1		0.679	0.624	42	0.38042	2.56664
2010-201	Lebanon	Lebanon (201	2	5.05	6	9145	2.8	65.82	0.78	0.195	22	0.109057	1.95403
2010-201	Libya	Libya (2014)	2	5.15	-7	11965	1.8	43.25	0.151	0.127	139	0.116036	2.02789
2005-200	Malaysia	Malaysia (20	3	5.98	3	6180	5	77.78	0.596	0.564	59	0.0882598	3.01832
2010-201	Malaysia	Malaysia (20	3	6.41	4	10440	4.9	79.55	0.596	0.564	59	0.0853846	2.89214
2005-200	Mali	Mali (2007)	3	5.99	7	561	2.7	43.48	0.754	0.59	30	0.174981	2.96383
2005-200	Mexico	Mexico (2005	3	6.67	7	7824	3.5	59.99	0.542	0.434	71	0.155685	2.3514
2010-201	Mexico	Mexico (2012	3	6.9	7	9818	3.4	60.78	0.542	0.434	71	0.124248	2.22657
2005-200	Moldova	Moldova (200	3	6.5	8	951	3.2	62.68	0.51	0.401	78	0.178641	2.11326
2005-200	Morocco	Morocco (200	1	3.9	-6	2416	3.5	59.72	0.479	0.36	90	0.129992	2.62413
2010-201	Morocco	Morocco (201	2	4.07	-4	3044	3.4	64.56	0.479	0.36	90	0.125317	2.50448
2005-200	Netherla	Netherlands	4	9.66	10	44009	8.7	90.83	0.077	0.077	151	0.444779	2.06389
2010-201	Netherla	Netherlands	4	8.99	10	49128	8.4	91.33	0.077	0.077	151	0.674169	2.21897
2005-200	New Zeal	New Zealand	4	9.01	10	25195	9.6	78.85	0.363	0.363	102	0.511602	2.33792
2010-201	New Zeal	New Zealand	4	9.26	10	37193	9.5	78.82	0.363	0.363	102	0.567766	2.48684
2010-201	Nigeria	Nigeria (201	1	3.77	4	2508	2.4	56.48	0.637	0.6	52	0.147811	2.21717
2005-200	Norway	Norway (2007	4	9.55	10	83556	8.7	83.44	0.098	0.098	146	0.74165	2.53097
2010-201	Pakistan	Pakistan (20	2	4.57	0	1252	2.7	50.29	0.7098	0.719		0.239168	2.18276
2005-200	Peru	Peru (2006)	3	6.11	8	3139	3.3	61.72	0.638	0.506	51	0.0641892	1.78332
2010-201	Peru	Peru (2012)	3	6.47	8	6424	3.8	65.73	0.638	0.506	51	0.0827759	1.89226
2010-201	Philippi	Philippines	3	6.3	8	2588	3.4	57.4	0.161	0.116	137	0.0284281	2.61853
2005-200	Poland	Poland (2005	3	7.3	8	7976	3.4	78.59	0.047	0.041	153	0.194764	1.93851
2010-201	Poland	Poland (2012	3	7.12	10	12876	5.8	79.52	0.047	0.041	153	0.227513	1.91595
2010-201	Qatar	Qatar (2010)	1	2	-10	70870			0.7456	0.48		0.214353	3.34283
2005-200	Romania	Romania (200	3	7.06	8	4652	3	66.68	0.3	0.265	112	0.202967	2.00472
2010-201	Romania	Romania (201	2	6.54	9	8437	4.4	72.24	0.3	0.265	112	0.0712366	1.83069
2005-200	Russia	Russian Fede	2	5.02	6	6948	2.5	66.57	0.333	0.311	106	0.267332	2.32849
2010-201	Russia	Russian Fede	1	3.74	4	13324	2.4	65.42	0.333	0.311	106	0.29234	2.39373
2005-200	Rwanda	Rwanda (2007	1	3.36	-4	400			0.18	0	133	0.0486991
2010-201	Rwanda	Rwanda (2012	1	3.36	-4	630	5.3	41.64	0.18	0	133	0.166339	2.78193
2010-201	Singapor	Singapore (2	2	5.88	-2	54007	8.7	88.63	0.388	0.388	97	0.385163	3.00101
2005-200	Viet Nam	Viet Nam (20	1	2.89	-8	797	2.6	43.84	0.233	0.21	122	0.521233	3.78159
2005-200	Slovenia	Slovenia (20	4	7.96	10	18168	6.1	75.85	0.231	0.17	123	0.181181	2.0715
2010-201	Slovenia	Slovenia (20	4	7.88	10	24965	5.9	76.86	0.231	0.17	123	0.201133	1.68846
2005-200	South Af	South Africa	3	7.91	9	5407	4.6		0.88	0.53	8		2.84039
2010-201	South Af	South Africa	3	7.79	9	12867	4.3		0.88	0.53	8	0.236265	2.43989
2010-201	Zimbabwe	Zimbabwe (20	1	2.67	-4	909	2	50.54	0.366	0.141	101	0.072	2.46667
2005-200	Spain	Spain (2007)	4	8.34	10	32708	6.7	85.54	0.502	0.263	82	0.199324	2.37043
2010-201	Spain	Spain (2011)	4	8.02	10	31975	6.2	84.66	0.502	0.263	82	0.195143	1.93083
2005-200	Sweden	Sweden (2006	4	9.88	10	46265	9.2	89.34	0.189	0.189	128	0.680166	2.33871
2010-201	Sweden	Sweden (2011	4	9.73	10	59593	9.3	87.39	0.189	0.189	128	0.648464	2.64726
2005-200	Switzerl	Switzerland	4	9.09	10	57347	9	88.7	0.575	0.418	63	0.510531	2.7325
2005-200	Thailand	Thailand (20	2	5.67	-4	3738	3.3	63.29	0.431	0.431	92	0.415082	2.36423
2010-201	Thailand	Thailand (20	3	6.55	4	14394	3.7		0.431	0.431	92	0.325738	2.53853
2005-200	Trinidad	Trinidad and	3	7.18	10	14163	3.2	57.16	0.647	0.38	50	0.038	2.13185
2010-201	Trinidad	Trinidad and	3	6.99	10	17161	3.2	62.52	0.647	0.38	50	0.0321932	2.30599
2010-201	Tunisia	Tunisia (201	2	5.67	-4	4317	4.1	59.2	0.526	0.246	74	0.159966	1.77628
2005-200	Turkey	Turkey (2007	2	5.7	7	9312	4.1	68.69	0.299	0.299	113	0.0477969	2.73926
2010-201	Turkey	Turkey (2011	2	5.76	9	10605	4.2	68.2	0.299	0.299	113	0.12426	2.65089
2005-200	Ukraine	Ukraine (200	3	6.94	6	2303	2.8	63.77	0.419	0.258	94	0.282828	2.07445
2010-201	Ukraine	Ukraine (201	2	5.91	6	3575	2.3	68.85	0.419	0.258	94	0.249465	1.926
2005-200	Egypt	Egypt (2008)	1	2	-4	2061			0.164	0	136	0.184236
2010-201	Egypt	Egypt (2013)	1	2	-2	3264			0.164	0	136	0.205515	2.31382
2005-200	Great Br	Great Britai	4	8.08	10	39935	8.6	84.69	0.324	0.184	109	0.304305	2.18218
2005-200	United S	United State	4	8.22	10	46437	7.3	76.9	0.491	0.271	85	0.395649	2.31954
2010-201	United S	United State	4	8.11	10	49803	7.1	74.94	0.491	0.271	85	0.381728	2.21765
2005-200	Burkina	Burkina Faso	1	3.72	0	475	2.9	42.16	0.704	0.354	40	0.146916	2.44124
2005-200	Uruguay	Uruguay (200	4	7.96	10	5879	6.4	65.68	0.218	0	125	0.284393	2.65319
2010-201	Uruguay	Uruguay (201	4	8.17	10	13961	7	66.04	0.218	0	125	0.152486	2.62875
2010-201	Uzbekist	Uzbekistan (	1	1.72	-9	1545	1.6	40.1	0.485	0.442	87	0.140921	3.72789
2010-201	Yemen	Yemen (2014)	1	3.12	0	1437	1.9	48.61	0.078	0.078	150	0.403987	2.07576
2005-200	Serbia a	Serbia and M	3	6.57	9	3528	2.6	54.76	0.6939	0.7081		0.152855	2.01102
2005-200	Zambia	Zambia (2007	2	5.25	4	1161	2.6	54.33	0.726	0.189	35	0.115467	2.40771
